# Supplementary material for: Cold-Induced Physiological and Biochemical Alternations and Proteomic Insight into the Response of Saccharum spontaneum to Low Temperature
Source: Int J Mol Sci. 2022 Nov 17;23(22):14244. doi: 10.3390/ijms232214244 (PMC9692960; doi:10.3390/ijms232214244)
Supplement: Supplementary file 1 [file ijms-23-14244-s001.zip]

Archive with 16 entries (16 files):
- ijms-2037950 supplementary/Figure S1. Ubiquitination-mediated protein degradation pathway.jpg
- ijms-2037950 supplementary/Figure S2. Photosynthesis pathway.jpg
- ijms-2037950 supplementary/Figure S3. Amino sugar and nucleotide sugar metabolism pathway.png
- ijms-2037950 supplementary/Table S1. All proteins identified in this work.xls
- ijms-2037950 supplementary/Table S10. KEGG analysis of DAPs from high-tolerance genotype between treatment and control.xls
- ijms-2037950 supplementary/Table S11. KEGG analysis of DAPs from low-tolerance genotype between treatment and control.xls
- ijms-2037950 supplementary/Table S12. KEGG analysis of DAPs between high-tolerance genotype and low-tolerance genotype without cold stress.xls
- ijms-2037950 supplementary/Table S13. KEGG analysis of DAPs between high-tolerance genotype and low-tolerance genotype after cold stress.xls
- ijms-2037950 supplementary/Table S2. DAPs from high-tolerance genotype between treatment and control.xls
- ijms-2037950 supplementary/Table S3. DAPs from low-tolerance genotype between treatment and control.xls
- ijms-2037950 supplementary/Table S4. DAPs between high-tolerance genotype and low-tolerance genotype without cold stress.xls
- ijms-2037950 supplementary/Table S5. DAPs between high-tolerance genotype and low-tolerance genotype after cold stress.xls
- ijms-2037950 supplementary/Table S6. COG analysis of DAPs from high-tolerance genotype between treatment and control.xls
- ijms-2037950 supplementary/Table S7. COG analysis of DAPs from low-tolerance genotype between treatment and control.xls
- ijms-2037950 supplementary/Table S8. COG analysis of DAPs between high-tolerance genotype and low-tolerance genotype after cold stress.xls
- ijms-2037950 supplementary/Table S9. COG analysis of DAPs between high-tolerance genotype and low-tolerance genotype without cold stress.xls
