# Supplementary material for: Cold-Induced Physiological and Biochemical Alternations and Proteomic Insight into the Response of Saccharum spontaneum to Low Temperature
Source: Int J Mol Sci. 2022 Nov 17;23(22):14244. doi: 10.3390/ijms232214244 (PMC9692960; doi:10.3390/ijms232214244)
Supplement: Supplementary file 1 [file ijms-23-14244-s001.zip › ijms-2037950 supplementary/Table S1. All proteins identified in this work.xls]

Protein	Description	1027_8D_r1	1027_CK_r1	3217_8D_r1	3217_CK_r1	1027_8D_r2	1027_CK_r2	3217_8D_r2	3217_CK_r2	1027_8D_r3	1027_CK_r3	3217_8D_r3	3217_CK_r3	1027_8D-vs-1027_CK	1027_8D-vs-1027_CK-p	3217_8D-vs-3217_CK	3217_8D-vs-3217_CK-p	1027_8D-vs-3217_8D	1027_8D-vs-3217_8D-p	1027_CK-vs-3217_CK	1027_CK-vs-3217_CK-p	BP_GO_ID	BP_GO_Desc	BP_GO_Level	CC_GO_ID	CC_GO_Desc	CC_GO_Level	MF_GO_ID	MF_GO_Desc	MF_GO_Level	KEGG_KO	KEGG_Pathway_ID	KEGG_Pathway_Desc	Domain_ID	Domain_Desc	SubcellurLocation	COG_Gene	BlastScore	COG_Code	COG_Desc
Sspon.02G0023860-2B	Sspon.02G0023860-2B	1.061167618	0.732721827	0.770853734	1.653901989	1.072129152	0.712477453	0.924181799	1.489590156	1.09975533	0.738613929	0.238563439	1.506043574	1.48046	1.50020681958e-05	0.41587	0.0134126315394	1.67204	0.105814245152	0.46968	9.97393776923e-05													IPR000504;	RNA recognition motif domain;	nucleus	At3g52380	206.0	R	[R] General function prediction only;
Sspon.04G0002750-2B	Sspon.04G0002750-2B	1.382806302	1.129289469	0.353529209	1.046175089	1.512784874	0.857889835	0.433470329	0.959903083	1.424980949	0.969235278	0.792017351	1.137918233	1.46142	0.00655107265747	0.50223	0.0224509268349	2.73624	0.00285705547425	0.94034	0.542534599821										K08911	map00196;	Photosynthesis - antenna proteins;	IPR022796;IPR023329;IPR001344;	Chlorophyll A-B binding protein;Chlorophyll a/b binding protein domain;Chlorophyll A-B binding protein, plant;	chloroplast				
Sspon.02G0020240-4D	Sspon.02G0020240-4D	0.71423101	0.946823171	1.066352374	1.135334812	0.774573446	0.976292733	1.092464992	1.19160489	0.803877912	1.010164843	1.078019128	1.210260691	0.78161	0.00265647018485	0.91508	0.0135288991439	0.70831	0.000330318056514	0.82927	0.00226709429065	GO:0006596;GO:0006595;GO:0044249;GO:0034641;GO:0006807;GO:0008216;GO:1901576;GO:0097164;GO:0071704;GO:0009308;GO:0009309;GO:0009987;GO:0044106;GO:0009058;GO:0008150;GO:0008152;GO:0044271;GO:1901564;GO:1901566;GO:0006576;GO:0042401;GO:0044237;GO:0008295;	polyamine biosynthetic process;polyamine metabolic process;cellular biosynthetic process;cellular nitrogen compound metabolic process;nitrogen compound metabolic process;spermidine metabolic process;organic substance biosynthetic process;ammonium ion metabolic process;organic substance metabolic process;amine metabolic process;amine biosynthetic process;cellular process;cellular amine metabolic process;biosynthetic process;biological_process;metabolic process;cellular nitrogen compound biosynthetic process;organonitrogen compound metabolic process;organonitrogen compound biosynthetic process;cellular biogenic amine metabolic process;cellular biogenic amine biosynthetic process;cellular metabolic process;spermidine biosynthetic process;	8;7;4;4;3;5;4;4;3;5;6;2;5;3;1;2;5;4;5;6;7;3;6;				GO:0003674;GO:0016765;GO:0016740;GO:0003824;GO:0004766;	molecular_function;transferase activity, transferring alkyl or aryl (other than methyl) groups;transferase activity;catalytic activity;spermidine synthase activity;	1;4;3;2;5;	K00797	map00270;map00330;map00410;map00480;map01100;	Cysteine and methionine metabolism;Arginine and proline metabolism;beta-Alanine metabolism;Glutathione metabolism;Metabolic pathways;	IPR001045;IPR030668;IPR029063;IPR030373;IPR035246;IPR030374;	Spermidine/spermine synthases;Spermidine/spermine synthase, eukaryotes;S-adenosyl-L-methionine-dependent methyltransferase;Polyamine biosynthesis domain, conserved site;Spermidine synthase, tetramerisation domain;Polyamine biosynthesis  domain;	cytosol	At1g70310	546.0	E	[E] Amino acid transport and metabolism;
Sspon.08G0001950-3C	Sspon.08G0001950-3C	0.103318996	1.053148288	1.608793676	1.032427663	0.510260983	0.958069032	1.576084195	1.284262951	0.244337055	1.12702182	1.282530457	1.219744885	0.27338	0.00414121841347	1.26325	0.0728837770812	0.19204	0.0016000094848	0.8874	0.214176736299										K01698	map00860;map01100;map01110;	Porphyrin and chlorophyll metabolism;Metabolic pathways;Biosynthesis of secondary metabolites;	IPR001731;IPR013785;IPR030656;	Delta-aminolevulinic acid dehydratase;Aldolase-type TIM barrel;Delta-aminolevulinic acid dehydratase, active site;	chloroplast	At1g69740	612.0	H	[H] Coenzyme transport and metabolism;
Sspon.05G0010750-1P	Sspon.05G0010750-1P	4.239096808	1.323787878	0.239377302	0.27056169	2.368599231	0.461924935	0.311759025	0.330639368	0.648691841	1.215780997	0.512314946	0.07746598	2.41759	0.256243241615	1.56697	0.315201591423	6.82343	0.118128590115	4.42263	0.051417610009													IPR012336;IPR004045;	Thioredoxin-like fold;Glutathione S-transferase, N-terminal;	chloroplast	126641665	118.0	O	[O] Posttranslational modification, protein turnover, chaperones	COG0625	Glutathione S-transferase
Sspon.06G0005070-4P	Sspon.06G0005070-4P	0.204791977	0.206796806	0.899737006	2.687098503	0.218575182	0.000682658	0.897439805	2.956149453	0.226336936	0.101842572	0.952224565	2.648324537	2.10041	0.130811755104	0.33159	4.74609793138e-05	0.23631	3.22073077958e-06	0.03731	1.971174887e-05				GO:0000786;GO:0043232;GO:0044815;GO:0043229;GO:0043228;GO:0043227;GO:0043226;GO:0005575;GO:0005634;GO:0005694;GO:0043234;GO:0032991;GO:0043231;GO:0032993;GO:0044464;GO:0005623;GO:0005622;GO:0044446;GO:0044424;GO:0000785;GO:0044427;GO:0044422;	nucleosome;intracellular non-membrane-bounded organelle;DNA packaging complex;intracellular organelle;non-membrane-bounded organelle;membrane-bounded organelle;organelle;cellular_component;nucleus;chromosome;protein complex;macromolecular complex;intracellular membrane-bounded organelle;protein-DNA complex;cell part;cell;intracellular;intracellular organelle part;intracellular part;chromatin;chromosomal part;organelle part;	4;4;4;3;3;3;2;1;5;5;3;2;4;3;2;2;3;3;3;3;4;2;	GO:0003674;GO:0005488;GO:0003676;GO:0003677;GO:1901363;GO:0097159;	molecular_function;binding;nucleic acid binding;DNA binding;heterocyclic compound binding;organic cyclic compound binding;	1;2;4;5;3;3;	K11252	map05034;map05203;map05322;	Alcoholism;Viral carcinogenesis;Systemic lupus erythematosus;	IPR000558;IPR007125;IPR009072;	Histone H2B;Histone H2A/H2B/H3;Histone-fold;	nucleus	At3g45980	220.0	B	[B] Chromatin structure and dynamics;
Sspon.08G0004920-1A	Sspon.08G0004920-1A	0.469281875	1.320445643	1.023849779	1.450172885	0.479980091	1.081916634	0.870681724	1.547414798	0.560866953	1.174663049	0.703331441	1.317395126	0.42217	0.000788030130416	0.60206	0.00739593389188	0.5813	0.0201346190294	0.82898	0.0629203637135										K01535	map00190;	Oxidative phosphorylation;	IPR018303;IPR023298;IPR023299;IPR004014;IPR023214;IPR008250;IPR006534;IPR001757;	P-type ATPase, phosphorylation site;P-type ATPase,  transmembrane domain;P-type ATPase, cytoplasmic domain N;Cation-transporting P-type ATPase, N-terminal;HAD-like domain;P-type ATPase, A  domain;P-type ATPase, subfamily IIIA;P-type ATPase;	plasma membrane	At2g07560	1551.0	P	[P] Inorganic ion transport and metabolism;
Sspon.06G0006520-3C	Sspon.06G0006520-3C	0.481942768	0.949815038	1.324953018	1.091818653	0.490513801	0.921177171	1.200396368	1.110338409	0.686394096	1.10584398	1.307449591	1.329357107	0.55725	0.00754226794255	1.08531	0.305998232888	0.4328	0.000720886477886	0.84293	0.124807200007													IPR029067;IPR003338;IPR003960;IPR003593;IPR027417;IPR009010;IPR003959;IPR004201;	CDC48 domain 2-like;CDC48, N-terminal subdomain;ATPase, AAA-type, conserved site;AAA+ ATPase domain;P-loop containing nucleoside triphosphate hydrolase;Aspartate decarboxylase-like domain;ATPase, AAA-type, core;CDC48, domain 2;	cytosol	At3g53230	1056.0	O	[O] Posttranslational modification, protein turnover, chaperones;
Sspon.06G0005070-4D	Sspon.06G0005070-4D	0.204791977	0.206796806	0.899737006	2.687098503	0.218575182	0.000682658	0.897439805	2.956149453	0.226336936	0.101842572	0.952224565	2.648324537	2.10041	0.130811755104	0.33159	4.74609793138e-05	0.23631	3.22073077958e-06	0.03731	1.971174887e-05										K11252	map05034;map05203;map05322;	Alcoholism;Viral carcinogenesis;Systemic lupus erythematosus;	IPR000558;IPR007125;IPR009072;	Histone H2B;Histone H2A/H2B/H3;Histone-fold;	chloroplast	At3g45980	216.0	B	[B] Chromatin structure and dynamics;
Sspon.05G0003070-1A	Sspon.05G0003070-1A	0.166866455	0.900144945	1.825361382	1.234535982	0.301484702	0.520249148	2.163434795	1.072589807	0.485869863	0.775539625	1.699455479	0.854467818	0.43454	0.0462645601617	1.79917	0.00890958215951	0.16775	0.000692335714775	0.69457	0.109544461146										K00083	map00940;map01100;map01110;	Phenylpropanoid biosynthesis;Metabolic pathways;Biosynthesis of secondary metabolites;	IPR020843;IPR029752;IPR013149;IPR002328;IPR011032;IPR013154;IPR016040;	Polyketide synthase, enoylreductase domain;D-isomer specific 2-hydroxyacid dehydrogenase, NAD-binding domain conserved site 1;Alcohol dehydrogenase, C-terminal;Alcohol dehydrogenase, zinc-type, conserved site;GroES-like;Alcohol dehydrogenase, N-terminal;NAD(P)-binding domain;	cytoskeleton	At1g72680	484.0	Q	[Q] Secondary metabolites biosynthesis, transport and catabolism;
Sspon.05G0010750-1A	Sspon.05G0010750-1A	4.239096808	1.323787878	0.239377302	0.27056169	2.368599231	0.461924935	0.311759025	0.330639368	0.648691841	1.215780997	0.512314946	0.07746598	2.41759	0.256243241615	1.56697	0.315201591423	6.82343	0.118128590115	4.42263	0.051417610009													IPR012336;IPR004045;	Thioredoxin-like fold;Glutathione S-transferase, N-terminal;	chloroplast	110834429	141.0	O	[O] Posttranslational modification, protein turnover, chaperones	COG0625	Glutathione S-transferase
Sspon.03G0031100-3D	Sspon.03G0031100-3D	0.494052319	1.522905931	0.868857171	0.997615776	0.561086873	1.392250718	0.944089286	1.128130501	0.623450152	1.505134012	0.911636217	1.050791044	0.37975	7.9104352124e-05	0.85772	0.0261304504245	0.61609	0.00128578507394	1.39154	0.00174765541546	GO:0019752;GO:0006099;GO:0009060;GO:0044237;GO:0006091;GO:0072350;GO:0015979;GO:0044699;GO:0044710;GO:0071704;GO:0009987;GO:0045333;GO:0008152;GO:0043436;GO:0055114;GO:0044238;GO:0015980;GO:0006082;GO:0044763;GO:0015977;GO:0006101;GO:0008150;GO:0044281;	carboxylic acid metabolic process;tricarboxylic acid cycle;aerobic respiration;cellular metabolic process;generation of precursor metabolites and energy;tricarboxylic acid metabolic process;photosynthesis;single-organism process;single-organism metabolic process;organic substance metabolic process;cellular process;cellular respiration;metabolic process;oxoacid metabolic process;oxidation-reduction process;primary metabolic process;energy derivation by oxidation of organic compounds;organic acid metabolic process;single-organism cellular process;carbon fixation;citrate metabolic process;biological_process;small molecule metabolic process;	6;4;6;3;4;7;4;2;3;3;2;5;2;5;4;3;4;4;3;4;8;1;4;	GO:0005737;GO:0044464;GO:0005623;GO:0005622;GO:0005575;GO:0044424;	cytoplasm;cell part;cell;intracellular;cellular_component;intracellular part;	4;2;2;3;1;3;	GO:0016830;GO:0008964;GO:0003674;GO:0016829;GO:0004611;GO:0003824;GO:0016831;	carbon-carbon lyase activity;phosphoenolpyruvate carboxylase activity;molecular_function;lyase activity;phosphoenolpyruvate carboxykinase activity;catalytic activity;carboxy-lyase activity;	4;7;1;3;6;2;5;	K01595	map00620;map00680;map00710;map00720;map01100;map01120;map01200;	Pyruvate metabolism;Methane metabolism;Carbon fixation in photosynthetic organisms;Carbon fixation pathways in prokaryotes;Metabolic pathways;Microbial metabolism in diverse environments;Carbon metabolism;	IPR018129;IPR015813;IPR033129;IPR021135;IPR022805;	Phosphoenolpyruvate carboxylase, Lys active site;Pyruvate/Phosphoenolpyruvate kinase-like domain;Phosphoenolpyruvate carboxylase, His active site;Phosphoenolpyruvate carboxylase;Phosphoenolpyruvate carboxylase, bacterial/plant-type;	cytosol	507524157	663.0	C	[C] Energy production and conversion	COG2352	Phosphoenolpyruvate carboxylase
Sspon.08G0003570-3C	Sspon.08G0003570-3C	0.292360086	1.489012206	1.838000338	0.726049172	0.379179424	0.00181785	1.806712539	0.713821096	0.527718969	1.648666096	2.009308216	0.567354009	0.38199	0.288481575399	2.81684	0.000114976111124	0.21211	9.07308070106e-05	1.5641	0.513351580685										K02955	map03010;	Ribosome;	IPR018102;IPR001878;IPR001971;IPR026960;	Ribosomal S11, conserved site;Zinc finger, CCHC-type;Ribosomal protein S11;Reverse transcriptase zinc-binding domain;	nucleus	At3g52580	268.0	J	[J] Translation, ribosomal structure and biogenesis;
Sspon.07G0017230-2B	Sspon.07G0017230-2B	0.842715206	1.50444369	0.300402868	1.449756278	0.88382524	1.145466447	0.360677789	1.498613245	0.698654634	1.413100056	0.299916997	1.602427552	0.5969	0.0108673132486	0.21117	1.71323534066e-05	2.52362	0.00121551760559	0.89281	0.236102052648													IPR003441;	NAC domain;	nucleus				
Sspon.04G0033440-1C	Sspon.04G0033440-1C	0.074979977	0.684048695	0.920463441	0.777602641	0.685416896	0.452229038	2.726075258	0.293027275	0.106528619	2.080284551	2.809974355	0.389369253	0.26952	0.224629230045	4.42227	0.0583388755746	0.13427	0.0451224489592	2.20313	0.330925484535													IPR019794;IPR002016;IPR000823;IPR010255;IPR019793;	Peroxidase, active site;Haem peroxidase, plant/fungal/bacterial;Plant peroxidase;Haem peroxidase;Peroxidases heam-ligand binding site;	chloroplast	At5g05340	245.0	R	[R] General function prediction only;
Sspon.07G0010360-3D	Sspon.07G0010360-3D	0.254144106	0.956969956	1.410739354	1.261000511	0.306885132	0.825659398	1.558165627	1.314984544	0.371232364	1.002570926	1.469203988	1.268444093	0.33472	0.000603634052416	1.15443	0.0126899720329	0.21006	2.82193727997e-05	0.72448	0.003162153607	GO:0006457;GO:0009987;GO:0042026;GO:0008150;	protein folding;cellular process;protein refolding;biological_process;	3;2;4;1;	GO:0043226;GO:0043229;GO:0043227;GO:0009536;GO:0005737;GO:0044424;GO:0009507;GO:0043231;GO:0044464;GO:0005623;GO:0005622;GO:0005575;GO:0044444;	organelle;intracellular organelle;membrane-bounded organelle;plastid;cytoplasm;intracellular part;chloroplast;intracellular membrane-bounded organelle;cell part;cell;intracellular;cellular_component;cytoplasmic part;	2;3;3;5;4;3;6;4;2;2;3;1;4;	GO:0035639;GO:0003674;GO:0005488;GO:0043167;GO:1901363;GO:0001883;GO:0001882;GO:0043168;GO:0000166;GO:1901265;GO:0032549;GO:0017076;GO:0005524;GO:0036094;GO:0030554;GO:0097367;GO:0097159;GO:0032559;GO:0032555;GO:0032550;GO:0032553;	purine ribonucleoside triphosphate binding;molecular_function;binding;ion binding;heterocyclic compound binding;purine nucleoside binding;nucleoside binding;anion binding;nucleotide binding;nucleoside phosphate binding;ribonucleoside binding;purine nucleotide binding;ATP binding;small molecule binding;adenyl nucleotide binding;carbohydrate derivative binding;organic cyclic compound binding;adenyl ribonucleotide binding;purine ribonucleotide binding;purine ribonucleoside binding;ribonucleotide binding;	5;1;2;3;3;5;4;4;4;4;5;5;6;3;6;3;3;6;5;6;4;				IPR020846;IPR018370;IPR027409;IPR000109;IPR027413;IPR001844;IPR002423;	Major facilitator superfamily domain;Chaperonin Cpn60, conserved site;GroEL-like apical domain;Proton-dependent oligopeptide transporter family;GroEL-like equatorial domain;Chaperonin Cpn60;Chaperonin Cpn60/TCP-1 family;	chloroplast	At2g40460	730.0	E	[E] Amino acid transport and metabolism;
Sspon.04G0003870-4D	Sspon.04G0003870-4D	1.480098545	0.398450572	1.215541339	0.749920658	1.544282865	0.567127371	1.08351663	0.852564792	1.233212339	0.49831203	1.44577212	0.931200739	2.90841	0.000950095086827	1.47802	0.0268511994854	1.13693	0.295393932961	0.57777	0.00766255423724	GO:0009167;GO:0044281;GO:0009161;GO:1901360;GO:0044712;GO:0044710;GO:0044711;GO:0009199;GO:0016310;GO:0009205;GO:0046034;GO:0046031;GO:0032787;GO:0043436;GO:0046128;GO:0009179;GO:0046483;GO:1901564;GO:0016052;GO:0006163;GO:0071616;GO:0006165;GO:0009141;GO:0009144;GO:0006807;GO:0046496;GO:1901575;GO:0051186;GO:0051188;GO:0019637;GO:0035383;GO:0035384;GO:0009150;GO:0008150;GO:0008152;GO:0044723;GO:0044724;GO:0044272;GO:0044763;GO:0006753;GO:0006757;GO:0006637;GO:0006732;GO:0006733;GO:0044249;GO:0034641;GO:0009123;GO:0009126;GO:0009259;GO:0044699;GO:0006139;GO:0042278;GO:0046939;GO:0009987;GO:0006725;GO:0009132;GO:0009135;GO:0055086;GO:0006084;GO:0006085;GO:0006086;GO:0006082;GO:1901135;GO:0009185;GO:0019752;GO:0009108;GO:0019693;GO:0072521;GO:0006091;GO:0006090;GO:0072524;GO:0006096;GO:1901657;GO:0071704;GO:1901576;GO:0009058;GO:0009117;GO:0009116;GO:0009119;GO:0009056;GO:0044238;GO:0005975;GO:0044237;GO:0006796;GO:0006790;GO:0006793;GO:0019362;	purine ribonucleoside monophosphate metabolic process;small molecule metabolic process;ribonucleoside monophosphate metabolic process;organic cyclic compound metabolic process;single-organism catabolic process;single-organism metabolic process;single-organism biosynthetic process;ribonucleoside triphosphate metabolic process;phosphorylation;purine ribonucleoside triphosphate metabolic process;ATP metabolic process;ADP metabolic process;monocarboxylic acid metabolic process;oxoacid metabolic process;purine ribonucleoside metabolic process;purine ribonucleoside diphosphate metabolic process;heterocycle metabolic process;organonitrogen compound metabolic process;carbohydrate catabolic process;purine nucleotide metabolic process;acyl-CoA biosynthetic process;nucleoside diphosphate phosphorylation;nucleoside triphosphate metabolic process;purine nucleoside triphosphate metabolic process;nitrogen compound metabolic process;nicotinamide nucleotide metabolic process;organic substance catabolic process;cofactor metabolic process;cofactor biosynthetic process;organophosphate metabolic process;thioester metabolic process;thioester biosynthetic process;purine ribonucleotide metabolic process;biological_process;metabolic process;single-organism carbohydrate metabolic process;single-organism carbohydrate catabolic process;sulfur compound biosynthetic process;single-organism cellular process;nucleoside phosphate metabolic process;ATP generation from ADP;acyl-CoA metabolic process;coenzyme metabolic process;oxidoreduction coenzyme metabolic process;cellular biosynthetic process;cellular nitrogen compound metabolic process;nucleoside monophosphate metabolic process;purine nucleoside monophosphate metabolic process;ribonucleotide metabolic process;single-organism process;nucleobase-containing compound metabolic process;purine nucleoside metabolic process;nucleotide phosphorylation;cellular process;cellular aromatic compound metabolic process;nucleoside diphosphate metabolic process;purine nucleoside diphosphate metabolic process;nucleobase-containing small molecule metabolic process;acetyl-CoA metabolic process;acetyl-CoA biosynthetic process;acetyl-CoA biosynthetic process from pyruvate;organic acid metabolic process;carbohydrate derivative metabolic process;ribonucleoside diphosphate metabolic process;carboxylic acid metabolic process;coenzyme biosynthetic process;ribose phosphate metabolic process;purine-containing compound metabolic process;generation of precursor metabolites and energy;pyruvate metabolic process;pyridine-containing compound metabolic process;glycolytic process;glycosyl compound metabolic process;organic substance metabolic process;organic substance biosynthetic process;biosynthetic process;nucleotide metabolic process;nucleoside metabolic process;ribonucleoside metabolic process;catabolic process;primary metabolic process;carbohydrate metabolic process;cellular metabolic process;phosphate-containing compound metabolic process;sulfur compound metabolic process;phosphorus metabolic process;pyridine nucleotide metabolic process;	8;4;7;4;4;3;4;7;6;8;8;8;7;5;7;8;4;4;5;6;6;7;6;7;3;7;4;4;5;4;4;5;7;1;2;4;5;5;3;5;5;5;5;6;4;4;6;7;6;2;4;6;7;2;4;6;7;4;6;7;5;4;4;7;6;6;5;5;4;8;5;6;4;3;4;3;6;5;6;3;3;4;3;5;4;4;6;	GO:0031974;GO:0043231;GO:0043233;GO:0044424;GO:0044422;GO:0043229;GO:0043227;GO:0043226;GO:0044429;GO:0044446;GO:0044444;GO:0005737;GO:0005739;GO:0044464;GO:0005623;GO:0005622;GO:0005759;GO:0005575;GO:0070013;	membrane-enclosed lumen;intracellular membrane-bounded organelle;organelle lumen;intracellular part;organelle part;intracellular organelle;membrane-bounded organelle;organelle;mitochondrial part;intracellular organelle part;cytoplasmic part;cytoplasm;mitochondrion;cell part;cell;intracellular;mitochondrial matrix;cellular_component;intracellular organelle lumen;	2;4;3;3;2;3;3;2;4;3;4;4;5;2;2;3;5;1;4;	GO:0016624;GO:0003674;GO:0004738;GO:0004739;GO:0003824;GO:0016491;GO:0016903;	oxidoreductase activity, acting on the aldehyde or oxo group of donors, disulfide as acceptor;molecular_function;pyruvate dehydrogenase activity;pyruvate dehydrogenase (acetyl-transferring) activity;catalytic activity;oxidoreductase activity;oxidoreductase activity, acting on the aldehyde or oxo group of donors;	5;1;5;6;2;3;4;				IPR029061;IPR002495;IPR017597;IPR001017;IPR015425;IPR029044;	Thiamin diphosphate-binding fold;Glycosyl transferase, family 8;Pyruvate dehydrogenase (acetyl-transferring) E1 component, alpha subunit, subgroup y;Dehydrogenase, E1 component;Formin, FH2 domain;Nucleotide-diphospho-sugar transferases;	plasma membrane	At1g59900	632.0	C	[C] Energy production and conversion;
Sspon.04G0013460-3D	Sspon.04G0013460-3D	0.980305321	0.960515821	0.818218833	1.073786722	0.975753959	1.075883918	0.920624474	1.159147066	1.088422473	0.976066307	0.842358899	1.128916207	1.01063	0.846241547003	0.76779	0.00281364914786	1.17948	0.0325180088383	0.89607	0.0569581416585	GO:0022607;GO:0061458;GO:0010927;GO:0009791;GO:0044249;GO:0045229;GO:0048608;GO:0009653;GO:0007275;GO:0044699;GO:0048229;GO:0000003;GO:0009555;GO:0048869;GO:0016043;GO:0032989;GO:0030198;GO:0071840;GO:0043062;GO:0048646;GO:0032502;GO:0032501;GO:0048316;GO:0009987;GO:0006725;GO:0048731;GO:0044767;GO:0003006;GO:0009058;GO:0008150;GO:0008152;GO:0019438;GO:0010154;GO:0080110;GO:0044702;GO:0010584;GO:0044707;GO:0022414;GO:0048856;GO:0010208;GO:0044237;GO:0044085;GO:0044763;GO:0085029;	cellular component assembly;reproductive system development;cellular component assembly involved in morphogenesis;post-embryonic development;cellular biosynthetic process;external encapsulating structure organization;reproductive structure development;anatomical structure morphogenesis;multicellular organism development;single-organism process;gametophyte development;reproduction;pollen development;cellular developmental process;cellular component organization;cellular component morphogenesis;extracellular matrix organization;cellular component organization or biogenesis;extracellular structure organization;anatomical structure formation involved in morphogenesis;developmental process;multicellular organismal process;seed development;cellular process;cellular aromatic compound metabolic process;system development;single-organism developmental process;developmental process involved in reproduction;biosynthetic process;biological_process;metabolic process;aromatic compound biosynthetic process;fruit development;sporopollenin biosynthetic process;single organism reproductive process;pollen exine formation;single-multicellular organism process;reproductive process;anatomical structure development;pollen wall assembly;cellular metabolic process;cellular component biogenesis;single-organism cellular process;extracellular matrix assembly;	4;5;4;4;4;4;4;3;4;2;5;2;6;4;3;4;5;2;4;3;2;2;4;2;4;4;3;3;3;1;2;5;5;6;3;6;3;2;3;5;3;3;3;5;	GO:0043231;GO:0005783;GO:0043229;GO:0043227;GO:0005737;GO:0005634;GO:0012505;GO:0005623;GO:0044464;GO:0005622;GO:0005575;GO:0044444;GO:0043226;GO:0044424;	intracellular membrane-bounded organelle;endoplasmic reticulum;intracellular organelle;membrane-bounded organelle;cytoplasm;nucleus;endomembrane system;cell;cell part;intracellular;cellular_component;cytoplasmic part;organelle;intracellular part;	4;4;3;3;4;5;3;2;2;3;1;4;2;3;	GO:0003674;GO:0005488;GO:0050662;GO:0016491;GO:0048037;GO:0003824;	molecular_function;binding;coenzyme binding;oxidoreductase activity;cofactor binding;catalytic activity;	1;2;4;3;3;2;				IPR016040;IPR001509;	NAD(P)-binding domain;NAD-dependent epimerase/dehydratase;	chloroplast	At5g19440	502.0	V	[V] Defense mechanisms;
Sspon.02G0029050-3C	Sspon.02G0029050-3C	0.050290476	0.330734143	1.068566048	1.439662413	1.173061906	0.438508816	1.283590784	1.667671259	1.123420635	0.389916767	1.330117179	1.704459572	2.02455	0.342123633846	0.76526	0.0311154388178	0.63732	0.300885072061	0.2409	0.000161653034683													IPR001938;	Thaumatin;	extracellular	At2g28790	114.0	V	[V] Defense mechanisms;
Sspon.03G0044110-1C	Sspon.03G0044110-1C	0.707399756	1.287217017	0.675144038	1.317377641	0.634158762	1.038424606	0.907524879	1.231260548	0.747381133	1.36700518	0.648387942	1.438718501	0.5657	0.00687318634002	0.55953	0.00455559261313	0.9363	0.621629620748	0.92609	0.444066752786	GO:0019752;GO:0044710;GO:0071704;GO:0006082;GO:0009987;GO:0008152;GO:0043436;GO:0043648;GO:0044699;GO:0044237;GO:0044763;GO:0008150;GO:0006108;GO:0044281;	carboxylic acid metabolic process;single-organism metabolic process;organic substance metabolic process;organic acid metabolic process;cellular process;metabolic process;oxoacid metabolic process;dicarboxylic acid metabolic process;single-organism process;cellular metabolic process;single-organism cellular process;biological_process;malate metabolic process;small molecule metabolic process;	6;3;3;4;2;2;5;7;2;3;3;1;8;4;	GO:0043226;GO:0043229;GO:0043227;GO:0005737;GO:0009536;GO:0005623;GO:0044464;GO:0009507;GO:0043231;GO:0005622;GO:0005575;GO:0044444;GO:0044424;	organelle;intracellular organelle;membrane-bounded organelle;cytoplasm;plastid;cell;cell part;chloroplast;intracellular membrane-bounded organelle;intracellular;cellular_component;cytoplasmic part;intracellular part;	2;3;3;4;5;2;2;6;4;3;1;4;3;	GO:0051287;GO:0008948;GO:0003674;GO:0005488;GO:0043167;GO:1901363;GO:1901265;GO:0016491;GO:0050662;GO:0016829;GO:0000166;GO:0046872;GO:0043169;GO:0036094;GO:0003824;GO:0048037;GO:0016614;GO:0016615;GO:0016616;GO:0004473;GO:0097159;GO:0004471;GO:0004470;GO:0016830;GO:0016831;	NAD binding;oxaloacetate decarboxylase activity;molecular_function;binding;ion binding;heterocyclic compound binding;nucleoside phosphate binding;oxidoreductase activity;coenzyme binding;lyase activity;nucleotide binding;metal ion binding;cation binding;small molecule binding;catalytic activity;cofactor binding;oxidoreductase activity, acting on CH-OH group of donors;malate dehydrogenase activity;oxidoreductase activity, acting on the CH-OH group of donors, NAD or NADP as acceptor;malate dehydrogenase (decarboxylating) (NADP+) activity;organic cyclic compound binding;malate dehydrogenase (decarboxylating) (NAD+) activity;malic enzyme activity;carbon-carbon lyase activity;carboxy-lyase activity;	5;6;1;2;3;3;4;3;4;3;4;5;4;3;2;3;4;5;5;6;3;6;6;4;5;				IPR001891;IPR012302;IPR016040;IPR012301;	Malic oxidoreductase;Malic enzyme, NAD-binding;NAD(P)-binding domain;Malic enzyme, N-terminal domain;	chloroplast	At1g79750	473.0	C	[C] Energy production and conversion;
Sspon.07G0000580-1A	Sspon.07G0000580-1A	0.934235674	1.288122317	0.665570072	1.129977755	0.985963593	1.029749037	0.68903719	1.184525488	0.935269606	1.266566407	0.79363662	1.097346242	0.79663	0.0452253935797	0.62964	0.000848304524569	1.32921	0.00534867129245	1.05058	0.542760155169										K12812	map03013;map03015;map03040;map05164;	RNA transport;mRNA surveillance pathway;Spliceosome;Influenza A;	IPR011545;IPR001650;IPR027417;IPR014001;	DEAD/DEAH box helicase domain;Helicase, C-terminal;P-loop containing nucleoside triphosphate hydrolase;Helicase superfamily 1/2, ATP-binding domain;	nucleus	At5g11200	685.0	A	[A] RNA processing and modification;
Sspon.03G0022370-1A	Sspon.03G0022370-1A	0.134774269	0.805852709	1.628107548	0.403083352	0.819941188	1.253998535	1.378853028	1.029987595	0.990531592	1.36596269	1.972758832	0.21614866	0.56782	0.189435941713	3.01944	0.0209070191773	0.39063	0.0319567398175	2.07723	0.119402581652										K01892	map00970;	Aminoacyl-tRNA biosynthesis;	IPR004154;IPR004516;IPR006195;IPR015807;	Anticodon-binding;Histidine-tRNA ligase/ATP phosphoribosyltransferase regulatory subunit;Aminoacyl-tRNA synthetase, class II;Histidine-tRNA ligase;	chloroplast	At3g46100	616.0	J	[J] Translation, ribosomal structure and biogenesis;
Sspon.03G0039290-1C	Sspon.03G0039290-1C	0.418060512	1.35607267	0.724989248	1.198493601	0.554787117	1.093150303	0.676414864	1.381597759	0.955796032	1.436309323	0.793265375	1.411063197	0.49637	0.027242367877	0.54988	0.00130899083132	0.87879	0.619230791266	0.97354	0.789126169341										K09569			IPR023566;IPR001179;	Peptidyl-prolyl cis-trans isomerase, FKBP-type;FKBP-type peptidyl-prolyl cis-trans isomerase domain;	extracellular	At3g25220	221.0	O	[O] Posttranslational modification, protein turnover, chaperones;
Sspon.07G0008360-1P	Sspon.07G0008360-1P	0.310101159	1.565995079	0.674020484	1.276714547	0.404251404	1.515757429	0.722396896	1.407789859	0.47057772	1.598771793	0.728106795	1.325516835	0.25316	2.42926652771e-05	0.5298	0.000115292302594	0.55774	0.00322133880953	1.16721	0.00780774668287													IPR007621;	TPM domain;	chloroplast	166364911	110.0	S	[S] Function unknown	COG1512	Uncharacterized membrane protein YgcG, contains a TPM-fold domain
Sspon.07G0009020-1P	Sspon.07G0009020-1P	0.144208774	0.720012177	2.220762692	1.004463625	0.417768244	0.113266424	2.049264777	0.825523986	0.5642941	0.801549795	1.789058129	1.349827276	0.68892	0.534283635912	1.90548	0.00843943535384	0.18588	0.000727585348158	0.51413	0.125060403132	GO:0009218;GO:0009165;GO:0044281;GO:0046134;GO:1901362;GO:0046131;GO:1901360;GO:0044710;GO:0044711;GO:0009199;GO:0009206;GO:0009205;GO:0046039;GO:0009201;GO:0046036;GO:0009209;GO:0009208;GO:0046129;GO:0046128;GO:0042455;GO:0046483;GO:1901564;GO:1901566;GO:0006163;GO:0042451;GO:0006164;GO:0019438;GO:1901070;GO:0009163;GO:0009148;GO:0009141;GO:0009142;GO:0009144;GO:0009145;GO:0009147;GO:0006807;GO:1901576;GO:1901068;GO:0046132;GO:0019637;GO:0018130;GO:0006221;GO:0009152;GO:0009150;GO:0009260;GO:0008150;GO:0008152;GO:0034654;GO:0090407;GO:0006183;GO:0044271;GO:0046390;GO:0006213;GO:1901293;GO:0044763;GO:0006753;GO:0044249;GO:0034641;GO:0009259;GO:0044699;GO:0006220;GO:0006139;GO:0006228;GO:0042278;GO:0009987;GO:0006725;GO:0055086;GO:1901137;GO:1901135;GO:0072528;GO:0044237;GO:0072521;GO:0072522;GO:0072527;GO:0071704;GO:0006241;GO:0046051;GO:0009220;GO:0009058;GO:0009117;GO:0009116;GO:0009119;GO:0044238;GO:0019693;GO:1901657;GO:0006796;GO:0006793;GO:1901659;	pyrimidine ribonucleotide metabolic process;nucleotide biosynthetic process;small molecule metabolic process;pyrimidine nucleoside biosynthetic process;organic cyclic compound biosynthetic process;pyrimidine ribonucleoside metabolic process;organic cyclic compound metabolic process;single-organism metabolic process;single-organism biosynthetic process;ribonucleoside triphosphate metabolic process;purine ribonucleoside triphosphate biosynthetic process;purine ribonucleoside triphosphate metabolic process;GTP metabolic process;ribonucleoside triphosphate biosynthetic process;CTP metabolic process;pyrimidine ribonucleoside triphosphate biosynthetic process;pyrimidine ribonucleoside triphosphate metabolic process;purine ribonucleoside biosynthetic process;purine ribonucleoside metabolic process;ribonucleoside biosynthetic process;heterocycle metabolic process;organonitrogen compound metabolic process;organonitrogen compound biosynthetic process;purine nucleotide metabolic process;purine nucleoside biosynthetic process;purine nucleotide biosynthetic process;aromatic compound biosynthetic process;guanosine-containing compound biosynthetic process;nucleoside biosynthetic process;pyrimidine nucleoside triphosphate biosynthetic process;nucleoside triphosphate metabolic process;nucleoside triphosphate biosynthetic process;purine nucleoside triphosphate metabolic process;purine nucleoside triphosphate biosynthetic process;pyrimidine nucleoside triphosphate metabolic process;nitrogen compound metabolic process;organic substance biosynthetic process;guanosine-containing compound metabolic process;pyrimidine ribonucleoside biosynthetic process;organophosphate metabolic process;heterocycle biosynthetic process;pyrimidine nucleotide biosynthetic process;purine ribonucleotide biosynthetic process;purine ribonucleotide metabolic process;ribonucleotide biosynthetic process;biological_process;metabolic process;nucleobase-containing compound biosynthetic process;organophosphate biosynthetic process;GTP biosynthetic process;cellular nitrogen compound biosynthetic process;ribose phosphate biosynthetic process;pyrimidine nucleoside metabolic process;nucleoside phosphate biosynthetic process;single-organism cellular process;nucleoside phosphate metabolic process;cellular biosynthetic process;cellular nitrogen compound metabolic process;ribonucleotide metabolic process;single-organism process;pyrimidine nucleotide metabolic process;nucleobase-containing compound metabolic process;UTP biosynthetic process;purine nucleoside metabolic process;cellular process;cellular aromatic compound metabolic process;nucleobase-containing small molecule metabolic process;carbohydrate derivative biosynthetic process;carbohydrate derivative metabolic process;pyrimidine-containing compound biosynthetic process;cellular metabolic process;purine-containing compound metabolic process;purine-containing compound biosynthetic process;pyrimidine-containing compound metabolic process;organic substance metabolic process;CTP biosynthetic process;UTP metabolic process;pyrimidine ribonucleotide biosynthetic process;biosynthetic process;nucleotide metabolic process;nucleoside metabolic process;ribonucleoside metabolic process;primary metabolic process;ribose phosphate metabolic process;glycosyl compound metabolic process;phosphate-containing compound metabolic process;phosphorus metabolic process;glycosyl compound biosynthetic process;	7;6;4;7;5;7;4;3;4;7;8;8;8;7;8;8;8;8;7;7;4;4;5;6;7;7;5;9;6;7;6;6;7;7;7;3;4;8;8;4;5;7;8;7;7;1;2;5;5;9;5;6;6;5;3;5;4;4;6;2;6;4;9;6;2;4;4;5;4;6;3;5;6;5;3;9;8;8;3;6;5;6;3;5;4;5;4;5;	GO:0031978;GO:0031970;GO:0031976;GO:0031977;GO:0031974;GO:0031975;GO:0044436;GO:0043231;GO:0044429;GO:0044424;GO:0044422;GO:0043229;GO:0043227;GO:0043226;GO:0009579;GO:0044435;GO:0044434;GO:0005737;GO:0031984;GO:0009543;GO:0044446;GO:0044444;GO:0005739;GO:0044464;GO:0005623;GO:0005622;GO:0005740;GO:0031967;GO:0009534;GO:0009536;GO:0005758;GO:0009507;GO:0005575;	plastid thylakoid lumen;organelle envelope lumen;plastid thylakoid;thylakoid lumen;membrane-enclosed lumen;envelope;thylakoid part;intracellular membrane-bounded organelle;mitochondrial part;intracellular part;organelle part;intracellular organelle;membrane-bounded organelle;organelle;thylakoid;plastid part;chloroplast part;cytoplasm;organelle subcompartment;chloroplast thylakoid lumen;intracellular organelle part;cytoplasmic part;mitochondrion;cell part;cell;intracellular;mitochondrial envelope;organelle envelope;chloroplast thylakoid;plastid;mitochondrial intermembrane space;chloroplast;cellular_component;	5;3;5;5;2;3;4;4;4;3;2;3;3;2;4;4;5;4;4;6;3;4;5;2;2;3;5;4;6;5;4;6;1;	GO:0000166;GO:0046872;GO:0017076;GO:0097367;GO:0043169;GO:0032549;GO:0004550;GO:0003674;GO:0005488;GO:1901265;GO:0046914;GO:1901363;GO:0005524;GO:0016301;GO:0003824;GO:0016772;GO:0016776;GO:0032559;GO:0032555;GO:0032550;GO:0032553;GO:0035639;GO:0008270;GO:0016740;GO:0043167;GO:0030554;GO:0097159;GO:0019205;GO:0001883;GO:0001882;GO:0036094;GO:0043168;	nucleotide binding;metal ion binding;purine nucleotide binding;carbohydrate derivative binding;cation binding;ribonucleoside binding;nucleoside diphosphate kinase activity;molecular_function;binding;nucleoside phosphate binding;transition metal ion binding;heterocyclic compound binding;ATP binding;kinase activity;catalytic activity;transferase activity, transferring phosphorus-containing groups;phosphotransferase activity, phosphate group as acceptor;adenyl ribonucleotide binding;purine ribonucleotide binding;purine ribonucleoside binding;ribonucleotide binding;purine ribonucleoside triphosphate binding;zinc ion binding;transferase activity;ion binding;adenyl nucleotide binding;organic cyclic compound binding;nucleobase-containing compound kinase activity;purine nucleoside binding;nucleoside binding;small molecule binding;anion binding;	4;5;5;3;4;5;6;1;2;4;6;3;6;5;2;4;5;6;5;6;4;5;7;3;3;6;3;6;5;4;3;4;	K00940	map00230;map00240;map01100;map01110;map01130;	Purine metabolism;Pyrimidine metabolism;Metabolic pathways;Biosynthesis of secondary metabolites;Biosynthesis of antibiotics;	IPR034907;IPR023005;IPR001564;	Nucleoside diphosphate kinase-like domain;Nucleoside diphosphate kinase, active site;Nucleoside diphosphate kinase;	mitochondria	At4g23900	338.0	F	[F] Nucleotide transport and metabolism;
Sspon.07G0006270-4D	Sspon.07G0006270-4D	0.68119072	0.727549588	1.465011893	0.753784448	0.741323885	0.83899798	1.527613285	0.938204763	0.790827752	0.682703504	1.444708739	1.408083442	0.98404	0.841884923197	1.43136	0.0857317104847	0.4988	5.15832912189e-05	0.72555	0.229631890593										K03283	map03040;map04010;map04141;map04144;map04213;map04612;map04915;map05134;map05145;map05162;map05164;map05169;	Spliceosome;MAPK signaling pathway;Protein processing in endoplasmic reticulum;Endocytosis;Longevity regulating pathway - multiple species;Antigen processing and presentation;Estrogen signaling pathway;Legionellosis;Toxoplasmosis;Measles;Influenza A;Epstein-Barr virus infection;	IPR029048;IPR018181;IPR029047;IPR013126;	Heat shock protein 70kD, C-terminal domain;Heat shock protein 70, conserved site;Heat shock protein 70kD, peptide-binding domain;Heat shock protein 70 family;	cytosol	At3g12580	1220.0	O	[O] Posttranslational modification, protein turnover, chaperones;
Sspon.02G0024170-3C	Sspon.02G0024170-3C	0.837250892	0.69361168	1.700584223	0.776213808	0.863240427	0.688281387	1.553449546	0.75201265	1.007948021	0.655475115	1.697216499	0.774715752	1.32938	0.0147289633145	2.14997	5.63547046823e-05	0.54702	0.000483424876001	0.88468	0.00342941449723										K02698	map00195;map01100;	Photosynthesis;Metabolic pathways;	IPR023618;IPR000549;IPR016370;IPR017493;	Photosystem I PsaG/PsaK domain;Photosystem I PsaG/PsaK protein;Photosystem I PsaG/PsaK, plant;Photosystem I reaction centre subunit psaK, chloroplastic;	chloroplast				
Sspon.05G0016910-4D	Sspon.05G0016910-4D	0.76320071	1.182572844	0.863093477	1.034758172	0.805603831	1.131128901	0.937860524	1.20592368	0.86323214	1.189727851	0.87074767	1.1521502	0.69419	0.000484116953762	0.78745	0.0125971492423	0.9103	0.100005068302	1.0326	0.530847234035	GO:0009768;GO:0009765;GO:0019538;GO:0043170;GO:0044267;GO:0044260;GO:0015979;GO:0043412;GO:0036211;GO:0008150;GO:0006464;GO:0008152;GO:0050896;GO:0009314;GO:0009416;GO:0010218;GO:0009628;GO:1990066;GO:0009987;GO:0006091;GO:0019684;GO:0009637;GO:0071704;GO:0018298;GO:0009639;GO:0010114;GO:0044238;GO:0044237;GO:0010196;	photosynthesis, light harvesting in photosystem I;photosynthesis, light harvesting;protein metabolic process;macromolecule metabolic process;cellular protein metabolic process;cellular macromolecule metabolic process;photosynthesis;macromolecule modification;protein modification process;biological_process;cellular protein modification process;metabolic process;response to stimulus;response to radiation;response to light stimulus;response to far red light;response to abiotic stimulus;energy quenching;cellular process;generation of precursor metabolites and energy;photosynthesis, light reaction;response to blue light;organic substance metabolic process;protein-chromophore linkage;response to red or far red light;response to red light;primary metabolic process;cellular metabolic process;nonphotochemical quenching;	6;5;4;4;5;4;4;5;5;1;6;2;2;4;5;7;3;6;2;4;5;6;3;7;6;7;3;3;7;	GO:0034357;GO:0031976;GO:0031975;GO:0009517;GO:0031984;GO:0016021;GO:0016020;GO:0031967;GO:0043234;GO:0043231;GO:0044424;GO:0044425;GO:0044422;GO:0043229;GO:0030076;GO:0043227;GO:0043226;GO:0009579;GO:0009570;GO:0044436;GO:0044435;GO:0044434;GO:0009783;GO:0044446;GO:0044444;GO:0055035;GO:0031224;GO:0005737;GO:0010287;GO:0042651;GO:0009526;GO:0009522;GO:0009523;GO:0009521;GO:0044464;GO:0005623;GO:0005622;GO:0009535;GO:0009534;GO:0009536;GO:0009532;GO:0098807;GO:0009941;GO:0009503;GO:0009507;GO:0032991;GO:0005575;GO:0098796;	photosynthetic membrane;plastid thylakoid;envelope;PSII associated light-harvesting complex II;organelle subcompartment;integral component of membrane;membrane;organelle envelope;protein complex;intracellular membrane-bounded organelle;intracellular part;membrane part;organelle part;intracellular organelle;light-harvesting complex;membrane-bounded organelle;organelle;thylakoid;chloroplast stroma;thylakoid part;plastid part;chloroplast part;photosystem II antenna complex;intracellular organelle part;cytoplasmic part;plastid thylakoid membrane;intrinsic component of membrane;cytoplasm;plastoglobule;thylakoid membrane;plastid envelope;photosystem I;photosystem II;photosystem;cell part;cell;intracellular;chloroplast thylakoid membrane;chloroplast thylakoid;plastid;plastid stroma;chloroplast thylakoid membrane protein complex;chloroplast envelope;thylakoid light-harvesting complex;chloroplast;macromolecular complex;cellular_component;membrane protein complex;	3;5;3;6;4;4;2;4;3;4;3;2;2;3;4;3;2;4;6;4;4;5;4;3;4;5;3;4;6;4;5;5;5;4;2;2;3;6;6;5;5;4;6;5;6;2;1;3;	GO:1901363;GO:0046872;GO:0016168;GO:0003674;GO:0005488;GO:0031409;GO:0046906;GO:0097159;GO:0043169;GO:0043167;	heterocyclic compound binding;metal ion binding;chlorophyll binding;molecular_function;binding;pigment binding;tetrapyrrole binding;organic cyclic compound binding;cation binding;ion binding;	3;5;5;1;2;3;4;3;4;3;	K08916	map00196;map01100;	Photosynthesis - antenna proteins;Metabolic pathways;	IPR022796;IPR023329;IPR001344;	Chlorophyll A-B binding protein;Chlorophyll a/b binding protein domain;Chlorophyll A-B binding protein, plant;	plasma membrane				
Sspon.05G0018830-1P	Sspon.05G0018830-1P	0.798999734	0.598414861	1.310231955	1.171208295	0.801990562	0.55998272	1.449405158	1.267413266	0.875016616	0.565416057	1.45997275	1.141948026	1.43635	0.000814539103298	1.17847	0.0255391640281	0.58679	0.000430924679482	0.48144	9.93894251537e-05										K10355			IPR020902;IPR004000;IPR004001;	Actin/actin-like conserved site;Actin family;Actin, conserved site;	cytoskeleton	At5g09810	770.0	Z	[Z] Cytoskeleton;
Sspon.02G0001740-1P	Sspon.02G0001740-1P	0.204791977	0.206796806	0.899737006	2.687098503	0.218575182	0.000682658	0.897439805	2.956149453	0.226336936	0.101842572	0.952224565	2.648324537	2.10041	0.130811755104	0.33159	4.74609793138e-05	0.23631	3.22073077958e-06	0.03731	1.971174887e-05										K11252	map05034;map05203;map05322;	Alcoholism;Viral carcinogenesis;Systemic lupus erythematosus;	IPR000558;IPR007125;IPR009072;	Histone H2B;Histone H2A/H2B/H3;Histone-fold;	nucleus	At3g45980	216.0	B	[B] Chromatin structure and dynamics;
Sspon.05G0012390-3C	Sspon.05G0012390-3C	1.010790914	0.789876783	1.166445947	1.056985896	0.879003792	0.6507178	1.173183345	1.376090799	1.005836057	0.699752761	1.09121671	1.100099198	1.35288	0.0132310487678	0.97104	0.757940586575	0.844	0.0241681544939	0.60579	0.0126363924205													IPR004154;IPR002315;IPR027031;	Anticodon-binding;Glycyl-tRNA synthetase;Glycyl-tRNA synthetase/DNA polymerase subunit gamma-2;	chloroplast	At1g29880	365.0	J	[J] Translation, ribosomal structure and biogenesis;
Sspon.03G0020580-4D	Sspon.03G0020580-4D	0.606154351	0.428344602	1.435717001	1.427979336	0.642449813	0.363782063	1.516671761	1.549478565	0.704865485	0.472623724	1.456291139	1.395642159	1.54455	0.00581832521467	1.00814	0.833144145666	0.4431	2.66324427162e-05	0.28921	5.19966906425e-05													IPR005493;IPR010203;IPR011009;IPR000719;	Ribonuclease E inhibitor RraA/RraA-like protein;Regulator of ribonuclease activity A;Protein kinase-like domain;Protein kinase domain;	chloroplast	300311428	163.0	J	[J] Translation, ribosomal structure and biogenesis	COG0684	Regulator of RNase E activity RraA
Sspon.07G0015170-4D	Sspon.07G0015170-4D	0.723752393	0.541931824	1.808088793	0.852687729	0.73966839	0.513030894	1.883004289	0.881021355	0.837307518	0.536038177	1.825738216	0.857730421	1.44609	0.00294337605103	2.12887	2.2805584169e-06	0.41704	1.41087088759e-05	0.61394	1.13841555281e-05							GO:0003674;GO:0045735;	molecular_function;nutrient reservoir activity;	1;2;				IPR006044;IPR006045;IPR011051;IPR014710;	11-S seed storage protein, plant;Cupin 1;RmlC-like cupin domain;RmlC-like jelly roll fold;	cytosol				
Sspon.04G0003150-2B	Sspon.04G0003150-2B	0.249189327	1.059454142	1.715738851	0.794265088	0.084544054	0.987445509	1.810119482	0.853174068	0.428500688	1.192857533	1.864214734	0.960496524	0.23528	0.00206598093587	2.0668	0.000141817550551	0.14141	0.000141520009289	1.24227	0.0529056965764													IPR001024;	PLAT/LH2 domain;	chloroplast				
Sspon.01G0008860-2B	Sspon.01G0008860-2B	0.511299285	1.063478647	0.815050397	1.620184238	0.497144532	0.760961961	1.221958383	1.491145565	0.695105329	0.810997365	1.063190614	1.449483684	0.6464	0.0517779691062	0.67975	0.019569881282	0.5495	0.0257742595767	0.57784	0.0038598893343													IPR000772;	Ricin B, lectin domain;	peroxisome				
Sspon.02G0001740-1A	Sspon.02G0001740-1A	0.204791977	0.206796806	0.899737006	2.687098503	0.218575182	0.000682658	0.897439805	2.956149453	0.226336936	0.101842572	0.952224565	2.648324537	2.10041	0.130811755104	0.33159	4.74609793138e-05	0.23631	3.22073077958e-06	0.03731	1.971174887e-05										K11252	map05034;map05203;map05322;	Alcoholism;Viral carcinogenesis;Systemic lupus erythematosus;	IPR000558;IPR007125;IPR009072;	Histone H2B;Histone H2A/H2B/H3;Histone-fold;	nucleus	At3g45980	214.0	B	[B] Chromatin structure and dynamics;
Sspon.07G0019830-1A	Sspon.07G0019830-1A	0.855132286	0.694650056	1.374517582	0.896838986	0.913392843	0.651880559	1.486368833	1.010783624	0.992329617	0.68118797	1.481215882	0.961701762	1.36156	0.00423608373978	1.51328	0.000565516536264	0.63583	0.000614513427955	0.70669	0.0013621993952										K03671			IPR005746;IPR017937;IPR013766;IPR012336;	Thioredoxin;Thioredoxin, conserved site;Thioredoxin domain;Thioredoxin-like fold;	chloroplast	At4g03520	154.0	O	[O] Posttranslational modification, protein turnover, chaperones;
Sspon.06G0018110-3D	Sspon.06G0018110-3D	0.420984468	1.278344517	1.181849749	1.179954014	0.315461499	1.045976256	1.305072498	0.856008634	0.452067008	1.436084651	1.227929238	1.300267468	0.31606	0.00206949331642	1.11349	0.410452899278	0.31994	0.000104493250577	1.12714	0.463137853086	GO:0044238;GO:0005975;GO:0071704;GO:0008150;GO:0008152;	primary metabolic process;carbohydrate metabolic process;organic substance metabolic process;biological_process;metabolic process;	3;4;3;1;2;	GO:0016021;GO:0016020;GO:0005575;GO:0044425;GO:0031224;	integral component of membrane;membrane;cellular_component;membrane part;intrinsic component of membrane;	4;2;1;2;3;	GO:0003674;GO:0016787;GO:0016798;GO:0003824;GO:0004650;GO:0004553;	molecular_function;hydrolase activity;hydrolase activity, acting on glycosyl bonds;catalytic activity;polygalacturonase activity;hydrolase activity, hydrolyzing O-glycosyl compounds;	1;3;4;2;6;5;				IPR011009;IPR000719;IPR013210;IPR008271;IPR032675;IPR000743;IPR017441;IPR006553;IPR001611;IPR011050;IPR006626;IPR012334;	Protein kinase-like domain;Protein kinase domain;Leucine-rich repeat-containing N-terminal, plant-type;Serine/threonine-protein kinase, active site;Leucine-rich repeat domain, L domain-like;Glycoside hydrolase, family 28;Protein kinase, ATP binding site;Leucine-rich repeat, cysteine-containing subtype;Leucine-rich repeat;Pectin lyase fold/virulence factor;Parallel beta-helix repeat;Pectin lyase fold;	chloroplast	At3g16850	516.0	R	[R] General function prediction only;
Sspon.01G0002360-2B	Sspon.01G0002360-2B	1.483853513	0.299162028	1.652724107	0.286354553	1.425369027	0.260582867	1.946781058	0.458292672	1.654963177	0.385612488	1.876787757	0.269516753	4.828	0.000102942656266	5.39981	0.000156743844233	0.83344	0.0536782197294	0.93215	0.762018233175	GO:0044237;GO:0019752;GO:0090304;GO:0044249;GO:0034641;GO:0006807;GO:0044281;GO:0034645;GO:0034660;GO:0043170;GO:1901360;GO:0006139;GO:0044710;GO:0044260;GO:0006520;GO:0043043;GO:0043038;GO:0071704;GO:0010467;GO:0043604;GO:0044699;GO:0006424;GO:0044267;GO:0009987;GO:0006725;GO:0009058;GO:0009059;GO:0008150;GO:0008152;GO:0043436;GO:0044271;GO:0046483;GO:0016070;GO:0044238;GO:0006418;GO:1901564;GO:1901566;GO:0006082;GO:0019538;GO:0006399;GO:0043039;GO:0043603;GO:1901576;GO:0044763;GO:0006518;GO:0006412;	cellular metabolic process;carboxylic acid metabolic process;nucleic acid metabolic process;cellular biosynthetic process;cellular nitrogen compound metabolic process;nitrogen compound metabolic process;small molecule metabolic process;cellular macromolecule biosynthetic process;ncRNA metabolic process;macromolecule metabolic process;organic cyclic compound metabolic process;nucleobase-containing compound metabolic process;single-organism metabolic process;cellular macromolecule metabolic process;cellular amino acid metabolic process;peptide biosynthetic process;amino acid activation;organic substance metabolic process;gene expression;amide biosynthetic process;single-organism process;glutamyl-tRNA aminoacylation;cellular protein metabolic process;cellular process;cellular aromatic compound metabolic process;biosynthetic process;macromolecule biosynthetic process;biological_process;metabolic process;oxoacid metabolic process;cellular nitrogen compound biosynthetic process;heterocycle metabolic process;RNA metabolic process;primary metabolic process;tRNA aminoacylation for protein translation;organonitrogen compound metabolic process;organonitrogen compound biosynthetic process;organic acid metabolic process;protein metabolic process;tRNA metabolic process;tRNA aminoacylation;cellular amide metabolic process;organic substance biosynthetic process;single-organism cellular process;peptide metabolic process;translation;	3;6;5;4;4;3;4;5;6;4;4;4;3;4;4;6;5;3;5;6;2;8;5;2;4;3;5;1;2;5;5;4;5;3;7;4;5;4;4;7;6;5;4;3;5;6;	GO:0005737;GO:0005829;GO:0044464;GO:0005623;GO:0005622;GO:0005575;GO:0044444;GO:0044424;	cytoplasm;cytosol;cell part;cell;intracellular;cellular_component;cytoplasmic part;intracellular part;	4;5;2;2;3;1;4;3;	GO:0032550;GO:0035639;GO:0003674;GO:1901363;GO:0001882;GO:0004812;GO:0004818;GO:0043167;GO:0032555;GO:0032549;GO:0017076;GO:0097367;GO:0005524;GO:0043168;GO:0000166;GO:0001883;GO:1901265;GO:0036094;GO:0003824;GO:0016874;GO:0016875;GO:0016876;GO:0030554;GO:0097159;GO:0032559;GO:0032553;GO:0005488;	purine ribonucleoside binding;purine ribonucleoside triphosphate binding;molecular_function;heterocyclic compound binding;nucleoside binding;aminoacyl-tRNA ligase activity;glutamate-tRNA ligase activity;ion binding;purine ribonucleotide binding;ribonucleoside binding;purine nucleotide binding;carbohydrate derivative binding;ATP binding;anion binding;nucleotide binding;purine nucleoside binding;nucleoside phosphate binding;small molecule binding;catalytic activity;ligase activity;ligase activity, forming carbon-oxygen bonds;ligase activity, forming aminoacyl-tRNA and related compounds;adenyl nucleotide binding;organic cyclic compound binding;adenyl ribonucleotide binding;ribonucleotide binding;binding;	6;5;1;3;4;6;7;3;5;5;5;3;6;4;4;5;4;3;2;3;4;5;6;3;6;4;2;	K01885	map00860;map00970;map01100;map01110;	Porphyrin and chlorophyll metabolism;Aminoacyl-tRNA biosynthesis;Metabolic pathways;Biosynthesis of secondary metabolites;	IPR020059;IPR020058;IPR014729;IPR001412;IPR020056;IPR011035;IPR020061;IPR000924;IPR004526;IPR010987;	Glutamyl/glutaminyl-tRNA synthetase, class Ib, anti-codon binding domain;Glutamyl/glutaminyl-tRNA synthetase, class Ib, catalytic domain;Rossmann-like alpha/beta/alpha sandwich fold;Aminoacyl-tRNA synthetase, class I, conserved site;Ribosomal protein L25/Gln-tRNA synthetase, beta-barrel domain;Ribosomal protein L25/Gln-tRNA synthetase, anti-codon-binding domain;Glutamyl/glutaminyl-tRNA synthetase, class Ib, alpha-bundle domain;Glutamyl/glutaminyl-tRNA synthetase;Glutamyl-tRNA synthetase, archaeal/eukaryotic cytosolic;Glutathione S-transferase, C-terminal-like;	cytosol	At5g26707	1045.0	J	[J] Translation, ribosomal structure and biogenesis;
Sspon.02G0031680-2D	Sspon.02G0031680-2D	0.182916524	1.598527571	0.89684126	1.12642067	0.890242719	1.424101999	1.056015488	1.006401933	0.401919594	1.444457874	0.724843453	1.247310913	0.33021	0.00993188124574	0.79219	0.118766985105	0.55088	0.156155992891	1.32157	0.0150420676386													IPR001739;IPR016177;	Methyl-CpG DNA binding;DNA-binding domain;	nucleus				
Sspon.01G0044120-2C	Sspon.01G0044120-2C	1.039054994	1.200252163	1.12251106	0.765639754	0.984878474	1.095345719	0.97108108	0.700275562	0.981729189	1.218311003	1.113371525	0.807549476	0.85536	0.0164584419908	1.41061	0.00586954827843	0.93723	0.269849111506	1.54562	0.0011172985114	GO:0008104;GO:0017038;GO:0009658;GO:0015031;GO:0051641;GO:0009657;GO:0071806;GO:0070727;GO:0016043;GO:0055085;GO:0065002;GO:0071840;GO:0045037;GO:0044763;GO:0034613;GO:0006996;GO:0006810;GO:0072598;GO:0072594;GO:0009987;GO:0006605;GO:0045184;GO:0033365;GO:0044765;GO:0008150;GO:0071702;GO:0051649;GO:0045036;GO:0051234;GO:0051179;GO:1902578;GO:0044699;GO:0033036;GO:0046907;GO:1902582;GO:0044743;GO:0072596;GO:1902580;GO:0006886;	protein localization;protein import;chloroplast organization;protein transport;cellular localization;plastid organization;protein transmembrane transport;cellular macromolecule localization;cellular component organization;transmembrane transport;intracellular protein transmembrane transport;cellular component organization or biogenesis;protein import into chloroplast stroma;single-organism cellular process;cellular protein localization;organelle organization;transport;protein localization to chloroplast;establishment of protein localization to organelle;cellular process;protein targeting;establishment of protein localization;protein localization to organelle;single-organism transport;biological_process;organic substance transport;establishment of localization in cell;protein targeting to chloroplast;establishment of localization;localization;single-organism localization;single-organism process;macromolecule localization;intracellular transport;single-organism intracellular transport;intracellular protein transmembrane import;establishment of protein localization to chloroplast;single-organism cellular localization;intracellular protein transport;	4;5;6;5;3;5;5;4;3;4;6;2;6;3;5;4;4;7;5;2;6;4;6;4;1;5;4;5;3;2;3;2;3;5;5;6;6;4;6;	GO:0009706;GO:0031975;GO:0043229;GO:0042170;GO:0098796;GO:0043227;GO:0043226;GO:0031224;GO:0005737;GO:0009941;GO:0009536;GO:0031090;GO:0019866;GO:0016021;GO:0016020;GO:0044435;GO:0044434;GO:0031969;GO:0009528;GO:0031967;GO:0043234;GO:0009507;GO:0009526;GO:0005575;GO:0032991;GO:0043231;GO:0031897;GO:0044464;GO:0005623;GO:0005622;GO:0044446;GO:0044444;GO:0044424;GO:0044425;GO:0044422;	chloroplast inner membrane;envelope;intracellular organelle;plastid membrane;membrane protein complex;membrane-bounded organelle;organelle;intrinsic component of membrane;cytoplasm;chloroplast envelope;plastid;organelle membrane;organelle inner membrane;integral component of membrane;membrane;plastid part;chloroplast part;chloroplast membrane;plastid inner membrane;organelle envelope;protein complex;chloroplast;plastid envelope;cellular_component;macromolecular complex;intracellular membrane-bounded organelle;Tic complex;cell part;cell;intracellular;intracellular organelle part;cytoplasmic part;intracellular part;membrane part;organelle part;	6;3;3;4;3;3;2;3;4;6;5;3;4;4;2;4;5;5;5;4;3;6;5;1;2;4;4;2;2;3;3;4;3;2;2;							IPR031610;IPR029024;	Protein TIC110, chloroplastic;TerB-like;	chloroplast				
Sspon.02G0042300-3D	Sspon.02G0042300-3D	0.253426264	0.544123645	2.148189323	0.702000715	0.191120046	0.845779297	1.96982505	0.777907317	0.391877308	0.787869381	2.326358685	1.061522969	0.38407	0.0152092967077	2.53573	0.000977710886699	0.12979	9.52876028016e-05	0.85691	0.44500278346							GO:0016787;GO:0003674;GO:0052689;GO:0016788;GO:0003824;	hydrolase activity;molecular_function;carboxylic ester hydrolase activity;hydrolase activity, acting on ester bonds;catalytic activity;	3;1;5;4;2;				IPR013094;IPR029058;	Alpha/beta hydrolase fold-3;Alpha/Beta hydrolase fold;	chloroplast	At5g06570	247.0	V	[V] Defense mechanisms;
Sspon.06G0019120-1A	Sspon.06G0019120-1A	0.757717508	1.428727367	1.163205159	0.952985434	0.607368872	1.158796295	0.649796197	1.105123174	0.787844742	1.219881419	0.948001502	1.220552333	0.56546	0.00508166650474	0.84211	0.361940629386	0.77976	0.271336071999	1.16127	0.192619188939										K02835			IPR000352;IPR004373;IPR005139;	Peptide chain release factor class I/class II;Peptide chain release factor 1;Peptide chain release factor;	chloroplast	At3g62910	548.0	J	[J] Translation, ribosomal structure and biogenesis;
Sspon.02G0028950-1A	Sspon.02G0028950-1A	0.610651031	1.455177727	0.129079234	1.193251306	1.194982098	1.666950987	0.611605951	1.002028706	1.058010853	1.47061559	0.699995673	0.907650844	0.62351	0.0381320237738	0.4643	0.0477027093429	1.9877	0.130892165371	1.48013	0.0101045681796													IPR031322;IPR027417;	Shikimate kinase/gluconokinase;P-loop containing nucleoside triphosphate hydrolase;	chloroplast	166364892	75.1	E	[E] Amino acid transport and metabolism	COG0703	Shikimate kinase
Sspon.01G0015200-1A	Sspon.01G0015200-1A	0.313672224	1.316249915	0.69048171	1.758706975	0.28575814	1.223747842	0.738936567	1.815568458	0.266490037	1.209590851	0.69582342	1.684973862	0.23094	1.18775566737e-05	0.4041	1.38155727067e-05	0.40745	3.40094288406e-05	0.71295	0.000568619923345													IPR006843;	Plastid lipid-associated protein/fibrillin conserved domain;	chloroplast				
Sspon.01G0039800-1T	Sspon.01G0039800-1T	0.322430106	1.503014043	0.890826567	1.246202249	0.275501417	1.297928396	0.949783006	1.449582638	0.377009717	1.436167945	0.908151984	1.343401932	0.2301	8.49976271779e-05	0.68052	0.0021696760864	0.35468	6.53219769666e-05	1.049	0.477281457547	GO:1901360;GO:0010033;GO:0046483;GO:0002376;GO:0006807;GO:0043170;GO:0044260;GO:0006952;GO:0006950;GO:0008150;GO:0008152;GO:0006955;GO:0016070;GO:0016071;GO:0050896;GO:0097305;GO:0009266;GO:0034641;GO:0009719;GO:0006139;GO:0009628;GO:0009987;GO:0006725;GO:0001101;GO:0009409;GO:0009725;GO:0090304;GO:0009737;GO:0033993;GO:0071704;GO:0010467;GO:0045087;GO:0042221;GO:1901700;GO:0044238;GO:0044237;GO:0006396;GO:0006397;	organic cyclic compound metabolic process;response to organic substance;heterocycle metabolic process;immune system process;nitrogen compound metabolic process;macromolecule metabolic process;cellular macromolecule metabolic process;defense response;response to stress;biological_process;metabolic process;immune response;RNA metabolic process;mRNA metabolic process;response to stimulus;response to alcohol;response to temperature stimulus;cellular nitrogen compound metabolic process;response to endogenous stimulus;nucleobase-containing compound metabolic process;response to abiotic stimulus;cellular process;cellular aromatic compound metabolic process;response to acid chemical;response to cold;response to hormone;nucleic acid metabolic process;response to abscisic acid;response to lipid;organic substance metabolic process;gene expression;innate immune response;response to chemical;response to oxygen-containing compound;primary metabolic process;cellular metabolic process;RNA processing;mRNA processing;	4;4;4;2;3;4;4;4;3;1;2;3;5;6;2;5;4;4;3;4;3;2;4;4;4;4;5;5;5;3;5;4;3;4;3;3;6;7;	GO:0034357;GO:0031976;GO:0031975;GO:0031984;GO:0010319;GO:0016020;GO:0031967;GO:0043231;GO:0044424;GO:0044422;GO:0044464;GO:0043229;GO:0043227;GO:0043226;GO:0009579;GO:0009941;GO:0009570;GO:0044436;GO:0044435;GO:0044434;GO:0005737;GO:0044446;GO:0044444;GO:0055035;GO:0042651;GO:0009526;GO:1990904;GO:0005623;GO:0005622;GO:0009535;GO:0009534;GO:0009536;GO:0009532;GO:0030529;GO:0009507;GO:0032991;GO:0005575;	photosynthetic membrane;plastid thylakoid;envelope;organelle subcompartment;stromule;membrane;organelle envelope;intracellular membrane-bounded organelle;intracellular part;organelle part;cell part;intracellular organelle;membrane-bounded organelle;organelle;thylakoid;chloroplast envelope;chloroplast stroma;thylakoid part;plastid part;chloroplast part;cytoplasm;intracellular organelle part;cytoplasmic part;plastid thylakoid membrane;thylakoid membrane;plastid envelope;ribonucleoprotein complex;cell;intracellular;chloroplast thylakoid membrane;chloroplast thylakoid;plastid;plastid stroma;intracellular ribonucleoprotein complex;chloroplast;macromolecular complex;cellular_component;	3;5;3;4;5;2;4;4;3;2;2;3;3;2;4;6;6;4;4;5;4;3;4;5;4;5;3;2;3;6;6;5;5;4;6;2;1;	GO:0008187;GO:1901363;GO:0000166;GO:0003674;GO:0005488;GO:0003676;GO:1901265;GO:0097159;GO:0008266;GO:0003727;GO:0003723;GO:0036094;	poly-pyrimidine tract binding;heterocyclic compound binding;nucleotide binding;molecular_function;binding;nucleic acid binding;nucleoside phosphate binding;organic cyclic compound binding;poly(U) RNA binding;single-stranded RNA binding;RNA binding;small molecule binding;	7;3;4;1;2;4;4;3;8;6;5;3;	K11294	map05130;	Pathogenic Escherichia coli infection;	IPR000504;	RNA recognition motif domain;	chloroplast	At2g37220	262.0	R	[R] General function prediction only;
Sspon.02G0032960-2C	Sspon.02G0032960-2C	0.607690469	1.151750948	1.377257172	1.034540848	0.684951331	1.07000422	1.100461903	1.190005952	0.564583798	1.110627299	1.061032487	1.047093573	0.55733	0.000315497944498	1.08164	0.468485870615	0.52483	0.00604200816342	1.01857	0.732181910381	GO:0006457;GO:1990267;GO:0010043;GO:0046686;GO:0009987;GO:0008150;GO:0010038;GO:0042221;GO:0010035;GO:0050896;	protein folding;response to transition metal nanoparticle;response to zinc ion;response to cadmium ion;cellular process;biological_process;response to metal ion;response to chemical;response to inorganic substance;response to stimulus;	3;4;5;6;2;1;5;3;4;2;	GO:0005737;GO:0016020;GO:0005829;GO:0044464;GO:0005623;GO:0005622;GO:0005575;GO:0044444;GO:0044424;	cytoplasm;membrane;cytosol;cell part;cell;intracellular;cellular_component;cytoplasmic part;intracellular part;	4;2;5;2;2;3;1;4;3;	GO:0035639;GO:0003674;GO:0005488;GO:0000166;GO:1901363;GO:1901265;GO:0001882;GO:0043167;GO:0001883;GO:0032549;GO:0017076;GO:0005524;GO:0043168;GO:0036094;GO:0032555;GO:0030554;GO:0097367;GO:0097159;GO:0032550;GO:0032559;GO:0032553;	purine ribonucleoside triphosphate binding;molecular_function;binding;nucleotide binding;heterocyclic compound binding;nucleoside phosphate binding;nucleoside binding;ion binding;purine nucleoside binding;ribonucleoside binding;purine nucleotide binding;ATP binding;anion binding;small molecule binding;purine ribonucleotide binding;adenyl nucleotide binding;carbohydrate derivative binding;organic cyclic compound binding;purine ribonucleoside binding;adenyl ribonucleotide binding;ribonucleotide binding;	5;1;2;4;3;4;4;3;5;5;5;6;4;3;5;6;3;3;6;6;4;	K09498			IPR002423;IPR017998;IPR027409;IPR027413;IPR012722;IPR002194;	Chaperonin Cpn60/TCP-1 family;Chaperone tailless complex polypeptide 1 (TCP-1);GroEL-like apical domain;GroEL-like equatorial domain;T-complex protein 1, zeta subunit;Chaperonin TCP-1, conserved site;	chloroplast	At3g02530	981.0	O	[O] Posttranslational modification, protein turnover, chaperones;
Sspon.01G0039800-1P	Sspon.01G0039800-1P	0.815509094	1.098505254	0.774777403	1.409572833	0.578527553	0.91801041	0.819729185	1.521764727	0.767587619	0.974559626	0.797190774	1.524265522	0.72269	0.0370429110703	0.53678	6.69508811729e-05	0.9038	0.355643821428	0.67131	0.0017171540668										K11294	map05130;	Pathogenic Escherichia coli infection;	IPR000504;	RNA recognition motif domain;	chloroplast	At2g37220	262.0	R	[R] General function prediction only;
Sspon.08G0023150-2D	Sspon.08G0023150-2D	0.515598623	0.84166016	1.415550122	0.870835908	0.522306037	0.779624099	1.339226968	1.343513096	0.710805429	0.906478445	1.491873276	1.262527838	0.6918	0.0243937609532	1.2214	0.167647956135	0.41179	0.000429439950572	0.72702	0.103356313702	GO:0043170;GO:1901575;GO:0071704;GO:0008150;GO:0030163;GO:0008152;GO:0009056;GO:0009057;GO:0044238;GO:0019538;	macromolecule metabolic process;organic substance catabolic process;organic substance metabolic process;biological_process;protein catabolic process;metabolic process;catabolic process;macromolecule catabolic process;primary metabolic process;protein metabolic process;	4;4;3;1;5;2;3;5;3;4;	GO:0043229;GO:0043227;GO:0043226;GO:0005737;GO:0005634;GO:0000502;GO:0043234;GO:0032991;GO:0043231;GO:0044464;GO:0005623;GO:0005622;GO:0005575;GO:0044424;	intracellular organelle;membrane-bounded organelle;organelle;cytoplasm;nucleus;proteasome complex;protein complex;macromolecular complex;intracellular membrane-bounded organelle;cell part;cell;intracellular;cellular_component;intracellular part;	3;3;2;4;5;4;3;2;4;2;2;3;1;3;	GO:0035639;GO:1901363;GO:0003674;GO:0005488;GO:1901265;GO:0001882;GO:0043167;GO:0032555;GO:0001883;GO:0032549;GO:0017076;GO:0005524;GO:0016787;GO:0000166;GO:0036094;GO:0003824;GO:0030554;GO:0097159;GO:0097367;GO:0032550;GO:0032559;GO:0043168;GO:0032553;	purine ribonucleoside triphosphate binding;heterocyclic compound binding;molecular_function;binding;nucleoside phosphate binding;nucleoside binding;ion binding;purine ribonucleotide binding;purine nucleoside binding;ribonucleoside binding;purine nucleotide binding;ATP binding;hydrolase activity;nucleotide binding;small molecule binding;catalytic activity;adenyl nucleotide binding;organic cyclic compound binding;carbohydrate derivative binding;purine ribonucleoside binding;adenyl ribonucleotide binding;anion binding;ribonucleotide binding;	5;3;1;2;4;4;3;5;5;5;5;6;3;4;3;2;6;3;3;6;6;4;4;				IPR003960;IPR003959;IPR003593;IPR035254;IPR027417;	ATPase, AAA-type, conserved site;ATPase, AAA-type, core;AAA+ ATPase domain;26S Proteasome regulatory subunit 6A;P-loop containing nucleoside triphosphate hydrolase;	cytosol	At3g05530	660.0	O	[O] Posttranslational modification, protein turnover, chaperones;
Sspon.07G0007540-3C	Sspon.07G0007540-3C	0.805887986	0.307473522	1.88222881	0.591528135	1.249161358	0.310982918	1.924547993	0.834398959	1.142526191	0.328656051	1.825917919	0.796690158	3.37613	0.00496320185609	2.53426	0.00014735363636	0.56768	0.00402272573498	0.42612	0.00495003783246										K02951	map03010;	Ribosome;	IPR029064;IPR000530;IPR004038;	50S ribosomal protein L30e-like;Ribosomal protein S12e;Ribosomal protein L7Ae/L30e/S12e/Gadd45;	chloroplast	At2g32060	184.0	J	[J] Translation, ribosomal structure and biogenesis;
Sspon.02G0028950-1P	Sspon.02G0028950-1P	0.610651031	1.455177727	0.129079234	1.193251306	1.194982098	1.666950987	0.611605951	1.002028706	1.058010853	1.47061559	0.699995673	0.907650844	0.62351	0.0381320237738	0.4643	0.0477027093429	1.9877	0.130892165371	1.48013	0.0101045681796															chloroplast				
Sspon.05G0002290-4D	Sspon.05G0002290-4D	0.251674464	2.043365275	0.232605687	1.388711061	0.411481752	1.878790793	0.183977267	1.763861934	0.33766615	1.635572784	0.283936529	1.588356305	0.18008	0.000281146591874	0.14776	0.000275607294948	1.42869	0.139876132016	1.17229	0.165144672962	GO:0044248;GO:0044237;GO:0043170;GO:1901575;GO:0044265;GO:0044260;GO:0071704;GO:0006508;GO:0044238;GO:0009987;GO:0044267;GO:0008150;GO:0030163;GO:0008152;GO:0044257;GO:0009056;GO:0009057;GO:0051603;GO:0019538;	cellular catabolic process;cellular metabolic process;macromolecule metabolic process;organic substance catabolic process;cellular macromolecule catabolic process;cellular macromolecule metabolic process;organic substance metabolic process;proteolysis;primary metabolic process;cellular process;cellular protein metabolic process;biological_process;protein catabolic process;metabolic process;cellular protein catabolic process;catabolic process;macromolecule catabolic process;proteolysis involved in cellular protein catabolic process;protein metabolic process;	4;3;4;4;5;4;3;5;3;2;5;1;5;2;6;3;5;6;4;	GO:0000323;GO:0043229;GO:0043227;GO:0043226;GO:0005737;GO:0005575;GO:0005615;GO:0005773;GO:0005576;GO:0043231;GO:0044464;GO:0005623;GO:0005622;GO:0005764;GO:0044444;GO:0044424;GO:0044421;	lytic vacuole;intracellular organelle;membrane-bounded organelle;organelle;cytoplasm;cellular_component;extracellular space;vacuole;extracellular region;intracellular membrane-bounded organelle;cell part;cell;intracellular;lysosome;cytoplasmic part;intracellular part;extracellular region part;	6;3;3;2;4;1;3;5;2;4;2;2;3;7;4;3;2;	GO:0004175;GO:0003674;GO:0008233;GO:0008234;GO:0070011;GO:0016787;GO:0003824;GO:0004197;	endopeptidase activity;molecular_function;peptidase activity;cysteine-type peptidase activity;peptidase activity, acting on L-amino acid peptides;hydrolase activity;catalytic activity;cysteine-type endopeptidase activity;	6;1;4;6;5;3;2;7;				IPR000169;IPR013128;IPR000118;IPR013201;IPR000668;IPR025661;IPR025660;	Cysteine peptidase, cysteine active site;Peptidase C1A;Granulin;Cathepsin propeptide inhibitor domain (I29);Peptidase C1A, papain C-terminal;Cysteine peptidase, asparagine active site;Cysteine peptidase, histidine active site;	extracellular	At1g47128_1	504.0	O	[O] Posttranslational modification, protein turnover, chaperones;
Sspon.03G0019570-1A	Sspon.03G0019570-1A	0.498976983	1.14233681	1.040729132	1.241723555	0.605937109	0.880866386	1.03798628	1.437498785	0.69336413	1.197082805	0.898711581	1.324786443	0.55842	0.0135913213633	0.74361	0.00966599890648	0.60397	0.00580870584985	0.80427	0.0816138350071										K09015			IPR000825;IPR011542;	SUF system FeS cluster assembly, SufBD;SUF system FeS cluster assembly, SufD;	chloroplast	17229986	249.0	O	[O] Posttranslational modification, protein turnover, chaperones	COG0719	Fe-S cluster assembly scaffold protein SufB
Sspon.08G0014800-1P	Sspon.08G0014800-1P	0.553313095	0.679714135	1.731091293	0.915250127	0.555554248	0.662398924	1.796606648	1.073543084	0.591160953	0.679959741	1.744354008	1.017053743	0.84074	0.00138079868865	1.75393	0.000115881643901	0.32246	9.01398077744e-07	0.67271	0.00216283224883										K05759	map04015;map04810;map05131;map05132;	Rap1 signaling pathway;Regulation of actin cytoskeleton;Shigellosis;Salmonella infection;	IPR005455;IPR027310;	Profilin;Profilin conserved site;	cytosol	At5g56600	207.0	Z	[Z] Cytoskeleton;
Sspon.01G0025450-3C	Sspon.01G0025450-3C	0.704220722	1.31524999	1.034645957	1.021768864	0.647278659	1.032251662	0.980594418	1.12433901	0.760368821	1.229588783	1.089751979	1.059941135	0.59039	0.00557482285295	0.96848	0.481558310928	0.68015	0.00187636002779	1.11573	0.236860890267													IPR010903;	Protein of unknown function DUF1517;	chloroplast	428205597	157.0	S	[S] Function unknown	COG4371	Uncharacterized membrane protein
Sspon.01G0009690-1A	Sspon.01G0009690-1A	0.101814986	1.220649797	2.327032792	1.281943338	0.058947651	0.646240387	1.30175467	0.469559548	0.709822602	0.268084744	2.807916506	0.80623298	0.40777	0.292095302576	2.51656	0.0618762855098	0.13525	0.0195052923096	0.83471	0.718088612628										K12882	map03013;map03015;map03040;	RNA transport;mRNA surveillance pathway;Spliceosome;	IPR015174;IPR016024;IPR015172;IPR027159;	MIF4G-like, type 2;Armadillo-type fold;MIF4G-like, type 1;Nuclear cap-binding protein subunit 1;	cytosol	At2g13540	527.0	A	[A] RNA processing and modification;
Sspon.01G0001040-3C	Sspon.01G0001040-3C	0.509215717	0.855200695	1.324269912	0.611483801	0.257683479	0.862392	2.16437481	1.053897643	0.376681748	0.662595556	2.174032554	1.148172086	0.48046	0.01352042269	2.01264	0.0437917097577	0.20195	0.00661215053045	0.84597	0.462365738044										K15523			IPR011009;IPR016477;	Protein kinase-like domain;Fructosamine/Ketosamine-3-kinase;	chloroplast	At3g61080	454.0	R	[R] General function prediction only;
Sspon.02G0026050-1A	Sspon.02G0026050-1A	0.158125838	0	1.649788531	1.478757892	0.5616241	1.79104054	0.61203382	1.054870875	0.240630547	2.249771175	0.361928254	1.841428428	0.15845	0.00533920686494	0.59971	0.26886548631	0.36603	0.250589283932	1.3854	0.196488583839										K14272	map00220;map00250;map00260;map00630;map00710;map01100;map01110;map01120;map01130;map01200;map01210;map01230;	Arginine biosynthesis;"Alanine, aspartate and glutamate metabolism";"Glycine, serine and threonine metabolism";Glyoxylate and dicarboxylate metabolism;Carbon fixation in photosynthetic organisms;Metabolic pathways;Biosynthesis of secondary metabolites;Microbial metabolism in diverse environments;Biosynthesis of antibiotics;Carbon metabolism;2-Oxocarboxylic acid metabolism;Biosynthesis of amino acids;	IPR015424;IPR015422;IPR004839;IPR015421;	Pyridoxal phosphate-dependent transferase;Pyridoxal phosphate-dependent transferase, subdomain 2;Aminotransferase, class I/classII;Pyridoxal phosphate-dependent transferase, major region, subdomain 1;	cytosol	At1g23310	783.0	E	[E] Amino acid transport and metabolism;
Sspon.06G0020740-2C	Sspon.06G0020740-2C	0.887722704	1.502212336	1.102045153	0.537693305	0.774831932	1.534022371	1.052570433	0.578854232	0.801949519	1.518006843	1.24569186	0.464399311	0.54114	3.86440578762e-05	2.1508	0.000820455142131	0.72479	0.00970568761128	2.88071	8.9510882339e-06													IPR016040;IPR008030;	NAD(P)-binding domain;NmrA-like domain;	chloroplast	At4g35250	638.0	G	[G] Carbohydrate transport and metabolism;
Sspon.08G0014800-1A	Sspon.08G0014800-1A	0.553313095	0.679714135	1.731091293	0.915250127	0.555554248	0.662398924	1.796606648	1.073543084	0.591160953	0.679959741	1.744354008	1.017053743	0.84074	0.00138079868865	1.75393	0.000115881643901	0.32246	9.01398077744e-07	0.67271	0.00216283224883										K05759	map04015;map04810;map05131;map05132;	Rap1 signaling pathway;Regulation of actin cytoskeleton;Shigellosis;Salmonella infection;	IPR005455;IPR027310;	Profilin;Profilin conserved site;	cytosol	At5g56600	211.0	Z	[Z] Cytoskeleton;
Sspon.07G0003890-3D	Sspon.07G0003890-3D	1.249019391	0.608007069	1.385190678	0.781886745	1.416847852	0.615936509	1.306350684	0.641830259	1.375420881	0.631863551	1.366862841	0.62078354	2.17764	0.000139106618106	1.98503	0.000275429184605	0.99578	0.923500493843	0.90771	0.285342870948	GO:0008104;GO:0071840;GO:0033036;GO:0006605;GO:0045184;GO:0072655;GO:0006839;GO:0070585;GO:0019538;GO:0043170;GO:0044267;GO:0044260;GO:0006886;GO:0016043;GO:0007005;GO:0006627;GO:0006626;GO:0006810;GO:0008150;GO:0008152;GO:0051234;GO:0046907;GO:0070727;GO:0006508;GO:0051641;GO:0072594;GO:0009987;GO:0016485;GO:0044699;GO:0051604;GO:0034982;GO:0033365;GO:0071704;GO:0010467;GO:0071702;GO:0034613;GO:0044765;GO:0051649;GO:0051179;GO:1902578;GO:0006996;GO:0044238;GO:0044237;GO:0015031;GO:1902582;GO:1902580;	protein localization;cellular component organization or biogenesis;macromolecule localization;protein targeting;establishment of protein localization;establishment of protein localization to mitochondrion;mitochondrial transport;protein localization to mitochondrion;protein metabolic process;macromolecule metabolic process;cellular protein metabolic process;cellular macromolecule metabolic process;intracellular protein transport;cellular component organization;mitochondrion organization;protein processing involved in protein targeting to mitochondrion;protein targeting to mitochondrion;transport;biological_process;metabolic process;establishment of localization;intracellular transport;cellular macromolecule localization;proteolysis;cellular localization;establishment of protein localization to organelle;cellular process;protein processing;single-organism process;protein maturation;mitochondrial protein processing;protein localization to organelle;organic substance metabolic process;gene expression;organic substance transport;cellular protein localization;single-organism transport;establishment of localization in cell;localization;single-organism localization;organelle organization;primary metabolic process;cellular metabolic process;protein transport;single-organism intracellular transport;single-organism cellular localization;	4;2;3;6;4;6;6;7;4;4;5;4;6;3;5;6;5;4;1;2;3;5;4;5;3;5;2;6;2;5;6;6;3;5;5;5;4;4;2;3;4;3;3;5;5;4;	GO:0031970;GO:0031974;GO:0031975;GO:0031224;GO:0005750;GO:0005773;GO:0016021;GO:0016020;GO:0005774;GO:0031968;GO:1902495;GO:1902494;GO:0098588;GO:0031967;GO:0043234;GO:0043231;GO:0043233;GO:0044429;GO:0044424;GO:0044425;GO:0044422;GO:0044464;GO:0019867;GO:0043229;GO:0043227;GO:0043226;GO:0009570;GO:0044437;GO:0044435;GO:0044434;GO:1990351;GO:0044446;GO:0044444;GO:1990204;GO:0005737;GO:0031090;GO:0005739;GO:0044455;GO:0019866;GO:0005623;GO:0005622;GO:0005743;GO:0005740;GO:0005741;GO:0005746;GO:0070469;GO:0009536;GO:0009532;GO:0098805;GO:0098803;GO:0070069;GO:0098800;GO:0005759;GO:0005758;GO:0070013;GO:0031966;GO:0009507;GO:0032991;GO:0045275;GO:0005575;GO:0098796;GO:0098798;	organelle envelope lumen;membrane-enclosed lumen;envelope;intrinsic component of membrane;mitochondrial respiratory chain complex III;vacuole;integral component of membrane;membrane;vacuolar membrane;organelle outer membrane;transmembrane transporter complex;catalytic complex;bounding membrane of organelle;organelle envelope;protein complex;intracellular membrane-bounded organelle;organelle lumen;mitochondrial part;intracellular part;membrane part;organelle part;cell part;outer membrane;intracellular organelle;membrane-bounded organelle;organelle;chloroplast stroma;vacuolar part;plastid part;chloroplast part;transporter complex;intracellular organelle part;cytoplasmic part;oxidoreductase complex;cytoplasm;organelle membrane;mitochondrion;mitochondrial membrane part;organelle inner membrane;cell;intracellular;mitochondrial inner membrane;mitochondrial envelope;mitochondrial outer membrane;mitochondrial respiratory chain;respiratory chain;plastid;plastid stroma;whole membrane;respiratory chain complex;cytochrome complex;inner mitochondrial membrane protein complex;mitochondrial matrix;mitochondrial intermembrane space;intracellular organelle lumen;mitochondrial membrane;chloroplast;macromolecular complex;respiratory chain complex III;cellular_component;membrane protein complex;mitochondrial protein complex;	3;2;3;3;5;5;4;2;4;4;4;4;4;4;3;4;3;4;3;2;2;2;3;3;3;2;6;4;4;5;4;3;4;3;4;3;5;3;4;2;3;5;5;5;4;3;5;5;3;4;4;4;5;4;4;4;6;2;4;1;3;4;	GO:0008270;GO:0003674;GO:0005488;GO:0016787;GO:0003824;GO:0008233;GO:0008237;GO:0016491;GO:0043169;GO:0043167;GO:0046872;GO:0004175;GO:0004222;GO:0046914;GO:0070011;	zinc ion binding;molecular_function;binding;hydrolase activity;catalytic activity;peptidase activity;metallopeptidase activity;oxidoreductase activity;cation binding;ion binding;metal ion binding;endopeptidase activity;metalloendopeptidase activity;transition metal ion binding;peptidase activity, acting on L-amino acid peptides;	7;1;2;3;2;4;6;3;4;3;5;6;7;6;5;				IPR007863;IPR011249;IPR011765;IPR001431;	Peptidase M16, C-terminal;Metalloenzyme, LuxS/M16 peptidase-like;Peptidase M16, N-terminal;Peptidase M16, zinc-binding site;	mitochondria	At1g51980	518.0	O	[O] Posttranslational modification, protein turnover, chaperones;
Sspon.01G0009690-1P	Sspon.01G0009690-1P	0.101814986	1.220649797	2.327032792	1.281943338	0.058947651	0.646240387	1.30175467	0.469559548	0.709822602	0.268084744	2.807916506	0.80623298	0.40777	0.292095302576	2.51656	0.0618762855098	0.13525	0.0195052923096	0.83471	0.718088612628													IPR015174;IPR016024;IPR015172;IPR027159;	MIF4G-like, type 2;Armadillo-type fold;MIF4G-like, type 1;Nuclear cap-binding protein subunit 1;	plasma membrane	At2g13540	442.0	A	[A] RNA processing and modification;
Sspon.02G0035320-3D	Sspon.02G0035320-3D	0.516625795	0.962596694	1.644027662	0.959377437	0.463728734	0.732173204	1.366496581	0.905675563	0.719179349	1.038262207	1.721134052	0.970722721	0.62185	0.0460374631557	1.66856	0.00448058271567	0.35918	0.00160325433117	0.96377	0.73460577438				GO:0043229;GO:0043227;GO:0043226;GO:0005737;GO:0044446;GO:0009536;GO:0009532;GO:0009570;GO:0044435;GO:0044434;GO:0009507;GO:0043231;GO:0044464;GO:0005623;GO:0005622;GO:0005575;GO:0044444;GO:0044424;GO:0044422;	intracellular organelle;membrane-bounded organelle;organelle;cytoplasm;intracellular organelle part;plastid;plastid stroma;chloroplast stroma;plastid part;chloroplast part;chloroplast;intracellular membrane-bounded organelle;cell part;cell;intracellular;cellular_component;cytoplasmic part;intracellular part;organelle part;	3;3;2;4;3;5;5;6;4;5;6;4;2;2;3;1;4;3;2;	GO:0035639;GO:1901363;GO:0003674;GO:0005488;GO:0000166;GO:1901265;GO:0001882;GO:0043167;GO:0004674;GO:0016740;GO:0001883;GO:0017076;GO:0004672;GO:0005524;GO:0043168;GO:0016301;GO:0032549;GO:0036094;GO:0003824;GO:0032555;GO:0030554;GO:0097367;GO:0016772;GO:0016776;GO:0016773;GO:0032559;GO:0032553;GO:0097159;GO:0032550;	purine ribonucleoside triphosphate binding;heterocyclic compound binding;molecular_function;binding;nucleotide binding;nucleoside phosphate binding;nucleoside binding;ion binding;protein serine/threonine kinase activity;transferase activity;purine nucleoside binding;purine nucleotide binding;protein kinase activity;ATP binding;anion binding;kinase activity;ribonucleoside binding;small molecule binding;catalytic activity;purine ribonucleotide binding;adenyl nucleotide binding;carbohydrate derivative binding;transferase activity, transferring phosphorus-containing groups;phosphotransferase activity, phosphate group as acceptor;phosphotransferase activity, alcohol group as acceptor;adenyl ribonucleotide binding;ribonucleotide binding;organic cyclic compound binding;purine ribonucleoside binding;	5;3;1;2;4;4;4;3;7;3;5;5;6;6;4;5;5;3;2;5;6;3;4;5;5;6;4;3;6;	K20115			IPR026565;IPR005177;IPR017409;	Putative pyruvate, phosphate dikinase regulatory protein;Bifunctional kinase-pyrophosphorylase;Pyruvate Pi dikinase regulator, chloroplast;	chloroplast	521466065	212.0	T	[T] Signal transduction mechanisms	COG1806	Regulator of PEP synthase PpsR, kinase-PPPase family (combines ADP:protein kinase and phosphorylase activities)
Sspon.01G0051970-1P	Sspon.01G0051970-1P	0.784185479	0.84403247	1.22196112	1.006832305	0.852506381	0.784379242	1.333865823	1.086107287	0.880485786	0.844277904	1.260416655	1.100949547	1.01799	0.692414638067	1.19486	0.00916596438852	0.6596	0.000573961855999	0.77419	0.00244570506413													IPR029048;IPR029047;IPR013126;IPR018181;	Heat shock protein 70kD, C-terminal domain;Heat shock protein 70kD, peptide-binding domain;Heat shock protein 70 family;Heat shock protein 70, conserved site;	cytosol	At3g12580	893.0	O	[O] Posttranslational modification, protein turnover, chaperones;
Sspon.02G0046050-1B	Sspon.02G0046050-1B	0.694763069	1.129061859	0.721090016	1.450456206	0.882815177	0.934284271	0.616635982	1.69142356	0.723738392	1.035636917	0.397726811	1.722367741	0.7426	0.0305658861329	0.35678	0.00124624646905	1.32606	0.16679302744	0.63709	0.00459670917248													IPR001279;	Metallo-beta-lactamase;	chloroplast	428202944	142.0	G	[G] Carbohydrate transport and metabolism	COG2220	L-ascorbate metabolism protein UlaG, beta-lactamase superfamily
Sspon.05G0016160-1A	Sspon.05G0016160-1A	1.014401509	0.95359899	0.679353215	1.279640274	0.930967058	0.879379563	0.761872404	1.263269565	1.002503103	1.01309102	0.805305746	1.416617552	1.03577	0.507133158995	0.56737	0.00072809889178	1.31219	0.00664400181516	0.71879	0.00394428666946													IPR011037;IPR015793;IPR015813;IPR015795;IPR001697;	Pyruvate kinase-like, insert domain;Pyruvate kinase, barrel;Pyruvate/Phosphoenolpyruvate kinase-like domain;Pyruvate kinase, C-terminal;Pyruvate kinase;	cytoskeleton	At3g52990	513.0	G	[G] Carbohydrate transport and metabolism;
Sspon.03G0023320-1A	Sspon.03G0023320-1A	0.936265384	0.543018165	1.623666504	0.927039717	0.871584057	0.686232027	1.413992261	0.658656687	1.069999428	0.703310947	1.821802309	0.744432513	1.48914	0.0152337557299	2.08549	0.00402054568675	0.59222	0.00735695126686	0.82938	0.231618117574										K11808	map00230;map01100;map01110;	Purine metabolism;Metabolic pathways;Biosynthesis of secondary metabolites;	IPR016301;IPR005875;IPR003135;IPR011761;IPR016185;IPR000031;IPR013815;IPR011054;IPR033747;	Phosphoribosylaminoimidazole carboxylase, fungi/plant;Phosphoribosylaminoimidazole carboxylase, ATPase subunit;ATP-grasp fold, ATP-dependent carboxylate-amine ligase-type;ATP-grasp fold;Pre-ATP-grasp domain;PurE domain;ATP-grasp fold, subdomain 1;Rudiment single hybrid motif;Class I PurE;	chloroplast	At2g37690	782.0	F	[F] Nucleotide transport and metabolism;
Sspon.01G0020890-1A	Sspon.01G0020890-1A	0.334620123	0.744254977	1.240924917	1.121114186	0.249017052	0.99041157	1.715061155	1.499187573	0.25885903	1.142969378	1.431193643	1.272386394	0.29277	0.00471669919306	1.12703	0.402509768499	0.19204	0.00109100460326	0.73924	0.101765723114										K17278			IPR001199;	Cytochrome b5-like heme/steroid binding domain;	cytosol	At3g48890	278.0	R	[R] General function prediction only;
Sspon.02G0049870-1C	Sspon.02G0049870-1C	0.549774399	0.506438965	1.988745057	0.819190291	0.607482473	0.512144518	2.157401882	0.843501637	0.677488441	0.565669636	2.006815431	0.765347269	1.15811	0.114315456024	2.53413	2.86151585059e-05	0.29819	2.45758387202e-05	0.65248	0.000704300996081													IPR020843;IPR013149;IPR002328;IPR011032;IPR013154;IPR016040;	Polyketide synthase, enoylreductase domain;Alcohol dehydrogenase, C-terminal;Alcohol dehydrogenase, zinc-type, conserved site;GroES-like;Alcohol dehydrogenase, N-terminal;NAD(P)-binding domain;	chloroplast	At4g39330	417.0	Q	[Q] Secondary metabolites biosynthesis, transport and catabolism;
Sspon.03G0010400-1A	Sspon.03G0010400-1A	0.914049587	0.974975975	0.410532385	1.78493177	0.796924851	0.800845666	0.55122045	1.755833173	0.747107438	1.042706131	0.449433019	1.771439554	0.87212	0.241175368707	0.26565	6.97723806147e-06	1.74186	0.00576944586405	0.53058	0.000330749418421													IPR015353;	Rubisco LSMT, substrate-binding domain;	cytosol	At5g14260	471.0	R	[R] General function prediction only;
Sspon.01G0051970-1C	Sspon.01G0051970-1C	0.640823444	0.717689592	1.743115988	0.800782612	0.684887925	0.682914381	1.823418825	0.839709072	0.744026201	0.709523202	1.754412828	0.85869593	0.98086	0.692787431576	2.12907	6.44955757387e-06	0.38898	1.00125923157e-05	0.84433	0.00292632585536													IPR018181;IPR029047;IPR013126;	Heat shock protein 70, conserved site;Heat shock protein 70kD, peptide-binding domain;Heat shock protein 70 family;	cytosol	At5g02500	1019.0	O	[O] Posttranslational modification, protein turnover, chaperones;
Sspon.01G0051520-1C	Sspon.01G0051520-1C	1.120506353	1.09828651	0.716093161	1.162898683	0.933474284	1.088370879	0.791082624	1.203163367	0.988913496	0.900415493	0.758385131	1.23841002	0.98569	0.870819459611	0.62854	0.000131438470389	1.34311	0.0121528265905	0.85646	0.0641434274284										K03841	map00010;map00030;map00051;map00680;map00710;map01100;map01110;map01120;map01130;map01200;map04152;map04910;	Glycolysis / Gluconeogenesis;Pentose phosphate pathway;Fructose and mannose metabolism;Methane metabolism;Carbon fixation in photosynthetic organisms;Metabolic pathways;Biosynthesis of secondary metabolites;Microbial metabolism in diverse environments;Biosynthesis of antibiotics;Carbon metabolism;AMPK signaling pathway;Insulin signaling pathway;	IPR000146;IPR028343;IPR033391;IPR020548;	Fructose-1,6-bisphosphatase class 1;Fructose-1,6-bisphosphatase;Fructose-1-6-bisphosphatase class I, N-terminal;Fructose-1,6-bisphosphatase, active site;	chloroplast	At3g54050	550.0	G	[G] Carbohydrate transport and metabolism;
Sspon.07G0001370-3D	Sspon.07G0001370-3D	0.487437788	1.93527869	0.373442372	1.113718687	0.684748983	1.798649402	0.36909733	1.084294653	0.742572744	1.758833612	0.414811143	1.237114594	0.3486	0.00022143233807	0.33692	0.000101477167261	1.65443	0.0325181454663	1.599	0.000643665538435	GO:0044249;GO:0009250;GO:0034645;GO:0006091;GO:0016051;GO:0044699;GO:1901576;GO:0044264;GO:0044711;GO:0044262;GO:0044260;GO:0005982;GO:0071704;GO:0006112;GO:0006073;GO:0019252;GO:0043170;GO:0009987;GO:0000271;GO:0044710;GO:0034637;GO:0009058;GO:0009059;GO:0044763;GO:0008152;GO:0044723;GO:0055114;GO:0044042;GO:0044238;GO:0005975;GO:0015980;GO:0005977;GO:0005976;GO:0005978;GO:0044237;GO:0033692;GO:0008150;	cellular biosynthetic process;glucan biosynthetic process;cellular macromolecule biosynthetic process;generation of precursor metabolites and energy;carbohydrate biosynthetic process;single-organism process;organic substance biosynthetic process;cellular polysaccharide metabolic process;single-organism biosynthetic process;cellular carbohydrate metabolic process;cellular macromolecule metabolic process;starch metabolic process;organic substance metabolic process;energy reserve metabolic process;cellular glucan metabolic process;starch biosynthetic process;macromolecule metabolic process;cellular process;polysaccharide biosynthetic process;single-organism metabolic process;cellular carbohydrate biosynthetic process;biosynthetic process;macromolecule biosynthetic process;single-organism cellular process;metabolic process;single-organism carbohydrate metabolic process;oxidation-reduction process;glucan metabolic process;primary metabolic process;carbohydrate metabolic process;energy derivation by oxidation of organic compounds;glycogen metabolic process;polysaccharide metabolic process;glycogen biosynthetic process;cellular metabolic process;cellular polysaccharide biosynthetic process;biological_process;	4;6;5;4;5;2;4;5;4;4;4;7;3;5;6;7;4;2;6;3;4;3;5;3;2;4;4;6;3;4;4;5;5;6;3;5;1;	GO:0043229;GO:0005623;GO:0043227;GO:0043226;GO:0005737;GO:0005575;GO:0009507;GO:0009536;GO:0009501;GO:0043231;GO:0044464;GO:0044444;GO:0044424;GO:0005622;	intracellular organelle;cell;membrane-bounded organelle;organelle;cytoplasm;cellular_component;chloroplast;plastid;amyloplast;intracellular membrane-bounded organelle;cell part;cytoplasmic part;intracellular part;intracellular;	3;2;3;2;4;1;6;5;6;4;2;4;3;3;	GO:0005488;GO:0003674;GO:0035639;GO:1901363;GO:0001882;GO:0032549;GO:0043167;GO:0016740;GO:1901265;GO:0017076;GO:0005524;GO:0043168;GO:0001883;GO:0000166;GO:0036094;GO:0032555;GO:0016779;GO:0097367;GO:0003824;GO:0030554;GO:0070566;GO:0032559;GO:0032553;GO:0016772;GO:0097159;GO:0032550;GO:0008878;	binding;molecular_function;purine ribonucleoside triphosphate binding;heterocyclic compound binding;nucleoside binding;ribonucleoside binding;ion binding;transferase activity;nucleoside phosphate binding;purine nucleotide binding;ATP binding;anion binding;purine nucleoside binding;nucleotide binding;small molecule binding;purine ribonucleotide binding;nucleotidyltransferase activity;carbohydrate derivative binding;catalytic activity;adenyl nucleotide binding;adenylyltransferase activity;adenyl ribonucleotide binding;ribonucleotide binding;transferase activity, transferring phosphorus-containing groups;organic cyclic compound binding;purine ribonucleoside binding;glucose-1-phosphate adenylyltransferase activity;	2;1;5;3;4;5;3;3;4;5;6;4;5;4;3;5;5;3;2;6;6;6;4;4;3;6;7;	K00975	map00500;map00520;map01100;map01110;	Starch and sucrose metabolism;Amino sugar and nucleotide sugar metabolism;Metabolic pathways;Biosynthesis of secondary metabolites;	IPR011004;IPR005835;IPR005836;IPR011831;IPR029044;	Trimeric LpxA-like;Nucleotidyl transferase domain;ADP-glucose pyrophosphorylase, conserved site;Glucose-1-phosphate adenylyltransferase;Nucleotide-diphospho-sugar transferases;	chloroplast	At1g27680	669.0	M	[M] Cell wall/membrane/envelope biogenesis;
Sspon.07G0019210-4D	Sspon.07G0019210-4D	0.528253467	1.434190396	0.820016779	1.125795785	0.517396239	1.408083699	0.825346691	1.269555347	0.539900311	1.581305828	0.804224449	1.145931007	0.35843	6.37635747163e-05	0.69172	0.0013128001916	0.64727	5.8871753136e-06	1.24915	0.0138076418328	GO:0006778;GO:0006779;GO:0044249;GO:0034641;GO:0006807;GO:1901362;GO:0015979;GO:1901360;GO:1901576;GO:0015994;GO:0044711;GO:0042440;GO:0051188;GO:0071704;GO:0033014;GO:0033013;GO:0044699;GO:0018130;GO:0009987;GO:0006725;GO:0044710;GO:0009058;GO:0015995;GO:0008150;GO:0008152;GO:0019438;GO:0044271;GO:0046148;GO:0046483;GO:1901564;GO:1901566;GO:0044237;GO:0051186;GO:0044763;	porphyrin-containing compound metabolic process;porphyrin-containing compound biosynthetic process;cellular biosynthetic process;cellular nitrogen compound metabolic process;nitrogen compound metabolic process;organic cyclic compound biosynthetic process;photosynthesis;organic cyclic compound metabolic process;organic substance biosynthetic process;chlorophyll metabolic process;single-organism biosynthetic process;pigment metabolic process;cofactor biosynthetic process;organic substance metabolic process;tetrapyrrole biosynthetic process;tetrapyrrole metabolic process;single-organism process;heterocycle biosynthetic process;cellular process;cellular aromatic compound metabolic process;single-organism metabolic process;biosynthetic process;chlorophyll biosynthetic process;biological_process;metabolic process;aromatic compound biosynthetic process;cellular nitrogen compound biosynthetic process;pigment biosynthetic process;heterocycle metabolic process;organonitrogen compound metabolic process;organonitrogen compound biosynthetic process;cellular metabolic process;cofactor metabolic process;single-organism cellular process;	5;6;4;4;3;5;4;4;4;6;4;4;5;3;6;5;2;5;2;4;3;3;4;1;2;5;5;5;4;4;5;3;4;3;	GO:0043226;GO:0044424;GO:0005623;GO:0043227;GO:0009507;GO:0009536;GO:0005737;GO:0043231;GO:0044464;GO:0043229;GO:0005622;GO:0005575;GO:0044444;	organelle;intracellular part;cell;membrane-bounded organelle;chloroplast;plastid;cytoplasm;intracellular membrane-bounded organelle;cell part;intracellular organelle;intracellular;cellular_component;cytoplasmic part;	2;3;2;3;6;5;4;4;2;3;3;1;4;	GO:0035639;GO:1901363;GO:0003674;GO:0005488;GO:0051002;GO:0051003;GO:0001883;GO:0001882;GO:0043168;GO:0043167;GO:0032549;GO:0017076;GO:0005524;GO:0000166;GO:1901265;GO:0036094;GO:0003824;GO:0016874;GO:0016851;GO:0097367;GO:0097159;GO:0030554;GO:0032559;GO:0032555;GO:0032550;GO:0032553;	purine ribonucleoside triphosphate binding;heterocyclic compound binding;molecular_function;binding;ligase activity, forming nitrogen-metal bonds;ligase activity, forming nitrogen-metal bonds, forming coordination complexes;purine nucleoside binding;nucleoside binding;anion binding;ion binding;ribonucleoside binding;purine nucleotide binding;ATP binding;nucleotide binding;nucleoside phosphate binding;small molecule binding;catalytic activity;ligase activity;magnesium chelatase activity;carbohydrate derivative binding;organic cyclic compound binding;adenyl nucleotide binding;adenyl ribonucleotide binding;purine ribonucleotide binding;purine ribonucleoside binding;ribonucleotide binding;	5;3;1;2;4;5;5;4;4;3;5;5;6;4;4;3;2;3;6;3;3;6;6;5;6;4;				IPR027417;	P-loop containing nucleoside triphosphate hydrolase;	chloroplast	428776752	176.0	H	[H] Coenzyme transport and metabolism	COG1239	Mg-chelatase subunit ChlI
Sspon.01G0001950-3D	Sspon.01G0001950-3D	0.832703282	1.382704394	0.487054772	1.492504144	0.684777086	1.082088494	0.487965172	1.499585032	0.952793311	1.36109389	0.425754509	1.310975913	0.64567	0.0218910822083	0.32553	0.000119153630103	1.76351	0.0112871366288	0.88911	0.238166164182										K13473	map04626;	Plant-pathogen interaction;	IPR018392;	LysM domain;	chloroplast	557827303	68.2	M	[M] Cell wall/membrane/envelope biogenesis	COG1388	LysM repeat
Sspon.05G0020400-2B	Sspon.05G0020400-2B	1.083515802	0.47779797	1.301750809	0.863578742	1.256992155	0.454953238	1.407570586	0.814352201	1.481928993	0.639705687	1.439590444	0.778263375	2.43087	0.00437651818579	1.68916	0.000310384050701	0.92131	0.424957174473	0.6402	0.00957674944488										K01209	map00520;	Amino sugar and nucleotide sugar metabolism;	IPR008979;IPR010720;IPR017853;	Galactose-binding domain-like;Alpha-L-arabinofuranosidase, C-terminal;Glycoside hydrolase superfamily;	endoplasmic reticulum	294673281	370.0	G	[G] Carbohydrate transport and metabolism	COG3534	Alpha-L-arabinofuranosidase
Sspon.06G0012370-1A	Sspon.06G0012370-1A	0.789156023	1.153050211	1.341152173	0.842344609	0.766108185	1.138897308	1.152227368	0.525961389	0.772295966	1.307086463	1.089279861	1.122440443	0.64672	0.00145362671569	1.43839	0.125219452457	0.64967	0.00530949840731	1.44496	0.11012625302	GO:0090342;GO:0006555;GO:0044237;GO:0048585;GO:0048468;GO:0030154;GO:1901564;GO:0031348;GO:0006807;GO:0010026;GO:0090558;GO:0007154;GO:0009653;GO:0050789;GO:0044699;GO:0044710;GO:0000904;GO:0051716;GO:0000902;GO:0048869;GO:0006520;GO:0016043;GO:0032989;GO:0071704;GO:0000096;GO:0065007;GO:0071840;GO:0048519;GO:0023052;GO:1901605;GO:0032502;GO:0007165;GO:0090626;GO:0044700;GO:0050793;GO:0048583;GO:0009987;GO:0006952;GO:0009888;GO:0050794;GO:0044767;GO:0006950;GO:0044281;GO:0044763;GO:0019752;GO:0008152;GO:0043436;GO:0031347;GO:0044238;GO:0007568;GO:0007569;GO:0006082;GO:0010090;GO:0050896;GO:0048856;GO:0006790;GO:0008150;GO:0080134;GO:0009066;	regulation of cell aging;methionine metabolic process;cellular metabolic process;negative regulation of response to stimulus;cell development;cell differentiation;organonitrogen compound metabolic process;negative regulation of defense response;nitrogen compound metabolic process;trichome differentiation;plant epidermis development;cell communication;anatomical structure morphogenesis;regulation of biological process;single-organism process;single-organism metabolic process;cell morphogenesis involved in differentiation;cellular response to stimulus;cell morphogenesis;cellular developmental process;cellular amino acid metabolic process;cellular component organization;cellular component morphogenesis;organic substance metabolic process;sulfur amino acid metabolic process;biological regulation;cellular component organization or biogenesis;negative regulation of biological process;signaling;alpha-amino acid metabolic process;developmental process;signal transduction;plant epidermis morphogenesis;single organism signaling;regulation of developmental process;regulation of response to stimulus;cellular process;defense response;tissue development;regulation of cellular process;single-organism developmental process;response to stress;small molecule metabolic process;single-organism cellular process;carboxylic acid metabolic process;metabolic process;oxoacid metabolic process;regulation of defense response;primary metabolic process;aging;cell aging;organic acid metabolic process;trichome morphogenesis;response to stimulus;anatomical structure development;sulfur compound metabolic process;biological_process;regulation of response to stress;aspartate family amino acid metabolic process;	4;6;3;3;4;5;4;4;3;6;5;4;3;2;2;3;5;3;5;4;4;3;4;3;5;2;2;2;2;5;2;4;4;3;3;3;2;4;4;3;3;3;4;3;6;2;5;5;3;4;5;4;5;2;3;4;1;4;6;	GO:1903293;GO:0008287;GO:1902494;GO:0032991;GO:0000159;GO:0043234;GO:0044464;GO:0005623;GO:0005622;GO:0005575;GO:0044424;	phosphatase complex;protein serine/threonine phosphatase complex;catalytic complex;macromolecular complex;protein phosphatase type 2A complex;protein complex;cell part;cell;intracellular;cellular_component;intracellular part;	5;3;4;2;4;3;2;2;3;1;3;	GO:0005488;GO:0008266;GO:0003676;GO:0008187;GO:0008601;GO:0098772;GO:0003674;GO:0030234;GO:0019208;GO:0097159;GO:0003727;GO:0019888;GO:0003723;GO:1901363;	binding;poly(U) RNA binding;nucleic acid binding;poly-pyrimidine tract binding;protein phosphatase type 2A regulator activity;molecular function regulator;molecular_function;enzyme regulator activity;phosphatase regulator activity;organic cyclic compound binding;single-stranded RNA binding;protein phosphatase regulator activity;RNA binding;heterocyclic compound binding;	2;8;4;7;6;2;1;3;4;3;6;5;5;3;	K11584	map03015;map04071;map04113;map04114;map04151;map04152;map04261;map04728;	mRNA surveillance pathway;Sphingolipid signaling pathway;Meiosis - yeast;Oocyte meiosis;PI3K-Akt signaling pathway;AMPK signaling pathway;Adrenergic signaling in cardiomyocytes;Dopaminergic synapse;	IPR016024;IPR011989;IPR002554;	Armadillo-type fold;Armadillo-like helical;Protein phosphatase 2A, regulatory B subunit, B56;	cytosol	At4g15410_2	713.0	T	[T] Signal transduction mechanisms;
Sspon.02G0032070-1A	Sspon.02G0032070-1A	0.169313143	1.099680031	1.768461426	1.06155974	0.127992016	1.069768779	1.630218459	0.89437129	0.355858368	1.168635954	1.67436791	0.979772883	0.19567	0.000296919089866	1.72805	0.00035236727757	0.12875	5.39532203614e-05	1.13706	0.0763180878005										K00430	map00940;map01100;map01110;	Phenylpropanoid biosynthesis;Metabolic pathways;Biosynthesis of secondary metabolites;	IPR019794;IPR002016;IPR000823;IPR019793;IPR010255;IPR033905;	Peroxidase, active site;Haem peroxidase, plant/fungal/bacterial;Plant peroxidase;Peroxidases heam-ligand binding site;Haem peroxidase;Secretory peroxidase;	extracellular	At1g71695	397.0	R	[R] General function prediction only;
Sspon.01G0005630-2B	Sspon.01G0005630-2B	0.229371031	1.434621248	0.870833782	1.368588016	0.293227795	1.487308212	0.84576333	1.564654973	0.319181155	1.452956969	1.019572817	1.113920672	0.19241	2.80507482039e-06	0.67607	0.036484543789	0.30765	0.000474575092897	1.08098	0.452492426687										K15040	map04020;map04022;map05012;map05016;map05166;	Calcium signaling pathway;cGMP-PKG signaling pathway;Parkinson's disease;Huntington's disease;HTLV-I infection;	IPR027246;IPR001925;	Eukaryotic porin/Tom40;Porin, eukaryotic type;	cytosol	At5g67500	344.0	P	[P] Inorganic ion transport and metabolism;
Sspon.02G0031930-1A	Sspon.02G0031930-1A	1.045180942	0.601930479	1.871924054	0.819910525	0.941735564	0.45399129	2.082094452	0.675291974	0.972208905	0.548533806	1.985208359	0.00198965	1.84432	0.00104388525229	3.96691	0.00464683085982	0.49823	0.00012807810785	1.07164	0.895554244935										K01738	map00270;map00920;map01100;map01110;map01120;map01130;map01200;map01230;	Cysteine and methionine metabolism;Sulfur metabolism;Metabolic pathways;Biosynthesis of secondary metabolites;Microbial metabolism in diverse environments;Biosynthesis of antibiotics;Carbon metabolism;Biosynthesis of amino acids;	IPR001926;IPR001216;IPR005859;IPR005856;	Tryptophan synthase beta subunit-like PLP-dependent enzyme;Cysteine synthase/cystathionine beta-synthase, pyridoxal-phosphate attachment site;Cysteine synthase CysK;Cysteine synthase;	cytosol	At3g22460	509.0	E	[E] Amino acid transport and metabolism;
Sspon.07G0001370-1T	Sspon.07G0001370-1T	0.368227862	2.111915161	0.270892815	1.1234566	0.597344389	2.008497891	0.283876019	1.080081779	0.615678779	1.943386924	0.366941238	1.229700543	0.26077	8.96888185434e-05	0.26847	9.86293857424e-05	1.71556	0.0611080297765	1.7662	0.000187771192578													IPR011004;IPR005835;IPR005836;IPR029044;	Trimeric LpxA-like;Nucleotidyl transferase domain;ADP-glucose pyrophosphorylase, conserved site;Nucleotide-diphospho-sugar transferases;	mitochondria	At1g27680	429.0	M	[M] Cell wall/membrane/envelope biogenesis;
Sspon.06G0005380-2C	Sspon.06G0005380-2C	1.370514285	0.846996889	0.160297578	1.539641366	1.030797786	0.92798022	0.717100837	1.255594603	1.365068333	0.955411684	0.710495098	1.120101322	1.37943	0.0418641817535	0.40556	0.0250496753283	2.37194	0.0282642052969	0.69736	0.0365758043023	GO:0065007;GO:0065008;GO:0008150;GO:0031648;GO:0031647;	biological regulation;regulation of biological quality;biological_process;protein destabilization;regulation of protein stability;	2;3;1;5;4;	GO:0005783;GO:0005789;GO:0042175;GO:0043229;GO:0043227;GO:0043226;GO:0031224;GO:0005737;GO:0044446;GO:0031090;GO:0016021;GO:0016020;GO:0044432;GO:0098588;GO:0012505;GO:0043231;GO:0044464;GO:0005623;GO:0005622;GO:0005575;GO:0044444;GO:0044424;GO:0044425;GO:0044422;	endoplasmic reticulum;endoplasmic reticulum membrane;nuclear outer membrane-endoplasmic reticulum membrane network;intracellular organelle;membrane-bounded organelle;organelle;intrinsic component of membrane;cytoplasm;intracellular organelle part;organelle membrane;integral component of membrane;membrane;endoplasmic reticulum part;bounding membrane of organelle;endomembrane system;intracellular membrane-bounded organelle;cell part;cell;intracellular;cellular_component;cytoplasmic part;intracellular part;membrane part;organelle part;	4;3;3;3;3;2;3;4;3;3;4;2;4;4;3;4;2;2;3;1;4;3;2;2;	GO:0030246;GO:0003674;GO:0005488;	carbohydrate binding;molecular_function;binding;	3;1;2;				IPR008969;IPR013784;	Carboxypeptidase-like, regulatory domain;Carbohydrate-binding-like fold;	cytosol	At3g62360	1260.0	O	[O] Posttranslational modification, protein turnover, chaperones;
Sspon.04G0016680-1P	Sspon.04G0016680-1P	0.277764384	1.250653824	1.281561291	0.875003586	0.352022871	1.178292265	1.40336015	1.124167577	0.772759926	1.295696697	1.264642748	0.924074683	0.37656	0.00802655069583	1.35109	0.01762230998	0.35511	0.00608775649442	1.27415	0.0329567348275										K23025			IPR004131;	Pyrophosphate-energised proton pump;	vacuolar membrane	183222788	706.0	C	[C] Energy production and conversion	COG3808	Na+ or H+-translocating membrane pyrophosphatase
Sspon.04G0008080-5P	Sspon.04G0008080-5P	0.462746181	0.807883741	1.649518525	0.821955173	0.48643819	0.823280742	1.892556629	0.902712957	0.580038705	0.88369613	1.76856488	0.920608148	0.60807	0.00152567128421	2.00759	0.00031322848155	0.28795	8.91875046122e-05	0.9507	0.318192387113	GO:0009167;GO:0009165;GO:0044281;GO:0009161;GO:1901362;GO:0046129;GO:1901360;GO:0044710;GO:0044711;GO:0044209;GO:0044419;GO:0051704;GO:0046033;GO:0042451;GO:0046128;GO:0042455;GO:0046483;GO:1901564;GO:1901566;GO:0006163;GO:0006167;GO:0006166;GO:0006164;GO:0019438;GO:0006169;GO:0032261;GO:0009163;GO:0006807;GO:0046085;GO:0046086;GO:1901576;GO:0009259;GO:0044699;GO:0019637;GO:0018130;GO:0009156;GO:0009152;GO:0009150;GO:0009260;GO:0008150;GO:0008152;GO:0034654;GO:0090407;GO:0043094;GO:0044271;GO:0046390;GO:1901293;GO:0009117;GO:0006753;GO:0044249;GO:0034641;GO:0009123;GO:0009126;GO:0009127;GO:0009124;GO:0006139;GO:0042278;GO:0009987;GO:0006725;GO:0055086;GO:1901137;GO:1901135;GO:0043174;GO:0043173;GO:0044237;GO:0072521;GO:0072522;GO:0071704;GO:0043101;GO:0009168;GO:0009058;GO:0044764;GO:0044763;GO:0009116;GO:0009119;GO:0044238;GO:0019693;GO:1901657;GO:0006796;GO:0016032;GO:0006793;GO:0044403;GO:1901659;	purine ribonucleoside monophosphate metabolic process;nucleotide biosynthetic process;small molecule metabolic process;ribonucleoside monophosphate metabolic process;organic cyclic compound biosynthetic process;purine ribonucleoside biosynthetic process;organic cyclic compound metabolic process;single-organism metabolic process;single-organism biosynthetic process;AMP salvage;interspecies interaction between organisms;multi-organism process;AMP metabolic process;purine nucleoside biosynthetic process;purine ribonucleoside metabolic process;ribonucleoside biosynthetic process;heterocycle metabolic process;organonitrogen compound metabolic process;organonitrogen compound biosynthetic process;purine nucleotide metabolic process;AMP biosynthetic process;purine ribonucleoside salvage;purine nucleotide biosynthetic process;aromatic compound biosynthetic process;adenosine salvage;purine nucleotide salvage;nucleoside biosynthetic process;nitrogen compound metabolic process;adenosine metabolic process;adenosine biosynthetic process;organic substance biosynthetic process;ribonucleotide metabolic process;single-organism process;organophosphate metabolic process;heterocycle biosynthetic process;ribonucleoside monophosphate biosynthetic process;purine ribonucleotide biosynthetic process;purine ribonucleotide metabolic process;ribonucleotide biosynthetic process;biological_process;metabolic process;nucleobase-containing compound biosynthetic process;organophosphate biosynthetic process;cellular metabolic compound salvage;cellular nitrogen compound biosynthetic process;ribose phosphate biosynthetic process;nucleoside phosphate biosynthetic process;nucleotide metabolic process;nucleoside phosphate metabolic process;cellular biosynthetic process;cellular nitrogen compound metabolic process;nucleoside monophosphate metabolic process;purine nucleoside monophosphate metabolic process;purine nucleoside monophosphate biosynthetic process;nucleoside monophosphate biosynthetic process;nucleobase-containing compound metabolic process;purine nucleoside metabolic process;cellular process;cellular aromatic compound metabolic process;nucleobase-containing small molecule metabolic process;carbohydrate derivative biosynthetic process;carbohydrate derivative metabolic process;nucleoside salvage;nucleotide salvage;cellular metabolic process;purine-containing compound metabolic process;purine-containing compound biosynthetic process;organic substance metabolic process;purine-containing compound salvage;purine ribonucleoside monophosphate biosynthetic process;biosynthetic process;multi-organism cellular process;single-organism cellular process;nucleoside metabolic process;ribonucleoside metabolic process;primary metabolic process;ribose phosphate metabolic process;glycosyl compound metabolic process;phosphate-containing compound metabolic process;viral process;phosphorus metabolic process;symbiosis, encompassing mutualism through parasitism;glycosyl compound biosynthetic process;	8;6;4;7;5;8;4;3;4;8;3;2;8;7;7;7;4;4;5;6;9;7;7;5;8;7;6;3;8;9;4;6;2;4;5;7;8;7;7;1;2;5;5;5;5;6;5;6;5;4;4;6;7;7;6;4;6;2;4;4;5;4;6;6;3;5;6;3;6;8;3;3;3;5;6;3;5;4;5;4;4;4;5;	GO:0016020;GO:0005829;GO:0044424;GO:0044464;GO:0044444;GO:0005737;GO:0005623;GO:0005622;GO:0071944;GO:0005886;GO:0005575;	membrane;cytosol;intracellular part;cell part;cytoplasmic part;cytoplasm;cell;intracellular;cell periphery;plasma membrane;cellular_component;	2;5;3;2;4;4;2;3;3;3;1;	GO:0000166;GO:0016740;GO:0017076;GO:0097367;GO:0003674;GO:0005488;GO:0046914;GO:0032549;GO:0005524;GO:0043168;GO:0043169;GO:0016301;GO:0003824;GO:0016773;GO:0016772;GO:0032559;GO:0032555;GO:0032550;GO:0032553;GO:0035639;GO:0043167;GO:0005507;GO:0046872;GO:0030554;GO:0097159;GO:0019206;GO:0019205;GO:1901363;GO:0001883;GO:0001882;GO:1901265;GO:0004001;GO:0036094;	nucleotide binding;transferase activity;purine nucleotide binding;carbohydrate derivative binding;molecular_function;binding;transition metal ion binding;ribonucleoside binding;ATP binding;anion binding;cation binding;kinase activity;catalytic activity;phosphotransferase activity, alcohol group as acceptor;transferase activity, transferring phosphorus-containing groups;adenyl ribonucleotide binding;purine ribonucleotide binding;purine ribonucleoside binding;ribonucleotide binding;purine ribonucleoside triphosphate binding;ion binding;copper ion binding;metal ion binding;adenyl nucleotide binding;organic cyclic compound binding;nucleoside kinase activity;nucleobase-containing compound kinase activity;heterocyclic compound binding;purine nucleoside binding;nucleoside binding;nucleoside phosphate binding;adenosine kinase activity;small molecule binding;	4;3;5;3;1;2;6;5;6;4;4;5;2;5;4;6;5;6;4;5;3;7;5;6;3;7;6;3;5;4;4;6;3;	K00856	map00230;map01100;	Purine metabolism;Metabolic pathways;	IPR011611;IPR029056;IPR001805;IPR002173;	Carbohydrate kinase PfkB;Ribokinase-like;Adenosine kinase;Carbohydrate/puine kinase, PfkB, conserved site;	cytosol	At5g03300	608.0	G	[G] Carbohydrate transport and metabolism;
Sspon.07G0001370-1A	Sspon.07G0001370-1A	1.149851732	0.953732414	0.943333378	1.059401785	1.170433158	0.632716342	0.84264688	1.107822296	1.447686621	0.733077871	0.680757721	1.278539802	1.62446	0.0232151059531	0.71588	0.0322578748553	1.52751	0.0241635339968	0.67315	0.0316067191833	GO:0044249;GO:0009250;GO:0034645;GO:0006091;GO:0016051;GO:0044699;GO:1901576;GO:0044264;GO:0044711;GO:0044262;GO:0044260;GO:0005982;GO:0071704;GO:0006112;GO:0006073;GO:0019252;GO:0043170;GO:0009987;GO:0000271;GO:0044710;GO:0034637;GO:0009058;GO:0009059;GO:0044763;GO:0008152;GO:0044723;GO:0055114;GO:0044042;GO:0044238;GO:0005975;GO:0015980;GO:0005977;GO:0005976;GO:0005978;GO:0044237;GO:0033692;GO:0008150;	cellular biosynthetic process;glucan biosynthetic process;cellular macromolecule biosynthetic process;generation of precursor metabolites and energy;carbohydrate biosynthetic process;single-organism process;organic substance biosynthetic process;cellular polysaccharide metabolic process;single-organism biosynthetic process;cellular carbohydrate metabolic process;cellular macromolecule metabolic process;starch metabolic process;organic substance metabolic process;energy reserve metabolic process;cellular glucan metabolic process;starch biosynthetic process;macromolecule metabolic process;cellular process;polysaccharide biosynthetic process;single-organism metabolic process;cellular carbohydrate biosynthetic process;biosynthetic process;macromolecule biosynthetic process;single-organism cellular process;metabolic process;single-organism carbohydrate metabolic process;oxidation-reduction process;glucan metabolic process;primary metabolic process;carbohydrate metabolic process;energy derivation by oxidation of organic compounds;glycogen metabolic process;polysaccharide metabolic process;glycogen biosynthetic process;cellular metabolic process;cellular polysaccharide biosynthetic process;biological_process;	4;6;5;4;5;2;4;5;4;4;4;7;3;5;6;7;4;2;6;3;4;3;5;3;2;4;4;6;3;4;4;5;5;6;3;5;1;	GO:0043229;GO:0005623;GO:0043227;GO:0043226;GO:0005737;GO:0005575;GO:0009507;GO:0009536;GO:0009501;GO:0043231;GO:0044464;GO:0044444;GO:0044424;GO:0005622;	intracellular organelle;cell;membrane-bounded organelle;organelle;cytoplasm;cellular_component;chloroplast;plastid;amyloplast;intracellular membrane-bounded organelle;cell part;cytoplasmic part;intracellular part;intracellular;	3;2;3;2;4;1;6;5;6;4;2;4;3;3;	GO:0005488;GO:0003674;GO:0035639;GO:1901363;GO:0001882;GO:0032549;GO:0043167;GO:0016740;GO:1901265;GO:0017076;GO:0005524;GO:0043168;GO:0001883;GO:0000166;GO:0036094;GO:0032555;GO:0016779;GO:0097367;GO:0003824;GO:0030554;GO:0070566;GO:0032559;GO:0032553;GO:0016772;GO:0097159;GO:0032550;GO:0008878;	binding;molecular_function;purine ribonucleoside triphosphate binding;heterocyclic compound binding;nucleoside binding;ribonucleoside binding;ion binding;transferase activity;nucleoside phosphate binding;purine nucleotide binding;ATP binding;anion binding;purine nucleoside binding;nucleotide binding;small molecule binding;purine ribonucleotide binding;nucleotidyltransferase activity;carbohydrate derivative binding;catalytic activity;adenyl nucleotide binding;adenylyltransferase activity;adenyl ribonucleotide binding;ribonucleotide binding;transferase activity, transferring phosphorus-containing groups;organic cyclic compound binding;purine ribonucleoside binding;glucose-1-phosphate adenylyltransferase activity;	2;1;5;3;4;5;3;3;4;5;6;4;5;4;3;5;5;3;2;6;6;6;4;4;3;6;7;				IPR005835;IPR005836;IPR029044;	Nucleotidyl transferase domain;ADP-glucose pyrophosphorylase, conserved site;Nucleotide-diphospho-sugar transferases;	mitochondria	At4g39210	307.0	M	[M] Cell wall/membrane/envelope biogenesis;
Sspon.04G0009800-2B	Sspon.04G0009800-2B	1.57821244	1.041368608	0.054754178	1.481496576	1.179042322	0.89113084	0.223723807	1.081329055	1.439171319	1.636222655	0.188299933	1.205248267	1.17589	0.459324097348	0.12388	0.00103566330278	8.9902	0.000625249583292	0.94709	0.808301046632	GO:0034728;GO:0071103;GO:0022607;GO:0070271;GO:0043933;GO:0016043;GO:0031497;GO:0034622;GO:0071840;GO:0071822;GO:0006325;GO:0006323;GO:0065003;GO:0065004;GO:0071824;GO:0006461;GO:0009987;GO:0008150;GO:0051276;GO:0006996;GO:0006334;GO:0006333;GO:0044085;	nucleosome organization;DNA conformation change;cellular component assembly;protein complex biogenesis;macromolecular complex subunit organization;cellular component organization;chromatin assembly;cellular macromolecular complex assembly;cellular component organization or biogenesis;protein complex subunit organization;chromatin organization;DNA packaging;macromolecular complex assembly;protein-DNA complex assembly;protein-DNA complex subunit organization;protein complex assembly;cellular process;biological_process;chromosome organization;organelle organization;nucleosome assembly;chromatin assembly or disassembly;cellular component biogenesis;	6;6;4;4;4;3;6;6;2;5;5;7;5;6;5;5;2;1;5;4;6;6;3;	GO:0043229;GO:0043227;GO:0043226;GO:0005737;GO:0005634;GO:0043231;GO:0044464;GO:0005623;GO:0005622;GO:0005575;GO:0044424;	intracellular organelle;membrane-bounded organelle;organelle;cytoplasm;nucleus;intracellular membrane-bounded organelle;cell part;cell;intracellular;cellular_component;intracellular part;	3;3;2;4;5;4;2;2;3;1;3;				K11290			IPR002164;	Nucleosome assembly protein (NAP);	nucleus	At1g18800	295.0	L	[L] Replication, recombination and repair;
Sspon.01G0047700-1P	Sspon.01G0047700-1P	0.859064903	0.765082226	0.90321808	1.359766959	0.84279038	0.662153949	1.046814702	1.48126903	0.782865645	0.678141064	1.136450322	1.482382739	1.18018	0.032838252181	0.7139	0.0064837202325	0.80503	0.0490657388229	0.48697	0.000139438547483										K03234	map04152;map04921;	AMPK signaling pathway;Oxytocin signaling pathway;	IPR005517;IPR000795;IPR000640;IPR035647;IPR004161;IPR020568;IPR009000;IPR014721;IPR027417;IPR031157;	Translation elongation factor EFG/EF2, domain IV;Transcription factor, GTP-binding domain;Elongation factor EFG, domain V-like;EF-G domain III/V-like;Translation elongation factor EFTu-like, domain 2;Ribosomal protein S5 domain 2-type fold;Translation protein, beta-barrel domain;Ribosomal protein S5 domain 2-type fold, subgroup;P-loop containing nucleoside triphosphate hydrolase;Tr-type G domain, conserved site;	cytosol	At1g56075	1595.0	J	[J] Translation, ribosomal structure and biogenesis;
Sspon.05G0003520-2C	Sspon.05G0003520-2C	0.85607946	1.019255424	1.122059883	1.084309683	1.006287798	1.059166896	1.216435386	1.165069177	0.040030342	1.022065076	1.247701773	1.161539101	0.61358	0.254554963807	1.05139	0.273325760971	0.53048	0.137188251854	0.90899	0.0242534422911	GO:0080090;GO:0019222;GO:0031326;GO:0031323;GO:0090304;GO:0044249;GO:0034641;GO:0006807;GO:0034645;GO:1901362;GO:0050789;GO:0097659;GO:0032774;GO:1901576;GO:0044260;GO:2000112;GO:0071704;GO:0010467;GO:0065007;GO:1901360;GO:0010468;GO:0018130;GO:0006139;GO:0019219;GO:0009889;GO:0009987;GO:0006725;GO:1903506;GO:0050794;GO:0009058;GO:0009059;GO:0008150;GO:0051171;GO:0008152;GO:2001141;GO:0034654;GO:0046483;GO:0016070;GO:0044238;GO:0044271;GO:0060255;GO:0051252;GO:0044237;GO:0043170;GO:0006355;GO:0010556;GO:0006351;GO:0019438;	regulation of primary metabolic process;regulation of metabolic process;regulation of cellular biosynthetic process;regulation of cellular metabolic process;nucleic acid metabolic process;cellular biosynthetic process;cellular nitrogen compound metabolic process;nitrogen compound metabolic process;cellular macromolecule biosynthetic process;organic cyclic compound biosynthetic process;regulation of biological process;nucleic acid-templated transcription;RNA biosynthetic process;organic substance biosynthetic process;cellular macromolecule metabolic process;regulation of cellular macromolecule biosynthetic process;organic substance metabolic process;gene expression;biological regulation;organic cyclic compound metabolic process;regulation of gene expression;heterocycle biosynthetic process;nucleobase-containing compound metabolic process;regulation of nucleobase-containing compound metabolic process;regulation of biosynthetic process;cellular process;cellular aromatic compound metabolic process;regulation of nucleic acid-templated transcription;regulation of cellular process;biosynthetic process;macromolecule biosynthetic process;biological_process;regulation of nitrogen compound metabolic process;metabolic process;regulation of RNA biosynthetic process;nucleobase-containing compound biosynthetic process;heterocycle metabolic process;RNA metabolic process;primary metabolic process;cellular nitrogen compound biosynthetic process;regulation of macromolecule metabolic process;regulation of RNA metabolic process;cellular metabolic process;macromolecule metabolic process;regulation of transcription, DNA-templated;regulation of macromolecule biosynthetic process;transcription, DNA-templated;aromatic compound biosynthetic process;	4;3;5;4;5;4;4;3;5;5;2;7;6;4;4;6;3;5;2;4;5;5;4;5;4;2;4;7;3;3;5;1;4;2;6;5;4;5;3;5;4;5;3;4;6;5;6;5;				GO:0043169;GO:0003674;GO:0005488;GO:0003677;GO:0043167;GO:0046872;GO:0003676;GO:0046914;GO:0097159;GO:0003723;GO:1901363;GO:0008270;	cation binding;molecular_function;binding;DNA binding;ion binding;metal ion binding;nucleic acid binding;transition metal ion binding;organic cyclic compound binding;RNA binding;heterocyclic compound binding;zinc ion binding;	4;1;2;5;3;5;4;6;3;5;3;7;				IPR019844;IPR002059;IPR001878;IPR012340;IPR011129;	Cold-shock conserved site;Cold-shock protein, DNA-binding;Zinc finger, CCHC-type;Nucleic acid-binding, OB-fold;Cold shock domain;	nucleus	At4g36020	117.0	J	[J] Translation, ribosomal structure and biogenesis;
Sspon.01G0047700-1T	Sspon.01G0047700-1T	0.859064903	0.765082226	0.90321808	1.359766959	0.84279038	0.662153949	1.046814702	1.48126903	0.782865645	0.678141064	1.136450322	1.482382739	1.18018	0.032838252181	0.7139	0.0064837202325	0.80503	0.0490657388229	0.48697	0.000139438547483										K03234	map04152;map04921;	AMPK signaling pathway;Oxytocin signaling pathway;	IPR005517;IPR000795;IPR000640;IPR035647;IPR004161;IPR020568;IPR009000;IPR014721;IPR027417;IPR031157;	Translation elongation factor EFG/EF2, domain IV;Transcription factor, GTP-binding domain;Elongation factor EFG, domain V-like;EF-G domain III/V-like;Translation elongation factor EFTu-like, domain 2;Ribosomal protein S5 domain 2-type fold;Translation protein, beta-barrel domain;Ribosomal protein S5 domain 2-type fold, subgroup;P-loop containing nucleoside triphosphate hydrolase;Tr-type G domain, conserved site;	cytosol	At1g56075	1609.0	J	[J] Translation, ribosomal structure and biogenesis;
Sspon.06G0003710-1A	Sspon.06G0003710-1A	0.693920618	0.44537666	2.347665092	0.531523902	0.75100844	0.037493143	2.513773471	1.073174687	0.700740608	0.219224875	2.183007775	0.50309073	3.0561	0.01570776942	3.3421	0.00139656733935	0.30459	7.34786825147e-05	0.3331	0.100023276884										K00008	map00040;map00051;map01100;	Pentose and glucuronate interconversions;Fructose and mannose metabolism;Metabolic pathways;	IPR020843;IPR013149;IPR002328;IPR011032;IPR013154;IPR016040;	Polyketide synthase, enoylreductase domain;Alcohol dehydrogenase, C-terminal;Alcohol dehydrogenase, zinc-type, conserved site;GroES-like;Alcohol dehydrogenase, N-terminal;NAD(P)-binding domain;	cytosol	At5g51970	575.0	Q	[Q] Secondary metabolites biosynthesis, transport and catabolism;
Sspon.04G0025280-2C	Sspon.04G0025280-2C	0.939267714	0.692377097	1.45132264	0.924844551	1.016017216	0.572351579	1.450931061	0.940181399	0.947947718	0.73016448	1.344486811	0.990107733	1.45533	0.00477391790373	1.48741	0.000336167649302	0.68364	0.000481812869732	0.6987	0.00509430463402													IPR006115;IPR008927;IPR013328;IPR029154;IPR016040;	6-phosphogluconate dehydrogenase, NADP-binding;6-phosphogluconate dehydrogenase C-terminal domain-like;6-phosphogluconate dehydrogenase, domain 2;3-hydroxyisobutyrate dehydrogenase, NAD-binding domain;NAD(P)-binding domain;	chloroplast	At3g25530	293.0	R	[R] General function prediction only;
Sspon.07G0024170-1B	Sspon.07G0024170-1B	0.566917286	1.00607564	1.15469287	1.076937521	0.642285864	1.076566905	1.195238319	1.169369285	0.750424356	0.908677616	1.270251105	1.182563233	0.6551	0.00886167071532	1.05579	0.249993047546	0.54131	0.000931272776915	0.87239	0.0685906846316													IPR021825;	Protein RETICULATA-related;	chloroplast				
Sspon.01G0013360-4P	Sspon.01G0013360-4P	0.546445222	0.608992643	1.755918899	0.439792196	1.132482316	0.598314444	1.968038483	0.499528208	1.206455926	0.788278054	1.782717567	0.673036043	1.44588	0.244683961504	3.4153	0.000177741602051	0.52398	0.0163080289692	1.23768	0.242454172572													IPR004045;IPR012336;IPR010987;	Glutathione S-transferase, N-terminal;Thioredoxin-like fold;Glutathione S-transferase, C-terminal-like;	chloroplast	At1g10360	139.0	O	[O] Posttranslational modification, protein turnover, chaperones;
Sspon.08G0017040-3D	Sspon.08G0017040-3D	0.449792332	0.712623117	1.839377909	0.771082402	0.543243605	0.716310624	1.939776447	1.06170716	0.580708682	0.678108046	1.797684491	0.909585184	0.7469	0.0120744231863	2.03358	0.000549285096289	0.28219	2.02791209107e-05	0.76833	0.0669625399599													IPR009515;	Protein of unknown function DUF1138;	cytosol				
Sspon.02G0013370-1A	Sspon.02G0013370-1A	0.916040913	0.846658637	1.474860538	0.529090838	1.132277053	0.483681928	1.350801765	0.640324539	2.190028205	0.518871567	1.75558458	0.161779437	2.29197	0.124186681184	3.44145	0.00447591279873	0.92515	0.794916204083	1.38914	0.403706458106													IPR013094;IPR029058;	Alpha/beta hydrolase fold-3;Alpha/Beta hydrolase fold;	cytosol	At1g47480	216.0	V	[V] Defense mechanisms;
Sspon.05G0029850-1B	Sspon.05G0029850-1B	0.699245627	1.156889294	1.136348983	0.920261221	0.753267567	1.078872954	1.208286127	0.977553032	0.856788895	1.116637652	1.167481831	0.928366815	0.68885	0.0024944731772	1.24271	0.00113730336097	0.65752	0.00138310198195	1.18619	0.00366159607989										K01602	map00630;map00710;map01100;map01120;map01200;	Glyoxylate and dicarboxylate metabolism;Carbon fixation in photosynthetic organisms;Metabolic pathways;Microbial metabolism in diverse environments;Carbon metabolism;	IPR024680;IPR024681;IPR000894;	Ribulose-1,5-bisphosphate carboxylase small subunit, N-terminal;Ribulose bisphosphate carboxylase, small chain;Ribulose bisphosphate carboxylase small chain, domain;	chloroplast	428769035	114.0	G	[G] Carbohydrate transport and metabolism	COG4451	Ribulose bisphosphate carboxylase small subunit
Sspon.06G0003710-1T	Sspon.06G0003710-1T	0.693920618	0.44537666	2.347665092	0.531523902	0.75100844	0.037493143	2.513773471	1.073174687	0.700740608	0.219224875	2.183007775	0.50309073	3.0561	0.01570776942	3.3421	0.00139656733935	0.30459	7.34786825147e-05	0.3331	0.100023276884										K00008	map00040;map00051;map01100;	Pentose and glucuronate interconversions;Fructose and mannose metabolism;Metabolic pathways;	IPR020843;IPR013149;IPR002328;IPR011032;IPR013154;IPR016040;	Polyketide synthase, enoylreductase domain;Alcohol dehydrogenase, C-terminal;Alcohol dehydrogenase, zinc-type, conserved site;GroES-like;Alcohol dehydrogenase, N-terminal;NAD(P)-binding domain;	cytosol	At5g51970	580.0	Q	[Q] Secondary metabolites biosynthesis, transport and catabolism;
Sspon.07G0009240-3P	Sspon.07G0009240-3P	0.243759277	1.563790569	0.021133746	2.193894067	0.287629082	1.399198038	0.029012058	2.262057019	0.318322601	1.498777327	0.000404132	2.182022083	0.19044	2.14582187057e-05	0.00762	1.24404183755e-07	16.80934	0.00033159627392	0.67216	0.000177226564096										K03231	map03013;map05134;	RNA transport;Legionellosis;	IPR000795;IPR004161;IPR004160;IPR009001;IPR009000;IPR004539;IPR027417;IPR031157;	Transcription factor, GTP-binding domain;Translation elongation factor EFTu-like, domain 2;Translation elongation factor EFTu/EF1A, C-terminal;Translation elongation factor EF1A/initiation factor IF2gamma, C-terminal;Translation protein, beta-barrel domain;Translation elongation factor EF1A, eukaryotic/archaeal;P-loop containing nucleoside triphosphate hydrolase;Tr-type G domain, conserved site;	cytosol	At5g60390	877.0	J	[J] Translation, ribosomal structure and biogenesis;
Sspon.01G0047700-1B	Sspon.01G0047700-1B	0.859064903	0.765082226	0.90321808	1.359766959	0.84279038	0.662153949	1.046814702	1.48126903	0.782865645	0.678141064	1.136450322	1.482382739	1.18018	0.032838252181	0.7139	0.0064837202325	0.80503	0.0490657388229	0.48697	0.000139438547483										K03234	map04152;map04921;	AMPK signaling pathway;Oxytocin signaling pathway;	IPR005517;IPR000795;IPR000640;IPR035647;IPR004161;IPR020568;IPR009000;IPR014721;IPR005225;IPR027417;IPR031157;	Translation elongation factor EFG/EF2, domain IV;Transcription factor, GTP-binding domain;Elongation factor EFG, domain V-like;EF-G domain III/V-like;Translation elongation factor EFTu-like, domain 2;Ribosomal protein S5 domain 2-type fold;Translation protein, beta-barrel domain;Ribosomal protein S5 domain 2-type fold, subgroup;Small GTP-binding protein domain;P-loop containing nucleoside triphosphate hydrolase;Tr-type G domain, conserved site;	cytosol	At1g56075	1627.0	J	[J] Translation, ribosomal structure and biogenesis;
Sspon.06G0008100-2B	Sspon.06G0008100-2B	0.622706041	0.67184341	0.944814543	2.105850619	0.486797807	0.548508185	1.430970869	1.941246845	0.80394553	0.254971203	0.796803719	1.391541231	1.29697	0.396748868649	0.58334	0.0590053192082	0.60312	0.119385766231	0.27127	0.00605085803556															chloroplast				
Sspon.06G0003710-1P	Sspon.06G0003710-1P	0.693920618	0.44537666	2.347665092	0.531523902	0.75100844	0.037493143	2.513773471	1.073174687	0.700740608	0.219224875	2.183007775	0.50309073	3.0561	0.01570776942	3.3421	0.00139656733935	0.30459	7.34786825147e-05	0.3331	0.100023276884										K00008	map00040;map00051;map01100;	Pentose and glucuronate interconversions;Fructose and mannose metabolism;Metabolic pathways;	IPR020843;IPR013149;IPR002328;IPR011032;IPR013154;IPR016040;	Polyketide synthase, enoylreductase domain;Alcohol dehydrogenase, C-terminal;Alcohol dehydrogenase, zinc-type, conserved site;GroES-like;Alcohol dehydrogenase, N-terminal;NAD(P)-binding domain;	cytosol	At5g51970	577.0	Q	[Q] Secondary metabolites biosynthesis, transport and catabolism;
Sspon.04G0012460-3D	Sspon.04G0012460-3D	0.586116529	1.144040112	0.982540955	1.36091998	0.52638003	0.995081791	0.97248914	1.445020163	0.614405208	1.003984827	1.0054208	1.363600464	0.54943	0.000996268413866	0.71002	0.000161142304532	0.58332	0.000120178684932	0.75383	0.00353206552996				GO:0005737;GO:0055044;GO:0005829;GO:0016020;GO:0044464;GO:0005623;GO:0005622;GO:0005575;GO:0044444;GO:0071944;GO:0009506;GO:0005911;GO:0005886;GO:0044424;GO:0030054;	cytoplasm;symplast;cytosol;membrane;cell part;cell;intracellular;cellular_component;cytoplasmic part;cell periphery;plasmodesma;cell-cell junction;plasma membrane;intracellular part;cell junction;	4;2;5;2;2;2;3;1;4;3;3;3;3;3;2;							IPR007052;IPR008978;	CS domain;HSP20-like chaperone;	chloroplast	At4g02450	133.0	O	[O] Posttranslational modification, protein turnover, chaperones;
Sspon.02G0013370-1P	Sspon.02G0013370-1P	0.409611534	0.79184006	0.673474796	0.571819056	0.553166222	0.868895258	0.798038042	0.165490539	0.590413003	1.102018883	0.693511503	4.781721106	0.56219	0.0204325205855	0.39228	0.491002426809	0.7174	0.0387664677782	0.50059	0.568023585228	GO:0050896;GO:0006952;GO:0006950;GO:0008150;	response to stimulus;defense response;response to stress;biological_process;	2;4;3;1;	GO:0005737;GO:0005575;GO:0009536;GO:0043231;GO:0044444;GO:0044464;GO:0043229;GO:0005623;GO:0005622;GO:0044424;GO:0009501;GO:0043227;GO:0043226;	cytoplasm;cellular_component;plastid;intracellular membrane-bounded organelle;cytoplasmic part;cell part;intracellular organelle;cell;intracellular;intracellular part;amyloplast;membrane-bounded organelle;organelle;	4;1;5;4;4;2;3;2;3;3;6;3;2;	GO:0003674;GO:0016787;GO:0016829;GO:0003824;	molecular_function;hydrolase activity;lyase activity;catalytic activity;	1;3;3;2;				IPR013094;IPR029058;	Alpha/beta hydrolase fold-3;Alpha/Beta hydrolase fold;	chloroplast	At1g47480	218.0	V	[V] Defense mechanisms;
Sspon.07G0024170-1T	Sspon.07G0024170-1T	0.566917286	1.00607564	1.15469287	1.076937521	0.642285864	1.076566905	1.195238319	1.169369285	0.750424356	0.908677616	1.270251105	1.182563233	0.6551	0.00886167071532	1.05579	0.249993047546	0.54131	0.000931272776915	0.87239	0.0685906846316	GO:0032502;GO:0007275;GO:0044699;GO:0032501;GO:0044767;GO:0008150;GO:0044707;GO:0048856;	developmental process;multicellular organism development;single-organism process;multicellular organismal process;single-organism developmental process;biological_process;single-multicellular organism process;anatomical structure development;	2;4;2;2;3;1;3;3;	GO:0009706;GO:0019866;GO:0031975;GO:0043229;GO:0042170;GO:0009528;GO:0043227;GO:0043226;GO:0031224;GO:0005737;GO:0009941;GO:0009536;GO:0031090;GO:0016021;GO:0016020;GO:0005739;GO:0044435;GO:0044434;GO:0031969;GO:0031967;GO:0009507;GO:0009526;GO:0005575;GO:0043231;GO:0044464;GO:0005623;GO:0005622;GO:0044446;GO:0044444;GO:0044424;GO:0044425;GO:0044422;	chloroplast inner membrane;organelle inner membrane;envelope;intracellular organelle;plastid membrane;plastid inner membrane;membrane-bounded organelle;organelle;intrinsic component of membrane;cytoplasm;chloroplast envelope;plastid;organelle membrane;integral component of membrane;membrane;mitochondrion;plastid part;chloroplast part;chloroplast membrane;organelle envelope;chloroplast;plastid envelope;cellular_component;intracellular membrane-bounded organelle;cell part;cell;intracellular;intracellular organelle part;cytoplasmic part;intracellular part;membrane part;organelle part;	6;4;3;3;4;5;3;2;3;4;6;5;3;4;2;5;4;5;5;4;6;5;1;4;2;2;3;3;4;3;2;2;							IPR021825;	Protein RETICULATA-related;	chloroplast				
Sspon.03G0025380-1A	Sspon.03G0025380-1A	0.81920148	0.529421676	1.116077771	1.161339346	0.936154748	0.479118556	1.180038654	1.316351983	1.173695426	0.51852586	1.341592745	1.428481755	1.91809	0.0113886119807	0.93127	0.431802419068	0.80519	0.129516391567	0.39094	0.000552108756136													IPR029048;IPR029047;IPR013126;	Heat shock protein 70kD, C-terminal domain;Heat shock protein 70kD, peptide-binding domain;Heat shock protein 70 family;	cytosol, nucleus	At3g12580	242.0	O	[O] Posttranslational modification, protein turnover, chaperones;
Sspon.01G0028900-1A	Sspon.01G0028900-1A	0.905836774	1.072427445	1.557123871	0.492716855	0.814949416	0.070985413	1.504793142	1.238313143	1.041137466	0.923081512	1.462657416	0.915977547	1.33653	0.507372979952	1.70932	0.0451948413541	0.61043	0.0011742524086	0.78069	0.636837219564													IPR014721;IPR020574;IPR023035;IPR000754;IPR020568;	Ribosomal protein S5 domain 2-type fold, subgroup;Ribosomal protein S9, conserved site;Ribosomal protein S9, bacterial/plastid;Ribosomal protein S9;Ribosomal protein S5 domain 2-type fold;	chloroplast	At1g74970	194.0	J	[J] Translation, ribosomal structure and biogenesis;
Sspon.01G0031530-1A	Sspon.01G0031530-1A	0.048152928	0.999547498	0.732772524	2.098455527	0.037002604	0.904427038	0.414751954	2.278696566	0.785264307	1.072449375	0.60874663	2.01973305	0.29244	0.0497054140733	0.27455	0.000209956161085	0.49561	0.326491334846	0.46529	0.000231278400609													IPR013517;	FG-GAP repeat;	plasma membrane	383764384	66.6	M	[M] Cell wall/membrane/envelope biogenesis	COG1520	Outer membrane protein assembly factor BamB, contains PQQ-like beta-propeller repeat
Sspon.07G0029580-1B	Sspon.07G0029580-1B	1.108153846	1.227423077	1.148307692	0.566846154	1.421961538	1.049	1.152461538	0.520076923	1.081038462	1.235307692	1.087923077	0.4015	1.02831	0.80428212023	2.2767	0.00029019529392	1.06565	0.541957824264	2.35936	0.000995792752393													IPR005326;	Plectin/S10, N-terminal;	cytosol	At4g25740	166.0	J	[J] Translation, ribosomal structure and biogenesis;
Sspon.01G0051030-1C	Sspon.01G0051030-1C	0.330447952	0.648633357	1.191037486	1.569883244	0.40048419	0.679405193	1.360195985	1.63500638	0.4645739	0.724437149	1.441195772	1.554699392	0.58247	0.00303950662884	0.83882	0.0301856373808	0.29944	0.00036204127049	0.43123	1.06796555059e-05										K13566	map00250;	"Alanine, aspartate and glutamate metabolism";	IPR003010;	Carbon-nitrogen hydrolase;	chloroplast	At5g12040	504.0	E	[E] Amino acid transport and metabolism;
Sspon.07G0012330-2C	Sspon.07G0012330-2C	0.593123096	1.18545846	1.412010293	0.762485558	0.698482302	1.085652768	1.440880685	0.547513391	0.76654238	1.236267199	1.50279645	0.768787417	0.58681	0.00197238740072	2.0953	0.000609473696116	0.47252	0.000178904519099	1.68722	0.00501191399409													IPR000823;IPR002016;IPR010255;	Plant peroxidase;Haem peroxidase, plant/fungal/bacterial;Haem peroxidase;	chloroplast	At2g39040	123.0	R	[R] General function prediction only;
Sspon.04G0012460-1A	Sspon.04G0012460-1A	0.586116529	1.144040112	0.982540955	1.36091998	0.52638003	0.995081791	0.97248914	1.445020163	0.614405208	1.003984827	1.0054208	1.363600464	0.54943	0.000996268413866	0.71002	0.000161142304532	0.58332	0.000120178684932	0.75383	0.00353206552996										K15730	map00590;map01100;	Arachidonic acid metabolism;Metabolic pathways;	IPR007052;IPR008978;	CS domain;HSP20-like chaperone;	cytosol	SPAC9E9.13	107.0	O	[O] Posttranslational modification, protein turnover, chaperones;
Sspon.08G0003020-1A	Sspon.08G0003020-1A	0.375992939	1.025242718	1.041306267	1.343248014	0.397616946	0.93874669	1.17184466	1.533892321	0.489585172	1.051015004	1.123036187	1.50847308	0.41897	0.000275873157092	0.76071	0.00783760006228	0.37863	0.000179871280506	0.68748	0.00265975729003	GO:0019222;GO:0042549;GO:0050789;GO:0044237;GO:0010109;GO:0006091;GO:0043467;GO:0015979;GO:0065007;GO:0031323;GO:0009987;GO:0050794;GO:0008150;GO:0008152;GO:0042548;GO:0019684;	regulation of metabolic process;photosystem II stabilization;regulation of biological process;cellular metabolic process;regulation of photosynthesis;generation of precursor metabolites and energy;regulation of generation of precursor metabolites and energy;photosynthesis;biological regulation;regulation of cellular metabolic process;cellular process;regulation of cellular process;biological_process;metabolic process;regulation of photosynthesis, light reaction;photosynthesis, light reaction;	3;7;2;3;5;4;5;4;2;4;2;3;1;2;6;5;	GO:0055035;GO:0034357;GO:0031976;GO:0019898;GO:0043229;GO:0005622;GO:0043227;GO:0043226;GO:0031224;GO:0009579;GO:0009534;GO:0009536;GO:0009654;GO:0016021;GO:0016020;GO:0044436;GO:0044435;GO:0044434;GO:0009535;GO:1902494;GO:0044446;GO:0031984;GO:1990204;GO:0042651;GO:0009507;GO:0043234;GO:0032991;GO:0043231;GO:0009521;GO:0044464;GO:0005623;GO:0005737;GO:0005575;GO:0098796;GO:0044444;GO:0009523;GO:0044424;GO:0044425;GO:0044422;	plastid thylakoid membrane;photosynthetic membrane;plastid thylakoid;extrinsic component of membrane;intracellular organelle;intracellular;membrane-bounded organelle;organelle;intrinsic component of membrane;thylakoid;chloroplast thylakoid;plastid;photosystem II oxygen evolving complex;integral component of membrane;membrane;thylakoid part;plastid part;chloroplast part;chloroplast thylakoid membrane;catalytic complex;intracellular organelle part;organelle subcompartment;oxidoreductase complex;thylakoid membrane;chloroplast;protein complex;macromolecular complex;intracellular membrane-bounded organelle;photosystem;cell part;cell;cytoplasm;cellular_component;membrane protein complex;cytoplasmic part;photosystem II;intracellular part;membrane part;organelle part;	5;3;5;3;3;3;3;2;3;4;6;5;4;4;2;4;4;5;6;4;3;4;3;4;6;3;2;4;4;2;2;4;1;3;4;5;3;2;2;	GO:0003674;GO:0043167;GO:0046872;GO:0005509;GO:0043169;GO:0005488;	molecular_function;ion binding;metal ion binding;calcium ion binding;cation binding;binding;	1;3;5;6;4;2;	K02716	map00195;map01100;	Photosynthesis;Metabolic pathways;	IPR011250;IPR002628;	Outer membrane protein/outer membrane enzyme PagP,  beta-barrel;Photosystem II PsbO, manganese-stabilising;	chloroplast				
Sspon.01G0028570-2B	Sspon.01G0028570-2B	0.174648523	1.151266859	1.893558453	1.399913692	0.0463128	0.814748428	0.427279365	1.210766356	0.690998411	1.231766178	1.502306443	1.456434491	0.28519	0.0315214433596	0.94001	0.863762914738	0.23854	0.113605896295	0.78625	0.121381758054													IPR016040;IPR000534;IPR012280;	NAD(P)-binding domain;Semialdehyde dehydrogenase, NAD-binding;Semialdehyde dehydrogenase, dimerisation domain;	cytosol	At1g14810	348.0	E	[E] Amino acid transport and metabolism;
Sspon.03G0034420-1B	Sspon.03G0034420-1B	1.412271763	0.354822004	1.633450828	0.545797765	1.397793778	0.324730069	1.707177183	0.481715975	1.475974897	0.313893854	1.810416353	0.54195553	4.31432	2.17410210758e-06	3.28203	2.73435960473e-05	0.83207	0.00703799326612	0.63298	0.00134320573796										K01648	map00020;map00720;map01100;map01110;map01120;map01130;	Citrate cycle (TCA cycle);Carbon fixation pathways in prokaryotes;Metabolic pathways;Biosynthesis of secondary metabolites;Microbial metabolism in diverse environments;Biosynthesis of antibiotics;	IPR017866;IPR033847;IPR002020;IPR005811;IPR017440;IPR016142;IPR016143;IPR016102;IPR016040;	Succinyl-CoA synthetase, beta subunit, conserved site;ATP-citrate lyase/succinyl-CoA ligase, conserved site;Citrate synthase;ATP-citrate lyase/succinyl-CoA ligase;ATP-citrate lyase/succinyl-CoA ligase, active site;Citrate synthase-like, large alpha subdomain;Citrate synthase-like, small alpha subdomain;Succinyl-CoA synthetase-like;NAD(P)-binding domain;	chloroplast	At3g06650	1094.0	C	[C] Energy production and conversion;
Sspon.02G0000970-4D	Sspon.02G0000970-4D	0.534478571	0.61554398	1.505389987	1.201498788	0.552559191	0.628628639	1.644622651	1.267457363	0.662321635	0.668804488	1.458017575	1.260677131	0.91447	0.273824330934	1.23552	0.00806124284812	0.37963	0.000157422879123	0.51291	2.13194625319e-05	GO:0071840;GO:0071555;GO:0016043;GO:0071554;GO:0071704;GO:0009987;GO:0008150;GO:0008152;GO:0044238;GO:0005975;GO:0045229;	cellular component organization or biogenesis;cell wall organization;cellular component organization;cell wall organization or biogenesis;organic substance metabolic process;cellular process;biological_process;metabolic process;primary metabolic process;carbohydrate metabolic process;external encapsulating structure organization;	2;4;3;3;3;2;1;2;3;4;4;	GO:0048046;GO:0043229;GO:0071944;GO:0043227;GO:0043226;GO:0005737;GO:0005618;GO:0005576;GO:0030312;GO:0043231;GO:0044464;GO:0005623;GO:0005622;GO:0005575;GO:0005773;GO:0044444;GO:0044424;	apoplast;intracellular organelle;cell periphery;membrane-bounded organelle;organelle;cytoplasm;cell wall;extracellular region;external encapsulating structure;intracellular membrane-bounded organelle;cell part;cell;intracellular;cellular_component;vacuole;cytoplasmic part;intracellular part;	3;3;3;3;2;4;4;2;3;4;2;2;3;1;5;4;3;	GO:0052692;GO:0016798;GO:0003674;GO:0016787;GO:0015925;GO:0003824;GO:0004557;GO:0004553;	raffinose alpha-galactosidase activity;hydrolase activity, acting on glycosyl bonds;molecular_function;hydrolase activity;galactosidase activity;catalytic activity;alpha-galactosidase activity;hydrolase activity, hydrolyzing O-glycosyl compounds;	8;4;1;3;6;2;7;5;	K07407	map00052;map00561;map00600;map00603;	Galactose metabolism;Glycerolipid metabolism;Sphingolipid metabolism;Glycosphingolipid biosynthesis - globo series;	IPR013785;IPR017853;IPR002241;	Aldolase-type TIM barrel;Glycoside hydrolase superfamily;Glycoside hydrolase, family 27;	chloroplast	At3g56310	587.0	G	[G] Carbohydrate transport and metabolism;
Sspon.02G0032500-3C	Sspon.02G0032500-3C	1.565798912	0.054757127	1.415897784	0.807423176	1.495798491	0.086413592	1.469659645	0.880374476	1.706829945	0.181121072	1.621516385	0.714409395	14.79537	3.42822960511e-05	1.87622	0.000849079332732	1.05799	0.375376959555	0.13416	0.00034651674697										K00626	map00071;map00072;map00280;map00310;map00362;map00380;map00620;map00630;map00640;map00650;map00720;map00900;map01100;map01110;map01120;map01130;map01200;map01212;map02020;	Fatty acid degradation;Synthesis and degradation of ketone bodies;"Valine, leucine and isoleucine degradation";Lysine degradation;Benzoate degradation;Tryptophan metabolism;Pyruvate metabolism;Glyoxylate and dicarboxylate metabolism;Propanoate metabolism;Butanoate metabolism;Carbon fixation pathways in prokaryotes;Terpenoid backbone biosynthesis;Metabolic pathways;Biosynthesis of secondary metabolites;Microbial metabolism in diverse environments;Biosynthesis of antibiotics;Carbon metabolism;Fatty acid metabolism;Two-component system;	IPR020617;IPR020616;IPR020610;IPR020613;IPR016039;IPR002155;	Thiolase, C-terminal;Thiolase, N-terminal;Thiolase, active site;Thiolase, conserved site;Thiolase-like;Thiolase;	chloroplast	At5g47720	647.0	I	[I] Lipid transport and metabolism;
Sspon.01G0051030-1P	Sspon.01G0051030-1P	0.330447952	0.648633357	1.191037486	1.569883244	0.40048419	0.679405193	1.360195985	1.63500638	0.4645739	0.724437149	1.441195772	1.554699392	0.58247	0.00303950662884	0.83882	0.0301856373808	0.29944	0.00036204127049	0.43123	1.06796555059e-05													IPR003010;	Carbon-nitrogen hydrolase;	chloroplast	At5g12040	419.0	E	[E] Amino acid transport and metabolism;
Sspon.01G0028570-2P	Sspon.01G0028570-2P	0.174648523	1.151266859	1.893558453	1.399913692	0.0463128	0.814748428	0.427279365	1.210766356	0.690998411	1.231766178	1.502306443	1.456434491	0.28519	0.0315214433596	0.94001	0.863762914738	0.23854	0.113605896295	0.78625	0.121381758054	GO:0009082;GO:0071266;GO:0019752;GO:0071265;GO:0044249;GO:0006807;GO:0006566;GO:0044283;GO:0044711;GO:0006549;GO:0043650;GO:0006520;GO:0019877;GO:0008150;GO:0071704;GO:0044699;GO:0009089;GO:0008652;GO:1901605;GO:1901607;GO:0000096;GO:1901576;GO:0006553;GO:0000097;GO:0009987;GO:0044710;GO:0009085;GO:0009058;GO:0008152;GO:0009097;GO:0043436;GO:0009066;GO:0044238;GO:0043648;GO:1901564;GO:1901566;GO:0006082;GO:0044272;GO:0046394;GO:0006555;GO:0016053;GO:0044763;GO:0006790;GO:0009088;GO:0046451;GO:0009067;GO:0044237;GO:0009086;GO:0009081;GO:0044281;	branched-chain amino acid biosynthetic process;'de novo' L-methionine biosynthetic process;carboxylic acid metabolic process;L-methionine biosynthetic process;cellular biosynthetic process;nitrogen compound metabolic process;threonine metabolic process;small molecule biosynthetic process;single-organism biosynthetic process;isoleucine metabolic process;dicarboxylic acid biosynthetic process;cellular amino acid metabolic process;diaminopimelate biosynthetic process;biological_process;organic substance metabolic process;single-organism process;lysine biosynthetic process via diaminopimelate;cellular amino acid biosynthetic process;alpha-amino acid metabolic process;alpha-amino acid biosynthetic process;sulfur amino acid metabolic process;organic substance biosynthetic process;lysine metabolic process;sulfur amino acid biosynthetic process;cellular process;single-organism metabolic process;lysine biosynthetic process;biosynthetic process;metabolic process;isoleucine biosynthetic process;oxoacid metabolic process;aspartate family amino acid metabolic process;primary metabolic process;dicarboxylic acid metabolic process;organonitrogen compound metabolic process;organonitrogen compound biosynthetic process;organic acid metabolic process;sulfur compound biosynthetic process;carboxylic acid biosynthetic process;methionine metabolic process;organic acid biosynthetic process;single-organism cellular process;sulfur compound metabolic process;threonine biosynthetic process;diaminopimelate metabolic process;aspartate family amino acid biosynthetic process;cellular metabolic process;methionine biosynthetic process;branched-chain amino acid metabolic process;small molecule metabolic process;	6;9;6;8;4;3;7;5;4;6;7;4;6;1;3;2;6;5;5;6;5;4;7;6;2;3;8;3;2;7;5;6;3;7;4;5;4;5;6;6;5;3;4;8;5;7;3;7;5;4;	GO:0005737;GO:0044464;GO:0005623;GO:0005622;GO:0005575;GO:0044424;	cytoplasm;cell part;cell;intracellular;cellular_component;intracellular part;	4;2;2;3;1;3;	GO:0051287;GO:0003674;GO:0005488;GO:0004073;GO:1901363;GO:1901265;GO:0016491;GO:0050662;GO:0050661;GO:0003942;GO:0016620;GO:0000166;GO:0036094;GO:0016903;GO:0048037;GO:0097159;GO:0003824;	NAD binding;molecular_function;binding;aspartate-semialdehyde dehydrogenase activity;heterocyclic compound binding;nucleoside phosphate binding;oxidoreductase activity;coenzyme binding;NADP binding;N-acetyl-gamma-glutamyl-phosphate reductase activity;oxidoreductase activity, acting on the aldehyde or oxo group of donors, NAD or NADP as acceptor;nucleotide binding;small molecule binding;oxidoreductase activity, acting on the aldehyde or oxo group of donors;cofactor binding;organic cyclic compound binding;catalytic activity;	5;1;2;6;3;4;3;4;5;6;5;4;3;4;3;3;2;				IPR016040;IPR000534;IPR012280;	NAD(P)-binding domain;Semialdehyde dehydrogenase, NAD-binding;Semialdehyde dehydrogenase, dimerisation domain;	chloroplast	At1g14810	404.0	E	[E] Amino acid transport and metabolism;
Sspon.04G0026940-2C	Sspon.04G0026940-2C	0.619008418	1.312675693	0.352672051	1.637145816	0.670302239	1.249625378	0.35291105	1.735704612	0.766983183	1.297539065	0.335509619	1.669922875	0.53274	0.000221844181452	0.20645	1.43949770541e-06	1.97513	0.00150621894762	0.76542	0.000340210059358															chloroplast				
Sspon.04G0017180-1A	Sspon.04G0017180-1A	0.563814293	0.960359161	1.143214797	1.235517929	0.566666118	0.840780158	1.203667842	1.280158874	0.656371547	1.006750731	1.25977256	1.282925991	0.63637	0.00422021702818	0.94947	0.158781412082	0.49543	0.000180561700725	0.73919	0.0030988996142										K02145	map00190;map01100;map04145;map04721;map04966;map05110;map05120;map05323;	Oxidative phosphorylation;Metabolic pathways;Phagosome;Synaptic vesicle cycle;Collecting duct acid secretion;Vibrio cholerae infection;Epithelial cell signaling in Helicobacter pylori infection;Rheumatoid arthritis;	IPR000194;IPR031686;IPR005725;IPR022878;IPR024034;IPR020003;IPR004100;IPR027417;	ATPase, F1/V1/A1 complex, alpha/beta subunit, nucleotide-binding domain;ATPsynthase alpha/beta subunit, N-terminal extension;ATPase, V1 complex, subunit A;V-type ATP synthase catalytic alpha chain;ATPase, F1/V1 complex, beta/alpha subunit, C-terminal;ATPase, alpha/beta subunit, nucleotide-binding domain, active site;ATPase, F1/V1/A1 complex, alpha/beta subunit, N-terminal domain;P-loop containing nucleoside triphosphate hydrolase;	chloroplast	At1g78900	1184.0	C	[C] Energy production and conversion;
Sspon.03G0032650-1B	Sspon.03G0032650-1B	1.405842568	0.590806307	1.728732073	0.349647572	1.387813722	0.544348924	1.782818611	0.345379726	1.467772164	0.216957301	1.84749837	0.33238266	3.15168	0.00127815571996	5.21608	1.99851883504e-06	0.79518	0.000957238838171	1.31604	0.41002971606													IPR011009;IPR032675;IPR003591;IPR001245;IPR000719;IPR001611;IPR013210;	Protein kinase-like domain;Leucine-rich repeat domain, L domain-like;Leucine-rich repeat, typical subtype;Serine-threonine/tyrosine-protein kinase, catalytic domain;Protein kinase domain;Leucine-rich repeat;Leucine-rich repeat-containing N-terminal, plant-type;	plasma membrane	319952435	120.0	K	[K] Transcription	COG4886	Leucine-rich repeat (LRR) protein
Sspon.04G0014380-3D	Sspon.04G0014380-3D	0.419041193	1.432803128	1.079235099	0.938750612	0.474828322	1.307198906	1.177759088	1.06749725	0.548305406	1.426148599	1.131870569	0.996561827	0.34616	8.09670735086e-05	1.12856	0.0515913330921	0.42556	0.00015984298759	1.38742	0.00216839998406	GO:0019752;GO:0006099;GO:0009060;GO:0044237;GO:0006091;GO:0072350;GO:0015979;GO:0044699;GO:0044710;GO:0071704;GO:0009987;GO:0045333;GO:0008152;GO:0043436;GO:0055114;GO:0044238;GO:0015980;GO:0006082;GO:0044763;GO:0015977;GO:0006101;GO:0008150;GO:0044281;	carboxylic acid metabolic process;tricarboxylic acid cycle;aerobic respiration;cellular metabolic process;generation of precursor metabolites and energy;tricarboxylic acid metabolic process;photosynthesis;single-organism process;single-organism metabolic process;organic substance metabolic process;cellular process;cellular respiration;metabolic process;oxoacid metabolic process;oxidation-reduction process;primary metabolic process;energy derivation by oxidation of organic compounds;organic acid metabolic process;single-organism cellular process;carbon fixation;citrate metabolic process;biological_process;small molecule metabolic process;	6;4;6;3;4;7;4;2;3;3;2;5;2;5;4;3;4;4;3;4;8;1;4;	GO:0005737;GO:0044464;GO:0005623;GO:0005622;GO:0005575;GO:0044424;	cytoplasm;cell part;cell;intracellular;cellular_component;intracellular part;	4;2;2;3;1;3;	GO:0016830;GO:0008964;GO:0003674;GO:0016829;GO:0004611;GO:0003824;GO:0016831;	carbon-carbon lyase activity;phosphoenolpyruvate carboxylase activity;molecular_function;lyase activity;phosphoenolpyruvate carboxykinase activity;catalytic activity;carboxy-lyase activity;	4;7;1;3;6;2;5;	K01595	map00620;map00680;map00710;map00720;map01100;map01120;map01200;	Pyruvate metabolism;Methane metabolism;Carbon fixation in photosynthetic organisms;Carbon fixation pathways in prokaryotes;Metabolic pathways;Microbial metabolism in diverse environments;Carbon metabolism;	IPR018129;IPR015813;IPR021135;IPR033129;IPR022805;	Phosphoenolpyruvate carboxylase, Lys active site;Pyruvate/Phosphoenolpyruvate kinase-like domain;Phosphoenolpyruvate carboxylase;Phosphoenolpyruvate carboxylase, His active site;Phosphoenolpyruvate carboxylase, bacterial/plant-type;	cytosol	507524157	713.0	C	[C] Energy production and conversion	COG2352	Phosphoenolpyruvate carboxylase
Sspon.02G0009220-2B	Sspon.02G0009220-2B	0.395888213	1.075271747	1.423017531	1.060677627	0.446059285	0.901080934	1.492960305	1.222424077	0.530626457	1.005934538	1.406909498	1.039149787	0.46024	0.00111415249626	1.30119	0.00631523950315	0.31751	3.17871167448e-05	0.89767	0.214435873695										K01803	map00010;map00051;map00562;map00710;map01100;map01110;map01120;map01130;map01200;map01230;	Glycolysis / Gluconeogenesis;Fructose and mannose metabolism;Inositol phosphate metabolism;Carbon fixation in photosynthetic organisms;Metabolic pathways;Biosynthesis of secondary metabolites;Microbial metabolism in diverse environments;Biosynthesis of antibiotics;Carbon metabolism;Biosynthesis of amino acids;	IPR022896;IPR013785;IPR000652;IPR020861;	Triosephosphate isomerase, bacterial/eukaryotic;Aldolase-type TIM barrel;Triosephosphate isomerase;Triosephosphate isomerase, active site;	chloroplast	At2g21170	403.0	G	[G] Carbohydrate transport and metabolism;
Sspon.04G0014090-2C	Sspon.04G0014090-2C	0.71423101	0.946823171	1.066352374	1.135334812	0.774573446	0.976292733	1.092464992	1.19160489	0.803877912	1.010164843	1.078019128	1.210260691	0.78161	0.00265647018485	0.91508	0.0135288991439	0.70831	0.000330318056514	0.82927	0.00226709429065													IPR001045;IPR030373;IPR035246;IPR029063;IPR030374;	Spermidine/spermine synthases;Polyamine biosynthesis domain, conserved site;Spermidine synthase, tetramerisation domain;S-adenosyl-L-methionine-dependent methyltransferase;Polyamine biosynthesis  domain;	chloroplast	At5g53120	322.0	E	[E] Amino acid transport and metabolism;
Sspon.02G0003710-2B	Sspon.02G0003710-2B	0.673013141	0.441245463	2.385119726	0.572219661	0.615467449	0.164842358	2.568058712	0.626882167	0.577564514	0.336624596	2.381578971	0.657383239	1.97944	0.0225219021167	3.95088	1.04138232506e-05	0.25441	1.12048245876e-05	0.50779	0.0225233947095										K13379	map00520;	Amino sugar and nucleotide sugar metabolism;	IPR004901;IPR029044;	Reversibly glycosylated polypeptide family;Nucleotide-diphospho-sugar transferases;	cytosol	292655851	84.3	M	[M] Cell wall/membrane/envelope biogenesis	COG0463	Glycosyltransferase involved in cell wall bisynthesis
Sspon.02G0013080-2B	Sspon.02G0013080-2B	0.197741628	0.934089455	2.164633943	0.356045867	0.260425689	0.971043269	2.257855496	0.353772171	0.301027411	1.120532561	2.699952028	0.382880482	0.25092	0.00030254421555	6.51821	0.000263005771214	0.10659	0.000225630121157	2.76898	0.000367494831956	GO:0050896;GO:0006952;GO:0006950;GO:0008150;	response to stimulus;defense response;response to stress;biological_process;	2;4;3;1;	GO:0005737;GO:0005575;GO:0009536;GO:0043231;GO:0044444;GO:0044464;GO:0043229;GO:0005623;GO:0005622;GO:0044424;GO:0009501;GO:0043227;GO:0043226;	cytoplasm;cellular_component;plastid;intracellular membrane-bounded organelle;cytoplasmic part;cell part;intracellular organelle;cell;intracellular;intracellular part;amyloplast;membrane-bounded organelle;organelle;	4;1;5;4;4;2;3;2;3;3;6;3;2;	GO:0003674;GO:0016787;GO:0016829;GO:0003824;	molecular_function;hydrolase activity;lyase activity;catalytic activity;	1;3;3;2;				IPR013094;IPR029058;	Alpha/beta hydrolase fold-3;Alpha/Beta hydrolase fold;	chloroplast	At1g47480	251.0	V	[V] Defense mechanisms;
Sspon.04G0017180-1P	Sspon.04G0017180-1P	0.56486892	0.966460044	1.15940856	1.248391109	0.544910771	0.845467467	1.170424037	1.293282138	0.639104943	1.017302985	1.25375079	1.296628238	0.61815	0.00352655675029	0.93364	0.0648612982905	0.48803	0.00012143082207	0.7371	0.0032207159102										K02145	map00190;map01100;map04145;map04721;map04966;map05110;map05120;map05323;	Oxidative phosphorylation;Metabolic pathways;Phagosome;Synaptic vesicle cycle;Collecting duct acid secretion;Vibrio cholerae infection;Epithelial cell signaling in Helicobacter pylori infection;Rheumatoid arthritis;	IPR000194;IPR031686;IPR005725;IPR022878;IPR024034;IPR020003;IPR004100;IPR027417;	ATPase, F1/V1/A1 complex, alpha/beta subunit, nucleotide-binding domain;ATPsynthase alpha/beta subunit, N-terminal extension;ATPase, V1 complex, subunit A;V-type ATP synthase catalytic alpha chain;ATPase, F1/V1 complex, beta/alpha subunit, C-terminal;ATPase, alpha/beta subunit, nucleotide-binding domain, active site;ATPase, F1/V1/A1 complex, alpha/beta subunit, N-terminal domain;P-loop containing nucleoside triphosphate hydrolase;	chloroplast	At1g78900	1158.0	C	[C] Energy production and conversion;
Sspon.04G0009860-2B	Sspon.04G0009860-2B	0.844780971	1.399699233	0.726825373	1.114619603	0.898124465	1.282270584	0.332651001	1.127671735	0.72617682	1.825555425	0.596506731	1.125118057	0.54777	0.0170350195815	0.49177	0.00794457884052	1.49101	0.0989749113714	1.33857	0.082756798415							GO:0035639;GO:0003674;GO:0005488;GO:0000166;GO:1901363;GO:0001883;GO:0001882;GO:0043168;GO:0043167;GO:0016740;GO:1901265;GO:0032549;GO:0017076;GO:0004672;GO:0005524;GO:0016301;GO:0036094;GO:0003824;GO:0030554;GO:0097367;GO:0097159;GO:0016773;GO:0032559;GO:0016772;GO:0032555;GO:0032550;GO:0032553;	purine ribonucleoside triphosphate binding;molecular_function;binding;nucleotide binding;heterocyclic compound binding;purine nucleoside binding;nucleoside binding;anion binding;ion binding;transferase activity;nucleoside phosphate binding;ribonucleoside binding;purine nucleotide binding;protein kinase activity;ATP binding;kinase activity;small molecule binding;catalytic activity;adenyl nucleotide binding;carbohydrate derivative binding;organic cyclic compound binding;phosphotransferase activity, alcohol group as acceptor;adenyl ribonucleotide binding;transferase activity, transferring phosphorus-containing groups;purine ribonucleotide binding;purine ribonucleoside binding;ribonucleotide binding;	5;1;2;4;3;5;4;4;3;3;4;5;5;6;6;5;3;2;6;3;3;5;6;4;5;6;4;				IPR004147;IPR011009;	UbiB domain;Protein kinase-like domain;	chloroplast	At5g64940	889.0	R	[R] General function prediction only;
Sspon.01G0007110-1A	Sspon.01G0007110-1A	1.024214541	0.770506689	0.976390823	1.030328712	0.942611538	0.748471457	1.233912464	1.021853623	1.129789939	0.886615413	1.176705612	1.058599189	1.28726	0.0289835653144	1.0888	0.307819763191	0.91426	0.365995082405	0.77331	0.00604563143577										K02926	map03010;	Ribosome;	IPR013005;IPR023574;IPR002136;	50S ribosomal protein uL4;Ribosomal protein L4 domain;Ribosomal protein L4/L1e;	chloroplast	At1g07320	313.0	J	[J] Translation, ribosomal structure and biogenesis;
Sspon.02G0011520-1A	Sspon.02G0011520-1A	0.610164304	0.5390356	1.943001138	0.821683441	0.680864522	0.56275537	2.006968001	0.86976571	0.745474115	0.562235065	1.864037258	0.794015477	1.22384	0.035673002828	2.3392	1.89100720794e-05	0.35028	2.4648935498e-05	0.6695	0.000308700890446										K04043	map03018;map04212;map05152;	RNA degradation;Longevity regulating pathway - worm;Tuberculosis;	IPR029048;IPR018181;IPR029047;IPR012725;IPR013126;	Heat shock protein 70kD, C-terminal domain;Heat shock protein 70, conserved site;Heat shock protein 70kD, peptide-binding domain;Chaperone DnaK;Heat shock protein 70 family;	mitochondria	At5g09590	1060.0	O	[O] Posttranslational modification, protein turnover, chaperones;
Sspon.06G0002700-3D	Sspon.06G0002700-3D	0.238694639	3.057886558	0.394392644	0.175304325	0.360800311	2.821937322	0.411447811	0.143680394	0.487347837	3.244366744	0.446632997	0.217508418	0.11912	4.61473004124e-05	2.33456	0.00082247547189	0.86776	0.493853992016	17.0071	2.09178232113e-05													IPR004843;IPR008963;IPR015914;IPR029052;IPR025733;	Calcineurin-like phosphoesterase domain, ApaH type;Purple acid phosphatase-like, N-terminal;Purple acid phosphatase, N-terminal;Metallo-dependent phosphatase-like;Iron/zinc purple acid phosphatase-like C-terminal domain;	vacuolar membrane	At1g13750	717.0	G	[G] Carbohydrate transport and metabolism;
Sspon.08G0015870-2B	Sspon.08G0015870-2B	1.822575255	0.763450243	0.218828695	1.439959989	1.619016666	0.701397083	0.059412092	1.635498102	1.695312136	0.524928249	0.100456008	1.419165482	2.58165	0.000350442233542	0.08426	8.16949967587e-05	13.56469	3.15079668741e-05	0.4427	0.00109341939724													IPR029055;IPR035140;IPR001353;	Nucleophile aminohydrolases, N-terminal;Proteasome subunit beta 6;Proteasome, subunit alpha/beta;	cytosol	At4g31300	320.0	O	[O] Posttranslational modification, protein turnover, chaperones;
Sspon.03G0003540-1A	Sspon.03G0003540-1A	1.287955783	0.680533679	0.968639281	1.056263033	1.972749175	0.631587472	1.138136983	1.164780434	0.360010528	0.527370275	1.100722774	1.111250582	1.96832	0.27466518446	0.96255	0.527596101636	1.12883	0.784111018906	0.55202	0.000824994786983													IPR033132;IPR001360;IPR017853;	Glycosyl hydrolases family 1, N-terminal conserved site;Glycoside hydrolase family 1;Glycoside hydrolase superfamily;	vacuolar membrane	At1g02850	533.0	G	[G] Carbohydrate transport and metabolism;
Sspon.05G0017870-4D	Sspon.05G0017870-4D	0.334178692	0.831832483	1.146048063	1.379922968	0.649804709	0.732505154	1.19736628	1.627156342	0.571783118	0.818501139	1.180712271	1.530188782	0.6529	0.0508516670711	0.77671	0.0100669132618	0.44146	0.00240781300012	0.52517	0.000787285441638	GO:0044237;GO:0009414;GO:0009415;GO:0009651;GO:0044699;GO:0044710;GO:0009737;GO:0033993;GO:0009719;GO:0071704;GO:0009987;GO:0006950;GO:0008150;GO:0008152;GO:0009269;GO:0042221;GO:0010035;GO:0010033;GO:0006081;GO:1901700;GO:0009628;GO:0009725;GO:0050896;GO:0044763;GO:0006970;GO:0097305;GO:0001101;	cellular metabolic process;response to water deprivation;response to water;response to salt stress;single-organism process;single-organism metabolic process;response to abscisic acid;response to lipid;response to endogenous stimulus;organic substance metabolic process;cellular process;response to stress;biological_process;metabolic process;response to desiccation;response to chemical;response to inorganic substance;response to organic substance;cellular aldehyde metabolic process;response to oxygen-containing compound;response to abiotic stimulus;response to hormone;response to stimulus;single-organism cellular process;response to osmotic stress;response to alcohol;response to acid chemical;	3;4;4;5;2;3;5;5;3;3;2;3;1;2;5;3;4;4;4;4;3;4;2;3;4;5;4;	GO:0005783;GO:0043229;GO:0043227;GO:0043226;GO:0005737;GO:0009536;GO:0005773;GO:0016020;GO:0030054;GO:0005794;GO:0055044;GO:0012505;GO:0009506;GO:0005911;GO:0043231;GO:0044464;GO:0005623;GO:0005622;GO:0005575;GO:0044444;GO:0044424;	endoplasmic reticulum;intracellular organelle;membrane-bounded organelle;organelle;cytoplasm;plastid;vacuole;membrane;cell junction;Golgi apparatus;symplast;endomembrane system;plasmodesma;cell-cell junction;intracellular membrane-bounded organelle;cell part;cell;intracellular;cellular_component;cytoplasmic part;intracellular part;	4;3;3;2;4;5;5;2;2;4;2;3;3;3;4;2;2;3;1;4;3;	GO:0004030;GO:0003674;GO:0016491;GO:0016620;GO:0004028;GO:0004029;GO:0003824;GO:0016903;	aldehyde dehydrogenase [NAD(P)+] activity;molecular_function;oxidoreductase activity;oxidoreductase activity, acting on the aldehyde or oxo group of donors, NAD or NADP as acceptor;3-chloroallyl aldehyde dehydrogenase activity;aldehyde dehydrogenase (NAD) activity;catalytic activity;oxidoreductase activity, acting on the aldehyde or oxo group of donors;	6;1;3;5;6;6;2;4;	K00128	map00010;map00040;map00053;map00071;map00280;map00310;map00330;map00340;map00380;map00410;map00561;map00620;map00625;map00903;map01100;map01110;map01120;map01130;	Glycolysis / Gluconeogenesis;Pentose and glucuronate interconversions;Ascorbate and aldarate metabolism;Fatty acid degradation;"Valine, leucine and isoleucine degradation";Lysine degradation;Arginine and proline metabolism;Histidine metabolism;Tryptophan metabolism;beta-Alanine metabolism;Glycerolipid metabolism;Pyruvate metabolism;Chloroalkane and chloroalkene degradation;Limonene and pinene degradation;Metabolic pathways;Biosynthesis of secondary metabolites;Microbial metabolism in diverse environments;Biosynthesis of antibiotics;	IPR029510;IPR016161;IPR016162;IPR015590;IPR012394;	Aldehyde dehydrogenase, glutamic acid active site;Aldehyde/histidinol dehydrogenase;Aldehyde dehydrogenase N-terminal domain;Aldehyde dehydrogenase domain;Aldehyde dehydrogenase NAD(P)-dependent;	cytosol	At1g44170	638.0	C	[C] Energy production and conversion;
Sspon.06G0020870-2C	Sspon.06G0020870-2C	0.258547018	1.335210716	0.019208168	2.264360985	0.186879645	1.169965762	0.309957288	2.136507704	0.250878445	1.395430989	0.044156286	2.628896995	0.17851	0.000114567411664	0.05311	0.000219883109035	1.86516	0.323848208978	0.55487	0.0030059317697	GO:0071486;GO:0009628;GO:0071482;GO:0009407;GO:0000305;GO:0044237;GO:0071484;GO:0000303;GO:0000302;GO:0009314;GO:0006801;GO:0070887;GO:0098754;GO:0044699;GO:0044710;GO:0009636;GO:0071451;GO:0071450;GO:0019748;GO:0009642;GO:0009987;GO:0034614;GO:0051716;GO:0072593;GO:1990748;GO:0071478;GO:0008150;GO:0009404;GO:0008152;GO:0044712;GO:0042221;GO:0034599;GO:0010035;GO:0009056;GO:0006979;GO:0044248;GO:1901700;GO:1901701;GO:0009416;GO:0009644;GO:0050896;GO:0006950;GO:0019430;GO:0090487;GO:0033554;GO:0098869;GO:0044763;GO:0071214;	cellular response to high light intensity;response to abiotic stimulus;cellular response to light stimulus;toxin catabolic process;response to oxygen radical;cellular metabolic process;cellular response to light intensity;response to superoxide;response to reactive oxygen species;response to radiation;superoxide metabolic process;cellular response to chemical stimulus;detoxification;single-organism process;single-organism metabolic process;response to toxic substance;cellular response to superoxide;cellular response to oxygen radical;secondary metabolic process;response to light intensity;cellular process;cellular response to reactive oxygen species;cellular response to stimulus;reactive oxygen species metabolic process;cellular detoxification;cellular response to radiation;biological_process;toxin metabolic process;metabolic process;single-organism catabolic process;response to chemical;cellular response to oxidative stress;response to inorganic substance;catabolic process;response to oxidative stress;cellular catabolic process;response to oxygen-containing compound;cellular response to oxygen-containing compound;response to light stimulus;response to high light intensity;response to stimulus;response to stress;removal of superoxide radicals;secondary metabolite catabolic process;cellular response to stress;cellular oxidant detoxification;single-organism cellular process;cellular response to abiotic stimulus;	8;3;6;5;5;3;7;6;5;4;5;4;2;2;3;4;7;6;4;6;2;6;3;4;3;5;1;4;2;4;3;5;4;3;4;4;4;5;5;7;2;3;4;5;4;4;3;4;	GO:0048046;GO:0043229;GO:0043227;GO:0043226;GO:0009579;GO:0005575;GO:0009536;GO:0005615;GO:0009532;GO:0009570;GO:0044435;GO:0044434;GO:0005737;GO:0009507;GO:0043231;GO:0044464;GO:0005623;GO:0005622;GO:0044446;GO:0044444;GO:0005576;GO:0044424;GO:0044421;GO:0044422;	apoplast;intracellular organelle;membrane-bounded organelle;organelle;thylakoid;cellular_component;plastid;extracellular space;plastid stroma;chloroplast stroma;plastid part;chloroplast part;cytoplasm;chloroplast;intracellular membrane-bounded organelle;cell part;cell;intracellular;intracellular organelle part;cytoplasmic part;extracellular region;intracellular part;extracellular region part;organelle part;	3;3;3;2;4;1;5;3;5;6;4;5;4;6;4;2;2;3;3;4;2;3;2;2;	GO:0008270;GO:0016721;GO:0003674;GO:0016491;GO:0046914;GO:0043167;GO:0004784;GO:0046872;GO:0043169;GO:0016209;GO:0003824;GO:0005507;GO:0005488;	zinc ion binding;oxidoreductase activity, acting on superoxide radicals as acceptor;molecular_function;oxidoreductase activity;transition metal ion binding;ion binding;superoxide dismutase activity;metal ion binding;cation binding;antioxidant activity;catalytic activity;copper ion binding;binding;	7;4;1;3;6;3;3;5;4;2;2;7;2;				IPR001424;	Superoxide dismutase, copper/zinc binding domain;	chloroplast	At2g28190	187.0	P	[P] Inorganic ion transport and metabolism;
Sspon.02G0006030-2B	Sspon.02G0006030-2B	0.328554913	1.339814973	1.455334621	0.99765323	0.377349986	1.059373727	1.53582573	0.703807446	0.344024964	1.537422776	1.414130839	0.906706794	0.26671	0.00231233478255	1.68904	0.00309960508777	0.23833	8.38076547361e-06	1.50934	0.0537587351906										K11251	map05034;map05322;	Alcoholism;Systemic lupus erythematosus;	IPR032458;IPR002119;IPR032454;IPR007125;IPR009072;	Histone H2A conserved site;Histone H2A;Histone H2A, C-terminal domain;Histone H2A/H2B/H3;Histone-fold;	nucleus	At4g27230	231.0	B	[B] Chromatin structure and dynamics;
Sspon.03G0003540-1P	Sspon.03G0003540-1P	1.176198773	0.746778486	0.825907417	1.199290278	1.69695113	0.731728799	0.943152009	1.270900747	0.419616929	0.681192997	0.947172918	1.361109516	1.52464	0.366639116807	0.70896	0.00376405444138	1.21226	0.633518406239	0.5637	0.000393868871533													IPR033132;IPR001360;IPR017853;	Glycosyl hydrolases family 1, N-terminal conserved site;Glycoside hydrolase family 1;Glycoside hydrolase superfamily;	vacuolar membrane	At1g02850	424.0	G	[G] Carbohydrate transport and metabolism;
Sspon.01G0026820-3D	Sspon.01G0026820-3D	5.835213434	0.263270998	1.12820498	0.178931485	0.442628221	0.16429132	1.195801705	0.446824779	0.572721507	0.227900012	1.136459078	0.407752481	10.4515	0.309687636647	3.34827	0.000718848937749	1.97967	0.55925949097	0.63421	0.227259430167	GO:0008104;GO:0044699;GO:0006888;GO:0070727;GO:0006886;GO:0071702;GO:0033036;GO:0034613;GO:0048193;GO:0006810;GO:0045184;GO:0044765;GO:0008150;GO:0051649;GO:0051234;GO:0051179;GO:1902578;GO:0051641;GO:0006891;GO:0006890;GO:0016192;GO:0046907;GO:0015031;GO:1902582;	protein localization;single-organism process;ER to Golgi vesicle-mediated transport;cellular macromolecule localization;intracellular protein transport;organic substance transport;macromolecule localization;cellular protein localization;Golgi vesicle transport;transport;establishment of protein localization;single-organism transport;biological_process;establishment of localization in cell;establishment of localization;localization;single-organism localization;cellular localization;intra-Golgi vesicle-mediated transport;retrograde vesicle-mediated transport, Golgi to ER;vesicle-mediated transport;intracellular transport;protein transport;single-organism intracellular transport;	4;2;7;4;6;5;3;5;6;4;4;4;1;4;3;2;3;3;7;7;5;5;5;5;	GO:0043231;GO:0031090;GO:0043229;GO:0044425;GO:0044424;GO:0043227;GO:0031988;GO:0030135;GO:0043226;GO:0044422;GO:0005737;GO:0044446;GO:0031982;GO:0030663;GO:0016023;GO:0031410;GO:0016020;GO:0044433;GO:0044431;GO:0030137;GO:0030117;GO:0005794;GO:0098588;GO:0005798;GO:0030659;GO:0097708;GO:0012506;GO:0030120;GO:0030126;GO:0043234;GO:0032991;GO:0030660;GO:0030662;GO:0044464;GO:0005623;GO:0000139;GO:0005575;GO:0098796;GO:0044444;GO:0048475;GO:0098805;GO:0005622;GO:0012505;	intracellular membrane-bounded organelle;organelle membrane;intracellular organelle;membrane part;intracellular part;membrane-bounded organelle;membrane-bounded vesicle;coated vesicle;organelle;organelle part;cytoplasm;intracellular organelle part;vesicle;COPI-coated vesicle membrane;cytoplasmic, membrane-bounded vesicle;cytoplasmic vesicle;membrane;cytoplasmic vesicle part;Golgi apparatus part;COPI-coated vesicle;membrane coat;Golgi apparatus;bounding membrane of organelle;Golgi-associated vesicle;cytoplasmic vesicle membrane;intracellular vesicle;vesicle membrane;vesicle coat;COPI vesicle coat;protein complex;macromolecular complex;Golgi-associated vesicle membrane;coated vesicle membrane;cell part;cell;Golgi membrane;cellular_component;membrane protein complex;cytoplasmic part;coated membrane;whole membrane;intracellular;endomembrane system;	4;3;3;2;3;3;5;6;2;2;4;3;4;5;5;5;2;4;4;6;4;4;4;5;5;4;4;5;5;3;2;4;4;2;2;5;1;3;4;3;3;3;3;	GO:0003674;GO:0005198;	molecular_function;structural molecule activity;	1;2;	K05236			IPR020472;IPR017986;IPR001680;IPR015943;IPR010714;IPR016391;IPR011990;IPR019775;IPR006692;	G-protein beta WD-40 repeat;WD40-repeat-containing domain;WD40 repeat;WD40/YVTN repeat-like-containing domain;Coatomer, alpha subunit, C-terminal;Coatomer alpha subunit;Tetratricopeptide-like helical domain;WD40 repeat, conserved site;Coatomer, WD associated region;	mitochondria	At1g62020	2035.0	U	[U] Intracellular trafficking, secretion, and vesicular transport;
Sspon.03G0014490-2C	Sspon.03G0014490-2C	0.858014517	0.903240366	2.959248078	0.031645538	1.114217593	0.741130496	2.94417977	0.038660672	1.150632668	0.59849432	0.217182439	0.443353542	1.39236	0.0826909295937	11.91569	0.112477806026	0.51022	0.336706517342	4.36644	0.0236620664184										K10527	map00071;map00592;map01100;map01110;map01212;	Fatty acid degradation;alpha-Linolenic acid metabolism;Metabolic pathways;Biosynthesis of secondary metabolites;Fatty acid metabolism;	IPR018376;IPR006176;IPR008927;IPR006108;IPR001753;IPR013328;IPR016040;IPR029045;IPR006180;	Enoyl-CoA hydratase/isomerase, conserved site;3-hydroxyacyl-CoA dehydrogenase, NAD binding;6-phosphogluconate dehydrogenase C-terminal domain-like;3-hydroxyacyl-CoA dehydrogenase, C-terminal;Crotonase superfamily;6-phosphogluconate dehydrogenase, domain 2;NAD(P)-binding domain;ClpP/crotonase-like domain;3-hydroxyacyl-CoA dehydrogenase, conserved site;	cytosol	At3g06860	1036.0	I	[I] Lipid transport and metabolism;
Sspon.01G0006740-1A	Sspon.01G0006740-1A	0.485573144	0.43377437	0.845091841	0.988686834	0.099343653	0.542100782	2.855234249	1.168050375	0.162239635	0.379225772	2.285895623	1.754783722	0.55137	0.190925125288	1.53041	0.34159028979	0.12481	0.0458023324733	0.34644	0.0226150179208													IPR001593;IPR027500;IPR018281;	Ribosomal protein S3Ae;40S ribosomal protein S1/3, eukaryotes;Ribosomal protein S3Ae, conserved site;	cytosol	At3g04840	390.0	J	[J] Translation, ribosomal structure and biogenesis;
Sspon.08G0006470-1A	Sspon.08G0006470-1A	0.763640043	0.988229785	1.323935856	0.76446542	0.928786796	1.189812154	1.51805809	1.150130585	0.827360706	0.658134689	1.42345723	0.463988646	0.88845	0.551152768173	1.79327	0.0380956058272	0.59074	0.00140234269278	1.19238	0.577498135018										K11594	map04622;map05161;map05203;	RIG-I-like receptor signaling pathway;Hepatitis B;Viral carcinogenesis;	IPR000629;IPR011545;IPR001650;IPR014014;IPR014001;IPR027417;	ATP-dependent RNA helicase DEAD-box, conserved site;DEAD/DEAH box helicase domain;Helicase, C-terminal;RNA helicase, DEAD-box type, Q motif;Helicase superfamily 1/2, ATP-binding domain;P-loop containing nucleoside triphosphate hydrolase;	chloroplast	At2g42520	562.0	A	[A] RNA processing and modification;
Sspon.03G0017900-1A	Sspon.03G0017900-1A	0.847524989	0.624745697	1.871629495	0.867592132	0.849584611	0.521159939	1.786089049	0.665654702	1.039920135	0.692524265	1.311261156	0.922313831	1.48879	0.0208270742456	2.02356	0.0118087923092	0.55082	0.0160155488425	0.74868	0.0904555116504													IPR013149;IPR011032;IPR016040;IPR020843;	Alcohol dehydrogenase, C-terminal;GroES-like;NAD(P)-binding domain;Polyketide synthase, enoylreductase domain;	chloroplast	At5g16970	440.0	R	[R] General function prediction only;
Sspon.04G0002890-1A	Sspon.04G0002890-1A	0.606465121	0.968698427	1.071394285	1.277170012	0.642452558	0.928816008	1.105297084	1.304325167	0.715798906	0.984442931	1.089662298	1.305477204	0.68173	0.00107416847054	0.84033	0.000104970033072	0.6015	0.00020812778084	0.74144	6.03080437758e-05										K03386	map04214;	Apoptosis - fly;	IPR013766;IPR000866;IPR019479;IPR024706;IPR012336;	Thioredoxin domain;Alkyl hydroperoxide reductase subunit C/ Thiol specific antioxidant;Peroxiredoxin, C-terminal;Peroxiredoxin, AhpC-type;Thioredoxin-like fold;	chloroplast	At5g06290	396.0	O	[O] Posttranslational modification, protein turnover, chaperones;
Sspon.02G0043770-1B	Sspon.02G0043770-1B	0.191731898	0.241159088	3.487426195	0.203826767	0.260864821	0.238851943	3.571786276	0.04174684	0.476395599	0.273464547	2.857114163	0.155631863	1.23294	0.535660265162	24.71633	0.000161758331541	0.09368	0.000241699847642	1.87803	0.0759757037948													IPR001377;	Ribosomal protein S6e;	nucleus	At5g10360	232.0	J	[J] Translation, ribosomal structure and biogenesis;
Sspon.01G0005150-1P	Sspon.01G0005150-1P	0.903014034	1.707291454	0.450558749	0.855338021	0.921366673	1.685641759	0.517929566	0.866775596	0.904647974	1.801826511	0.415545765	0.970063899	0.52534	2.21682498254e-05	0.51409	0.000767067695018	1.97179	0.000126434267189	1.92958	8.19396377635e-05										K01858	map00521;map00562;map01100;map01130;	Streptomycin biosynthesis;Inositol phosphate metabolism;Metabolic pathways;Biosynthesis of antibiotics;	IPR002587;IPR013021;IPR016040;	Myo-inositol-1-phosphate synthase;Myo-inositol-1-phosphate synthase, GAPDH-like;NAD(P)-binding domain;	cytosol	At2g22240	951.0	I	[I] Lipid transport and metabolism;
Sspon.04G0002890-1T	Sspon.04G0002890-1T	0.700770241	0.599853803	1.031269882	1.662176979	0.595928147	0.526511716	1.147225644	1.477806506	0.639841349	0.653039676	1.189284312	1.776291744	1.08831	0.333280266585	0.68503	0.00644657712589	0.57502	0.00105452650255	0.36194	0.000377470033605	GO:0044248;GO:0042744;GO:0098754;GO:0044699;GO:0044712;GO:0044710;GO:0009636;GO:0098869;GO:0009987;GO:0072593;GO:1990748;GO:0008150;GO:0008152;GO:0042221;GO:0009056;GO:0042743;GO:0050896;GO:0044237;GO:0044763;	cellular catabolic process;hydrogen peroxide catabolic process;detoxification;single-organism process;single-organism catabolic process;single-organism metabolic process;response to toxic substance;cellular oxidant detoxification;cellular process;reactive oxygen species metabolic process;cellular detoxification;biological_process;metabolic process;response to chemical;catabolic process;hydrogen peroxide metabolic process;response to stimulus;cellular metabolic process;single-organism cellular process;	4;4;2;2;4;3;4;4;2;4;3;1;2;3;3;5;2;3;3;	GO:0043229;GO:0005623;GO:0005622;GO:0043227;GO:0043226;GO:0009536;GO:0005737;GO:0009507;GO:0043231;GO:0044464;GO:0005575;GO:0044444;GO:0044424;	intracellular organelle;cell;intracellular;membrane-bounded organelle;organelle;plastid;cytoplasm;chloroplast;intracellular membrane-bounded organelle;cell part;cellular_component;cytoplasmic part;intracellular part;	3;2;3;3;2;5;4;6;4;2;1;4;3;	GO:0003674;GO:0016491;GO:0016684;GO:0016209;GO:0003824;GO:0051920;GO:0004601;	molecular_function;oxidoreductase activity;oxidoreductase activity, acting on peroxide as acceptor;antioxidant activity;catalytic activity;peroxiredoxin activity;peroxidase activity;	1;3;4;2;2;3;3;				IPR000866;IPR013766;IPR012336;IPR024706;	Alkyl hydroperoxide reductase subunit C/ Thiol specific antioxidant;Thioredoxin domain;Thioredoxin-like fold;Peroxiredoxin, AhpC-type;	chloroplast	At5g06290	339.0	O	[O] Posttranslational modification, protein turnover, chaperones;
Sspon.03G0015040-1A	Sspon.03G0015040-1A	0.850354115	1.076290778	0.407709809	1.560548237	0.954350299	0.957322667	0.408645554	1.760559246	1.053337492	0.960955561	0.428259513	1.581666728	0.95441	0.553374343257	0.25386	4.41468994637e-05	2.29633	0.000802648131796	0.61079	0.00103322251416													IPR022636;IPR022631;IPR022630;IPR022628;IPR022629;IPR002133;	S-adenosylmethionine synthetase superfamily;S-adenosylmethionine synthetase, conserved site;S-adenosylmethionine synthetase, C-terminal;S-adenosylmethionine synthetase, N-terminal;S-adenosylmethionine synthetase, central domain;S-adenosylmethionine synthetase;	cytosol	At1g02500	522.0	H	[H] Coenzyme transport and metabolism;
Sspon.03G0017900-1P	Sspon.03G0017900-1P	0.847524989	0.624745697	1.871629495	0.867592132	0.849584611	0.521159939	1.786089049	0.665654702	1.039920135	0.692524265	1.311261156	0.922313831	1.48879	0.0208270742456	2.02356	0.0118087923092	0.55082	0.0160155488425	0.74868	0.0904555116504													IPR013149;IPR020843;IPR016040;IPR011032;	Alcohol dehydrogenase, C-terminal;Polyketide synthase, enoylreductase domain;NAD(P)-binding domain;GroES-like;	cytosol	At5g16970	444.0	R	[R] General function prediction only;
Sspon.06G0003500-2B	Sspon.06G0003500-2B	0.753244387	1.202086866	0.582551617	2.426516028	0.889449207	1.078895245	0.174935429	1.907770682	0.215864615	0.897982063	0.255284508	1.615419354	0.58464	0.120613276562	0.17022	0.0035628037115	1.83512	0.306070342672	0.53431	0.0217818566986															nucleus	At5g42220	182.0	O	[O] Posttranslational modification, protein turnover, chaperones;
Sspon.05G0017090-3C	Sspon.05G0017090-3C	0.910878419	0.497813186	1.990419159	0.583278951	0.865656355	0.218552469	2.261149508	0.678631977	0.817007324	0.422628321	2.194578369	0.559405962	2.27705	0.00523417188531	3.53928	6.58371478741e-05	0.40234	0.000116288841397	0.62537	0.0668758431388	GO:0019752;GO:0044249;GO:0006807;GO:0044281;GO:0044283;GO:0044699;GO:1901576;GO:0044710;GO:0044711;GO:0006549;GO:0006520;GO:0071704;GO:0009099;GO:0009097;GO:1901605;GO:1901607;GO:0008652;GO:0009987;GO:0009058;GO:0008150;GO:0008152;GO:0043436;GO:0044238;GO:0006573;GO:1901564;GO:0006082;GO:1901566;GO:0046394;GO:0016053;GO:0044237;GO:0044763;GO:0009081;GO:0009082;	carboxylic acid metabolic process;cellular biosynthetic process;nitrogen compound metabolic process;small molecule metabolic process;small molecule biosynthetic process;single-organism process;organic substance biosynthetic process;single-organism metabolic process;single-organism biosynthetic process;isoleucine metabolic process;cellular amino acid metabolic process;organic substance metabolic process;valine biosynthetic process;isoleucine biosynthetic process;alpha-amino acid metabolic process;alpha-amino acid biosynthetic process;cellular amino acid biosynthetic process;cellular process;biosynthetic process;biological_process;metabolic process;oxoacid metabolic process;primary metabolic process;valine metabolic process;organonitrogen compound metabolic process;organic acid metabolic process;organonitrogen compound biosynthetic process;carboxylic acid biosynthetic process;organic acid biosynthetic process;cellular metabolic process;single-organism cellular process;branched-chain amino acid metabolic process;branched-chain amino acid biosynthetic process;	6;4;3;4;5;2;4;3;4;6;4;3;7;7;5;6;5;2;3;1;2;5;3;6;4;4;5;6;5;3;3;5;6;	GO:0044464;GO:0043229;GO:0043226;GO:0005623;GO:0043227;GO:0009507;GO:0005737;GO:0009536;GO:0043231;GO:0005622;GO:0005575;GO:0044444;GO:0044424;	cell part;intracellular organelle;organelle;cell;membrane-bounded organelle;chloroplast;cytoplasm;plastid;intracellular membrane-bounded organelle;intracellular;cellular_component;cytoplasmic part;intracellular part;	2;3;2;2;3;6;4;5;4;3;1;4;3;	GO:0005488;GO:0003674;GO:0016597;GO:0043168;GO:0043167;GO:0016740;GO:0016744;GO:0003984;GO:0036094;GO:0003824;GO:0031406;GO:0043177;	binding;molecular_function;amino acid binding;anion binding;ion binding;transferase activity;transferase activity, transferring aldehyde or ketonic groups;acetolactate synthase activity;small molecule binding;catalytic activity;carboxylic acid binding;organic acid binding;	2;1;6;4;3;3;4;5;3;2;5;4;	K01653	map00290;map00650;map00660;map00770;map01100;map01110;map01130;map01210;map01230;	"Valine, leucine and isoleucine biosynthesis";Butanoate metabolism;C5-Branched dibasic acid metabolism;Pantothenate and CoA biosynthesis;Metabolic pathways;Biosynthesis of secondary metabolites;Biosynthesis of antibiotics;2-Oxocarboxylic acid metabolism;Biosynthesis of amino acids;	IPR002912;IPR004789;IPR019455;	ACT domain;Acetolactate synthase, small subunit;Acetolactate synthase, small subunit, C-terminal;	chloroplast	At5g16290	595.0	E	[E] Amino acid transport and metabolism;
Sspon.01G0005150-1A	Sspon.01G0005150-1A	0.903014034	1.707291454	0.450558749	0.855338021	0.921366673	1.685641759	0.517929566	0.866775596	0.904647974	1.801826511	0.415545765	0.970063899	0.52534	2.21682498254e-05	0.51409	0.000767067695018	1.97179	0.000126434267189	1.92958	8.19396377635e-05										K01858	map00521;map00562;map01100;map01130;	Streptomycin biosynthesis;Inositol phosphate metabolism;Metabolic pathways;Biosynthesis of antibiotics;	IPR002587;IPR016040;IPR013021;	Myo-inositol-1-phosphate synthase;NAD(P)-binding domain;Myo-inositol-1-phosphate synthase, GAPDH-like;	cytosol	At2g22240	952.0	I	[I] Lipid transport and metabolism;
Sspon.01G0002380-4D	Sspon.01G0002380-4D	0.725899984	1.031576194	0.758442681	1.026834649	0.464466832	1.275066518	0.871455211	0.44515953	1.058626885	1.699622496	1.203397539	1.439451482	0.56137	0.0874616498443	0.97316	0.938611988622	0.79377	0.421524089252	1.37604	0.353818390956				GO:0005737;GO:0044464;GO:0005623;GO:0005622;GO:0005575;GO:0044424;	cytoplasm;cell part;cell;intracellular;cellular_component;intracellular part;	4;2;2;3;1;3;	GO:0043169;GO:0051213;GO:0003824;GO:0016702;GO:0043167;GO:0016701;GO:0003674;GO:0005488;GO:0046872;GO:0016491;	cation binding;dioxygenase activity;catalytic activity;oxidoreductase activity, acting on single donors with incorporation of molecular oxygen, incorporation of two atoms of oxygen;ion binding;oxidoreductase activity, acting on single donors with incorporation of molecular oxygen;molecular_function;binding;metal ion binding;oxidoreductase activity;	4;4;2;5;3;4;1;2;5;3;				IPR004294;	Carotenoid oxygenase;	cytosol	At3g63520	607.0	Q	[Q] Secondary metabolites biosynthesis, transport and catabolism;
Sspon.07G0004190-1P	Sspon.07G0004190-1P	0.350051564	1.692491808	1.126621457	0.803953969	0.377090479	0.774751011	0.932284104	1.486597374	0.29052872	0.695751771	1.390417642	2.079460101	0.32174	0.0897756639185	0.78932	0.477122359834	0.29503	0.00389364352097	0.7238	0.455989693829													IPR005225;IPR027417;IPR001806;	Small GTP-binding protein domain;P-loop containing nucleoside triphosphate hydrolase;Small GTPase superfamily;	chloroplast	At3g18820	355.0	R	[R] General function prediction only;
Sspon.05G0010500-4D	Sspon.05G0010500-4D	1.333318343	1.555860677	0.138490664	1.026222827	1.323728024	1.463711493	0.191037988	0.946626109	1.364699511	1.477437087	0.269282676	0.9095846	0.89432	0.007138372601	0.20775	0.000119767390219	6.71622	8.95551900581e-06	1.56014	0.00027547403017													IPR015424;IPR015422;IPR010107;IPR002129;IPR015421;	Pyridoxal phosphate-dependent transferase;Pyridoxal phosphate-dependent transferase, subdomain 2;Glutamate decarboxylase;Pyridoxal phosphate-dependent decarboxylase;Pyridoxal phosphate-dependent transferase, major region, subdomain 1;	cytosol	At1g65960	598.0	E	[E] Amino acid transport and metabolism;
Sspon.04G0015790-3D	Sspon.04G0015790-3D	0.661820256	1.380568591	0.893520042	0.992304051	0.778397424	1.312355211	0.886598391	1.054636535	0.760052539	1.309345797	0.876328766	1.094072395	0.54976	0.0001525969023	0.84573	0.00578253395891	0.82828	0.0141209566604	1.2742	0.001590299805	GO:0022607;GO:0070271;GO:0043933;GO:0009658;GO:0034622;GO:0006091;GO:0015979;GO:0071840;GO:0009657;GO:0071822;GO:0019684;GO:0016043;GO:0065003;GO:0009987;GO:0006461;GO:0008150;GO:0008152;GO:0043623;GO:0006996;GO:0010207;GO:0044237;GO:0044085;	cellular component assembly;protein complex biogenesis;macromolecular complex subunit organization;chloroplast organization;cellular macromolecular complex assembly;generation of precursor metabolites and energy;photosynthesis;cellular component organization or biogenesis;plastid organization;protein complex subunit organization;photosynthesis, light reaction;cellular component organization;macromolecular complex assembly;cellular process;protein complex assembly;biological_process;metabolic process;cellular protein complex assembly;organelle organization;photosystem II assembly;cellular metabolic process;cellular component biogenesis;	4;4;4;6;6;4;4;2;5;5;5;3;5;2;5;1;2;6;4;6;3;3;	GO:0031975;GO:0043229;GO:0005739;GO:0042170;GO:0005623;GO:0043227;GO:0005737;GO:0009941;GO:0009536;GO:0031090;GO:0016020;GO:0043226;GO:0044435;GO:0044434;GO:0031969;GO:0031968;GO:0098588;GO:0044446;GO:0031967;GO:0009526;GO:0009507;GO:0009527;GO:0043231;GO:0044464;GO:0019867;GO:0005622;GO:0005575;GO:0044444;GO:0009707;GO:0044424;GO:0098805;GO:0044422;	envelope;intracellular organelle;mitochondrion;plastid membrane;cell;membrane-bounded organelle;cytoplasm;chloroplast envelope;plastid;organelle membrane;membrane;organelle;plastid part;chloroplast part;chloroplast membrane;organelle outer membrane;bounding membrane of organelle;intracellular organelle part;organelle envelope;plastid envelope;chloroplast;plastid outer membrane;intracellular membrane-bounded organelle;cell part;outer membrane;intracellular;cellular_component;cytoplasmic part;chloroplast outer membrane;intracellular part;whole membrane;organelle part;	3;3;5;4;2;3;4;6;5;3;2;2;4;5;5;4;4;3;4;5;6;5;4;2;3;3;1;4;6;3;3;2;							IPR034746;IPR010827;IPR000184;	POTRA domain;POTRA domain, BamA/TamA-like;Bacterial surface antigen (D15);	chloroplast	428319244	298.0	M	[M] Cell wall/membrane/envelope biogenesis	COG4775	Outer membrane protein assembly factor BamA
Sspon.06G0021400-2D	Sspon.06G0021400-2D	1.293738556	0.674111743	1.357173408	0.520958494	1.091634715	0.784743732	1.279455212	0.622878009	1.283802316	0.653380802	1.536226634	0.901896379	1.7371	0.00257304020813	2.03979	0.00661091453128	0.8793	0.170217476997	1.03251	0.863482256093															extracellular				
Sspon.02G0029090-4D	Sspon.02G0029090-4D	0.645092361	0.72347963	1.693985998	0.804734726	0.683217589	0.690752664	1.821969803	0.84510923	0.728146878	0.723086007	1.771586021	0.868839092	0.96217	0.363987493238	2.09933	2.45758868158e-05	0.38892	1.6967652697e-05	0.84859	0.00418597462054													IPR029048;IPR018181;IPR029047;IPR013126;	Heat shock protein 70kD, C-terminal domain;Heat shock protein 70, conserved site;Heat shock protein 70kD, peptide-binding domain;Heat shock protein 70 family;	cytosol	At3g12580	939.0	O	[O] Posttranslational modification, protein turnover, chaperones;
Sspon.04G0029160-2C	Sspon.04G0029160-2C	0.903439359	0.731728907	1.176270514	0.892543495	1.037794862	0.702646445	1.321795484	1.164553838	1.036169334	0.76876197	1.37180058	0.892495212	1.35144	0.00597934359233	1.312	0.0468392384928	0.76938	0.0155991463441	0.74693	0.0549501871347										K12830	map03040;	Spliceosome;	IPR000073;IPR006476;IPR011009;IPR000719;IPR001245;IPR001680;IPR015943;IPR032675;IPR013210;IPR029058;IPR004871;IPR017986;	Alpha/beta hydrolase fold-1;Conserved hypothetical protein CHP01589, plant;Protein kinase-like domain;Protein kinase domain;Serine-threonine/tyrosine-protein kinase, catalytic domain;WD40 repeat;WD40/YVTN repeat-like-containing domain;Leucine-rich repeat domain, L domain-like;Leucine-rich repeat-containing N-terminal, plant-type;Alpha/Beta hydrolase fold;Cleavage/polyadenylation specificity factor, A subunit, C-terminal;WD40-repeat-containing domain;	plasma membrane	At3g55220	1987.0	L	[L] Replication, recombination and repair;
Sspon.06G0006090-2B	Sspon.06G0006090-2B	1.018255503	0.833158331	0.984876117	1.026360873	1.06172976	0.757704707	1.012581744	1.120309478	1.203352676	0.839200516	1.040213687	1.102256609	1.35113	0.00997107916856	0.93498	0.0991825251533	1.08087	0.231629205322	0.74796	0.00217936858111										K06630	map04011;map04110;map04114;map04151;map04390;map04391;map04722;map05169;map05203;	MAPK signaling pathway - yeast;Cell cycle;Oocyte meiosis;PI3K-Akt signaling pathway;Hippo signaling pathway;Hippo signaling pathway - fly;Neurotrophin signaling pathway;Epstein-Barr virus infection;Viral carcinogenesis;	IPR000308;IPR023409;IPR023410;	14-3-3 protein;14-3-3 protein, conserved site;14-3-3 domain;	chloroplast	At3g02520	452.0	O	[O] Posttranslational modification, protein turnover, chaperones;
Sspon.03G0020430-3C	Sspon.03G0020430-3C	1.537564329	0.337859867	1.384549939	0.790378175	1.592961679	0.291328651	1.307019237	0.717875454	1.430735721	0.332934236	1.409753814	0.867038896	4.74083	1.76725131635e-05	1.72666	0.00040900933991	1.11214	0.054045381837	0.40505	0.000492321375669										K01803	map00010;map00051;map00562;map00710;map01100;map01110;map01120;map01130;map01200;map01230;	Glycolysis / Gluconeogenesis;Fructose and mannose metabolism;Inositol phosphate metabolism;Carbon fixation in photosynthetic organisms;Metabolic pathways;Biosynthesis of secondary metabolites;Microbial metabolism in diverse environments;Biosynthesis of antibiotics;Carbon metabolism;Biosynthesis of amino acids;	IPR020861;IPR013785;IPR000652;IPR022896;	Triosephosphate isomerase, active site;Aldolase-type TIM barrel;Triosephosphate isomerase;Triosephosphate isomerase, bacterial/eukaryotic;	chloroplast	At3g55440	426.0	G	[G] Carbohydrate transport and metabolism;
Sspon.03G0004610-3D	Sspon.03G0004610-3D	0.104247031	0.220429082	1.632097156	0.592761461	0.234124182	0.412009613	3.593748363	0.585193116	0.120003939	0.253116285	2.366721075	1.885548695	0.51761	0.118894913488	2.47839	0.103031499414	0.06037	0.0143130882376	0.28907	0.171398479528							GO:0043169;GO:0004175;GO:0004222;GO:0016787;GO:0043167;GO:0003824;GO:0070011;GO:0003674;GO:0005488;GO:0008233;GO:0046872;GO:0008237;	cation binding;endopeptidase activity;metalloendopeptidase activity;hydrolase activity;ion binding;catalytic activity;peptidase activity, acting on L-amino acid peptides;molecular_function;binding;peptidase activity;metal ion binding;metallopeptidase activity;	4;6;7;3;3;2;5;1;2;4;5;6;				IPR007863;IPR032632;IPR011249;IPR011765;IPR001431;	Peptidase M16, C-terminal;Peptidase M16, middle/third domain;Metalloenzyme, LuxS/M16 peptidase-like;Peptidase M16, N-terminal;Peptidase M16, zinc-binding site;	cytosol	At2g41790	687.0	O	[O] Posttranslational modification, protein turnover, chaperones;
Sspon.03G0016070-1A	Sspon.03G0016070-1A	0.515851488	1.143443248	1.24190896	0.943409341	0.633873019	1.01268119	1.277918115	1.060922268	0.72844791	1.164168856	1.288268204	0.9891074	0.56566	0.00346183373118	1.27215	0.00183014970319	0.49321	0.000520843483087	1.10919	0.135855613023													IPR001646;	Pentapeptide repeat;	chloroplast	427715923	106.0	S	[S] Function unknown	COG1357	Uncharacterized protein YjbI, contains pentapeptide repeats
Sspon.03G0024450-4D	Sspon.03G0024450-4D	0.641873833	0.659159858	1.633966691	0.74529841	0.683485251	0.683985088	1.821613779	0.871757135	0.748047512	0.791283401	1.880719487	0.838809555	0.97141	0.710217059662	2.17288	0.00032611932517	0.38855	0.000174015900878	0.86911	0.125642616567													IPR002312;IPR004365;IPR004364;IPR012340;IPR006195;	Aspartyl/Asparaginyl-tRNA synthetase, class IIb;OB-fold nucleic acid binding domain, AA-tRNA synthetase-type;Aminoacyl-tRNA synthetase, class II (D/K/N);Nucleic acid-binding, OB-fold;Aminoacyl-tRNA synthetase, class II;	endoplasmic reticulum	At4g31180	560.0	J	[J] Translation, ribosomal structure and biogenesis;
Sspon.07G0014250-2B	Sspon.07G0014250-2B	0.926600293	0.751555199	1.061103694	1.12315187	0.932213922	0.81982417	0.945411808	1.287939042	0.998757261	0.788943885	1.030329929	1.334168927	1.21067	0.00552406962697	0.81085	0.0315471958466	0.94097	0.224574983184	0.63022	0.00232739530061										K00818	map00220;map01100;map01110;map01130;map01210;map01230;	Arginine biosynthesis;Metabolic pathways;Biosynthesis of secondary metabolites;Biosynthesis of antibiotics;2-Oxocarboxylic acid metabolism;Biosynthesis of amino acids;	IPR005814;IPR015421;IPR015422;IPR015424;IPR004636;	Aminotransferase class-III;Pyridoxal phosphate-dependent transferase, major region, subdomain 1;Pyridoxal phosphate-dependent transferase, subdomain 2;Pyridoxal phosphate-dependent transferase;Acetylornithine/Succinylornithine transaminase family;	cytosol	At1g80600	567.0	E	[E] Amino acid transport and metabolism;
Sspon.01G0013370-3C	Sspon.01G0013370-3C	0.412310402	1.513094939	0.083657348	1.877850767	0.474236647	1.200873968	0.063579698	2.096755489	0.663458891	1.255884736	0.281178164	2.07711895	0.39044	0.00274060095724	0.07079	4.49929068027e-05	3.618	0.0218892649322	0.65599	0.0043017499068													IPR029058;	Alpha/Beta hydrolase fold;	cytosol	At4g24140	153.0	R	[R] General function prediction only;
Sspon.06G0001860-3C	Sspon.06G0001860-3C	0.693203865	0.76726957	1.583270654	1.084024417	0.667753463	0.947359246	1.504440262	0.730469141	0.7802853	0.800932278	1.549181836	0.891809968	0.8512	0.127056364806	1.71337	0.00355484931583	0.46178	3.48695604188e-05	0.92952	0.613317302338													IPR016123;IPR002683;	Mog1/PsbP, alpha/beta/alpha sandwich;PsbP family;	chloroplast				
Sspon.02G0009290-1A	Sspon.02G0009290-1A	0.328554913	1.339814973	1.455334621	0.99765323	0.377349986	1.059373727	1.53582573	0.703807446	0.344024964	1.537422776	1.414130839	0.906706794	0.26671	0.00231233478255	1.68904	0.00309960508777	0.23833	8.38076547361e-06	1.50934	0.0537587351906										K11251	map05034;map05322;	Alcoholism;Systemic lupus erythematosus;	IPR032458;IPR002119;IPR032454;IPR007125;IPR009072;	Histone H2A conserved site;Histone H2A;Histone H2A, C-terminal domain;Histone H2A/H2B/H3;Histone-fold;	nucleus	At5g02560	226.0	B	[B] Chromatin structure and dynamics;
Sspon.01G0006140-1P	Sspon.01G0006140-1P	0.455492706	0.895334496	1.505124825	0.8326883	0.509973206	0.801854293	1.445881002	1.345383405	0.599838387	0.853442776	1.5297495	1.225237103	0.61369	0.00278306416675	1.31659	0.0838079510881	0.34934	3.78016938035e-05	0.74946	0.144781844761	GO:0008152;GO:0009057;GO:1901575;GO:0071704;GO:0043170;GO:0044238;GO:0008150;GO:0030163;GO:0009056;GO:0019538;	metabolic process;macromolecule catabolic process;organic substance catabolic process;organic substance metabolic process;macromolecule metabolic process;primary metabolic process;biological_process;protein catabolic process;catabolic process;protein metabolic process;	2;5;4;3;4;3;1;5;3;4;	GO:0043226;GO:0043229;GO:0071944;GO:0043227;GO:0005737;GO:0005618;GO:0005634;GO:0016020;GO:0030054;GO:0030312;GO:0005911;GO:0000502;GO:0009506;GO:0043234;GO:0055044;GO:0032991;GO:0043231;GO:0005829;GO:0044464;GO:0005623;GO:0005622;GO:0005575;GO:0044444;GO:0044424;	organelle;intracellular organelle;cell periphery;membrane-bounded organelle;cytoplasm;cell wall;nucleus;membrane;cell junction;external encapsulating structure;cell-cell junction;proteasome complex;plasmodesma;protein complex;symplast;macromolecular complex;intracellular membrane-bounded organelle;cytosol;cell part;cell;intracellular;cellular_component;cytoplasmic part;intracellular part;	2;3;3;3;4;4;5;2;2;3;3;4;3;3;2;2;4;5;2;2;3;1;4;3;	GO:0035639;GO:1901363;GO:0003674;GO:0005488;GO:0000166;GO:0043168;GO:1901265;GO:0001882;GO:0043167;GO:0001883;GO:0032549;GO:0017076;GO:0005524;GO:0016787;GO:0036094;GO:0003824;GO:0032555;GO:0030554;GO:0097367;GO:0097159;GO:0032559;GO:0032550;GO:0032553;	purine ribonucleoside triphosphate binding;heterocyclic compound binding;molecular_function;binding;nucleotide binding;anion binding;nucleoside phosphate binding;nucleoside binding;ion binding;purine nucleoside binding;ribonucleoside binding;purine nucleotide binding;ATP binding;hydrolase activity;small molecule binding;catalytic activity;purine ribonucleotide binding;adenyl nucleotide binding;carbohydrate derivative binding;organic cyclic compound binding;adenyl ribonucleotide binding;purine ribonucleoside binding;ribonucleotide binding;	5;3;1;2;4;4;4;4;3;5;5;5;6;3;3;2;5;6;3;3;6;6;4;	K03063	map03050;map05169;	Proteasome;Epstein-Barr virus infection;	IPR035256;IPR003960;IPR005937;IPR027417;IPR003959;IPR003593;	26S Proteasome regulatory subunit 6B;ATPase, AAA-type, conserved site;26S proteasome regulatory subunit P45-like;P-loop containing nucleoside triphosphate hydrolase;ATPase, AAA-type, core;AAA+ ATPase domain;	cytosol	At5g58290	763.0	O	[O] Posttranslational modification, protein turnover, chaperones;
Sspon.03G0004430-2B	Sspon.03G0004430-2B	0.103519798	0.88667421	0.699602292	1.686248269	1.911134725	0.606493163	0.683329369	1.926807417	0.36545383	0.782500828	0.679727984	1.668508115	1.04589	0.954218093864	0.39054	0.000211699207417	1.1539	0.860311246807	0.43087	0.0010117039026	GO:0044249;GO:0044237;GO:0009853;GO:0043094;GO:0009987;GO:0009058;GO:0008150;GO:0008152;	cellular biosynthetic process;cellular metabolic process;photorespiration;cellular metabolic compound salvage;cellular process;biosynthetic process;biological_process;metabolic process;	4;3;6;5;2;3;1;2;	GO:0019866;GO:0031974;GO:1990204;GO:0043229;GO:0043228;GO:0043227;GO:0043226;GO:0005737;GO:0005575;GO:0005743;GO:0031090;GO:0031981;GO:0005730;GO:0005773;GO:0005634;GO:0016020;GO:0098803;GO:0005740;GO:0005739;GO:0098800;GO:0044455;GO:0005746;GO:0005747;GO:1902494;GO:0031967;GO:0031966;GO:0070013;GO:0031975;GO:0043234;GO:0045271;GO:0032991;GO:0043231;GO:0043232;GO:0043233;GO:0030964;GO:0044464;GO:0005623;GO:0005622;GO:0044446;GO:0098796;GO:0044444;GO:0044428;GO:0044429;GO:0044424;GO:0044425;GO:0070469;GO:0044422;GO:0098798;	organelle inner membrane;membrane-enclosed lumen;oxidoreductase complex;intracellular organelle;non-membrane-bounded organelle;membrane-bounded organelle;organelle;cytoplasm;cellular_component;mitochondrial inner membrane;organelle membrane;nuclear lumen;nucleolus;vacuole;nucleus;membrane;respiratory chain complex;mitochondrial envelope;mitochondrion;inner mitochondrial membrane protein complex;mitochondrial membrane part;mitochondrial respiratory chain;mitochondrial respiratory chain complex I;catalytic complex;organelle envelope;mitochondrial membrane;intracellular organelle lumen;envelope;protein complex;respiratory chain complex I;macromolecular complex;intracellular membrane-bounded organelle;intracellular non-membrane-bounded organelle;organelle lumen;NADH dehydrogenase complex;cell part;cell;intracellular;intracellular organelle part;membrane protein complex;cytoplasmic part;nuclear part;mitochondrial part;intracellular part;membrane part;respiratory chain;organelle part;mitochondrial protein complex;	4;2;3;3;3;3;2;4;1;5;3;5;5;5;5;2;4;5;5;4;3;4;5;4;4;4;4;3;3;4;2;4;4;3;4;2;2;3;3;3;4;4;4;3;2;3;2;4;	GO:0005488;GO:0005507;GO:0046914;GO:0003674;GO:0043167;GO:0046872;GO:0043169;	binding;copper ion binding;transition metal ion binding;molecular_function;ion binding;metal ion binding;cation binding;	2;7;6;1;3;5;4;						mitochondria				
Sspon.04G0009760-2P	Sspon.04G0009760-2P	0.592801726	0.103540828	3.055594972	0.000792651	0.627076896	0.202208491	3.217211624	0.197060781	0.678007054	0.103737085	3.182035604	0.039932289	4.6348	0.00027104566402	39.76203	2.41785047851e-06	0.20073	1.35548708425e-06	1.72208	0.449712333348							GO:0035251;GO:0046527;GO:0003824;GO:0016740;GO:0003674;GO:0016757;GO:0016758;GO:0008194;	UDP-glucosyltransferase activity;glucosyltransferase activity;catalytic activity;transferase activity;molecular_function;transferase activity, transferring glycosyl groups;transferase activity, transferring hexosyl groups;UDP-glycosyltransferase activity;	6;6;2;3;1;4;5;5;				IPR035595;IPR002213;	UDP-glycosyltransferase family, conserved site;UDP-glucuronosyl/UDP-glucosyltransferase;	chloroplast	At1g22340	525.0	GC	[G] Carbohydrate transport and metabolism;[C] Energy production and conversion;
Sspon.04G0015030-4D	Sspon.04G0015030-4D	0.923752293	0.58292118	1.685414398	0.681153251	0.954872446	0.508774508	1.768068215	0.59628176	0.931568687	0.669701326	1.932466966	0.765024972	1.59543	0.00180593355785	2.63699	0.000218247898274	0.52176	0.000302316312402	0.86239	0.236563719163													IPR034016;IPR001930;IPR014782;IPR024571;	Aminopeptidase N-type;Peptidase M1, alanine aminopeptidase/leukotriene A4 hydrolase;Peptidase M1, membrane alanine aminopeptidase, N-terminal;ERAP1-like C-terminal domain;	plasma membrane	At4g33090	929.0	EO	[E] Amino acid transport and metabolism;[O] Posttranslational modification, protein turnover, chaperones;
Sspon.01G0006140-1A	Sspon.01G0006140-1A	0.455492706	0.895334496	1.505124825	0.8326883	0.509973206	0.801854293	1.445881002	1.345383405	0.599838387	0.853442776	1.5297495	1.225237103	0.61369	0.00278306416675	1.31659	0.0838079510881	0.34934	3.78016938035e-05	0.74946	0.144781844761										K03063	map03050;map05169;	Proteasome;Epstein-Barr virus infection;	IPR035256;IPR003960;IPR003593;IPR003959;IPR005937;IPR027417;	26S Proteasome regulatory subunit 6B;ATPase, AAA-type, conserved site;AAA+ ATPase domain;ATPase, AAA-type, core;26S proteasome regulatory subunit P45-like;P-loop containing nucleoside triphosphate hydrolase;	cytosol	At5g58290	763.0	O	[O] Posttranslational modification, protein turnover, chaperones;
Sspon.04G0017360-2B	Sspon.04G0017360-2B	0.475032426	0.923211882	0.881409254	1.687393255	0.508592997	0.790357377	0.951023887	1.811898517	0.579538996	0.818507864	0.928853263	1.644180282	0.61734	0.00314142794445	0.53685	0.000127274834712	0.5661	0.0004187407173	0.49229	0.000174532151737													IPR020831;IPR020828;IPR020829;IPR016040;	Glyceraldehyde/Erythrose phosphate dehydrogenase family;Glyceraldehyde 3-phosphate dehydrogenase, NAD(P) binding domain;Glyceraldehyde 3-phosphate dehydrogenase, catalytic domain;NAD(P)-binding domain;	cytosol	At1g16300	537.0	G	[G] Carbohydrate transport and metabolism;
Sspon.01G0017940-2B	Sspon.01G0017940-2B	0.700245506	1.06437317	0.89073121	0.806386323	0.804336055	1.064783224	1.563660833	0.920223532	0.882120083	0.987219994	1.4543973	0.861522771	0.76586	0.014300427004	1.51027	0.105351285951	0.6106	0.0777264334947	1.2041	0.0135324590136	GO:0044237;GO:0050789;GO:0006807;GO:0071704;GO:0065007;GO:0044699;GO:0065008;GO:0044763;GO:0019725;GO:0009987;GO:0006575;GO:0050794;GO:0008152;GO:0045454;GO:0042592;GO:1901564;GO:0043603;GO:0034641;GO:0006749;GO:0006790;GO:0008150;GO:0006518;	cellular metabolic process;regulation of biological process;nitrogen compound metabolic process;organic substance metabolic process;biological regulation;single-organism process;regulation of biological quality;single-organism cellular process;cellular homeostasis;cellular process;cellular modified amino acid metabolic process;regulation of cellular process;metabolic process;cell redox homeostasis;homeostatic process;organonitrogen compound metabolic process;cellular amide metabolic process;cellular nitrogen compound metabolic process;glutathione metabolic process;sulfur compound metabolic process;biological_process;peptide metabolic process;	3;2;3;3;2;2;3;3;4;2;4;3;2;4;4;4;5;4;5;4;1;5;	GO:0043226;GO:0043229;GO:0043227;GO:0009532;GO:0009570;GO:0005739;GO:0005575;GO:0005737;GO:0044435;GO:0044434;GO:0044422;GO:0009536;GO:0009507;GO:0043231;GO:0044464;GO:0005623;GO:0005622;GO:0044446;GO:0044444;GO:0044424;	organelle;intracellular organelle;membrane-bounded organelle;plastid stroma;chloroplast stroma;mitochondrion;cellular_component;cytoplasm;plastid part;chloroplast part;organelle part;plastid;chloroplast;intracellular membrane-bounded organelle;cell part;cell;intracellular;intracellular organelle part;cytoplasmic part;intracellular part;	2;3;3;5;6;5;1;4;4;5;2;5;6;4;2;2;3;3;4;3;	GO:0032553;GO:0035639;GO:0003674;GO:0005488;GO:0001883;GO:0043167;GO:1901363;GO:1901265;GO:0016491;GO:0043168;GO:0050662;GO:0050661;GO:0050660;GO:0004362;GO:0046914;GO:0005507;GO:0032549;GO:0000166;GO:0001882;GO:0016667;GO:0016668;GO:0005524;GO:0043169;GO:0016209;GO:0036094;GO:0003824;GO:0048037;GO:0017076;GO:0032559;GO:0032555;GO:0046872;GO:0030554;GO:0097367;GO:0097159;GO:0015038;GO:0016651;GO:0032550;GO:0015037;GO:0015036;	ribonucleotide binding;purine ribonucleoside triphosphate binding;molecular_function;binding;purine nucleoside binding;ion binding;heterocyclic compound binding;nucleoside phosphate binding;oxidoreductase activity;anion binding;coenzyme binding;NADP binding;flavin adenine dinucleotide binding;glutathione-disulfide reductase activity;transition metal ion binding;copper ion binding;ribonucleoside binding;nucleotide binding;nucleoside binding;oxidoreductase activity, acting on a sulfur group of donors;oxidoreductase activity, acting on a sulfur group of donors, NAD(P) as acceptor;ATP binding;cation binding;antioxidant activity;small molecule binding;catalytic activity;cofactor binding;purine nucleotide binding;adenyl ribonucleotide binding;purine ribonucleotide binding;metal ion binding;adenyl nucleotide binding;carbohydrate derivative binding;organic cyclic compound binding;glutathione disulfide oxidoreductase activity;oxidoreductase activity, acting on NAD(P)H;purine ribonucleoside binding;peptide disulfide oxidoreductase activity;disulfide oxidoreductase activity;	4;5;1;2;5;3;3;4;3;4;4;5;5;3;6;7;5;4;4;4;5;6;4;2;3;2;3;5;6;5;5;6;3;3;7;4;6;6;5;	K00383	map00480;map04918;	Glutathione metabolism;Thyroid hormone synthesis;	IPR004099;IPR023753;IPR012999;IPR016156;	Pyridine nucleotide-disulphide oxidoreductase, dimerisation domain;FAD/NAD(P)-binding domain;Pyridine nucleotide-disulphide oxidoreductase, class I, active site;FAD/NAD-linked reductase, dimerisation domain;	chloroplast	At3g54660	759.0	Q	[Q] Secondary metabolites biosynthesis, transport and catabolism;
Sspon.07G0020790-2B	Sspon.07G0020790-2B	0.510512551	1.507212516	0.752412524	1.103595428	0.432271198	1.44630958	0.895210088	1.204905119	0.556189753	1.505861119	0.855343891	1.230176233	0.33614	1.83363120389e-05	0.70732	0.00387133235498	0.59888	0.00390023208725	1.26018	0.0021427906336										K03696			IPR019489;IPR028299;IPR003593;IPR018368;IPR027417;IPR004176;IPR001943;IPR003959;IPR001270;	Clp ATPase, C-terminal;ClpA/B, conserved site 2;AAA+ ATPase domain;ClpA/B, conserved site 1;P-loop containing nucleoside triphosphate hydrolase;Clp, N-terminal;UVR domain;ATPase, AAA-type, core;ClpA/B family;	chloroplast	At5g50920	1525.0	O	[O] Posttranslational modification, protein turnover, chaperones;
Sspon.04G0009760-2B	Sspon.04G0009760-2B	0.592801726	0.103540828	3.055594972	0.000792651	0.627076896	0.202208491	3.217211624	0.197060781	0.678007054	0.103737085	3.182035604	0.039932289	4.6348	0.00027104566402	39.76203	2.41785047851e-06	0.20073	1.35548708425e-06	1.72208	0.449712333348	GO:0016098;GO:0016099;GO:0016137;GO:0044249;GO:1901362;GO:1901360;GO:0006629;GO:1901576;GO:0044710;GO:0044711;GO:1901806;GO:0071704;GO:1901804;GO:0044699;GO:0008610;GO:0018130;GO:0046184;GO:0006721;GO:0006720;GO:0009987;GO:0016138;GO:0009058;GO:0008150;GO:0008152;GO:1900992;GO:0044255;GO:1900994;GO:0046483;GO:0044238;GO:0006081;GO:1901137;GO:1901135;GO:0044763;GO:0044237;GO:1901657;GO:0008299;GO:0016114;GO:1901659;	monoterpenoid metabolic process;monoterpenoid biosynthetic process;glycoside metabolic process;cellular biosynthetic process;organic cyclic compound biosynthetic process;organic cyclic compound metabolic process;lipid metabolic process;organic substance biosynthetic process;single-organism metabolic process;single-organism biosynthetic process;beta-glucoside biosynthetic process;organic substance metabolic process;beta-glucoside metabolic process;single-organism process;lipid biosynthetic process;heterocycle biosynthetic process;aldehyde biosynthetic process;terpenoid metabolic process;isoprenoid metabolic process;cellular process;glycoside biosynthetic process;biosynthetic process;biological_process;metabolic process;(-)-secologanin metabolic process;cellular lipid metabolic process;(-)-secologanin biosynthetic process;heterocycle metabolic process;primary metabolic process;cellular aldehyde metabolic process;carbohydrate derivative biosynthetic process;carbohydrate derivative metabolic process;single-organism cellular process;cellular metabolic process;glycosyl compound metabolic process;isoprenoid biosynthetic process;terpenoid biosynthetic process;glycosyl compound biosynthetic process;	7;7;5;4;5;4;4;4;3;4;7;3;6;2;5;5;5;6;5;2;6;3;1;2;5;4;6;4;3;4;5;4;3;3;4;5;6;5;				GO:0003674;GO:0046527;GO:0016740;GO:0035251;GO:0003824;GO:0008194;GO:0016757;GO:0016758;	molecular_function;glucosyltransferase activity;transferase activity;UDP-glucosyltransferase activity;catalytic activity;UDP-glycosyltransferase activity;transferase activity, transferring glycosyl groups;transferase activity, transferring hexosyl groups;	1;6;3;6;2;5;4;5;				IPR035595;IPR002213;	UDP-glycosyltransferase family, conserved site;UDP-glucuronosyl/UDP-glucosyltransferase;	chloroplast	At1g22400	543.0	GC	[G] Carbohydrate transport and metabolism;[C] Energy production and conversion;
Sspon.02G0037970-3D	Sspon.02G0037970-3D	0.786578513	1.311594886	0.890983432	0.830080562	0.573790419	1.10719994	1.113749505	1.160421221	0.673925993	1.283423671	1.032761302	1.235490557	0.54948	0.00330617881814	0.94157	0.677905193827	0.66973	0.0202077411523	1.14762	0.320162022072	GO:0006479;GO:0018026;GO:0018023;GO:0018022;GO:0008213;GO:0044267;GO:0044260;GO:0018193;GO:0071704;GO:0032259;GO:0009987;GO:0006464;GO:0043412;GO:0036211;GO:0008150;GO:0008152;GO:0044238;GO:0019538;GO:0044237;GO:0043170;GO:0018205;GO:0043414;	protein methylation;peptidyl-lysine monomethylation;peptidyl-lysine trimethylation;peptidyl-lysine methylation;protein alkylation;cellular protein metabolic process;cellular macromolecule metabolic process;peptidyl-amino acid modification;organic substance metabolic process;methylation;cellular process;cellular protein modification process;macromolecule modification;protein modification process;biological_process;metabolic process;primary metabolic process;protein metabolic process;cellular metabolic process;macromolecule metabolic process;peptidyl-lysine modification;macromolecule methylation;	5;7;7;6;7;5;4;7;3;3;2;6;5;5;1;2;3;4;3;4;8;4;	GO:0044434;GO:0043229;GO:0005623;GO:0005622;GO:0043227;GO:0043226;GO:0005737;GO:0009536;GO:0009532;GO:0009570;GO:0044435;GO:0005575;GO:0009507;GO:0043231;GO:0044464;GO:0044446;GO:0044444;GO:0044424;GO:0044422;	chloroplast part;intracellular organelle;cell;intracellular;membrane-bounded organelle;organelle;cytoplasm;plastid;plastid stroma;chloroplast stroma;plastid part;cellular_component;chloroplast;intracellular membrane-bounded organelle;cell part;intracellular organelle part;cytoplasmic part;intracellular part;organelle part;	5;3;2;3;3;2;4;5;5;6;4;1;6;4;2;3;4;3;2;	GO:0016278;GO:0016279;GO:0008276;GO:0003674;GO:0030785;GO:0008168;GO:0016740;GO:0016741;GO:0008757;GO:0003824;GO:0008170;	lysine N-methyltransferase activity;protein-lysine N-methyltransferase activity;protein methyltransferase activity;molecular_function;[ribulose-bisphosphate carboxylase]-lysine N-methyltransferase activity;methyltransferase activity;transferase activity;transferase activity, transferring one-carbon groups;S-adenosylmethionine-dependent methyltransferase activity;catalytic activity;N-methyltransferase activity;	7;7;6;1;7;5;3;4;6;2;6;	K00592			IPR001214;IPR015353;IPR011192;	SET domain;Rubisco LSMT, substrate-binding domain;Rubisco  LSMT methyltransferase, plant;	mitochondria	At1g14030	521.0	R	[R] General function prediction only;
Sspon.04G0014930-4P	Sspon.04G0014930-4P	0.814837933	0.594700854	1.583518091	0.78492536	0.835071478	0.671598053	1.66450091	0.818145339	0.985023448	0.807007162	1.684685817	0.755985554	1.27088	0.0846340009006	2.09097	1.78873222186e-05	0.53418	0.000245809165301	0.87887	0.214400828859	GO:0044237;GO:0006807;GO:0071704;GO:0006749;GO:0009987;GO:0008150;GO:0008152;GO:0006518;GO:0006575;GO:1901564;GO:0043603;GO:0034641;GO:0006790;	cellular metabolic process;nitrogen compound metabolic process;organic substance metabolic process;glutathione metabolic process;cellular process;biological_process;metabolic process;peptide metabolic process;cellular modified amino acid metabolic process;organonitrogen compound metabolic process;cellular amide metabolic process;cellular nitrogen compound metabolic process;sulfur compound metabolic process;	3;3;3;5;2;1;2;5;4;4;5;4;4;	GO:0043229;GO:0043227;GO:0043226;GO:0005737;GO:0005634;GO:0043231;GO:0044464;GO:0005623;GO:0005622;GO:0005575;GO:0044424;	intracellular organelle;membrane-bounded organelle;organelle;cytoplasm;nucleus;intracellular membrane-bounded organelle;cell part;cell;intracellular;cellular_component;intracellular part;	3;3;2;4;5;4;2;2;3;1;3;	GO:0003674;GO:0005488;GO:0003676;GO:0004364;GO:1901363;GO:0016765;GO:0016740;GO:0008135;GO:0003824;GO:0097159;GO:0003723;GO:0003746;	molecular_function;binding;nucleic acid binding;glutathione transferase activity;heterocyclic compound binding;transferase activity, transferring alkyl or aryl (other than methyl) groups;transferase activity;translation factor activity, RNA binding;catalytic activity;organic cyclic compound binding;RNA binding;translation elongation factor activity;	1;2;4;5;3;4;3;6;2;3;5;7;	K03233	map05134;	Legionellosis;	IPR004045;IPR004046;IPR012336;IPR010987;IPR001662;	Glutathione S-transferase, N-terminal;Glutathione S-transferase, C-terminal;Thioredoxin-like fold;Glutathione S-transferase, C-terminal-like;Translation elongation factor EF1B, gamma chain, conserved;	cytosol	At1g09640_1	323.0	O	[O] Posttranslational modification, protein turnover, chaperones;
Sspon.02G0009300-1A	Sspon.02G0009300-1A	0.511842766	0.466067706	2.014597938	0.786905884	0.61402145	0.355654465	2.066894602	0.833465187	0.506497527	0.608077709	2.271623453	0.964351314	1.14167	0.451410813883	2.45795	0.000186856232482	0.25694	5.21776601622e-05	0.55317	0.0130327501035													IPR004567;	Type II pantothenate kinase;	Golgi apparatus	At4g32180_1	704.0	H	[H] Coenzyme transport and metabolism;
Sspon.04G0026540-1B	Sspon.04G0026540-1B	0.367214865	0.933111107	1.457223435	1.357637181	0.160531832	1.882013964	0.787434099	1.984660342	0.532952686	0.574623262	0.950602926	1.0119943	0.31291	0.127468479388	0.73382	0.33020591688	0.33196	0.0357932001299	0.77848	0.541944314661										K01759	map00620;	Pyruvate metabolism;	IPR018146;IPR029068;IPR004361;IPR004360;	Glyoxalase I, conserved site;Glyoxalase/Bleomycin resistance protein/Dihydroxybiphenyl dioxygenase;Glyoxalase I;Glyoxalase/fosfomycin resistance/dioxygenase domain;	chloroplast	At1g67280	492.0	G	[G] Carbohydrate transport and metabolism;
Sspon.02G0029050-2B	Sspon.02G0029050-2B	0.050290476	0.330734143	1.068566048	1.439662413	1.173061906	0.438508816	1.283590784	1.667671259	1.123420635	0.389916767	1.330117179	1.704459572	2.02455	0.342123633846	0.76526	0.0311154388178	0.63732	0.300885072061	0.2409	0.000161653034683													IPR001938;	Thaumatin;	extracellular	At2g28790	114.0	V	[V] Defense mechanisms;
Sspon.01G0042430-1P	Sspon.01G0042430-1P	0.793173148	0.631060936	1.973692125	0.612984068	0.963935574	0.612273242	2.110936341	0.368055087	1.160506473	0.542054508	1.938041436	0.293287063	1.63416	0.0261561225293	4.72616	0.000135558909413	0.48444	0.000946483678598	1.40105	0.164573766261										K00297	map00670;map00720;map01100;map01120;map01200;	One carbon pool by folate;Carbon fixation pathways in prokaryotes;Metabolic pathways;Microbial metabolism in diverse environments;Carbon metabolism;	IPR029041;IPR004621;IPR003171;	FAD-linked oxidoreductase-like;Eukaryotic-type methylenetetrahydrofolate reductase;Methylenetetrahydrofolate reductase;	cytosol	At3g59970	958.0	E	[E] Amino acid transport and metabolism;
Sspon.08G0021800-2C	Sspon.08G0021800-2C	0.434804773	1.052482755	0.256734583	1.757833782	0.807958836	0.936134962	0.272744651	1.848565466	0.695529925	1.238796935	0.504532203	2.193881127	0.60057	0.0384139936381	0.17827	0.000511973958854	1.87454	0.0917590690415	0.55642	0.00577005635897	GO:0022607;GO:0061572;GO:0043933;GO:0030036;GO:0044699;GO:0071822;GO:0016043;GO:0071840;GO:0030029;GO:0009987;GO:0051017;GO:0008150;GO:0006996;GO:0007015;GO:0007010;GO:1902589;GO:0044085;GO:0044763;	cellular component assembly;actin filament bundle organization;macromolecular complex subunit organization;actin cytoskeleton organization;single-organism process;protein complex subunit organization;cellular component organization;cellular component organization or biogenesis;actin filament-based process;cellular process;actin filament bundle assembly;biological_process;organelle organization;actin filament organization;cytoskeleton organization;single-organism organelle organization;cellular component biogenesis;single-organism cellular process;	4;7;4;5;2;5;3;2;4;2;5;1;4;6;5;4;3;3;	GO:0043229;GO:0043228;GO:0043226;GO:0005737;GO:0016020;GO:0005856;GO:0005886;GO:0043232;GO:0071944;GO:0044464;GO:0005623;GO:0005622;GO:0005575;GO:0044424;	intracellular organelle;non-membrane-bounded organelle;organelle;cytoplasm;membrane;cytoskeleton;plasma membrane;intracellular non-membrane-bounded organelle;cell periphery;cell part;cell;intracellular;cellular_component;intracellular part;	3;3;2;4;2;5;3;4;3;2;2;3;1;3;	GO:0003674;GO:0005488;GO:0043169;GO:0043167;GO:0003779;GO:0032403;GO:0046872;GO:0044877;GO:0051015;GO:0046914;GO:0008092;GO:0005515;GO:0008270;	molecular_function;binding;cation binding;ion binding;actin binding;protein complex binding;metal ion binding;macromolecular complex binding;actin filament binding;transition metal ion binding;cytoskeletal protein binding;protein binding;zinc ion binding;	1;2;4;3;5;4;5;3;5;6;4;3;7;				IPR001781;	Zinc finger, LIM-type;	nucleus	At1g10200	252.0	TZ	[T] Signal transduction mechanisms;[Z] Cytoskeleton;
Sspon.03G0041010-1C	Sspon.03G0041010-1C	0.440640622	1.069966611	1.359868706	1.41578163	0.430710607	0.836958367	1.302069382	1.422044481	0.497949482	0.909169795	1.072909396	1.24193092	0.48624	0.00258238355078	0.91546	0.3376670995	0.36663	0.000939313243639	0.69026	0.0097030061312	GO:0009156;GO:0009167;GO:0009165;GO:0044281;GO:0009161;GO:0098771;GO:1901362;GO:0042451;GO:1901360;GO:0044710;GO:0044711;GO:0009199;GO:0098662;GO:0019725;GO:0009206;GO:0009205;GO:0009201;GO:0046034;GO:0046129;GO:0046128;GO:0042455;GO:0046483;GO:1901564;GO:1901566;GO:0048878;GO:0006163;GO:0006164;GO:0009163;GO:0009141;GO:0009142;GO:0009144;GO:0009145;GO:0006807;GO:0015992;GO:0006885;GO:0009127;GO:0065007;GO:0044699;GO:0098660;GO:0019637;GO:0065008;GO:0018130;GO:0006818;GO:0006139;GO:0006812;GO:0006811;GO:0006810;GO:0009152;GO:0009150;GO:0008150;GO:0008152;GO:0019438;GO:0034654;GO:0051234;GO:0090407;GO:0044271;GO:0009260;GO:0046390;GO:0009058;GO:1901293;GO:0009117;GO:0006753;GO:0006754;GO:0009116;GO:1902600;GO:0050801;GO:0044249;GO:0034641;GO:0051453;GO:0009123;GO:0009259;GO:0042278;GO:0015672;GO:0009126;GO:0009987;GO:0006725;GO:0006873;GO:0030004;GO:0030003;GO:0055080;GO:0055082;GO:0055085;GO:0055086;GO:1901137;GO:1901135;GO:0009124;GO:0042592;GO:0019693;GO:0072521;GO:0072522;GO:0030641;GO:0006796;GO:0071704;GO:1901576;GO:0009168;GO:0034220;GO:0044765;GO:0044763;GO:0055067;GO:0009119;GO:0051179;GO:1902578;GO:0044238;GO:0044237;GO:1901657;GO:0006793;GO:0098655;GO:1901659;	ribonucleoside monophosphate biosynthetic process;purine ribonucleoside monophosphate metabolic process;nucleotide biosynthetic process;small molecule metabolic process;ribonucleoside monophosphate metabolic process;inorganic ion homeostasis;organic cyclic compound biosynthetic process;purine nucleoside biosynthetic process;organic cyclic compound metabolic process;single-organism metabolic process;single-organism biosynthetic process;ribonucleoside triphosphate metabolic process;inorganic cation transmembrane transport;cellular homeostasis;purine ribonucleoside triphosphate biosynthetic process;purine ribonucleoside triphosphate metabolic process;ribonucleoside triphosphate biosynthetic process;ATP metabolic process;purine ribonucleoside biosynthetic process;purine ribonucleoside metabolic process;ribonucleoside biosynthetic process;heterocycle metabolic process;organonitrogen compound metabolic process;organonitrogen compound biosynthetic process;chemical homeostasis;purine nucleotide metabolic process;purine nucleotide biosynthetic process;nucleoside biosynthetic process;nucleoside triphosphate metabolic process;nucleoside triphosphate biosynthetic process;purine nucleoside triphosphate metabolic process;purine nucleoside triphosphate biosynthetic process;nitrogen compound metabolic process;proton transport;regulation of pH;purine nucleoside monophosphate biosynthetic process;biological regulation;single-organism process;inorganic ion transmembrane transport;organophosphate metabolic process;regulation of biological quality;heterocycle biosynthetic process;hydrogen transport;nucleobase-containing compound metabolic process;cation transport;ion transport;transport;purine ribonucleotide biosynthetic process;purine ribonucleotide metabolic process;biological_process;metabolic process;aromatic compound biosynthetic process;nucleobase-containing compound biosynthetic process;establishment of localization;organophosphate biosynthetic process;cellular nitrogen compound biosynthetic process;ribonucleotide biosynthetic process;ribose phosphate biosynthetic process;biosynthetic process;nucleoside phosphate biosynthetic process;nucleotide metabolic process;nucleoside phosphate metabolic process;ATP biosynthetic process;nucleoside metabolic process;hydrogen ion transmembrane transport;ion homeostasis;cellular biosynthetic process;cellular nitrogen compound metabolic process;regulation of intracellular pH;nucleoside monophosphate metabolic process;ribonucleotide metabolic process;purine nucleoside metabolic process;monovalent inorganic cation transport;purine nucleoside monophosphate metabolic process;cellular process;cellular aromatic compound metabolic process;cellular ion homeostasis;cellular monovalent inorganic cation homeostasis;cellular cation homeostasis;cation homeostasis;cellular chemical homeostasis;transmembrane transport;nucleobase-containing small molecule metabolic process;carbohydrate derivative biosynthetic process;carbohydrate derivative metabolic process;nucleoside monophosphate biosynthetic process;homeostatic process;ribose phosphate metabolic process;purine-containing compound metabolic process;purine-containing compound biosynthetic process;regulation of cellular pH;phosphate-containing compound metabolic process;organic substance metabolic process;organic substance biosynthetic process;purine ribonucleoside monophosphate biosynthetic process;ion transmembrane transport;single-organism transport;single-organism cellular process;monovalent inorganic cation homeostasis;ribonucleoside metabolic process;localization;single-organism localization;primary metabolic process;cellular metabolic process;glycosyl compound metabolic process;phosphorus metabolic process;cation transmembrane transport;glycosyl compound biosynthetic process;	7;8;6;4;7;7;5;7;4;3;4;7;7;4;8;8;7;8;8;7;7;4;4;5;5;6;7;6;6;6;7;7;3;6;9;7;2;2;6;4;3;5;5;4;6;5;4;8;7;1;2;5;5;3;5;5;7;6;3;5;6;5;9;5;7;6;4;4;10;6;6;6;7;7;2;4;6;8;7;7;5;4;4;5;4;6;4;5;5;6;9;5;3;4;8;5;4;3;8;6;2;3;3;3;4;4;6;5;	GO:0016021;GO:0016020;GO:0043231;GO:0044424;GO:0044425;GO:0043229;GO:0043227;GO:0043226;GO:0031226;GO:0031224;GO:0044459;GO:0044464;GO:0005623;GO:0005622;GO:0071944;GO:0005887;GO:0005886;GO:0005575;	integral component of membrane;membrane;intracellular membrane-bounded organelle;intracellular part;membrane part;intracellular organelle;membrane-bounded organelle;organelle;intrinsic component of plasma membrane;intrinsic component of membrane;plasma membrane part;cell part;cell;intracellular;cell periphery;integral component of plasma membrane;plasma membrane;cellular_component;	4;2;4;3;2;3;3;2;4;3;3;2;2;3;3;4;3;1;	GO:0008553;GO:0000166;GO:0035639;GO:0046872;GO:0032549;GO:0017076;GO:0016818;GO:0097367;GO:0016817;GO:0005524;GO:0015405;GO:0003674;GO:0005488;GO:0016887;GO:0019829;GO:1901265;GO:0042625;GO:0042626;GO:0042623;GO:0015399;GO:0022804;GO:0016787;GO:0003824;GO:0022891;GO:0022890;GO:0022892;GO:0097159;GO:0043492;GO:0015075;GO:0016462;GO:0015077;GO:0032559;GO:0032555;GO:0015662;GO:0015078;GO:0032553;GO:0036442;GO:0043168;GO:0043169;GO:0016820;GO:0043167;GO:0005215;GO:0030554;GO:1901363;GO:0001882;GO:0001883;GO:0008324;GO:0017111;GO:0036094;GO:0032550;GO:0022857;GO:0022853;	hydrogen-exporting ATPase activity, phosphorylative mechanism;nucleotide binding;purine ribonucleoside triphosphate binding;metal ion binding;ribonucleoside binding;purine nucleotide binding;hydrolase activity, acting on acid anhydrides, in phosphorus-containing anhydrides;carbohydrate derivative binding;hydrolase activity, acting on acid anhydrides;ATP binding;P-P-bond-hydrolysis-driven transmembrane transporter activity;molecular_function;binding;ATPase activity;cation-transporting ATPase activity;nucleoside phosphate binding;ATPase coupled ion transmembrane transporter activity;ATPase activity, coupled to transmembrane movement of substances;ATPase activity, coupled;primary active transmembrane transporter activity;active transmembrane transporter activity;hydrolase activity;catalytic activity;substrate-specific transmembrane transporter activity;inorganic cation transmembrane transporter activity;substrate-specific transporter activity;organic cyclic compound binding;ATPase activity, coupled to movement of substances;ion transmembrane transporter activity;pyrophosphatase activity;monovalent inorganic cation transmembrane transporter activity;adenyl ribonucleotide binding;purine ribonucleotide binding;ATPase activity, coupled to transmembrane movement of ions, phosphorylative mechanism;hydrogen ion transmembrane transporter activity;ribonucleotide binding;hydrogen-exporting ATPase activity;anion binding;cation binding;hydrolase activity, acting on acid anhydrides, catalyzing transmembrane movement of substances;ion binding;transporter activity;adenyl nucleotide binding;heterocyclic compound binding;nucleoside binding;purine nucleoside binding;cation transmembrane transporter activity;nucleoside-triphosphatase activity;small molecule binding;purine ribonucleoside binding;transmembrane transporter activity;active ion transmembrane transporter activity;	8;4;5;5;5;5;5;3;4;6;6;1;2;8;7;4;6;6;9;5;4;3;2;4;7;3;3;10;5;6;8;6;5;7;9;4;8;4;4;5;3;2;6;3;4;5;6;7;3;6;3;5;				IPR008250;IPR023298;IPR023299;IPR023214;IPR018303;IPR006534;IPR001757;	P-type ATPase, A  domain;P-type ATPase,  transmembrane domain;P-type ATPase, cytoplasmic domain N;HAD-like domain;P-type ATPase, phosphorylation site;P-type ATPase, subfamily IIIA;P-type ATPase;	vacuolar membrane	At5g57350	1074.0	P	[P] Inorganic ion transport and metabolism;
Sspon.01G0012990-3C	Sspon.01G0012990-3C	0.635614187	0.708457909	0.982744109	1.55124481	0.661816842	0.639950123	1.015578196	1.733354116	0.728726283	0.703747892	0.991994105	1.646771428	0.98733	0.818893912795	0.60639	0.000267986989168	0.67757	0.000397459995658	0.41614	7.31486165295e-05	GO:0019752;GO:0044237;GO:0006090;GO:0044699;GO:0044710;GO:0071704;GO:0009987;GO:0032787;GO:0008150;GO:0008152;GO:0043436;GO:0006082;GO:0044763;GO:0044281;	carboxylic acid metabolic process;cellular metabolic process;pyruvate metabolic process;single-organism process;single-organism metabolic process;organic substance metabolic process;cellular process;monocarboxylic acid metabolic process;biological_process;metabolic process;oxoacid metabolic process;organic acid metabolic process;single-organism cellular process;small molecule metabolic process;	6;3;8;2;3;3;2;7;1;2;5;4;3;4;	GO:0005737;GO:0044464;GO:0005623;GO:0005622;GO:0005575;GO:0044424;	cytoplasm;cell part;cell;intracellular;cellular_component;intracellular part;	4;2;2;3;1;3;	GO:0005488;GO:0035639;GO:0003674;GO:0001883;GO:1901363;GO:0001882;GO:0043169;GO:0043167;GO:0016740;GO:1901265;GO:0032549;GO:0017076;GO:0046872;GO:0005524;GO:0043168;GO:0016301;GO:0016781;GO:0000166;GO:0036094;GO:0003824;GO:0032555;GO:0050242;GO:0030554;GO:0097367;GO:0016772;GO:0032559;GO:0097159;GO:0032550;GO:0032553;	binding;purine ribonucleoside triphosphate binding;molecular_function;purine nucleoside binding;heterocyclic compound binding;nucleoside binding;cation binding;ion binding;transferase activity;nucleoside phosphate binding;ribonucleoside binding;purine nucleotide binding;metal ion binding;ATP binding;anion binding;kinase activity;phosphotransferase activity, paired acceptors;nucleotide binding;small molecule binding;catalytic activity;purine ribonucleotide binding;pyruvate, phosphate dikinase activity;adenyl nucleotide binding;carbohydrate derivative binding;transferase activity, transferring phosphorus-containing groups;adenyl ribonucleotide binding;organic cyclic compound binding;purine ribonucleoside binding;ribonucleotide binding;	2;5;1;5;3;4;4;3;3;4;5;5;5;6;4;5;5;4;3;2;5;6;6;3;4;6;3;6;4;	K01006	map00620;map00710;map00720;map01100;map01120;map01200;	Pyruvate metabolism;Carbon fixation in photosynthetic organisms;Carbon fixation pathways in prokaryotes;Metabolic pathways;Microbial metabolism in diverse environments;Carbon metabolism;	IPR008279;IPR018274;IPR023151;IPR010121;IPR013815;IPR015813;IPR002192;IPR000121;	PEP-utilising enzyme, mobile domain;PEP-utilising enzyme, active site;PEP-utilising enzyme, conserved site;Pyruvate, phosphate dikinase;ATP-grasp fold, subdomain 1;Pyruvate/Phosphoenolpyruvate kinase-like domain;Pyruvate phosphate dikinase, PEP/pyruvate-binding;PEP-utilising enzyme, C-terminal;	cytosol	268316505	1127.0	G	[G] Carbohydrate transport and metabolism	COG1080	Phosphoenolpyruvate-protein kinase (PTS system EI component in bacteria)
Sspon.01G0042430-1B	Sspon.01G0042430-1B	0.793173148	0.631060936	1.973692125	0.612984068	0.963935574	0.612273242	2.110936341	0.368055087	1.160506473	0.542054508	1.938041436	0.293287063	1.63416	0.0261561225293	4.72616	0.000135558909413	0.48444	0.000946483678598	1.40105	0.164573766261										K00297	map00670;map00720;map01100;map01120;map01200;	One carbon pool by folate;Carbon fixation pathways in prokaryotes;Metabolic pathways;Microbial metabolism in diverse environments;Carbon metabolism;	IPR029041;IPR004621;IPR003171;	FAD-linked oxidoreductase-like;Eukaryotic-type methylenetetrahydrofolate reductase;Methylenetetrahydrofolate reductase;	cytosol	At3g59970	957.0	E	[E] Amino acid transport and metabolism;
Sspon.02G0006750-1A	Sspon.02G0006750-1A	0.50110168	1.017404293	1.153451341	1.200189689	0.583029282	1.012139454	1.145670218	1.16414877	0.671641165	1.101680426	1.175465593	1.274078089	0.56073	0.00131008069372	0.95497	0.179042246075	0.50532	0.000332189252911	0.8606	0.017682790786										K12951			IPR012337;IPR002121;IPR002562;IPR010997;IPR000131;	Ribonuclease H-like domain;HRDC domain;3'-5' exonuclease domain;HRDC-like;ATP synthase, F1 complex, gamma subunit;	chloroplast	At4g04640	508.0	C	[C] Energy production and conversion;
Sspon.05G0036980-1T	Sspon.05G0036980-1T	0.508456356	1.951584034	0.376849257	1.194483147	0.43604636	2.02090476	0.338233376	1.083457269	0.602804348	2.049313524	0.269977196	1.167890373	0.25695	1.20925773391e-05	0.28587	5.70582317985e-05	1.57077	0.0311081042936	1.74756	4.17692398337e-05	GO:0044699;GO:0015992;GO:0015672;GO:0006818;GO:0006812;GO:0006811;GO:0006810;GO:0044765;GO:0008150;GO:0051234;GO:0051179;GO:1902578;	single-organism process;proton transport;monovalent inorganic cation transport;hydrogen transport;cation transport;ion transport;transport;single-organism transport;biological_process;establishment of localization;localization;single-organism localization;	2;6;7;5;6;5;4;4;1;3;2;3;	GO:0000325;GO:0098588;GO:0043229;GO:0071944;GO:0043227;GO:0043226;GO:0005737;GO:0044446;GO:0031090;GO:0005773;GO:0098805;GO:0016020;GO:0005774;GO:0044437;GO:0005794;GO:0012505;GO:0005886;GO:0043231;GO:0044464;GO:0005623;GO:0005622;GO:0005575;GO:0044444;GO:0044424;GO:0044422;	plant-type vacuole;bounding membrane of organelle;intracellular organelle;cell periphery;membrane-bounded organelle;organelle;cytoplasm;intracellular organelle part;organelle membrane;vacuole;whole membrane;membrane;vacuolar membrane;vacuolar part;Golgi apparatus;endomembrane system;plasma membrane;intracellular membrane-bounded organelle;cell part;cell;intracellular;cellular_component;cytoplasmic part;intracellular part;organelle part;	6;4;3;3;3;2;4;3;3;5;3;2;4;4;4;3;3;4;2;2;3;1;4;3;2;	GO:0016787;GO:0003674;GO:0016887;GO:0042626;GO:0016820;GO:0042623;GO:0022857;GO:0015399;GO:0005215;GO:0022804;GO:0017111;GO:0003824;GO:0016818;GO:0043492;GO:0016817;GO:0016462;GO:0015405;	hydrolase activity;molecular_function;ATPase activity;ATPase activity, coupled to transmembrane movement of substances;hydrolase activity, acting on acid anhydrides, catalyzing transmembrane movement of substances;ATPase activity, coupled;transmembrane transporter activity;primary active transmembrane transporter activity;transporter activity;active transmembrane transporter activity;nucleoside-triphosphatase activity;catalytic activity;hydrolase activity, acting on acid anhydrides, in phosphorus-containing anhydrides;ATPase activity, coupled to movement of substances;hydrolase activity, acting on acid anhydrides;pyrophosphatase activity;P-P-bond-hydrolysis-driven transmembrane transporter activity;	3;1;8;6;5;9;3;5;2;4;7;2;5;10;4;6;6;	K02149	map00190;map01100;map04145;map04721;map04966;map05110;map05120;map05323;	Oxidative phosphorylation;Metabolic pathways;Phagosome;Synaptic vesicle cycle;Collecting duct acid secretion;Vibrio cholerae infection;Epithelial cell signaling in Helicobacter pylori infection;Rheumatoid arthritis;	IPR002699;	ATPase, V1 complex, subunit D;	chloroplast	At3g58730	416.0	C	[C] Energy production and conversion;
Sspon.03G0021100-1T	Sspon.03G0021100-1T	0.618036544	1.126107386	1.578832016	1.209126703	0.617182934	1.02872666	1.741017872	1.40672583	0.039450614	0.761512197	1.645967271	0.227313975	0.43708	0.0688271667547	1.74658	0.126660618941	0.25669	0.00343738313627	1.02574	0.951976248803				GO:0005575;GO:0005576;	cellular_component;extracellular region;	1;2;	GO:0016787;GO:0017171;GO:0004180;GO:0008238;GO:0004185;GO:0070011;GO:0003824;GO:0003674;GO:0070008;GO:0008233;GO:0008236;	hydrolase activity;serine hydrolase activity;carboxypeptidase activity;exopeptidase activity;serine-type carboxypeptidase activity;peptidase activity, acting on L-amino acid peptides;catalytic activity;molecular_function;serine-type exopeptidase activity;peptidase activity;serine-type peptidase activity;	3;4;7;6;7;5;2;1;6;4;5;	K16297			IPR018202;IPR001563;IPR033124;IPR029058;	Serine carboxypeptidase, serine active site;Peptidase S10, serine carboxypeptidase;Serine carboxypeptidases, histidine active site;Alpha/Beta hydrolase fold;	plasma membrane	At3g07990	521.0	OE	[O] Posttranslational modification, protein turnover, chaperones;[E] Amino acid transport and metabolism;
Sspon.02G0024170-2B	Sspon.02G0024170-2B	2.465982708	0.5180472	0.829933085	0.958109602	1.376007903	0.536895747	0.421810868	0.675253464	2.148713047	0.392770459	0.999228858	0.67724706	4.13805	0.00978126775637	0.97419	0.923877431996	2.66138	0.0271848984519	0.62655	0.0509323954718										K02698	map00195;map01100;	Photosynthesis;Metabolic pathways;	IPR023618;IPR000549;IPR016370;IPR017493;	Photosystem I PsaG/PsaK domain;Photosystem I PsaG/PsaK protein;Photosystem I PsaG/PsaK, plant;Photosystem I reaction centre subunit psaK, chloroplastic;	chloroplast				
Sspon.02G0035050-2D	Sspon.02G0035050-2D	0.813918698	0.925805705	0.464714948	1.577087438	0.720547806	0.747305849	0.557769711	1.908796848	0.758652614	1.004160481	0.624467238	1.896772664	0.85651	0.187720474229	0.30597	0.000457466805732	1.39234	0.015956328867	0.49739	0.00244002683911	GO:0044237;GO:0006091;GO:0044260;GO:0071704;GO:0043170;GO:0044267;GO:0009987;GO:0018298;GO:0043412;GO:0008150;GO:0006464;GO:0008152;GO:0015979;GO:0009765;GO:0044238;GO:0019538;GO:0036211;GO:0019684;	cellular metabolic process;generation of precursor metabolites and energy;cellular macromolecule metabolic process;organic substance metabolic process;macromolecule metabolic process;cellular protein metabolic process;cellular process;protein-chromophore linkage;macromolecule modification;biological_process;cellular protein modification process;metabolic process;photosynthesis;photosynthesis, light harvesting;primary metabolic process;protein metabolic process;protein modification process;photosynthesis, light reaction;	3;4;4;3;4;5;2;7;5;1;6;2;4;5;3;4;5;5;	GO:0055035;GO:0034357;GO:0031976;GO:0043229;GO:0005622;GO:0043227;GO:0043226;GO:0031224;GO:0009579;GO:0009534;GO:0009536;GO:0016021;GO:0016020;GO:0044436;GO:0044435;GO:0044434;GO:0009535;GO:0009523;GO:0044446;GO:0031984;GO:0032991;GO:0042651;GO:0009507;GO:0043234;GO:0009522;GO:0043231;GO:0009521;GO:0044464;GO:0005623;GO:0005737;GO:0005575;GO:0098796;GO:0044444;GO:0044424;GO:0044425;GO:0044422;	plastid thylakoid membrane;photosynthetic membrane;plastid thylakoid;intracellular organelle;intracellular;membrane-bounded organelle;organelle;intrinsic component of membrane;thylakoid;chloroplast thylakoid;plastid;integral component of membrane;membrane;thylakoid part;plastid part;chloroplast part;chloroplast thylakoid membrane;photosystem II;intracellular organelle part;organelle subcompartment;macromolecular complex;thylakoid membrane;chloroplast;protein complex;photosystem I;intracellular membrane-bounded organelle;photosystem;cell part;cell;cytoplasm;cellular_component;membrane protein complex;cytoplasmic part;intracellular part;membrane part;organelle part;	5;3;5;3;3;3;2;3;4;6;5;4;2;4;4;5;6;5;3;4;2;4;6;3;5;4;4;2;2;4;1;3;4;3;2;2;	GO:0043169;GO:0003674;GO:0005488;GO:1901363;GO:0046872;GO:0016168;GO:0043167;GO:0046906;GO:0097159;	cation binding;molecular_function;binding;heterocyclic compound binding;metal ion binding;chlorophyll binding;ion binding;tetrapyrrole binding;organic cyclic compound binding;	4;1;2;3;5;5;3;4;3;	K08914	map00196;map01100;	Photosynthesis - antenna proteins;Metabolic pathways;	IPR022796;IPR023329;IPR001344;	Chlorophyll A-B binding protein;Chlorophyll a/b binding protein domain;Chlorophyll A-B binding protein, plant;	chloroplast				
Sspon.03G0021100-1P	Sspon.03G0021100-1P	0.618036544	1.126107386	1.578832016	1.209126703	0.617182934	1.02872666	1.741017872	1.40672583	0.039450614	0.761512197	1.645967271	0.227313975	0.43708	0.0688271667547	1.74658	0.126660618941	0.25669	0.00343738313627	1.02574	0.951976248803	GO:0044248;GO:0044237;GO:0043170;GO:0044267;GO:1901575;GO:0044265;GO:0044260;GO:0071704;GO:0006508;GO:0044238;GO:0009987;GO:0008150;GO:0030163;GO:0008152;GO:0044257;GO:0009056;GO:0009057;GO:0051603;GO:0019538;	cellular catabolic process;cellular metabolic process;macromolecule metabolic process;cellular protein metabolic process;organic substance catabolic process;cellular macromolecule catabolic process;cellular macromolecule metabolic process;organic substance metabolic process;proteolysis;primary metabolic process;cellular process;biological_process;protein catabolic process;metabolic process;cellular protein catabolic process;catabolic process;macromolecule catabolic process;proteolysis involved in cellular protein catabolic process;protein metabolic process;	4;3;4;5;4;5;4;3;5;3;2;1;5;2;6;3;5;6;4;	GO:0043229;GO:0043227;GO:0043226;GO:0005737;GO:0005773;GO:0043231;GO:0044464;GO:0005623;GO:0005622;GO:0005575;GO:0044444;GO:0005576;GO:0044424;	intracellular organelle;membrane-bounded organelle;organelle;cytoplasm;vacuole;intracellular membrane-bounded organelle;cell part;cell;intracellular;cellular_component;cytoplasmic part;extracellular region;intracellular part;	3;3;2;4;5;4;2;2;3;1;4;2;3;	GO:0008238;GO:0003674;GO:0008233;GO:0008236;GO:0004180;GO:0004185;GO:0070011;GO:0016787;GO:0003824;GO:0070008;GO:0017171;	exopeptidase activity;molecular_function;peptidase activity;serine-type peptidase activity;carboxypeptidase activity;serine-type carboxypeptidase activity;peptidase activity, acting on L-amino acid peptides;hydrolase activity;catalytic activity;serine-type exopeptidase activity;serine hydrolase activity;	6;1;4;5;7;7;5;3;2;6;4;	K16297			IPR018202;IPR001563;IPR033124;IPR029058;	Serine carboxypeptidase, serine active site;Peptidase S10, serine carboxypeptidase;Serine carboxypeptidases, histidine active site;Alpha/Beta hydrolase fold;	plasma membrane	At3g07990	516.0	OE	[O] Posttranslational modification, protein turnover, chaperones;[E] Amino acid transport and metabolism;
Sspon.06G0010710-1A	Sspon.06G0010710-1A	0.606441512	1.562522418	0.249420813	1.390375651	0.677619268	1.636285262	0.430655544	1.484869393	0.738657457	1.495962683	0.318693636	1.408496364	0.43084	8.93883926152e-05	0.23315	5.37889084779e-05	2.02521	0.00635259403995	1.09595	0.0513293174023													IPR024934;	Rubredoxin-like domain;	chloroplast				
Sspon.01G0008860-3P	Sspon.01G0008860-3P	0.511299285	1.063478647	0.815050397	1.620184238	0.497144532	0.760961961	1.221958383	1.491145565	0.695105329	0.810997365	1.063190614	1.449483684	0.6464	0.0517779691062	0.67975	0.019569881282	0.5495	0.0257742595767	0.57784	0.0038598893343													IPR000772;	Ricin B, lectin domain;	chloroplast				
Sspon.03G0003760-4D	Sspon.03G0003760-4D	0.747584271	1.111611055	0.580230286	1.595098355	0.65229812	0.929961872	0.756006601	1.770965723	0.678111425	0.872690024	0.622706148	1.682736119	0.71304	0.0227609195632	0.388	0.000149321375394	1.06077	0.545230151039	0.57722	0.00127777890913				GO:0071944;GO:0016021;GO:0016020;GO:0031224;GO:0005886;GO:0044464;GO:0005623;GO:0005575;GO:0044425;	cell periphery;integral component of membrane;membrane;intrinsic component of membrane;plasma membrane;cell part;cell;cellular_component;membrane part;	3;4;2;3;3;2;2;1;2;	GO:0035639;GO:0003674;GO:0005488;GO:0001883;GO:0000166;GO:1901363;GO:1901265;GO:0001882;GO:0043168;GO:0032549;GO:0043167;GO:0016740;GO:0004672;GO:0017076;GO:0005524;GO:0016301;GO:0036094;GO:0003824;GO:0030554;GO:0016773;GO:0016772;GO:0097367;GO:0032559;GO:0097159;GO:0032555;GO:0032550;GO:0032553;	purine ribonucleoside triphosphate binding;molecular_function;binding;purine nucleoside binding;nucleotide binding;heterocyclic compound binding;nucleoside phosphate binding;nucleoside binding;anion binding;ribonucleoside binding;ion binding;transferase activity;protein kinase activity;purine nucleotide binding;ATP binding;kinase activity;small molecule binding;catalytic activity;adenyl nucleotide binding;phosphotransferase activity, alcohol group as acceptor;transferase activity, transferring phosphorus-containing groups;carbohydrate derivative binding;adenyl ribonucleotide binding;organic cyclic compound binding;purine ribonucleotide binding;purine ribonucleoside binding;ribonucleotide binding;	5;1;2;5;4;3;4;4;4;5;3;3;6;5;6;5;3;2;6;5;4;3;6;3;5;6;4;				IPR003657;IPR017441;IPR011009;IPR000719;IPR003591;IPR001245;IPR002547;IPR012340;IPR032675;IPR013210;IPR001611;IPR005349;IPR010987;	WRKY domain;Protein kinase, ATP binding site;Protein kinase-like domain;Protein kinase domain;Leucine-rich repeat, typical subtype;Serine-threonine/tyrosine-protein kinase, catalytic domain;tRNA-binding domain;Nucleic acid-binding, OB-fold;Leucine-rich repeat domain, L domain-like;Leucine-rich repeat-containing N-terminal, plant-type;Leucine-rich repeat;TMEM14 family;Glutathione S-transferase, C-terminal-like;	plasma membrane	343085920	207.0	K	[K] Transcription	COG4886	Leucine-rich repeat (LRR) protein
Sspon.01G0019110-2B	Sspon.01G0019110-2B	0.987608921	0.54816217	1.968649512	0.528119199	1.029505935	0.698092262	1.700623407	0.544744088	1.032248053	0.617225285	1.652476914	0.692544255	1.63638	0.00098018315942	3.01446	0.000441199756782	0.573	0.0015926065332	1.05555	0.655268088589										K14411	map03015;	mRNA surveillance pathway;	IPR000504;IPR034131;	RNA recognition motif domain;DAZ-associated protein 1, RNA recognition motif 2;	nucleus	At2g33410	294.0	A	[A] RNA processing and modification;
Sspon.07G0001500-1A	Sspon.07G0001500-1A	0.805887986	0.307473522	1.88222881	0.591528135	1.249161358	0.310982918	1.924547993	0.834398959	1.142526191	0.328656051	1.825917919	0.796690158	3.37613	0.00496320185609	2.53426	0.00014735363636	0.56768	0.00402272573498	0.42612	0.00495003783246										K02951	map03010;	Ribosome;	IPR029064;IPR000530;IPR004038;	50S ribosomal protein L30e-like;Ribosomal protein S12e;Ribosomal protein L7Ae/L30e/S12e/Gadd45;	chloroplast	At2g32060	184.0	J	[J] Translation, ribosomal structure and biogenesis;
Sspon.08G0007100-3C	Sspon.08G0007100-3C	0.677279631	0.898956877	1.460654039	0.893726173	0.636206532	0.830474888	1.518352731	1.029322121	0.677521049	0.880689648	1.516421394	0.980394918	0.7628	0.0011136133831	1.54831	0.000269322482631	0.4429	3.67031951614e-06	0.89897	0.0935593316226													IPR000194;IPR005723;IPR022879;IPR024034;IPR020003;IPR004100;IPR027417;	ATPase, F1/V1/A1 complex, alpha/beta subunit, nucleotide-binding domain;ATPase, V1 complex, subunit B;V-type ATP synthase regulatory subunit B/beta;ATPase, F1/V1 complex, beta/alpha subunit, C-terminal;ATPase, alpha/beta subunit, nucleotide-binding domain, active site;ATPase, F1/V1/A1 complex, alpha/beta subunit, N-terminal domain;P-loop containing nucleoside triphosphate hydrolase;	cytosol	At4g38510	900.0	C	[C] Energy production and conversion;
Sspon.02G0010260-1A	Sspon.02G0010260-1A	0.211429431	0.775754252	2.222202567	1.103689224	0.387426034	0.676425583	2.3923792	0.758807348	0.591195747	0.815591859	1.695451048	0.369647706	0.52477	0.0375350688828	2.82689	0.0103599772212	0.1886	0.00196299689357	1.01596	0.95879585752	GO:0051716;GO:0044249;GO:0009410;GO:0016125;GO:0070887;GO:1901362;GO:0044699;GO:1901576;GO:0044710;GO:0044711;GO:0055114;GO:0071704;GO:0065007;GO:1901360;GO:0065008;GO:0006700;GO:0006629;GO:0042445;GO:0009987;GO:0042446;GO:0010817;GO:0009058;GO:0008150;GO:0008152;GO:0042221;GO:0008207;GO:0034754;GO:0008202;GO:0008610;GO:0044238;GO:0006805;GO:0044237;GO:0006066;GO:0071466;GO:0006694;GO:0044763;GO:1901615;GO:0050896;GO:0044281;	cellular response to stimulus;cellular biosynthetic process;response to xenobiotic stimulus;sterol metabolic process;cellular response to chemical stimulus;organic cyclic compound biosynthetic process;single-organism process;organic substance biosynthetic process;single-organism metabolic process;single-organism biosynthetic process;oxidation-reduction process;organic substance metabolic process;biological regulation;organic cyclic compound metabolic process;regulation of biological quality;C21-steroid hormone biosynthetic process;lipid metabolic process;hormone metabolic process;cellular process;hormone biosynthetic process;regulation of hormone levels;biosynthetic process;biological_process;metabolic process;response to chemical;C21-steroid hormone metabolic process;cellular hormone metabolic process;steroid metabolic process;lipid biosynthetic process;primary metabolic process;xenobiotic metabolic process;cellular metabolic process;alcohol metabolic process;cellular response to xenobiotic stimulus;steroid biosynthetic process;single-organism cellular process;organic hydroxy compound metabolic process;response to stimulus;small molecule metabolic process;	3;4;4;6;4;5;2;4;3;4;4;3;2;4;3;5;4;3;2;4;4;3;1;2;3;4;4;5;5;3;4;3;5;5;6;3;4;2;4;	GO:0031974;GO:0005623;GO:0005622;GO:0043226;GO:0005737;GO:0043227;GO:0043233;GO:0044444;GO:0005739;GO:0005759;GO:0044446;GO:0044429;GO:0005575;GO:0044464;GO:0043229;GO:0043231;GO:0070013;GO:0044424;GO:0044422;	membrane-enclosed lumen;cell;intracellular;organelle;cytoplasm;membrane-bounded organelle;organelle lumen;cytoplasmic part;mitochondrion;mitochondrial matrix;intracellular organelle part;mitochondrial part;cellular_component;cell part;intracellular organelle;intracellular membrane-bounded organelle;intracellular organelle lumen;intracellular part;organelle part;	2;2;3;2;4;3;3;4;5;5;3;4;1;2;3;4;4;3;2;	GO:0043169;GO:0003674;GO:0005488;GO:0051540;GO:0043167;GO:0046872;GO:0009055;GO:0051536;GO:0051537;	cation binding;molecular_function;binding;metal cluster binding;ion binding;metal ion binding;electron carrier activity;iron-sulfur cluster binding;2 iron, 2 sulfur cluster binding;	4;1;2;3;3;5;2;4;5;	K22071			IPR001041;IPR012675;	2Fe-2S ferredoxin-type iron-sulfur binding domain;Beta-grasp domain;	chloroplast	At3g07480	207.0	C	[C] Energy production and conversion;
Sspon.01G0029830-2D	Sspon.01G0029830-2D	0.740512709	0.891426158	0.764884143	1.720080513	0.92084084	0.788231567	0.754797646	1.300108481	0.692461048	0.875093201	0.812539	1.739024695	0.92135	0.430918274001	0.49004	0.0049785104049	1.00926	0.924928151422	0.5368	0.00745880729042										K09503	map04141;	Protein processing in endoplasmic reticulum;	IPR018253;IPR002939;IPR001305;IPR001623;IPR008971;IPR012724;	DnaJ domain, conserved site;Chaperone DnaJ, C-terminal;Heat shock protein DnaJ, cysteine-rich domain;DnaJ domain;HSP40/DnaJ peptide-binding;Chaperone DnaJ;	nucleus	At3g44110	640.0	O	[O] Posttranslational modification, protein turnover, chaperones;
Sspon.01G0008860-3C	Sspon.01G0008860-3C	0.511299285	1.063478647	0.815050397	1.620184238	0.497144532	0.760961961	1.221958383	1.491145565	0.695105329	0.810997365	1.063190614	1.449483684	0.6464	0.0517779691062	0.67975	0.019569881282	0.5495	0.0257742595767	0.57784	0.0038598893343													IPR000772;	Ricin B, lectin domain;	peroxisome				
Sspon.02G0002480-1A	Sspon.02G0002480-1A	0.162211207	0.525427497	1.824893492	1.40282113	0.124302017	0.717153815	2.153760239	1.238492247	0.301949969	0.442273878	1.710162814	1.396551694	0.34927	0.0200978609646	1.40887	0.0184949866744	0.10344	0.000290532570597	0.41726	0.00129837012398													IPR019794;IPR002016;IPR000823;IPR019793;IPR010255;IPR033905;	Peroxidase, active site;Haem peroxidase, plant/fungal/bacterial;Plant peroxidase;Peroxidases heam-ligand binding site;Haem peroxidase;Secretory peroxidase;	mitochondria	At4g11290	244.0	R	[R] General function prediction only;
Sspon.01G0019110-2P	Sspon.01G0019110-2P	0.987608921	0.54816217	1.968649512	0.528119199	1.029505935	0.698092262	1.700623407	0.544744088	1.032248053	0.617225285	1.652476914	0.692544255	1.63638	0.00098018315942	3.01446	0.000441199756782	0.573	0.0015926065332	1.05555	0.655268088589										K14411	map03015;	mRNA surveillance pathway;	IPR000504;IPR034131;	RNA recognition motif domain;DAZ-associated protein 1, RNA recognition motif 2;	nucleus	At2g33410	294.0	A	[A] RNA processing and modification;
Sspon.01G0052030-1P	Sspon.01G0052030-1P	0.550464214	0.881670654	0.832702154	1.403129892	0.720836153	0.782886341	1.095100567	1.427205985	0.79539971	0.915139523	1.036511963	1.558952845	0.80114	0.107348154782	0.67535	0.00697509644619	0.69719	0.0497834960842	0.58773	0.00064959224789	GO:0009628;GO:0050896;GO:0008150;GO:0080167;	response to abiotic stimulus;response to stimulus;biological_process;response to karrikin;	3;2;1;4;	GO:0005575;GO:0005576;	cellular_component;extracellular region;	1;2;							IPR002902;	Gnk2-homologous domain;	chloroplast				
Sspon.02G0008930-3D	Sspon.02G0008930-3D	0.311447532	1.265987028	1.323305958	1.068296494	0.349030965	1.194742095	1.723741495	0.795355202	0.52501455	1.193001344	1.502036993	0.748040345	0.32446	0.00030110846233	1.74182	0.0134345853916	0.2606	0.00109106225205	1.39899	0.0276971885633				GO:0016020;GO:0044464;GO:0005623;GO:0005575;GO:0071944;GO:0044425;GO:0005886;GO:0031224;GO:0031225;	membrane;cell part;cell;cellular_component;cell periphery;membrane part;plasma membrane;intrinsic component of membrane;anchored component of membrane;	2;2;2;1;3;2;3;3;4;	GO:0016787;GO:0004175;GO:0070001;GO:0070011;GO:0003824;GO:0003674;GO:0004190;GO:0008233;	hydrolase activity;endopeptidase activity;aspartic-type peptidase activity;peptidase activity, acting on L-amino acid peptides;catalytic activity;molecular_function;aspartic-type endopeptidase activity;peptidase activity;	3;6;6;5;2;1;7;4;				IPR032799;IPR034164;IPR021109;IPR032861;IPR001461;IPR001969;IPR033121;	Xylanase inhibitor, C-terminal;Pepsin-like domain;Aspartic peptidase domain;Xylanase inhibitor, N-terminal;Aspartic peptidase A1 family;Aspartic peptidase, active site;Peptidase family A1 domain;	plasma membrane	At2g17760	382.0	O	[O] Posttranslational modification, protein turnover, chaperones;
Sspon.03G0031200-2C	Sspon.03G0031200-2C	0.625118014	0.665215537	2.327744263	0.355396923	0.657670559	0.347970577	2.597797523	0.118819164	0.808000682	0.6010595	2.607525324	0.287681934	1.29521	0.229202516824	9.88724	4.05177061104e-05	0.27755	7.25553710043e-05	2.11872	0.0765146413375										K16055	map00500;map01100;	Starch and sucrose metabolism;Metabolic pathways;	IPR001830;IPR023214;IPR003337;IPR006379;	Glycosyl transferase, family 20;HAD-like domain;Trehalose-phosphatase;HAD-superfamily hydrolase, subfamily IIB;	cytosol	At1g06410	1231.0	G	[G] Carbohydrate transport and metabolism;
Sspon.03G0008780-2C	Sspon.03G0008780-2C	0.965575326	0.839628125	1.487859459	0.387560601	0.860987243	0.940517143	2.028459931	0.642145776	1.066106371	0.839628125	1.19402243	0.74750947	1.10417	0.252561876675	2.65041	0.0214684326849	0.61411	0.0735796911676	1.47409	0.0662430239122							GO:0004479;GO:0016742;GO:0003824;GO:0016740;GO:0016741;GO:0003674;	methionyl-tRNA formyltransferase activity;hydroxymethyl-, formyl- and related transferase activity;catalytic activity;transferase activity;transferase activity, transferring one-carbon groups;molecular_function;	6;5;2;3;4;1;	K00604	map00670;map00970;	One carbon pool by folate;Aminoacyl-tRNA biosynthesis;	IPR011034;IPR005793;IPR002376;	Formyl transferase, C-terminal-like;Formyl transferase, C-terminal;Formyl transferase, N-terminal;	chloroplast	At1g66520	421.0	J	[J] Translation, ribosomal structure and biogenesis;
Sspon.04G0001300-3C	Sspon.04G0001300-3C	0.973784309	0.432720986	0.732753404	1.161454506	0.616274044	0.610309056	0.526215691	1.329219797	1.556472877	1.310903393	1.203177005	1.546714934	1.33671	0.52857624888	0.60984	0.0838294107179	1.27796	0.538322722146	0.58303	0.125428442125													IPR003959;IPR035254;IPR027417;	ATPase, AAA-type, core;26S Proteasome regulatory subunit 6A;P-loop containing nucleoside triphosphate hydrolase;	cytosol	At3g05530	406.0	O	[O] Posttranslational modification, protein turnover, chaperones;
Sspon.07G0011420-1A	Sspon.07G0011420-1A	0.850476884	1.074009526	0.932269347	0.948169458	0.883637926	1.015923985	1.041206594	1.07719671	0.950139066	1.18151433	0.989674477	1.055781696	0.82051	0.0259617659263	0.9617	0.482231466736	0.90588	0.0966412215966	1.06176	0.369742074191										K00029	map00620;map00710;map01100;map01120;map01200;	Pyruvate metabolism;Carbon fixation in photosynthetic organisms;Metabolic pathways;Microbial metabolism in diverse environments;Carbon metabolism;	IPR012302;IPR001891;IPR015884;IPR016040;IPR012301;	Malic enzyme, NAD-binding;Malic oxidoreductase;Malic enzyme, conserved site;NAD(P)-binding domain;Malic enzyme, N-terminal domain;	chloroplast	At5g25880	906.0	C	[C] Energy production and conversion;
Sspon.03G0037760-1C	Sspon.03G0037760-1C	0.912659177	0.820119234	0.968688974	0.902017818	0.944352375	1.179364789	0.640045196	0.926312439	1.215150818	1.238238579	1.188809782	1.064240819	0.94887	0.750699685716	0.96715	0.859011760373	1.09816	0.648584616826	1.11932	0.457639420038	GO:0006739;GO:0006732;GO:0006733;GO:0009117;GO:0034641;GO:0006098;GO:0046496;GO:0072524;GO:0044699;GO:0006139;GO:0044710;GO:0051186;GO:0019682;GO:0071704;GO:1901360;GO:0019637;GO:0044281;GO:0009987;GO:0006725;GO:0008150;GO:0008152;GO:1901564;GO:0055086;GO:0046483;GO:0044238;GO:0005975;GO:0006081;GO:0051156;GO:1901135;GO:0044763;GO:0006796;GO:0006807;GO:0006793;GO:0019693;GO:0044237;GO:0006753;GO:0019362;	NADP metabolic process;coenzyme metabolic process;oxidoreduction coenzyme metabolic process;nucleotide metabolic process;cellular nitrogen compound metabolic process;pentose-phosphate shunt;nicotinamide nucleotide metabolic process;pyridine-containing compound metabolic process;single-organism process;nucleobase-containing compound metabolic process;single-organism metabolic process;cofactor metabolic process;glyceraldehyde-3-phosphate metabolic process;organic substance metabolic process;organic cyclic compound metabolic process;organophosphate metabolic process;small molecule metabolic process;cellular process;cellular aromatic compound metabolic process;biological_process;metabolic process;organonitrogen compound metabolic process;nucleobase-containing small molecule metabolic process;heterocycle metabolic process;primary metabolic process;carbohydrate metabolic process;cellular aldehyde metabolic process;glucose 6-phosphate metabolic process;carbohydrate derivative metabolic process;single-organism cellular process;phosphate-containing compound metabolic process;nitrogen compound metabolic process;phosphorus metabolic process;ribose phosphate metabolic process;cellular metabolic process;nucleoside phosphate metabolic process;pyridine nucleotide metabolic process;	8;5;6;6;4;6;7;5;2;4;3;4;5;3;4;4;4;2;4;1;2;4;4;4;3;4;4;5;4;3;5;3;4;5;3;5;6;	GO:0005737;GO:0044464;GO:0005623;GO:0005622;GO:0005575;GO:0044424;	cytoplasm;cell part;cell;intracellular;cellular_component;intracellular part;	4;2;2;3;1;3;	GO:0003674;GO:0016740;GO:0016744;GO:0003824;GO:0004801;	molecular_function;transferase activity;transferase activity, transferring aldehyde or ketonic groups;catalytic activity;sedoheptulose-7-phosphate:D-glyceraldehyde-3-phosphate glyceronetransferase activity;	1;3;4;2;5;	K00616	map00030;map01100;map01110;map01120;map01130;map01200;map01230;	Pentose phosphate pathway;Metabolic pathways;Biosynthesis of secondary metabolites;Microbial metabolism in diverse environments;Biosynthesis of antibiotics;Carbon metabolism;Biosynthesis of amino acids;	IPR001585;IPR004732;IPR013785;	Transaldolase/Fructose-6-phosphate aldolase;Transaldolase type 2;Aldolase-type TIM barrel;	chloroplast	At5g13420	261.0	G	[G] Carbohydrate transport and metabolism;
Sspon.06G0002900-3D	Sspon.06G0002900-3D	0.238694639	3.057886558	0.394392644	0.175304325	0.360800311	2.821937322	0.411447811	0.143680394	0.487347837	3.244366744	0.446632997	0.217508418	0.11912	4.61473004124e-05	2.33456	0.00082247547189	0.86776	0.493853992016	17.0071	2.09178232113e-05	GO:0016311;GO:0009987;GO:0044237;GO:0006796;GO:0008150;GO:0008152;GO:0006793;	dephosphorylation;cellular process;cellular metabolic process;phosphate-containing compound metabolic process;biological_process;metabolic process;phosphorus metabolic process;	6;2;3;5;1;2;4;	GO:0005575;GO:0005576;	cellular_component;extracellular region;	1;2;	GO:0016788;GO:0043169;GO:0016791;GO:0016787;GO:0043167;GO:0003824;GO:0005488;GO:0042578;GO:0003674;GO:0046872;GO:0003993;	hydrolase activity, acting on ester bonds;cation binding;phosphatase activity;hydrolase activity;ion binding;catalytic activity;binding;phosphoric ester hydrolase activity;molecular_function;metal ion binding;acid phosphatase activity;	4;4;6;3;3;2;2;5;1;5;7;	K22390			IPR004843;IPR008963;IPR029052;IPR015914;IPR025733;	Calcineurin-like phosphoesterase domain, ApaH type;Purple acid phosphatase-like, N-terminal;Metallo-dependent phosphatase-like;Purple acid phosphatase, N-terminal;Iron/zinc purple acid phosphatase-like C-terminal domain;	vacuolar membrane	At1g13750	797.0	G	[G] Carbohydrate transport and metabolism;
Sspon.05G0010080-1A	Sspon.05G0010080-1A	0.249189327	1.059454142	1.715738851	0.794265088	0.084544054	0.987445509	1.810119482	0.853174068	0.428500688	1.192857533	1.864214734	0.960496524	0.23528	0.00206598093587	2.0668	0.000141817550551	0.14141	0.000141520009289	1.24227	0.0529056965764													IPR001024;	PLAT/LH2 domain;	chloroplast				
Sspon.05G0013040-1A	Sspon.05G0013040-1A	0.577674653	1.304982485	0.960181162	1.059901686	0.468506002	1.208289087	1.061648105	1.257247032	0.559773858	1.311677091	1.052974224	1.177144615	0.41986	9.94862498609e-05	0.87995	0.101004761312	0.5223	0.000474657786273	1.09463	0.171908463037										K09839	map00906;map01100;map01110;	Carotenoid biosynthesis;Metabolic pathways;Biosynthesis of secondary metabolites;	IPR010788;IPR012674;	VDE lipocalin domain;Calycin;	chloroplast				
Sspon.04G0035390-1D	Sspon.04G0035390-1D	1.382806302	1.129289469	0.353529209	1.046175089	1.512784874	0.857889835	0.433470329	0.959903083	1.424980949	0.969235278	0.792017351	1.137918233	1.46142	0.00655107265747	0.50223	0.0224509268349	2.73624	0.00285705547425	0.94034	0.542534599821	GO:0009768;GO:0009765;GO:0019538;GO:0043170;GO:0044267;GO:0044260;GO:0015979;GO:0043412;GO:0036211;GO:0008150;GO:0006464;GO:0008152;GO:0009266;GO:0050896;GO:0006950;GO:0009314;GO:0009416;GO:0044238;GO:0009987;GO:0009409;GO:0009645;GO:0009644;GO:0009642;GO:0006091;GO:0019684;GO:0071704;GO:0018298;GO:0009628;GO:0044237;	photosynthesis, light harvesting in photosystem I;photosynthesis, light harvesting;protein metabolic process;macromolecule metabolic process;cellular protein metabolic process;cellular macromolecule metabolic process;photosynthesis;macromolecule modification;protein modification process;biological_process;cellular protein modification process;metabolic process;response to temperature stimulus;response to stimulus;response to stress;response to radiation;response to light stimulus;primary metabolic process;cellular process;response to cold;response to low light intensity stimulus;response to high light intensity;response to light intensity;generation of precursor metabolites and energy;photosynthesis, light reaction;organic substance metabolic process;protein-chromophore linkage;response to abiotic stimulus;cellular metabolic process;	6;5;4;4;5;4;4;5;5;1;6;2;4;2;3;4;5;3;2;4;7;7;6;4;5;3;7;3;3;	GO:0034357;GO:0031976;GO:0031975;GO:0031984;GO:0016021;GO:0016020;GO:0031967;GO:0043234;GO:0043231;GO:0044424;GO:0044425;GO:0044422;GO:0043229;GO:0043227;GO:0043226;GO:0009579;GO:0009570;GO:0044436;GO:0044435;GO:0044434;GO:0009782;GO:0044446;GO:0044444;GO:0055035;GO:0031224;GO:0005737;GO:0010287;GO:0042651;GO:0009526;GO:0009522;GO:0009521;GO:0044464;GO:0005623;GO:0005622;GO:0009535;GO:0009534;GO:0009536;GO:0009532;GO:0009941;GO:0009507;GO:0032991;GO:0005575;GO:0098796;	photosynthetic membrane;plastid thylakoid;envelope;organelle subcompartment;integral component of membrane;membrane;organelle envelope;protein complex;intracellular membrane-bounded organelle;intracellular part;membrane part;organelle part;intracellular organelle;membrane-bounded organelle;organelle;thylakoid;chloroplast stroma;thylakoid part;plastid part;chloroplast part;photosystem I antenna complex;intracellular organelle part;cytoplasmic part;plastid thylakoid membrane;intrinsic component of membrane;cytoplasm;plastoglobule;thylakoid membrane;plastid envelope;photosystem I;photosystem;cell part;cell;intracellular;chloroplast thylakoid membrane;chloroplast thylakoid;plastid;plastid stroma;chloroplast envelope;chloroplast;macromolecular complex;cellular_component;membrane protein complex;	3;5;3;4;4;2;4;3;4;3;2;2;3;3;2;4;6;4;4;5;4;3;4;5;3;4;6;4;5;5;4;2;2;3;6;6;5;5;6;6;2;1;3;	GO:1901363;GO:0046872;GO:0016168;GO:0003674;GO:0005488;GO:0031409;GO:0046906;GO:0097159;GO:0046983;GO:0043169;GO:0043167;GO:0042802;GO:0042803;GO:0005515;	heterocyclic compound binding;metal ion binding;chlorophyll binding;molecular_function;binding;pigment binding;tetrapyrrole binding;organic cyclic compound binding;protein dimerization activity;cation binding;ion binding;identical protein binding;protein homodimerization activity;protein binding;	3;5;5;1;2;3;4;3;4;4;3;4;5;3;				IPR022796;IPR023329;IPR001344;	Chlorophyll A-B binding protein;Chlorophyll a/b binding protein domain;Chlorophyll A-B binding protein, plant;	mitochondria				
Sspon.08G0020100-1P	Sspon.08G0020100-1P	0.763640043	0.988229785	1.323935856	0.76446542	0.928786796	1.189812154	1.51805809	1.150130585	0.827360706	0.658134689	1.42345723	0.463988646	0.88845	0.551152768173	1.79327	0.0380956058272	0.59074	0.00140234269278	1.19238	0.577498135018										K11594	map04622;map05161;map05203;	RIG-I-like receptor signaling pathway;Hepatitis B;Viral carcinogenesis;	IPR000629;IPR011545;IPR014014;IPR001650;IPR014001;IPR027417;	ATP-dependent RNA helicase DEAD-box, conserved site;DEAD/DEAH box helicase domain;RNA helicase, DEAD-box type, Q motif;Helicase, C-terminal;Helicase superfamily 1/2, ATP-binding domain;P-loop containing nucleoside triphosphate hydrolase;	chloroplast	At2g42520	556.0	A	[A] RNA processing and modification;
Sspon.03G0033870-1T	Sspon.03G0033870-1T	0.655769135	0.493387427	2.204624031	0.436770539	1.421010308	0.697393588	1.932497694	0.508897783	0.82112207	0.587921549	1.843170037	0.397435839	1.62922	0.194797320086	4.45259	0.000168288274699	0.48458	0.0160813443243	1.32432	0.0974285969469	GO:0044281;GO:0044283;GO:1901362;GO:1901360;GO:0044710;GO:0044711;GO:0000003;GO:0043650;GO:0009073;GO:0032787;GO:0003006;GO:0043436;GO:1901564;GO:0009072;GO:0043648;GO:0044702;GO:0044707;GO:0009790;GO:0016053;GO:0019438;GO:0019632;GO:0006807;GO:1901576;GO:0048316;GO:0008150;GO:0008152;GO:0044767;GO:0010154;GO:0046394;GO:0046417;GO:1901615;GO:0009791;GO:0044249;GO:0009793;GO:1901566;GO:0044699;GO:0032502;GO:0032501;GO:0048608;GO:0008652;GO:0009987;GO:0006725;GO:0006082;GO:0048731;GO:0061458;GO:0019752;GO:0007275;GO:0006520;GO:0071704;GO:0009423;GO:0022414;GO:0009058;GO:0044763;GO:0044238;GO:0048856;GO:0044237;	small molecule metabolic process;small molecule biosynthetic process;organic cyclic compound biosynthetic process;organic cyclic compound metabolic process;single-organism metabolic process;single-organism biosynthetic process;reproduction;dicarboxylic acid biosynthetic process;aromatic amino acid family biosynthetic process;monocarboxylic acid metabolic process;developmental process involved in reproduction;oxoacid metabolic process;organonitrogen compound metabolic process;aromatic amino acid family metabolic process;dicarboxylic acid metabolic process;single organism reproductive process;single-multicellular organism process;embryo development;organic acid biosynthetic process;aromatic compound biosynthetic process;shikimate metabolic process;nitrogen compound metabolic process;organic substance biosynthetic process;seed development;biological_process;metabolic process;single-organism developmental process;fruit development;carboxylic acid biosynthetic process;chorismate metabolic process;organic hydroxy compound metabolic process;post-embryonic development;cellular biosynthetic process;embryo development ending in seed dormancy;organonitrogen compound biosynthetic process;single-organism process;developmental process;multicellular organismal process;reproductive structure development;cellular amino acid biosynthetic process;cellular process;cellular aromatic compound metabolic process;organic acid metabolic process;system development;reproductive system development;carboxylic acid metabolic process;multicellular organism development;cellular amino acid metabolic process;organic substance metabolic process;chorismate biosynthetic process;reproductive process;biosynthetic process;single-organism cellular process;primary metabolic process;anatomical structure development;cellular metabolic process;	4;5;5;4;3;4;2;7;6;7;3;5;4;5;7;3;3;5;5;5;5;3;4;4;1;2;3;5;6;8;4;4;4;4;5;2;2;2;4;5;2;4;4;4;5;6;4;4;3;8;2;3;3;3;3;3;	GO:0043231;GO:0044424;GO:0044422;GO:0043229;GO:0043227;GO:0043226;GO:0009570;GO:0044435;GO:0044434;GO:0044446;GO:0044444;GO:0005737;GO:0044464;GO:0005623;GO:0005622;GO:0009536;GO:0009532;GO:0009507;GO:0005575;	intracellular membrane-bounded organelle;intracellular part;organelle part;intracellular organelle;membrane-bounded organelle;organelle;chloroplast stroma;plastid part;chloroplast part;intracellular organelle part;cytoplasmic part;cytoplasm;cell part;cell;intracellular;plastid;plastid stroma;chloroplast;cellular_component;	4;3;2;3;3;2;6;4;5;3;4;4;2;2;3;5;5;6;1;	GO:0003855;GO:1901363;GO:0000166;GO:0016614;GO:0016616;GO:0003674;GO:0005488;GO:1901265;GO:0003824;GO:0016835;GO:0016836;GO:0016491;GO:0016829;GO:0048037;GO:0097159;GO:0050662;GO:0050661;GO:0036094;GO:0004764;	3-dehydroquinate dehydratase activity;heterocyclic compound binding;nucleotide binding;oxidoreductase activity, acting on CH-OH group of donors;oxidoreductase activity, acting on the CH-OH group of donors, NAD or NADP as acceptor;molecular_function;binding;nucleoside phosphate binding;catalytic activity;carbon-oxygen lyase activity;hydro-lyase activity;oxidoreductase activity;lyase activity;cofactor binding;organic cyclic compound binding;coenzyme binding;NADP binding;small molecule binding;shikimate 3-dehydrogenase (NADP+) activity;	6;3;4;4;5;1;2;4;2;4;5;3;3;3;3;4;5;3;6;	K13832	map00400;map01100;map01110;map01130;map01230;	"Phenylalanine, tyrosine and tryptophan biosynthesis";Metabolic pathways;Biosynthesis of secondary metabolites;Biosynthesis of antibiotics;Biosynthesis of amino acids;	IPR013708;IPR001381;IPR013785;IPR016040;	Shikimate dehydrogenase substrate binding, N-terminal;3-dehydroquinate dehydratase type I;Aldolase-type TIM barrel;NAD(P)-binding domain;	cytosol	At3g06350	464.0	E	[E] Amino acid transport and metabolism;
Sspon.03G0002980-1A	Sspon.03G0002980-1A	0.949943341	0.688968813	1.240873035	1.035818101	0.96836971	0.66132926	1.311622407	1.128886042	1.01537173	0.699265901	1.223727644	1.075824013	1.43137	0.000197279099036	1.16531	0.00938394256703	0.77688	0.00107154176741	0.63248	0.000170315076657	GO:0009167;GO:0044281;GO:0009161;GO:1901360;GO:0044712;GO:0044710;GO:0044711;GO:0009199;GO:0006733;GO:0009205;GO:0046034;GO:0046031;GO:0032787;GO:0043436;GO:0046128;GO:0009179;GO:0046483;GO:1901564;GO:0016052;GO:0016051;GO:0006163;GO:0006165;GO:0019637;GO:0009141;GO:0044283;GO:0009144;GO:0006807;GO:0046496;GO:1901576;GO:1901575;GO:0051186;GO:0019318;GO:0019319;GO:0009150;GO:0008150;GO:0008152;GO:0044723;GO:0044724;GO:0009117;GO:0006753;GO:0006757;GO:0006739;GO:0006732;GO:0016310;GO:0034641;GO:0009123;GO:0009126;GO:0009259;GO:0044699;GO:0006139;GO:0042278;GO:0046939;GO:0009987;GO:0006725;GO:0051156;GO:0009132;GO:0009135;GO:0055086;GO:0006082;GO:0005996;GO:1901135;GO:0006006;GO:0009185;GO:0046364;GO:0019752;GO:0006098;GO:0019693;GO:0006081;GO:0072521;GO:0006091;GO:0006090;GO:0072524;GO:0006096;GO:0006094;GO:0019682;GO:0071704;GO:0009058;GO:0044763;GO:0009116;GO:0009119;GO:0009056;GO:0044238;GO:0005975;GO:0044237;GO:1901657;GO:0006796;GO:0006793;GO:0019362;	purine ribonucleoside monophosphate metabolic process;small molecule metabolic process;ribonucleoside monophosphate metabolic process;organic cyclic compound metabolic process;single-organism catabolic process;single-organism metabolic process;single-organism biosynthetic process;ribonucleoside triphosphate metabolic process;oxidoreduction coenzyme metabolic process;purine ribonucleoside triphosphate metabolic process;ATP metabolic process;ADP metabolic process;monocarboxylic acid metabolic process;oxoacid metabolic process;purine ribonucleoside metabolic process;purine ribonucleoside diphosphate metabolic process;heterocycle metabolic process;organonitrogen compound metabolic process;carbohydrate catabolic process;carbohydrate biosynthetic process;purine nucleotide metabolic process;nucleoside diphosphate phosphorylation;organophosphate metabolic process;nucleoside triphosphate metabolic process;small molecule biosynthetic process;purine nucleoside triphosphate metabolic process;nitrogen compound metabolic process;nicotinamide nucleotide metabolic process;organic substance biosynthetic process;organic substance catabolic process;cofactor metabolic process;hexose metabolic process;hexose biosynthetic process;purine ribonucleotide metabolic process;biological_process;metabolic process;single-organism carbohydrate metabolic process;single-organism carbohydrate catabolic process;nucleotide metabolic process;nucleoside phosphate metabolic process;ATP generation from ADP;NADP metabolic process;coenzyme metabolic process;phosphorylation;cellular nitrogen compound metabolic process;nucleoside monophosphate metabolic process;purine nucleoside monophosphate metabolic process;ribonucleotide metabolic process;single-organism process;nucleobase-containing compound metabolic process;purine nucleoside metabolic process;nucleotide phosphorylation;cellular process;cellular aromatic compound metabolic process;glucose 6-phosphate metabolic process;nucleoside diphosphate metabolic process;purine nucleoside diphosphate metabolic process;nucleobase-containing small molecule metabolic process;organic acid metabolic process;monosaccharide metabolic process;carbohydrate derivative metabolic process;glucose metabolic process;ribonucleoside diphosphate metabolic process;monosaccharide biosynthetic process;carboxylic acid metabolic process;pentose-phosphate shunt;ribose phosphate metabolic process;cellular aldehyde metabolic process;purine-containing compound metabolic process;generation of precursor metabolites and energy;pyruvate metabolic process;pyridine-containing compound metabolic process;glycolytic process;gluconeogenesis;glyceraldehyde-3-phosphate metabolic process;organic substance metabolic process;biosynthetic process;single-organism cellular process;nucleoside metabolic process;ribonucleoside metabolic process;catabolic process;primary metabolic process;carbohydrate metabolic process;cellular metabolic process;glycosyl compound metabolic process;phosphate-containing compound metabolic process;phosphorus metabolic process;pyridine nucleotide metabolic process;	8;4;7;4;4;3;4;7;6;8;8;8;7;5;7;8;4;4;5;5;6;7;4;6;5;7;3;7;4;4;4;6;7;7;1;2;4;5;6;5;5;8;5;6;4;6;7;6;2;4;6;7;2;4;5;6;7;4;4;5;4;7;7;6;6;6;5;4;5;4;8;5;6;8;5;3;3;3;5;6;3;3;4;3;4;5;4;6;	GO:0044424;GO:0005737;GO:0044464;GO:0005623;GO:0005622;GO:0005575;	intracellular part;cytoplasm;cell part;cell;intracellular;cellular_component;	3;4;2;2;3;1;	GO:0016860;GO:0003674;GO:0016861;GO:0003824;GO:0016853;GO:0004807;	intramolecular oxidoreductase activity;molecular_function;intramolecular oxidoreductase activity, interconverting aldoses and ketoses;catalytic activity;isomerase activity;triose-phosphate isomerase activity;	4;1;5;2;3;6;				IPR013785;IPR000652;IPR020861;	Aldolase-type TIM barrel;Triosephosphate isomerase;Triosephosphate isomerase, active site;	cytosol	At3g55440	324.0	G	[G] Carbohydrate transport and metabolism;
Sspon.02G0053370-2D	Sspon.02G0053370-2D	0.182916524	1.598527571	0.89684126	1.12642067	0.890242719	1.424101999	1.056015488	1.006401933	0.401919594	1.444457874	0.724843453	1.247310913	0.33021	0.00993188124574	0.79219	0.118766985105	0.55088	0.156155992891	1.32157	0.0150420676386	GO:0080090;GO:0019222;GO:0031326;GO:0031323;GO:0006139;GO:0090304;GO:0044249;GO:0034641;GO:0006807;GO:0034645;GO:1901362;GO:0032774;GO:0044260;GO:0071704;GO:2000112;GO:0097659;GO:0019219;GO:0010467;GO:0065007;GO:1901360;GO:0010468;GO:0018130;GO:1901576;GO:0009889;GO:0009987;GO:0006725;GO:1903506;GO:0050794;GO:0009058;GO:0009059;GO:0008150;GO:0051171;GO:0008152;GO:2001141;GO:0034654;GO:0046483;GO:0016070;GO:0044238;GO:0044271;GO:0060255;GO:0051252;GO:0044237;GO:0043170;GO:0050789;GO:0006355;GO:0010556;GO:0006351;GO:0019438;	regulation of primary metabolic process;regulation of metabolic process;regulation of cellular biosynthetic process;regulation of cellular metabolic process;nucleobase-containing compound metabolic process;nucleic acid metabolic process;cellular biosynthetic process;cellular nitrogen compound metabolic process;nitrogen compound metabolic process;cellular macromolecule biosynthetic process;organic cyclic compound biosynthetic process;RNA biosynthetic process;cellular macromolecule metabolic process;organic substance metabolic process;regulation of cellular macromolecule biosynthetic process;nucleic acid-templated transcription;regulation of nucleobase-containing compound metabolic process;gene expression;biological regulation;organic cyclic compound metabolic process;regulation of gene expression;heterocycle biosynthetic process;organic substance biosynthetic process;regulation of biosynthetic process;cellular process;cellular aromatic compound metabolic process;regulation of nucleic acid-templated transcription;regulation of cellular process;biosynthetic process;macromolecule biosynthetic process;biological_process;regulation of nitrogen compound metabolic process;metabolic process;regulation of RNA biosynthetic process;nucleobase-containing compound biosynthetic process;heterocycle metabolic process;RNA metabolic process;primary metabolic process;cellular nitrogen compound biosynthetic process;regulation of macromolecule metabolic process;regulation of RNA metabolic process;cellular metabolic process;macromolecule metabolic process;regulation of biological process;regulation of transcription, DNA-templated;regulation of macromolecule biosynthetic process;transcription, DNA-templated;aromatic compound biosynthetic process;	4;3;5;4;4;5;4;4;3;5;5;6;4;3;6;7;5;5;2;4;5;5;4;4;2;4;7;3;3;5;1;4;2;6;5;4;5;3;5;4;5;3;4;2;6;5;6;5;	GO:0005622;GO:0005623;GO:0043227;GO:0005634;GO:0005575;GO:0043231;GO:0044464;GO:0043229;GO:0043226;GO:0044424;	intracellular;cell;membrane-bounded organelle;nucleus;cellular_component;intracellular membrane-bounded organelle;cell part;intracellular organelle;organelle;intracellular part;	3;2;3;5;1;4;2;3;2;3;	GO:0003674;GO:0005488;GO:0003677;GO:1901363;GO:1901265;GO:0043565;GO:0000166;GO:0003676;GO:0008327;GO:0036094;GO:0097159;	molecular_function;binding;DNA binding;heterocyclic compound binding;nucleoside phosphate binding;sequence-specific DNA binding;nucleotide binding;nucleic acid binding;methyl-CpG binding;small molecule binding;organic cyclic compound binding;	1;2;5;3;4;6;4;4;5;3;3;				IPR001739;IPR016177;	Methyl-CpG DNA binding;DNA-binding domain;	nucleus				
Sspon.02G0043560-1B	Sspon.02G0043560-1B	0.684223309	0.223609254	1.160894642	0.895195256	0.842276532	0.646587828	2.072834331	0.484040463	0.663529718	2.272503786	1.368462415	0.685842464	0.69686	0.639202343604	2.22858	0.0480648215319	0.47587	0.0461870615648	1.52183	0.602220555226										K02958	map03010;	Ribosome;	IPR020934;IPR002222;IPR023575;IPR005713;	Ribosomal protein S19 conserved site;Ribosomal protein S19/S15;Ribosomal protein S19, superfamily;Ribosomal protein S19A/S15e;	cytosol	At5g09500	261.0	J	[J] Translation, ribosomal structure and biogenesis;
Sspon.08G0003610-2B	Sspon.08G0003610-2B	4.762797723	0.123570469	1.322999368	0.042082502	0.252598472	0.156328606	1.395033644	1.240774246	0.401206348	0.620361258	1.576477252	0.105770114	6.01671	0.36887525266	3.09263	0.0710386129226	1.26129	0.813082394622	0.64831	0.718772075578													IPR014722;IPR008991;IPR001141;IPR005824;	Ribosomal protein L2 domain 2;Translation protein SH3-like domain;Ribosomal protein L27e;KOW;	chloroplast	At4g15000	210.0	J	[J] Translation, ribosomal structure and biogenesis;
Sspon.05G0015470-1A	Sspon.05G0015470-1A	0.811101165	0.500265028	2.276049922	0.388839091	0.848986943	0.515332963	2.439421844	0.331278621	0.891647434	0.559792968	2.362642559	0.074641462	1.61975	0.000375518008903	8.90599	4.09052415004e-05	0.36051	8.8003328564e-06	1.98222	0.0570230676515				GO:0071944;GO:0016021;GO:0016020;GO:0031224;GO:0005886;GO:0044464;GO:0005623;GO:0005575;GO:0044425;	cell periphery;integral component of membrane;membrane;intrinsic component of membrane;plasma membrane;cell part;cell;cellular_component;membrane part;	3;4;2;3;3;2;2;1;2;	GO:0035639;GO:0003674;GO:0005488;GO:0001883;GO:0000166;GO:1901363;GO:1901265;GO:0001882;GO:0043168;GO:0032549;GO:0043167;GO:0004674;GO:0016740;GO:0004672;GO:0017076;GO:0005524;GO:0016301;GO:0036094;GO:0003824;GO:0030554;GO:0016773;GO:0016772;GO:0097367;GO:0032559;GO:0097159;GO:0032555;GO:0032550;GO:0032553;	purine ribonucleoside triphosphate binding;molecular_function;binding;purine nucleoside binding;nucleotide binding;heterocyclic compound binding;nucleoside phosphate binding;nucleoside binding;anion binding;ribonucleoside binding;ion binding;protein serine/threonine kinase activity;transferase activity;protein kinase activity;purine nucleotide binding;ATP binding;kinase activity;small molecule binding;catalytic activity;adenyl nucleotide binding;phosphotransferase activity, alcohol group as acceptor;transferase activity, transferring phosphorus-containing groups;carbohydrate derivative binding;adenyl ribonucleotide binding;organic cyclic compound binding;purine ribonucleotide binding;purine ribonucleoside binding;ribonucleotide binding;	5;1;2;5;4;3;4;4;4;5;3;7;3;6;5;6;5;3;2;6;5;4;3;6;3;5;6;4;				IPR017441;IPR011009;IPR000719;IPR003591;IPR001245;IPR008271;IPR032675;IPR013210;IPR001611;	Protein kinase, ATP binding site;Protein kinase-like domain;Protein kinase domain;Leucine-rich repeat, typical subtype;Serine-threonine/tyrosine-protein kinase, catalytic domain;Serine/threonine-protein kinase, active site;Leucine-rich repeat domain, L domain-like;Leucine-rich repeat-containing N-terminal, plant-type;Leucine-rich repeat;	vacuolar membrane	146298365	170.0	K	[K] Transcription	COG4886	Leucine-rich repeat (LRR) protein
Sspon.04G0008080-3C	Sspon.04G0008080-3C	0.857434531	0.514598629	0.022561231	1.073414685	0.959918978	0.470661331	2.409979089	1.009588164	1.205205029	0.002725879	2.38153513	1.092377324	3.05931	0.0248194761242	1.51606	0.528073044476	0.62786	0.495760526667	0.31114	0.0116874883017										K00856	map00230;map01100;	Purine metabolism;Metabolic pathways;	IPR011611;IPR029056;IPR001805;IPR002173;	Carbohydrate kinase PfkB;Ribokinase-like;Adenosine kinase;Carbohydrate/puine kinase, PfkB, conserved site;	cytosol	At5g03300	568.0	G	[G] Carbohydrate transport and metabolism;
Sspon.03G0037710-1C	Sspon.03G0037710-1C	0.489481579	1.387770048	1.063004217	0.939747936	0.464369663	1.391195474	1.098853073	1.052196407	0.538476985	1.434603891	1.03548269	1.104818039	0.35417	4.32676106121e-06	1.03248	0.554404029176	0.46674	3.71155310299e-05	1.36064	0.00186793409114										K00688	map00500;map01100;map01110;map04910;map04922;map04931;	Starch and sucrose metabolism;Metabolic pathways;Biosynthesis of secondary metabolites;Insulin signaling pathway;Glucagon signaling pathway;Insulin resistance;	IPR000811;IPR035090;IPR011833;	Glycosyl transferase, family 35;Phosphorylase pyridoxal-phosphate attachment site;Glycogen/starch/alpha-glucan phosphorylase;	cytosol	At3g46970	1409.0	G	[G] Carbohydrate transport and metabolism;
Sspon.01G0001790-3D	Sspon.01G0001790-3D	0.674839127	1.090556135	1.071527004	1.186324909	0.691998898	0.941342824	1.044205582	1.388838959	0.735665241	0.969287366	1.040802387	1.164611568	0.70056	0.0036917142412	0.84404	0.0542065430157	0.66608	6.86770408351e-05	0.8025	0.0440107440875										K05298	map00710;map01100;map01120;map01200;	Carbon fixation in photosynthetic organisms;Metabolic pathways;Microbial metabolism in diverse environments;Carbon metabolism;	IPR020831;IPR020830;IPR020828;IPR020829;IPR016040;IPR006424;	Glyceraldehyde/Erythrose phosphate dehydrogenase family;Glyceraldehyde 3-phosphate dehydrogenase, active site;Glyceraldehyde 3-phosphate dehydrogenase, NAD(P) binding domain;Glyceraldehyde 3-phosphate dehydrogenase, catalytic domain;NAD(P)-binding domain;Glyceraldehyde-3-phosphate dehydrogenase, type I;	chloroplast	At1g42970	697.0	G	[G] Carbohydrate transport and metabolism;
Sspon.07G0022670-1B	Sspon.07G0022670-1B	0.152831889	1.77689766	1.238755326	0.82249936	0.189764927	1.4526906	1.337746281	0.853538331	0.248812398	1.766150834	1.318655645	0.841656747	0.11838	0.000181807067851	1.54711	0.000131106413289	0.15183	1.16885097337e-05	1.98425	0.00150014785703															cytosol				
Sspon.05G0003190-2B	Sspon.05G0003190-2B	0.034407823	1.509397245	0.995505728	1.352397402	0.098857369	1.268671374	1.066234184	1.289900742	0.528140105	1.52580668	0.999405	1.331276347	0.15368	0.00230727032208	0.77038	0.000492113075489	0.21606	0.00695132033665	1.08312	0.265461993101													IPR000566;IPR012674;IPR022272;	Lipocalin/cytosolic fatty-acid binding domain;Calycin;Lipocalin family conserved site;	chloroplast	At3g47860	402.0	M	[M] Cell wall/membrane/envelope biogenesis;
Sspon.04G0015930-2D	Sspon.04G0015930-2D	0.344605813	1.566293248	0.283305554	1.406749934	0.13205888	1.46415842	1.189120463	1.464352041	0.138119202	1.56716454	1.04467955	1.399392354	0.13372	6.90945764081e-05	0.58942	0.106674975282	0.24424	0.0936793902145	1.0766	0.0522334115565													IPR001246;IPR001024;IPR020833;IPR027433;IPR000907;IPR020834;IPR013819;	Lipoxygenase, plant;PLAT/LH2 domain;Lipoxygenase, iron binding site;Lipoxygenase, domain 3;Lipoxygenase;Lipoxygenase, conserved site;Lipoxygenase, C-terminal;	chloroplast	At3g45140	753.0	I	[I] Lipid transport and metabolism;
Sspon.04G0008080-3P	Sspon.04G0008080-3P	0.462746181	0.807883741	1.649518525	0.821955173	0.48643819	0.823280742	1.892556629	0.902712957	0.580038705	0.88369613	1.76856488	0.920608148	0.60807	0.00152567128421	2.00759	0.00031322848155	0.28795	8.91875046122e-05	0.9507	0.318192387113										K00856	map00230;map01100;	Purine metabolism;Metabolic pathways;	IPR011611;IPR029056;IPR001805;IPR002173;	Carbohydrate kinase PfkB;Ribokinase-like;Adenosine kinase;Carbohydrate/puine kinase, PfkB, conserved site;	cytosol	At5g03300	602.0	G	[G] Carbohydrate transport and metabolism;
Sspon.01G0001950-2B	Sspon.01G0001950-2B	0.832703282	1.382704394	0.487054772	1.492504144	0.684777086	1.082088494	0.487965172	1.499585032	0.952793311	1.36109389	0.425754509	1.310975913	0.64567	0.0218910822083	0.32553	0.000119153630103	1.76351	0.0112871366288	0.88911	0.238166164182										K13473	map04626;	Plant-pathogen interaction;	IPR018392;	LysM domain;	chloroplast	557827303	67.8	M	[M] Cell wall/membrane/envelope biogenesis	COG1388	LysM repeat
Sspon.05G0010080-4D	Sspon.05G0010080-4D	0.249189327	1.059454142	1.715738851	0.794265088	0.084544054	0.987445509	1.810119482	0.853174068	0.428500688	1.192857533	1.864214734	0.960496524	0.23528	0.00206598093587	2.0668	0.000141817550551	0.14141	0.000141520009289	1.24227	0.0529056965764				GO:0055035;GO:0034357;GO:0031976;GO:0043229;GO:0071944;GO:0005622;GO:0043227;GO:0043226;GO:0009579;GO:0009534;GO:0009536;GO:0031090;GO:0005773;GO:0098805;GO:0016020;GO:0005774;GO:0044437;GO:0044436;GO:0044435;GO:0044434;GO:0009535;GO:0098588;GO:0044446;GO:0031984;GO:0005886;GO:0042651;GO:0009507;GO:0043231;GO:0044464;GO:0005623;GO:0005737;GO:0005575;GO:0044444;GO:0044424;GO:0044422;	plastid thylakoid membrane;photosynthetic membrane;plastid thylakoid;intracellular organelle;cell periphery;intracellular;membrane-bounded organelle;organelle;thylakoid;chloroplast thylakoid;plastid;organelle membrane;vacuole;whole membrane;membrane;vacuolar membrane;vacuolar part;thylakoid part;plastid part;chloroplast part;chloroplast thylakoid membrane;bounding membrane of organelle;intracellular organelle part;organelle subcompartment;plasma membrane;thylakoid membrane;chloroplast;intracellular membrane-bounded organelle;cell part;cell;cytoplasm;cellular_component;cytoplasmic part;intracellular part;organelle part;	5;3;5;3;3;3;3;2;4;6;5;3;5;3;2;4;4;4;4;5;6;4;3;4;3;4;6;4;2;2;4;1;4;3;2;							IPR001024;	PLAT/LH2 domain;	chloroplast				
Sspon.08G0011000-3C	Sspon.08G0011000-3C	1.466048107	1.003563214	0.499582862	1.061853339	1.491497408	0.745701922	0.545241901	1.062742193	1.798573155	0.8863748	0.6002573	0.838563799	1.80454	0.00559739072581	0.55518	0.0053697979638	2.89111	0.000724442081864	0.88947	0.358981981958	GO:0044238;GO:0071704;GO:0006749;GO:0043412;GO:0006807;GO:0044237;GO:0098754;GO:0043170;GO:0009735;GO:0009636;GO:0098869;GO:0044267;GO:0009719;GO:0006575;GO:0009987;GO:0044260;GO:1990748;GO:0008150;GO:0006464;GO:0008152;GO:0042221;GO:0034641;GO:0006790;GO:0010033;GO:1901564;GO:0043603;GO:0019538;GO:0009725;GO:0050896;GO:0036211;GO:0010731;GO:0006518;	primary metabolic process;organic substance metabolic process;glutathione metabolic process;macromolecule modification;nitrogen compound metabolic process;cellular metabolic process;detoxification;macromolecule metabolic process;response to cytokinin;response to toxic substance;cellular oxidant detoxification;cellular protein metabolic process;response to endogenous stimulus;cellular modified amino acid metabolic process;cellular process;cellular macromolecule metabolic process;cellular detoxification;biological_process;cellular protein modification process;metabolic process;response to chemical;cellular nitrogen compound metabolic process;sulfur compound metabolic process;response to organic substance;organonitrogen compound metabolic process;cellular amide metabolic process;protein metabolic process;response to hormone;response to stimulus;protein modification process;protein glutathionylation;peptide metabolic process;	3;3;5;5;3;3;2;4;5;4;4;5;3;4;2;4;3;1;6;2;3;4;4;4;4;5;4;4;2;5;7;5;	GO:0031975;GO:0043229;GO:0043227;GO:0043226;GO:0005737;GO:0009941;GO:0009536;GO:0009532;GO:0009570;GO:0044435;GO:0044434;GO:0031967;GO:0009507;GO:0009526;GO:0005575;GO:0043231;GO:0044464;GO:0005623;GO:0005622;GO:0044446;GO:0044444;GO:0044424;GO:0044422;	envelope;intracellular organelle;membrane-bounded organelle;organelle;cytoplasm;chloroplast envelope;plastid;plastid stroma;chloroplast stroma;plastid part;chloroplast part;organelle envelope;chloroplast;plastid envelope;cellular_component;intracellular membrane-bounded organelle;cell part;cell;intracellular;intracellular organelle part;cytoplasmic part;intracellular part;organelle part;	3;3;3;2;4;6;5;5;6;4;5;4;6;5;1;4;2;2;3;3;4;3;2;	GO:0003674;GO:0016491;GO:0016765;GO:0016740;GO:0016667;GO:0045174;GO:0016209;GO:0003824;GO:0004364;GO:0016672;GO:0015038;GO:0015037;GO:0015036;	molecular_function;oxidoreductase activity;transferase activity, transferring alkyl or aryl (other than methyl) groups;transferase activity;oxidoreductase activity, acting on a sulfur group of donors;glutathione dehydrogenase (ascorbate) activity;antioxidant activity;catalytic activity;glutathione transferase activity;oxidoreductase activity, acting on a sulfur group of donors, quinone or similar compound as acceptor;glutathione disulfide oxidoreductase activity;peptide disulfide oxidoreductase activity;disulfide oxidoreductase activity;	1;3;4;3;4;3;2;2;5;5;7;6;5;	K21888			IPR012336;IPR004045;	Thioredoxin-like fold;Glutathione S-transferase, N-terminal;	chloroplast	At5g16710_1	150.0	P	[P] Inorganic ion transport and metabolism;
Sspon.02G0023190-1P	Sspon.02G0023190-1P	0.71158738	0.947815027	1.191616994	0.979080451	0.718307453	0.78846957	1.396920916	1.04371844	0.828790007	0.970481036	1.427730741	0.995481985	0.83446	0.0954629949299	1.33065	0.0122267579515	0.56238	0.00215160071707	0.89679	0.161048564597													IPR001179;	FKBP-type peptidyl-prolyl cis-trans isomerase domain;	mitochondria	At3g10060	239.0	O	[O] Posttranslational modification, protein turnover, chaperones;
Sspon.02G0023770-1A	Sspon.02G0023770-1A	0.36080222	1.733801534	0.425078062	1.313404109	0.413566887	1.762425905	0.453333879	1.45763163	0.409721639	1.722499207	0.43690865	1.510826278	0.22689	3.37994689547e-07	0.30718	7.70031734107e-05	0.90023	0.0811535061881	1.2188	0.00655706130125													IPR001478;IPR019734;IPR013026;IPR011990;	PDZ domain;Tetratricopeptide repeat;Tetratricopeptide repeat-containing domain;Tetratricopeptide-like helical domain;	chloroplast	430742256	63.9	R	[R] General function prediction only	COG0457	Tetratricopeptide (TPR) repeat
Sspon.04G0003380-1A	Sspon.04G0003380-1A	0.5632464	1.040001779	1.044449598	1.252277125	0.608334578	1.073627292	1.025451057	1.314012854	0.639113486	1.042314645	1.115563872	1.281607315	0.57374	5.28830344478e-05	0.82785	0.00251092892469	0.56842	0.000200410011116	0.82017	0.000380960384773										K02113	map00190;map00195;map01100;	Oxidative phosphorylation;Photosynthesis;Metabolic pathways;	IPR026015;IPR020781;IPR000711;	F1F0 ATP synthase OSCP/delta subunit, N-terminal domain;ATPase, OSCP/delta subunit, conserved site;ATPase, OSCP/delta subunit;	chloroplast	At4g09650	217.0	C	[C] Energy production and conversion;
Sspon.07G0003890-2B	Sspon.07G0003890-2B	1.249019391	0.608007069	1.385190678	0.781886745	1.416847852	0.615936509	1.306350684	0.641830259	1.375420881	0.631863551	1.366862841	0.62078354	2.17764	0.000139106618106	1.98503	0.000275429184605	0.99578	0.923500493843	0.90771	0.285342870948				GO:0044444;GO:0005740;GO:0031975;GO:0043229;GO:0043227;GO:0043226;GO:0005737;GO:0031090;GO:0016020;GO:0005739;GO:0005575;GO:0031967;GO:0031966;GO:0044425;GO:0043231;GO:0044464;GO:0005623;GO:0005622;GO:0044446;GO:0005743;GO:0044429;GO:0044424;GO:0019866;GO:0070469;GO:0044422;	cytoplasmic part;mitochondrial envelope;envelope;intracellular organelle;membrane-bounded organelle;organelle;cytoplasm;organelle membrane;membrane;mitochondrion;cellular_component;organelle envelope;mitochondrial membrane;membrane part;intracellular membrane-bounded organelle;cell part;cell;intracellular;intracellular organelle part;mitochondrial inner membrane;mitochondrial part;intracellular part;organelle inner membrane;respiratory chain;organelle part;	4;5;3;3;3;2;4;3;2;5;1;4;4;2;4;2;2;3;3;5;4;3;4;3;2;	GO:0004175;GO:0008121;GO:0003674;GO:0005488;GO:0008233;GO:0008237;GO:0016491;GO:0015075;GO:0022857;GO:0043167;GO:0046872;GO:0016681;GO:0016787;GO:0004222;GO:0043169;GO:0005215;GO:0008324;GO:0003824;GO:0022891;GO:0022890;GO:0022892;GO:0015077;GO:0070011;GO:0016679;GO:0015078;	endopeptidase activity;ubiquinol-cytochrome-c reductase activity;molecular_function;binding;peptidase activity;metallopeptidase activity;oxidoreductase activity;ion transmembrane transporter activity;transmembrane transporter activity;ion binding;metal ion binding;oxidoreductase activity, acting on diphenols and related substances as donors, cytochrome as acceptor;hydrolase activity;metalloendopeptidase activity;cation binding;transporter activity;cation transmembrane transporter activity;catalytic activity;substrate-specific transmembrane transporter activity;inorganic cation transmembrane transporter activity;substrate-specific transporter activity;monovalent inorganic cation transmembrane transporter activity;peptidase activity, acting on L-amino acid peptides;oxidoreductase activity, acting on diphenols and related substances as donors;hydrogen ion transmembrane transporter activity;	6;6;1;2;4;6;3;5;3;3;5;5;3;7;4;2;6;2;4;7;3;8;5;4;9;	K01412			IPR007863;IPR011249;IPR011765;IPR001431;	Peptidase M16, C-terminal;Metalloenzyme, LuxS/M16 peptidase-like;Peptidase M16, N-terminal;Peptidase M16, zinc-binding site;	mitochondria	At1g51980	622.0	O	[O] Posttranslational modification, protein turnover, chaperones;
Sspon.02G0023190-1A	Sspon.02G0023190-1A	0.71158738	0.947815027	1.191616994	0.979080451	0.718307453	0.78846957	1.396920916	1.04371844	0.828790007	0.970481036	1.427730741	0.995481985	0.83446	0.0954629949299	1.33065	0.0122267579515	0.56238	0.00215160071707	0.89679	0.161048564597													IPR023566;IPR001179;	Peptidyl-prolyl cis-trans isomerase, FKBP-type;FKBP-type peptidyl-prolyl cis-trans isomerase domain;	chloroplast	At3g10060	290.0	O	[O] Posttranslational modification, protein turnover, chaperones;
Sspon.05G0003190-1A	Sspon.05G0003190-1A	0.034407823	1.509397245	0.995505728	1.352397402	0.098857369	1.268671374	1.066234184	1.289900742	0.528140105	1.52580668	0.999405	1.331276347	0.15368	0.00230727032208	0.77038	0.000492113075489	0.21606	0.00695132033665	1.08312	0.265461993101													IPR000566;IPR012674;IPR022272;	Lipocalin/cytosolic fatty-acid binding domain;Calycin;Lipocalin family conserved site;	chloroplast	At3g47860	399.0	M	[M] Cell wall/membrane/envelope biogenesis;
Sspon.02G0045710-2D	Sspon.02G0045710-2D	1.350821122	0.567429208	1.049164479	1.053072748	1.13422075	0.410213952	1.029623135	1.33601084	1.429809292	0.448370998	1.4350546	0.756208876	2.74531	0.00116340258567	1.11718	0.59530313908	1.11412	0.44744094707	0.45338	0.030089674806													IPR000008;IPR011402;IPR024632;IPR015679;IPR001736;	C2 domain;Phospholipase D, plant;Phospholipase D, C-terminal;Phospholipase D family;Phospholipase D/Transphosphatidylase;	cytoskeleton	At3g15730	1290.0	I	[I] Lipid transport and metabolism;
Sspon.02G0023860-3C	Sspon.02G0023860-3C	1.061167618	0.732721827	0.770853734	1.653901989	1.072129152	0.712477453	0.924181799	1.489590156	1.09975533	0.738613929	0.238563439	1.506043574	1.48046	1.50020681958e-05	0.41587	0.0134126315394	1.67204	0.105814245152	0.46968	9.97393776923e-05										K11294	map05130;	Pathogenic Escherichia coli infection;	IPR000504;	RNA recognition motif domain;	chloroplast	At3g52380	217.0	R	[R] General function prediction only;
Sspon.05G0018830-1A	Sspon.05G0018830-1A	0.798999734	0.598414861	1.310231955	1.171208295	0.801990562	0.55998272	1.449405158	1.267413266	0.875016616	0.565416057	1.45997275	1.141948026	1.43635	0.000814539103298	1.17847	0.0255391640281	0.58679	0.000430924679482	0.48144	9.93894251537e-05										K10355			IPR020902;IPR004000;IPR004001;	Actin/actin-like conserved site;Actin family;Actin, conserved site;	cytoskeleton	At5g09810	770.0	Z	[Z] Cytoskeleton;
Sspon.05G0016170-3C	Sspon.05G0016170-3C	1.014401509	0.95359899	0.679353215	1.279640274	0.930967058	0.879379563	0.761872404	1.263269565	1.002503103	1.01309102	0.805305746	1.416617552	1.03577	0.507133158995	0.56737	0.00072809889178	1.31219	0.00664400181516	0.71879	0.00394428666946													IPR015793;IPR015813;IPR015795;IPR001697;	Pyruvate kinase, barrel;Pyruvate/Phosphoenolpyruvate kinase-like domain;Pyruvate kinase, C-terminal;Pyruvate kinase;	cytosol	At3g52990	469.0	G	[G] Carbohydrate transport and metabolism;
Sspon.02G0035850-2C	Sspon.02G0035850-2C	0.902630166	1.065501112	1.123104056	0.913242849	0.814109347	1.024461314	1.224814048	0.845702017	0.899194847	1.073169235	1.199233188	0.914837819	0.82701	0.00504280877886	1.32664	0.00157699537362	0.73747	0.0018011527968	1.18302	0.00396640493782	GO:0034599;GO:0006457;GO:0070887;GO:0044237;GO:0018904;GO:0042592;GO:0044281;GO:0009414;GO:0009415;GO:0044699;GO:0044710;GO:0000103;GO:0050789;GO:0071704;GO:0065007;GO:0006662;GO:0065008;GO:0019725;GO:1901700;GO:0009987;GO:0051716;GO:0050794;GO:0006950;GO:0008150;GO:0001101;GO:0008152;GO:0042221;GO:0045454;GO:0010035;GO:0006979;GO:0009628;GO:0050896;GO:0006790;GO:0033554;GO:0044763;	cellular response to oxidative stress;protein folding;cellular response to chemical stimulus;cellular metabolic process;ether metabolic process;homeostatic process;small molecule metabolic process;response to water deprivation;response to water;single-organism process;single-organism metabolic process;sulfate assimilation;regulation of biological process;organic substance metabolic process;biological regulation;glycerol ether metabolic process;regulation of biological quality;cellular homeostasis;response to oxygen-containing compound;cellular process;cellular response to stimulus;regulation of cellular process;response to stress;biological_process;response to acid chemical;metabolic process;response to chemical;cell redox homeostasis;response to inorganic substance;response to oxidative stress;response to abiotic stimulus;response to stimulus;sulfur compound metabolic process;cellular response to stress;single-organism cellular process;	5;3;4;3;4;4;4;4;4;2;3;5;2;3;2;5;3;4;4;2;3;3;3;1;4;2;3;4;4;4;3;2;4;4;3;	GO:0031975;GO:0043229;GO:0043227;GO:0043226;GO:0005737;GO:0009941;GO:0009536;GO:0044435;GO:0005575;GO:0044434;GO:0031967;GO:0009507;GO:0009526;GO:0043231;GO:0044464;GO:0005623;GO:0005622;GO:0044446;GO:0044444;GO:0044424;GO:0044422;	envelope;intracellular organelle;membrane-bounded organelle;organelle;cytoplasm;chloroplast envelope;plastid;plastid part;cellular_component;chloroplast part;organelle envelope;chloroplast;plastid envelope;intracellular membrane-bounded organelle;cell part;cell;intracellular;intracellular organelle part;cytoplasmic part;intracellular part;organelle part;	3;3;3;2;4;6;5;4;1;5;4;6;5;4;2;2;3;3;4;3;2;	GO:0003674;GO:0016491;GO:0016667;GO:0003824;GO:0016671;GO:0015035;GO:0015036;	molecular_function;oxidoreductase activity;oxidoreductase activity, acting on a sulfur group of donors;catalytic activity;oxidoreductase activity, acting on a sulfur group of donors, disulfide as acceptor;protein disulfide oxidoreductase activity;disulfide oxidoreductase activity;	1;3;4;2;5;6;5;				IPR005746;IPR012336;IPR013766;	Thioredoxin;Thioredoxin-like fold;Thioredoxin domain;	chloroplast	At1g76080	340.0	O	[O] Posttranslational modification, protein turnover, chaperones;
Sspon.03G0031100-2C	Sspon.03G0031100-2C	0.494052319	1.522905931	0.868857171	0.997615776	0.561086873	1.392250718	0.944089286	1.128130501	0.623450152	1.505134012	0.911636217	1.050791044	0.37975	7.9104352124e-05	0.85772	0.0261304504245	0.61609	0.00128578507394	1.39154	0.00174765541546										K01595	map00620;map00680;map00710;map00720;map01100;map01120;map01200;	Pyruvate metabolism;Methane metabolism;Carbon fixation in photosynthetic organisms;Carbon fixation pathways in prokaryotes;Metabolic pathways;Microbial metabolism in diverse environments;Carbon metabolism;	IPR018129;IPR015813;IPR033129;IPR021135;IPR022805;	Phosphoenolpyruvate carboxylase, Lys active site;Pyruvate/Phosphoenolpyruvate kinase-like domain;Phosphoenolpyruvate carboxylase, His active site;Phosphoenolpyruvate carboxylase;Phosphoenolpyruvate carboxylase, bacterial/plant-type;	cytosol	507524157	678.0	C	[C] Energy production and conversion	COG2352	Phosphoenolpyruvate carboxylase
Sspon.06G0013840-3C	Sspon.06G0013840-3C	0.670689181	0.884928672	1.580884761	0.777730327	0.711654899	0.775215164	1.608237159	0.868077079	0.820739615	0.881051129	1.610018733	0.810773282	0.86695	0.121163576148	1.95359	9.87181321728e-06	0.45906	4.60575101836e-05	1.03444	0.561404413989													IPR020082;IPR016040;IPR034373;IPR000043;IPR015878;	S-adenosyl-L-homocysteine hydrolase, conserved site;NAD(P)-binding domain;Adenosylhomocysteinase;Adenosylhomocysteinase-like;S-adenosyl-L-homocysteine hydrolase, NAD binding domain;	cytosol	At4g13940	808.0	H	[H] Coenzyme transport and metabolism;
Sspon.06G0006090-4D	Sspon.06G0006090-4D	1.018255503	0.833158331	0.984876117	1.026360873	1.06172976	0.757704707	1.012581744	1.120309478	1.203352676	0.839200516	1.040213687	1.102256609	1.35113	0.00997107916856	0.93498	0.0991825251533	1.08087	0.231629205322	0.74796	0.00217936858111				GO:0005737;GO:0043231;GO:0005634;GO:0044464;GO:0005623;GO:0005622;GO:0005575;GO:0043229;GO:0044424;GO:0043227;GO:0043226;	cytoplasm;intracellular membrane-bounded organelle;nucleus;cell part;cell;intracellular;cellular_component;intracellular organelle;intracellular part;membrane-bounded organelle;organelle;	4;4;5;2;2;3;1;3;3;3;2;				K06630	map04011;map04110;map04114;map04151;map04390;map04391;map04722;map05169;map05203;	MAPK signaling pathway - yeast;Cell cycle;Oocyte meiosis;PI3K-Akt signaling pathway;Hippo signaling pathway;Hippo signaling pathway - fly;Neurotrophin signaling pathway;Epstein-Barr virus infection;Viral carcinogenesis;	IPR000308;IPR023409;IPR023410;	14-3-3 protein;14-3-3 protein, conserved site;14-3-3 domain;	cytosol	At3g02520	436.0	O	[O] Posttranslational modification, protein turnover, chaperones;
Sspon.01G0048320-2D	Sspon.01G0048320-2D	0.809589688	0.97320353	1.03935399	1.148668264	0.809129955	0.974020833	1.043951319	1.010595141	0.854541353	1.049876766	1.2011289	1.08594026	0.82522	0.00410523823551	1.01209	0.853668002149	0.75302	0.00808781407117	0.92355	0.155450871119	GO:0044237;GO:0015979;GO:0009987;GO:0008150;GO:0008152;	cellular metabolic process;photosynthesis;cellular process;biological_process;metabolic process;	3;4;2;1;2;	GO:0055035;GO:0034357;GO:0031976;GO:0043229;GO:0005622;GO:0043227;GO:0043226;GO:0009579;GO:0009534;GO:0009536;GO:0016020;GO:0009538;GO:0044436;GO:0044435;GO:0044434;GO:0009535;GO:0044446;GO:0031984;GO:0009522;GO:0042651;GO:0009507;GO:0043234;GO:0032991;GO:0043231;GO:0009521;GO:0044464;GO:0005623;GO:0005737;GO:0005575;GO:0098796;GO:0044444;GO:0044424;GO:0044425;GO:0044422;	plastid thylakoid membrane;photosynthetic membrane;plastid thylakoid;intracellular organelle;intracellular;membrane-bounded organelle;organelle;thylakoid;chloroplast thylakoid;plastid;membrane;photosystem I reaction center;thylakoid part;plastid part;chloroplast part;chloroplast thylakoid membrane;intracellular organelle part;organelle subcompartment;photosystem I;thylakoid membrane;chloroplast;protein complex;macromolecular complex;intracellular membrane-bounded organelle;photosystem;cell part;cell;cytoplasm;cellular_component;membrane protein complex;cytoplasmic part;intracellular part;membrane part;organelle part;	5;3;5;3;3;3;2;4;6;5;2;4;4;4;5;6;3;4;5;4;6;3;2;4;4;2;2;4;1;3;4;3;2;2;				K02692	map00195;map01100;	Photosynthesis;Metabolic pathways;	IPR003685;	Photosystem I PsaD;	chloroplast				
Sspon.01G0004170-2C	Sspon.01G0004170-2C	0.872778677	1.262047812	0.317625329	1.805090564	0.794502877	0.987660543	0.331247991	1.677092402	0.936285457	1.264228001	0.210785545	1.540654801	0.74093	0.0392607477952	0.17115	8.36198863669e-05	3.0286	0.000485049259758	0.69959	0.0135677462912													IPR033128;IPR001114;IPR027417;IPR018220;	Adenylosuccinate synthase,  active site;Adenylosuccinate synthetase;P-loop containing nucleoside triphosphate hydrolase;Adenylosuccinate synthase, GTP-binding site;	chloroplast	At3g57610	642.0	F	[F] Nucleotide transport and metabolism;
Sspon.05G0030670-2C	Sspon.05G0030670-2C	0.982897757	0.736039403	1.091862699	1.174003343	0.91653061	0.702590859	1.059926042	1.26502827	1.069309091	0.731129668	1.03924281	1.231439449	1.36823	0.00423080520728	0.86938	0.00646671902852	0.93034	0.18854728843	0.59114	6.22864069908e-05				GO:0005615;GO:0005575;GO:0005576;GO:0044421;	extracellular space;cellular_component;extracellular region;extracellular region part;	3;1;2;2;	GO:0004167;GO:0016853;GO:0050178;GO:0016862;GO:0003824;GO:0003674;GO:0016863;GO:0016860;	dopachrome isomerase activity;isomerase activity;phenylpyruvate tautomerase activity;intramolecular oxidoreductase activity, interconverting keto- and enol-groups;catalytic activity;molecular_function;intramolecular oxidoreductase activity, transposing C=C bonds;intramolecular oxidoreductase activity;	6;3;6;5;2;1;5;4;	K07253	map00350;map00360;	Tyrosine metabolism;Phenylalanine metabolism;	IPR001398;IPR014347;	Macrophage migration inhibitory factor;Tautomerase/MIF superfamily;	cytosol	At5g01650	193.0	V	[V] Defense mechanisms;
Sspon.06G0000650-1A	Sspon.06G0000650-1A	0.204791977	0.206796806	0.899737006	2.687098503	0.218575182	0.000682658	0.897439805	2.956149453	0.226336936	0.101842572	0.952224565	2.648324537	2.10041	0.130811755104	0.33159	4.74609793138e-05	0.23631	3.22073077958e-06	0.03731	1.971174887e-05										K11252	map05034;map05203;map05322;	Alcoholism;Viral carcinogenesis;Systemic lupus erythematosus;	IPR000558;IPR007125;IPR009072;	Histone H2B;Histone H2A/H2B/H3;Histone-fold;	nucleus	At3g45980	222.0	B	[B] Chromatin structure and dynamics;
Sspon.07G0011030-1P	Sspon.07G0011030-1P	0.242748369	0.683209806	1.731670298	1.142874826	0.261040443	0.628997523	1.828897932	1.291107582	0.368401582	0.732020554	1.790918388	1.298112698	0.42666	0.00136272269085	1.43391	0.000741113193956	0.16298	6.54446822754e-06	0.54774	0.000662846160942													IPR018108;IPR023395;	Mitochondrial substrate/solute carrier;Mitochondrial carrier domain;	chloroplast	At5g19760	105.0	C	[C] Energy production and conversion;
Sspon.06G0029170-1C	Sspon.06G0029170-1C	0.204791977	0.206796806	0.899737006	2.687098503	0.218575182	0.000682658	0.897439805	2.956149453	0.226336936	0.101842572	0.952224565	2.648324537	2.10041	0.130811755104	0.33159	4.74609793138e-05	0.23631	3.22073077958e-06	0.03731	1.971174887e-05										K11252	map05034;map05203;map05322;	Alcoholism;Viral carcinogenesis;Systemic lupus erythematosus;	IPR000558;IPR007125;IPR009072;	Histone H2B;Histone H2A/H2B/H3;Histone-fold;	nucleus	At3g45980	218.0	B	[B] Chromatin structure and dynamics;
Sspon.04G0031020-1C	Sspon.04G0031020-1C	1.896410233	0.378632472	1.336203309	0.112378428	1.085974145	0.494268986	1.601568784	1.265117799	1.342596919	0.697271225	1.486218246	0.303359454	2.75446	0.0232059824628	2.63199	0.066342758753	0.97762	0.901806984788	0.93415	0.925098404113													IPR013154;IPR020843;IPR011032;	Alcohol dehydrogenase, N-terminal;Polyketide synthase, enoylreductase domain;GroES-like;	chloroplast	At4g21580	206.0	CR	[C] Energy production and conversion;[R] General function prediction only;
Sspon.05G0013780-1A	Sspon.05G0013780-1A	1.555472366	0.925609643	0.632928005	1.101229196	1.273757041	0.95354071	0.735350724	0.907402922	1.413465223	0.946194601	0.990086277	0.564963291	1.50166	0.00445326288666	0.91637	0.724019714276	1.799	0.00933440277962	1.09782	0.621318812968										K11262	map00061;map00254;map00620;map00640;map01100;map01110;map01212;map04152;map04910;map04922;	Fatty acid biosynthesis;Aflatoxin biosynthesis;Pyruvate metabolism;Propanoate metabolism;Metabolic pathways;Biosynthesis of secondary metabolites;Fatty acid metabolism;AMPK signaling pathway;Insulin signaling pathway;Glucagon signaling pathway;	IPR005482;IPR013815;IPR000089;IPR034733;IPR011761;IPR013537;IPR011763;IPR011762;IPR016185;IPR005481;IPR011054;IPR011053;IPR005479;IPR029045;IPR011764;	Biotin carboxylase, C-terminal;ATP-grasp fold, subdomain 1;Biotin/lipoyl attachment;Acetyl-CoA carboxylase;ATP-grasp fold;Acetyl-CoA carboxylase, central domain;Acetyl-coenzyme A carboxyltransferase, C-terminal;Acetyl-coenzyme A carboxyltransferase, N-terminal;Pre-ATP-grasp domain;Biotin carboxylase-like, N-terminal domain;Rudiment single hybrid motif;Single hybrid motif;Carbamoyl-phosphate synthetase large subunit-like, ATP-binding domain;ClpP/crotonase-like domain;Biotin carboxylation domain;	chloroplast	At1g36180	3051.0	I	[I] Lipid transport and metabolism;
Sspon.06G0000650-1P	Sspon.06G0000650-1P	0.204791977	0.206796806	0.899737006	2.687098503	0.218575182	0.000682658	0.897439805	2.956149453	0.226336936	0.101842572	0.952224565	2.648324537	2.10041	0.130811755104	0.33159	4.74609793138e-05	0.23631	3.22073077958e-06	0.03731	1.971174887e-05				GO:0000786;GO:0043232;GO:0044815;GO:0043229;GO:0043228;GO:0043227;GO:0043226;GO:0005575;GO:0005634;GO:0005694;GO:0043234;GO:0032991;GO:0043231;GO:0032993;GO:0044464;GO:0005623;GO:0005622;GO:0044446;GO:0044424;GO:0000785;GO:0044427;GO:0044422;	nucleosome;intracellular non-membrane-bounded organelle;DNA packaging complex;intracellular organelle;non-membrane-bounded organelle;membrane-bounded organelle;organelle;cellular_component;nucleus;chromosome;protein complex;macromolecular complex;intracellular membrane-bounded organelle;protein-DNA complex;cell part;cell;intracellular;intracellular organelle part;intracellular part;chromatin;chromosomal part;organelle part;	4;4;4;3;3;3;2;1;5;5;3;2;4;3;2;2;3;3;3;3;4;2;	GO:0003674;GO:0005488;GO:0003676;GO:0003677;GO:1901363;GO:0097159;	molecular_function;binding;nucleic acid binding;DNA binding;heterocyclic compound binding;organic cyclic compound binding;	1;2;4;5;3;3;	K11252	map05034;map05203;map05322;	Alcoholism;Viral carcinogenesis;Systemic lupus erythematosus;	IPR000558;IPR007125;IPR009072;	Histone H2B;Histone H2A/H2B/H3;Histone-fold;	nucleus	At3g45980	208.0	B	[B] Chromatin structure and dynamics;
Sspon.06G0028910-2P	Sspon.06G0028910-2P	0.825747397	0.614436873	1.279451989	1.136942752	0.819701041	0.551909881	1.378305101	1.267695187	0.910888238	0.633343731	1.326239263	1.255338548	1.42043	0.00277193736433	1.08853	0.0993153719833	0.64165	0.000315128092933	0.49172	0.000213915074923	GO:0019752;GO:0044281;GO:0044699;GO:0044710;GO:0071704;GO:0043648;GO:0009987;GO:0008150;GO:0008152;GO:0043436;GO:0044238;GO:0005975;GO:0006082;GO:0044237;GO:0044763;GO:0006108;	carboxylic acid metabolic process;small molecule metabolic process;single-organism process;single-organism metabolic process;organic substance metabolic process;dicarboxylic acid metabolic process;cellular process;biological_process;metabolic process;oxoacid metabolic process;primary metabolic process;carbohydrate metabolic process;organic acid metabolic process;cellular metabolic process;single-organism cellular process;malate metabolic process;	6;4;2;3;3;7;2;1;2;5;3;4;4;3;3;8;	GO:0043229;GO:0043227;GO:0043226;GO:0005737;GO:0009536;GO:0005623;GO:0009507;GO:0043231;GO:0044464;GO:0005622;GO:0005575;GO:0044444;GO:0044424;	intracellular organelle;membrane-bounded organelle;organelle;cytoplasm;plastid;cell;chloroplast;intracellular membrane-bounded organelle;cell part;intracellular;cellular_component;cytoplasmic part;intracellular part;	3;3;2;4;5;2;6;4;2;3;1;4;3;	GO:0046554;GO:0003674;GO:0016491;GO:0016616;GO:0003824;GO:0016614;GO:0016615;	malate dehydrogenase (NADP+) activity;molecular_function;oxidoreductase activity;oxidoreductase activity, acting on the CH-OH group of donors, NAD or NADP as acceptor;catalytic activity;oxidoreductase activity, acting on CH-OH group of donors;malate dehydrogenase activity;	6;1;3;5;2;4;5;				IPR001236;IPR022383;IPR010945;IPR016040;IPR015955;	Lactate/malate dehydrogenase, N-terminal;Lactate/malate dehydrogenase, C-terminal;Malate dehydrogenase, type 2;NAD(P)-binding domain;Lactate dehydrogenase/glycoside hydrolase, family 4, C-terminal;	chloroplast	At5g58330	480.0	C	[C] Energy production and conversion;
Sspon.03G0016690-1A	Sspon.03G0016690-1A	0.690804581	0.896694155	1.095247036	1.102641499	0.667119192	0.850594301	1.251859447	1.197845207	0.799410754	0.950823934	1.308415534	1.18854436	0.79957	0.0226199255935	1.04772	0.475725341506	0.59016	0.00272908679647	0.77331	0.00326521919779										K00030	map00020;map01100;map01110;map01120;map01130;map01200;map01210;map01230;	Citrate cycle (TCA cycle);Metabolic pathways;Biosynthesis of secondary metabolites;Microbial metabolism in diverse environments;Biosynthesis of antibiotics;Carbon metabolism;2-Oxocarboxylic acid metabolism;Biosynthesis of amino acids;	IPR024084;IPR019818;IPR004434;	Isopropylmalate dehydrogenase-like domain;Isocitrate/isopropylmalate dehydrogenase, conserved site;Isocitrate dehydrogenase NAD-dependent;	cytosol	At5g03290	625.0	E	[E] Amino acid transport and metabolism;
Sspon.04G0016490-1A	Sspon.04G0016490-1A	0.322260265	0.880607928	1.643765159	0.906990465	0.361301579	0.845935466	1.848290329	0.966835255	0.44737763	0.945051509	1.778582342	1.053002072	0.42332	0.00039850921718	1.8008	0.000443063041823	0.21457	4.01687370779e-05	0.9128	0.173045346761										K09250			IPR019844;IPR012340;IPR001878;IPR011129;IPR002059;	Cold-shock conserved site;Nucleic acid-binding, OB-fold;Zinc finger, CCHC-type;Cold shock domain;Cold-shock protein, DNA-binding;	nucleus	At4g36020	177.0	J	[J] Translation, ribosomal structure and biogenesis;
Sspon.07G0026440-1B	Sspon.07G0026440-1B	0.380765878	0.277079986	2.164440599	0.567219425	0.451860924	0.459970112	2.648487874	0.576099082	0.397273181	0.284996557	3.005022496	0.786783885	1.20337	0.336119029972	4.05054	0.0015090568612	0.15732	0.000850864161661	0.52953	0.0315832988512													IPR034347;IPR004045;IPR004046;IPR010987;IPR012336;	Glutathione S-transferases Phi, C-terminal;Glutathione S-transferase, N-terminal;Glutathione S-transferase, C-terminal;Glutathione S-transferase, C-terminal-like;Thioredoxin-like fold;	chloroplast	At3g62760	120.0	O	[O] Posttranslational modification, protein turnover, chaperones;
Sspon.05G0009790-4D	Sspon.05G0009790-4D	1.234935991	0.671141385	0.880478557	0.942704245	1.335054634	0.67988285	0.961322171	0.97960159	1.467072655	0.69764455	1.058653104	1.091508268	1.97058	0.000609116332927	0.96239	0.609177164927	1.39187	0.0110428050696	0.67976	0.0020959219098				GO:0005737;GO:0043231;GO:0005634;GO:0044464;GO:0005623;GO:0005622;GO:0005575;GO:0043229;GO:0044424;GO:0043227;GO:0043226;	cytoplasm;intracellular membrane-bounded organelle;nucleus;cell part;cell;intracellular;cellular_component;intracellular organelle;intracellular part;membrane-bounded organelle;organelle;	4;4;5;2;2;3;1;3;3;3;2;							IPR000308;IPR023409;IPR023410;	14-3-3 protein;14-3-3 protein, conserved site;14-3-3 domain;	nucleus, plasma membrane	At3g02520	308.0	O	[O] Posttranslational modification, protein turnover, chaperones;
Sspon.06G0009700-3D	Sspon.06G0009700-3D	0.179322957	0.670884624	2.587144197	0.310340382	0.292733233	0.551960004	2.775794576	0.351486134	0.534553197	0.631374456	2.75310004	0.3613062	0.54288	0.0627491896912	7.93254	2.73067022952e-06	0.12403	3.93698847478e-05	1.8123	0.00193750216364	GO:0090304;GO:0034641;GO:0006807;GO:0034660;GO:0071840;GO:0006139;GO:0044260;GO:1901360;GO:0042254;GO:0071704;GO:0010467;GO:0006364;GO:0022613;GO:0034470;GO:0009987;GO:0006725;GO:0008150;GO:0008152;GO:0046483;GO:0016070;GO:0044238;GO:0016072;GO:0044237;GO:0043170;GO:0044085;GO:0006396;	nucleic acid metabolic process;cellular nitrogen compound metabolic process;nitrogen compound metabolic process;ncRNA metabolic process;cellular component organization or biogenesis;nucleobase-containing compound metabolic process;cellular macromolecule metabolic process;organic cyclic compound metabolic process;ribosome biogenesis;organic substance metabolic process;gene expression;rRNA processing;ribonucleoprotein complex biogenesis;ncRNA processing;cellular process;cellular aromatic compound metabolic process;biological_process;metabolic process;heterocycle metabolic process;RNA metabolic process;primary metabolic process;rRNA metabolic process;cellular metabolic process;macromolecule metabolic process;cellular component biogenesis;RNA processing;	5;4;3;6;2;4;4;4;5;3;5;6;4;7;2;4;1;2;4;5;3;7;3;4;3;6;	GO:0031974;GO:0005622;GO:0043227;GO:0005623;GO:0005730;GO:0005575;GO:0044422;GO:0043228;GO:0043231;GO:0043232;GO:0043233;GO:0031981;GO:0044464;GO:0043229;GO:0044446;GO:0070013;GO:0044428;GO:0043226;GO:0044424;GO:0005634;	membrane-enclosed lumen;intracellular;membrane-bounded organelle;cell;nucleolus;cellular_component;organelle part;non-membrane-bounded organelle;intracellular membrane-bounded organelle;intracellular non-membrane-bounded organelle;organelle lumen;nuclear lumen;cell part;intracellular organelle;intracellular organelle part;intracellular organelle lumen;nuclear part;organelle;intracellular part;nucleus;	2;3;3;2;5;1;2;3;4;4;3;5;2;3;3;4;4;2;3;5;	GO:0003674;GO:0005488;GO:0003676;GO:1901363;GO:0000166;GO:1901265;GO:0036094;GO:0097159;GO:0003723;	molecular_function;binding;nucleic acid binding;heterocyclic compound binding;nucleotide binding;nucleoside phosphate binding;small molecule binding;organic cyclic compound binding;RNA binding;	1;2;4;3;4;4;3;3;5;				IPR000504;	RNA recognition motif domain;	nucleus	At1g48920	75.9	K	[K] Transcription;
Sspon.03G0018310-1A	Sspon.03G0018310-1A	0.476714228	0.523892741	1.915526843	0.7934198	0.503329159	0.398849877	2.129744578	0.928089809	0.704883071	0.626468598	2.148008648	0.851072647	1.0876	0.667007190458	2.40742	0.000137745885135	0.27206	0.000131961680707	0.6022	0.0111711860928													IPR016040;IPR008030;	NAD(P)-binding domain;NmrA-like domain;	cytosol	116620580	81.6	R	[R] General function prediction only	COG0702	Uncharacterized conserved protein YbjT, contains NAD(P)-binding and DUF2867 domains
Sspon.02G0011520-2B	Sspon.02G0011520-2B	0.610164304	0.5390356	1.943001138	0.821683441	0.680864522	0.56275537	2.006968001	0.86976571	0.745474115	0.562235065	1.864037258	0.794015477	1.22384	0.035673002828	2.3392	1.89100720794e-05	0.35028	2.4648935498e-05	0.6695	0.000308700890446										K04043	map03018;map04212;map05152;	RNA degradation;Longevity regulating pathway - worm;Tuberculosis;	IPR029048;IPR018181;IPR029047;IPR012725;IPR013126;	Heat shock protein 70kD, C-terminal domain;Heat shock protein 70, conserved site;Heat shock protein 70kD, peptide-binding domain;Chaperone DnaK;Heat shock protein 70 family;	mitochondria	At5g09590	1059.0	O	[O] Posttranslational modification, protein turnover, chaperones;
Sspon.02G0013720-1P	Sspon.02G0013720-1P	0.755902518	0.140816454	2.41371374	0.190984724	0.619967496	0.074449538	2.731289398	0.252071986	0.749633732	0.169519271	3.722476915	0.179174229	5.52387	0.000380861771067	14.25111	0.0022374659081	0.2397	0.00478385452721	0.6184	0.0934043457402	GO:0006641;GO:0006639;GO:0006638;GO:0019751;GO:0044255;GO:0044249;GO:0044237;GO:1901576;GO:0044710;GO:0044711;GO:0044262;GO:0071704;GO:0019400;GO:0044281;GO:0046463;GO:0046460;GO:0006629;GO:0045017;GO:0009987;GO:0009058;GO:0008150;GO:0008152;GO:0044723;GO:0046486;GO:0008610;GO:0044238;GO:0044699;GO:0005975;GO:0044763;GO:0019432;GO:0006066;GO:1901615;GO:0006071;	triglyceride metabolic process;acylglycerol metabolic process;neutral lipid metabolic process;polyol metabolic process;cellular lipid metabolic process;cellular biosynthetic process;cellular metabolic process;organic substance biosynthetic process;single-organism metabolic process;single-organism biosynthetic process;cellular carbohydrate metabolic process;organic substance metabolic process;alditol metabolic process;small molecule metabolic process;acylglycerol biosynthetic process;neutral lipid biosynthetic process;lipid metabolic process;glycerolipid biosynthetic process;cellular process;biosynthetic process;biological_process;metabolic process;single-organism carbohydrate metabolic process;glycerolipid metabolic process;lipid biosynthetic process;primary metabolic process;single-organism process;carbohydrate metabolic process;single-organism cellular process;triglyceride biosynthetic process;alcohol metabolic process;organic hydroxy compound metabolic process;glycerol metabolic process;	7;6;5;6;4;4;3;4;3;4;4;3;4;4;6;5;4;5;2;3;1;2;4;5;5;3;2;4;3;7;5;4;5;	GO:0005783;GO:0043229;GO:0043227;GO:0043226;GO:0031224;GO:0005737;GO:0005773;GO:0016021;GO:0016020;GO:0012505;GO:0043231;GO:0044464;GO:0005623;GO:0005622;GO:0005575;GO:0044444;GO:0044424;GO:0044425;	endoplasmic reticulum;intracellular organelle;membrane-bounded organelle;organelle;intrinsic component of membrane;cytoplasm;vacuole;integral component of membrane;membrane;endomembrane system;intracellular membrane-bounded organelle;cell part;cell;intracellular;cellular_component;cytoplasmic part;intracellular part;membrane part;	4;3;3;2;3;4;5;4;2;3;4;2;2;3;1;4;3;2;	GO:0046027;GO:0003674;GO:0008374;GO:0008080;GO:0016407;GO:0016740;GO:0016746;GO:0016747;GO:0016410;GO:0003824;	phospholipid:diacylglycerol acyltransferase activity;molecular_function;O-acyltransferase activity;N-acetyltransferase activity;acetyltransferase activity;transferase activity;transferase activity, transferring acyl groups;transferase activity, transferring acyl groups other than amino-acyl groups;N-acyltransferase activity;catalytic activity;	8;1;6;7;6;3;4;5;6;2;	K00679	map00561;	Glycerolipid metabolism;	IPR003386;IPR029058;	Lecithin:cholesterol/phospholipid:diacylglycerol acyltransferase;Alpha/Beta hydrolase fold;	mitochondria	At5g13640	949.0	I	[I] Lipid transport and metabolism;
Sspon.04G0004420-3D	Sspon.04G0004420-3D	0.56981253	1.330311428	0.606268278	1.47313899	0.102607102	1.271628226	0.058397275	2.075050278	0.623185651	1.544961238	0.746985423	1.59765358	0.31243	0.00680930361904	0.27433	0.0111303267067	0.91779	0.891942620147	0.80587	0.173566149277	GO:0006807;GO:0044237;GO:0044260;GO:0071704;GO:0010467;GO:0044267;GO:0043170;GO:0009987;GO:0006465;GO:0008150;GO:0008152;GO:0006508;GO:0016485;GO:0044238;GO:1901564;GO:0051604;GO:0019538;GO:0034641;GO:0043603;GO:0006518;	nitrogen compound metabolic process;cellular metabolic process;cellular macromolecule metabolic process;organic substance metabolic process;gene expression;cellular protein metabolic process;macromolecule metabolic process;cellular process;signal peptide processing;biological_process;metabolic process;proteolysis;protein processing;primary metabolic process;organonitrogen compound metabolic process;protein maturation;protein metabolic process;cellular nitrogen compound metabolic process;cellular amide metabolic process;peptide metabolic process;	3;3;4;3;5;5;4;2;6;1;2;5;6;3;4;5;4;4;5;5;	GO:0055035;GO:0034357;GO:0031976;GO:0031975;GO:0043229;GO:0005622;GO:0043227;GO:0043226;GO:0031224;GO:0009579;GO:0009534;GO:0009536;GO:0009532;GO:0009570;GO:0016021;GO:0016020;GO:0044436;GO:0044435;GO:0044434;GO:0009535;GO:0009941;GO:0044446;GO:0031967;GO:0031984;GO:0042651;GO:0009507;GO:0009526;GO:0043231;GO:0044464;GO:0005623;GO:0005737;GO:0005575;GO:0044444;GO:0044424;GO:0044425;GO:0044422;	plastid thylakoid membrane;photosynthetic membrane;plastid thylakoid;envelope;intracellular organelle;intracellular;membrane-bounded organelle;organelle;intrinsic component of membrane;thylakoid;chloroplast thylakoid;plastid;plastid stroma;chloroplast stroma;integral component of membrane;membrane;thylakoid part;plastid part;chloroplast part;chloroplast thylakoid membrane;chloroplast envelope;intracellular organelle part;organelle envelope;organelle subcompartment;thylakoid membrane;chloroplast;plastid envelope;intracellular membrane-bounded organelle;cell part;cell;cytoplasm;cellular_component;cytoplasmic part;intracellular part;membrane part;organelle part;	5;3;5;3;3;3;3;2;3;4;6;5;5;6;4;2;4;4;5;6;6;3;4;4;4;6;5;4;2;2;4;1;4;3;2;2;	GO:0004252;GO:0004175;GO:0016787;GO:0003674;GO:0008233;GO:0008236;GO:0003824;GO:0017171;GO:0070011;	serine-type endopeptidase activity;endopeptidase activity;hydrolase activity;molecular_function;peptidase activity;serine-type peptidase activity;catalytic activity;serine hydrolase activity;peptidase activity, acting on L-amino acid peptides;	6;6;3;1;4;5;2;4;5;	K04773			IPR004635;IPR004634;IPR029045;IPR002142;	Peptidase S49, SppA;Peptidase S49, protease IV;ClpP/crotonase-like domain;Peptidase S49;	chloroplast	116626894	324.0	O	[O] Posttranslational modification, protein turnover, chaperones	COG0616	Periplasmic serine protease, ClpP class
Sspon.04G0016490-4D	Sspon.04G0016490-4D	0.322260265	0.880607928	1.643765159	0.906990465	0.361301579	0.845935466	1.848290329	0.966835255	0.44737763	0.945051509	1.778582342	1.053002072	0.42332	0.00039850921718	1.8008	0.000443063041823	0.21457	4.01687370779e-05	0.9128	0.173045346761										K09250			IPR019844;IPR002059;IPR001878;IPR012340;IPR011129;	Cold-shock conserved site;Cold-shock protein, DNA-binding;Zinc finger, CCHC-type;Nucleic acid-binding, OB-fold;Cold shock domain;	nucleus	At4g36020	177.0	J	[J] Translation, ribosomal structure and biogenesis;
Sspon.01G0001040-2B	Sspon.01G0001040-2B	0.509215717	0.855200695	1.324269912	0.611483801	0.257683479	0.862392	2.16437481	1.053897643	0.376681748	0.662595556	2.174032554	1.148172086	0.48046	0.01352042269	2.01264	0.0437917097577	0.20195	0.00661215053045	0.84597	0.462365738044										K15523			IPR011009;IPR016477;	Protein kinase-like domain;Fructosamine/Ketosamine-3-kinase;	chloroplast	At3g61080	452.0	R	[R] General function prediction only;
Sspon.04G0007320-2B	Sspon.04G0007320-2B	0.302164908	1.600402302	1.237525069	1.081289991	0.372358777	1.398236797	1.041179209	1.19750382	0.449455639	1.335653233	1.018437828	0.965792427	0.25932	0.000292908256896	1.0162	0.86476500032	0.3409	0.000886379469427	1.33585	0.025210926865										K11498			IPR001752;IPR027417;IPR021881;	Kinesin motor domain;P-loop containing nucleoside triphosphate hydrolase;NPK1-activating kinesin-like protein, C-terminal;	nucleus	At4g38950	686.0	Z	[Z] Cytoskeleton;
Sspon.01G0009690-2B	Sspon.01G0009690-2B	0.101814986	1.220649797	2.327032792	1.281943338	0.058947651	0.646240387	1.30175467	0.469559548	0.709822602	0.268084744	2.807916506	0.80623298	0.40777	0.292095302576	2.51656	0.0618762855098	0.13525	0.0195052923096	0.83471	0.718088612628													IPR015174;IPR016024;IPR027159;IPR015172;	MIF4G-like, type 2;Armadillo-type fold;Nuclear cap-binding protein subunit 1;MIF4G-like, type 1;	cytosol	At2g13540	380.0	A	[A] RNA processing and modification;
Sspon.03G0018310-1T	Sspon.03G0018310-1T	0.476714228	0.523892741	1.915526843	0.7934198	0.503329159	0.398849877	2.129744578	0.928089809	0.704883071	0.626468598	2.148008648	0.851072647	1.0876	0.667007190458	2.40742	0.000137745885135	0.27206	0.000131961680707	0.6022	0.0111711860928										K23050			IPR016040;IPR008030;	NAD(P)-binding domain;NmrA-like domain;	cytosol	470170304	86.3	R	[R] General function prediction only	COG0702	Uncharacterized conserved protein YbjT, contains NAD(P)-binding and DUF2867 domains
Sspon.02G0013720-1A	Sspon.02G0013720-1A	0.755902518	0.140816454	2.41371374	0.190984724	0.619967496	0.074449538	2.731289398	0.252071986	0.749633732	0.169519271	3.722476915	0.179174229	5.52387	0.000380861771067	14.25111	0.0022374659081	0.2397	0.00478385452721	0.6184	0.0934043457402													IPR003386;IPR029058;	Lecithin:cholesterol/phospholipid:diacylglycerol acyltransferase;Alpha/Beta hydrolase fold;	cytosol	At5g13640	822.0	I	[I] Lipid transport and metabolism;
Sspon.05G0000740-2D	Sspon.05G0000740-2D	0.457787269	1.252092039	1.129978423	0.985302989	0.563157174	1.139238539	1.224622582	1.04306213	0.682050846	1.095247436	1.21762753	1.209833044	0.48844	0.00173906058469	1.10315	0.206271043386	0.47673	0.000959017770517	1.0767	0.369415800753	GO:0006778;GO:0006779;GO:0044249;GO:0034641;GO:0006807;GO:1901362;GO:0015979;GO:0044699;GO:1901576;GO:0044710;GO:0044711;GO:0042440;GO:0051188;GO:0071704;GO:0033014;GO:0033013;GO:1901360;GO:0018130;GO:0009987;GO:0006725;GO:0015994;GO:0009058;GO:0015995;GO:0008150;GO:0008152;GO:0019438;GO:0044271;GO:0046148;GO:0046483;GO:1901564;GO:1901566;GO:0044237;GO:0051186;GO:0044763;	porphyrin-containing compound metabolic process;porphyrin-containing compound biosynthetic process;cellular biosynthetic process;cellular nitrogen compound metabolic process;nitrogen compound metabolic process;organic cyclic compound biosynthetic process;photosynthesis;single-organism process;organic substance biosynthetic process;single-organism metabolic process;single-organism biosynthetic process;pigment metabolic process;cofactor biosynthetic process;organic substance metabolic process;tetrapyrrole biosynthetic process;tetrapyrrole metabolic process;organic cyclic compound metabolic process;heterocycle biosynthetic process;cellular process;cellular aromatic compound metabolic process;chlorophyll metabolic process;biosynthetic process;chlorophyll biosynthetic process;biological_process;metabolic process;aromatic compound biosynthetic process;cellular nitrogen compound biosynthetic process;pigment biosynthetic process;heterocycle metabolic process;organonitrogen compound metabolic process;organonitrogen compound biosynthetic process;cellular metabolic process;cofactor metabolic process;single-organism cellular process;	5;6;4;4;3;5;4;2;4;3;4;4;5;3;6;5;4;5;2;4;6;3;4;1;2;5;5;5;4;4;5;3;4;3;	GO:0005737;GO:0043227;GO:0043226;GO:0009507;GO:0009536;GO:0005623;GO:0043231;GO:0044464;GO:0043229;GO:0005622;GO:0005575;GO:0044444;GO:0044424;	cytoplasm;membrane-bounded organelle;organelle;chloroplast;plastid;cell;intracellular membrane-bounded organelle;cell part;intracellular organelle;intracellular;cellular_component;cytoplasmic part;intracellular part;	4;3;2;6;5;2;4;2;3;3;1;4;3;	GO:0003674;GO:0016630;GO:0016491;GO:0016628;GO:0016627;GO:0003824;	molecular_function;protochlorophyllide reductase activity;oxidoreductase activity;oxidoreductase activity, acting on the CH-CH group of donors, NAD or NADP as acceptor;oxidoreductase activity, acting on the CH-CH group of donors;catalytic activity;	1;6;3;5;4;2;				IPR002347;IPR005979;IPR016040;	Short-chain dehydrogenase/reductase SDR;Light-dependent protochlorophyllide reductase;NAD(P)-binding domain;	nucleus	At5g54190	442.0	Q	[Q] Secondary metabolites biosynthesis, transport and catabolism;
Sspon.03G0019100-2C	Sspon.03G0019100-2C	0.032043329	1.188485944	1.02560509	1.098360828	0.027200926	1.072967608	1.228761256	2.056226382	0.679726541	1.482277172	0.746685547	1.361659378	0.19739	0.0157492851675	0.6645	0.187472265405	0.24624	0.0430594055325	0.82895	0.453671445696	GO:0044281;GO:1901360;GO:0044710;GO:0000003;GO:0043043;GO:0003006;GO:0043436;GO:0046483;GO:0044702;GO:1901564;GO:0044707;GO:1901566;GO:0019538;GO:0034641;GO:0043038;GO:0043039;GO:0006807;GO:0034660;GO:0044267;GO:0044260;GO:0048316;GO:0006429;GO:0008150;GO:0008152;GO:0016070;GO:0044271;GO:0010154;GO:0043603;GO:0006518;GO:0009791;GO:0044249;GO:0009793;GO:0034645;GO:0044699;GO:0006139;GO:0032502;GO:0032501;GO:0048608;GO:0009987;GO:0006725;GO:0043604;GO:0006082;GO:0043170;GO:0048731;GO:0009790;GO:0061458;GO:0019752;GO:0090304;GO:0007275;GO:0006520;GO:0071704;GO:0010467;GO:1901576;GO:0044767;GO:0022414;GO:0009058;GO:0009059;GO:0044763;GO:0044238;GO:0048856;GO:0044237;GO:0006399;GO:0006418;GO:0006412;	small molecule metabolic process;organic cyclic compound metabolic process;single-organism metabolic process;reproduction;peptide biosynthetic process;developmental process involved in reproduction;oxoacid metabolic process;heterocycle metabolic process;single organism reproductive process;organonitrogen compound metabolic process;single-multicellular organism process;organonitrogen compound biosynthetic process;protein metabolic process;cellular nitrogen compound metabolic process;amino acid activation;tRNA aminoacylation;nitrogen compound metabolic process;ncRNA metabolic process;cellular protein metabolic process;cellular macromolecule metabolic process;seed development;leucyl-tRNA aminoacylation;biological_process;metabolic process;RNA metabolic process;cellular nitrogen compound biosynthetic process;fruit development;cellular amide metabolic process;peptide metabolic process;post-embryonic development;cellular biosynthetic process;embryo development ending in seed dormancy;cellular macromolecule biosynthetic process;single-organism process;nucleobase-containing compound metabolic process;developmental process;multicellular organismal process;reproductive structure development;cellular process;cellular aromatic compound metabolic process;amide biosynthetic process;organic acid metabolic process;macromolecule metabolic process;system development;embryo development;reproductive system development;carboxylic acid metabolic process;nucleic acid metabolic process;multicellular organism development;cellular amino acid metabolic process;organic substance metabolic process;gene expression;organic substance biosynthetic process;single-organism developmental process;reproductive process;biosynthetic process;macromolecule biosynthetic process;single-organism cellular process;primary metabolic process;anatomical structure development;cellular metabolic process;tRNA metabolic process;tRNA aminoacylation for protein translation;translation;	4;4;3;2;6;3;5;4;3;4;3;5;4;4;5;6;3;6;5;4;4;8;1;2;5;5;5;5;5;4;4;4;5;2;4;2;2;4;2;4;6;4;4;4;5;5;6;5;4;4;3;5;4;3;2;3;5;3;3;3;3;7;7;6;	GO:0043231;GO:0044424;GO:0044422;GO:0043229;GO:0005622;GO:0043227;GO:0043226;GO:0009570;GO:0044435;GO:0044434;GO:0044446;GO:0044444;GO:0005737;GO:0005739;GO:0044464;GO:0005623;GO:0009536;GO:0009532;GO:0009507;GO:0005575;	intracellular membrane-bounded organelle;intracellular part;organelle part;intracellular organelle;intracellular;membrane-bounded organelle;organelle;chloroplast stroma;plastid part;chloroplast part;intracellular organelle part;cytoplasmic part;cytoplasm;mitochondrion;cell part;cell;plastid;plastid stroma;chloroplast;cellular_component;	4;3;2;3;3;3;2;6;4;5;3;4;4;5;2;2;5;5;6;1;	GO:1901363;GO:0004812;GO:0000166;GO:0032549;GO:0004823;GO:0097367;GO:0003674;GO:0005488;GO:0002161;GO:1901265;GO:0017076;GO:0005524;GO:0016787;GO:0016788;GO:0003824;GO:0036094;GO:0097159;GO:0032559;GO:0032555;GO:0032550;GO:0032553;GO:0035639;GO:0043167;GO:0052689;GO:0030554;GO:0001883;GO:0001882;GO:0016874;GO:0016875;GO:0016876;GO:0043168;	heterocyclic compound binding;aminoacyl-tRNA ligase activity;nucleotide binding;ribonucleoside binding;leucine-tRNA ligase activity;carbohydrate derivative binding;molecular_function;binding;aminoacyl-tRNA editing activity;nucleoside phosphate binding;purine nucleotide binding;ATP binding;hydrolase activity;hydrolase activity, acting on ester bonds;catalytic activity;small molecule binding;organic cyclic compound binding;adenyl ribonucleotide binding;purine ribonucleotide binding;purine ribonucleoside binding;ribonucleotide binding;purine ribonucleoside triphosphate binding;ion binding;carboxylic ester hydrolase activity;adenyl nucleotide binding;purine nucleoside binding;nucleoside binding;ligase activity;ligase activity, forming carbon-oxygen bonds;ligase activity, forming aminoacyl-tRNA and related compounds;anion binding;	3;6;4;5;7;3;1;2;6;4;5;6;3;4;2;3;3;6;5;6;4;5;3;5;6;5;4;3;4;5;4;	K01869	map00970;	Aminoacyl-tRNA biosynthesis;	IPR025709;IPR009080;IPR014729;IPR015413;IPR002302;IPR002300;IPR009008;IPR013155;IPR007657;	Leucyl-tRNA synthetase, editing domain;Aminoacyl-tRNA synthetase, class Ia, anticodon-binding;Rossmann-like alpha/beta/alpha sandwich fold;Methionyl/Leucyl tRNA synthetase;Leucine-tRNA ligase;Aminoacyl-tRNA synthetase, class Ia;Valyl/Leucyl/Isoleucyl-tRNA synthetase, editing domain;Methionyl/Valyl/Leucyl/Isoleucyl-tRNA synthetase, anticodon-binding;Glycosyltransferase 61;	plasma membrane	At4g04350	1110.0	J	[J] Translation, ribosomal structure and biogenesis;
Sspon.04G0005030-1A	Sspon.04G0005030-1A	1.450612014	0.768467971	1.675724435	0.353079879	0.911689597	0.346426688	1.894169702	0.625316159	1.122420514	0.753178897	1.786482957	0.312431187	1.86541	0.0614422336717	4.14957	0.000314507870854	0.65057	0.020991334664	1.44719	0.31983216429										K22686			IPR009003;IPR001940;IPR025926;	Peptidase S1, PA clan;Peptidase S1C;PDZ-like domain;	cytosol	At3g03380	653.0	R	[R] General function prediction only;
Sspon.02G0028250-1A	Sspon.02G0028250-1A	0.400029071	0.906527901	1.030544937	1.639222641	0.406936349	0.751218803	1.029812346	1.722982107	0.554047415	0.866479643	1.035742838	1.65645595	0.53918	0.00479764332856	0.61692	1.51289060509e-05	0.43959	0.000325665194424	0.50297	9.71244615049e-05										K00940	map00230;map00240;map01100;map01110;map01130;	Purine metabolism;Pyrimidine metabolism;Metabolic pathways;Biosynthesis of secondary metabolites;Biosynthesis of antibiotics;	IPR034907;IPR023005;IPR001564;	Nucleoside diphosphate kinase-like domain;Nucleoside diphosphate kinase, active site;Nucleoside diphosphate kinase;	chloroplast	At5g63310	251.0	F	[F] Nucleotide transport and metabolism;
Sspon.08G0001400-1P	Sspon.08G0001400-1P	0.455492706	0.895334496	1.505124825	0.8326883	0.509973206	0.801854293	1.445881002	1.345383405	0.599838387	0.853442776	1.5297495	1.225237103	0.61369	0.00278306416675	1.31659	0.0838079510881	0.34934	3.78016938035e-05	0.74946	0.144781844761										K22530			IPR003960;IPR003959;IPR003593;IPR027417;	ATPase, AAA-type, conserved site;ATPase, AAA-type, core;AAA+ ATPase domain;P-loop containing nucleoside triphosphate hydrolase;	chloroplast	At4g27680	583.0	O	[O] Posttranslational modification, protein turnover, chaperones;
Sspon.08G0015870-3D	Sspon.08G0015870-3D	0.437899062	1.049025595	0.575523291	1.636291711	0.649144967	1.109863417	0.71106546	1.586197324	0.635111876	1.091832769	0.783396258	1.734648271	0.52978	0.00194875761566	0.41758	0.000211746549313	0.83197	0.273625309577	0.65577	0.000271605438529	GO:0044248;GO:0044237;GO:0043170;GO:0044267;GO:1901575;GO:0044265;GO:0044260;GO:0071704;GO:0006508;GO:0044238;GO:0009987;GO:0008150;GO:0030163;GO:0008152;GO:0044257;GO:0009056;GO:0009057;GO:0051603;GO:0019538;	cellular catabolic process;cellular metabolic process;macromolecule metabolic process;cellular protein metabolic process;organic substance catabolic process;cellular macromolecule catabolic process;cellular macromolecule metabolic process;organic substance metabolic process;proteolysis;primary metabolic process;cellular process;biological_process;protein catabolic process;metabolic process;cellular protein catabolic process;catabolic process;macromolecule catabolic process;proteolysis involved in cellular protein catabolic process;protein metabolic process;	4;3;4;5;4;5;4;3;5;3;2;1;5;2;6;3;5;6;4;	GO:0043229;GO:0043227;GO:0043226;GO:0005737;GO:0005839;GO:0005634;GO:0000502;GO:0043234;GO:0032991;GO:0043231;GO:0044464;GO:0005623;GO:0005622;GO:0005575;GO:0044424;	intracellular organelle;membrane-bounded organelle;organelle;cytoplasm;proteasome core complex;nucleus;proteasome complex;protein complex;macromolecular complex;intracellular membrane-bounded organelle;cell part;cell;intracellular;cellular_component;intracellular part;	3;3;2;4;4;5;4;3;2;4;2;2;3;1;3;	GO:0004175;GO:0003674;GO:0008233;GO:0070003;GO:0016787;GO:0003824;GO:0004298;GO:0070011;	endopeptidase activity;molecular_function;peptidase activity;threonine-type peptidase activity;hydrolase activity;catalytic activity;threonine-type endopeptidase activity;peptidase activity, acting on L-amino acid peptides;	6;1;4;6;3;2;7;5;	K02738	map03050;	Proteasome;	IPR023333;IPR001353;IPR029055;IPR035140;IPR016050;IPR000243;	Proteasome B-type subunit;Proteasome, subunit alpha/beta;Nucleophile aminohydrolases, N-terminal;Proteasome subunit beta 6;Proteasome beta-type subunit, conserved site;Peptidase T1A, proteasome beta-subunit;	chloroplast	At4g31300	387.0	O	[O] Posttranslational modification, protein turnover, chaperones;
Sspon.03G0003540-2B	Sspon.03G0003540-2B	1.287955783	0.680533679	0.968639281	1.056263033	1.972749175	0.631587472	1.138136983	1.164780434	0.360010528	0.527370275	1.100722774	1.111250582	1.96832	0.27466518446	0.96255	0.527596101636	1.12883	0.784111018906	0.55202	0.000824994786983										K01188	map00460;map00500;map00940;map01100;map01110;	Cyanoamino acid metabolism;Starch and sucrose metabolism;Phenylpropanoid biosynthesis;Metabolic pathways;Biosynthesis of secondary metabolites;	IPR033132;IPR001360;IPR017853;	Glycosyl hydrolases family 1, N-terminal conserved site;Glycoside hydrolase family 1;Glycoside hydrolase superfamily;	vacuolar membrane	At1g02850	536.0	G	[G] Carbohydrate transport and metabolism;
Sspon.01G0032830-2B	Sspon.01G0032830-2B	0.380765878	0.277079986	2.164440599	0.567219425	0.451860924	0.459970112	2.648487874	0.576099082	0.397273181	0.284996557	3.005022496	0.786783885	1.20337	0.336119029972	4.05054	0.0015090568612	0.15732	0.000850864161661	0.52953	0.0315832988512										K00799	map00480;map00980;map00982;map05204;	Glutathione metabolism;Metabolism of xenobiotics by cytochrome P450;Drug metabolism - cytochrome P450;Chemical carcinogenesis;	IPR012336;IPR004045;IPR004046;IPR010987;IPR034347;	Thioredoxin-like fold;Glutathione S-transferase, N-terminal;Glutathione S-transferase, C-terminal;Glutathione S-transferase, C-terminal-like;Glutathione S-transferases Phi, C-terminal;	cytosol	At3g62760	194.0	O	[O] Posttranslational modification, protein turnover, chaperones;
Sspon.02G0006030-3C	Sspon.02G0006030-3C	0.328554913	1.339814973	1.455334621	0.99765323	0.377349986	1.059373727	1.53582573	0.703807446	0.344024964	1.537422776	1.414130839	0.906706794	0.26671	0.00231233478255	1.68904	0.00309960508777	0.23833	8.38076547361e-06	1.50934	0.0537587351906	GO:0080090;GO:0019222;GO:1901362;GO:0071840;GO:0010605;GO:0040029;GO:0016458;GO:0048519;GO:0060255;GO:2001141;GO:0046483;GO:0019438;GO:0009892;GO:0009890;GO:0010629;GO:0006807;GO:0050789;GO:0097659;GO:1901576;GO:0044260;GO:0016043;GO:0065007;GO:1901360;GO:0018130;GO:0009889;GO:0050794;GO:0008150;GO:0008152;GO:0034654;GO:0016070;GO:0044271;GO:0006355;GO:0010556;GO:0006351;GO:0010558;GO:0032774;GO:0044249;GO:0034641;GO:0034645;GO:0044699;GO:0006139;GO:0006342;GO:0031327;GO:0009987;GO:0006725;GO:1903506;GO:1903507;GO:0045892;GO:0051253;GO:0051252;GO:0043170;GO:0043933;GO:0031326;GO:0031324;GO:0031323;GO:0090304;GO:0006325;GO:2000112;GO:2000113;GO:0071704;GO:0010467;GO:0045814;GO:0010468;GO:0045934;GO:0019219;GO:1902679;GO:0009058;GO:0009059;GO:0044763;GO:0051171;GO:0051172;GO:0006996;GO:0044238;GO:0051276;GO:0044237;GO:0048523;	regulation of primary metabolic process;regulation of metabolic process;organic cyclic compound biosynthetic process;cellular component organization or biogenesis;negative regulation of macromolecule metabolic process;regulation of gene expression, epigenetic;gene silencing;negative regulation of biological process;regulation of macromolecule metabolic process;regulation of RNA biosynthetic process;heterocycle metabolic process;aromatic compound biosynthetic process;negative regulation of metabolic process;negative regulation of biosynthetic process;negative regulation of gene expression;nitrogen compound metabolic process;regulation of biological process;nucleic acid-templated transcription;organic substance biosynthetic process;cellular macromolecule metabolic process;cellular component organization;biological regulation;organic cyclic compound metabolic process;heterocycle biosynthetic process;regulation of biosynthetic process;regulation of cellular process;biological_process;metabolic process;nucleobase-containing compound biosynthetic process;RNA metabolic process;cellular nitrogen compound biosynthetic process;regulation of transcription, DNA-templated;regulation of macromolecule biosynthetic process;transcription, DNA-templated;negative regulation of macromolecule biosynthetic process;RNA biosynthetic process;cellular biosynthetic process;cellular nitrogen compound metabolic process;cellular macromolecule biosynthetic process;single-organism process;nucleobase-containing compound metabolic process;chromatin silencing;negative regulation of cellular biosynthetic process;cellular process;cellular aromatic compound metabolic process;regulation of nucleic acid-templated transcription;negative regulation of nucleic acid-templated transcription;negative regulation of transcription, DNA-templated;negative regulation of RNA metabolic process;regulation of RNA metabolic process;macromolecule metabolic process;macromolecular complex subunit organization;regulation of cellular biosynthetic process;negative regulation of cellular metabolic process;regulation of cellular metabolic process;nucleic acid metabolic process;chromatin organization;regulation of cellular macromolecule biosynthetic process;negative regulation of cellular macromolecule biosynthetic process;organic substance metabolic process;gene expression;negative regulation of gene expression, epigenetic;regulation of gene expression;negative regulation of nucleobase-containing compound metabolic process;regulation of nucleobase-containing compound metabolic process;negative regulation of RNA biosynthetic process;biosynthetic process;macromolecule biosynthetic process;single-organism cellular process;regulation of nitrogen compound metabolic process;negative regulation of nitrogen compound metabolic process;organelle organization;primary metabolic process;chromosome organization;cellular metabolic process;negative regulation of cellular process;	4;3;5;2;4;6;4;2;4;6;4;5;3;4;5;3;2;7;4;4;3;2;4;5;4;3;1;2;5;5;5;6;5;6;5;6;4;4;5;2;4;5;5;2;4;7;7;6;5;5;4;4;5;4;4;5;5;6;6;3;5;6;5;5;5;6;3;5;3;4;4;4;3;5;3;3;	GO:0031974;GO:0031981;GO:0000790;GO:0043234;GO:0043231;GO:0043232;GO:0043233;GO:0044428;GO:0044424;GO:0044427;GO:0044422;GO:0000785;GO:0000228;GO:0005622;GO:0043227;GO:0044446;GO:0044815;GO:0000786;GO:0044454;GO:0005634;GO:0044464;GO:0043229;GO:0005623;GO:0043228;GO:0043226;GO:0005694;GO:0032991;GO:0032993;GO:0005575;GO:0070013;	membrane-enclosed lumen;nuclear lumen;nuclear chromatin;protein complex;intracellular membrane-bounded organelle;intracellular non-membrane-bounded organelle;organelle lumen;nuclear part;intracellular part;chromosomal part;organelle part;chromatin;nuclear chromosome;intracellular;membrane-bounded organelle;intracellular organelle part;DNA packaging complex;nucleosome;nuclear chromosome part;nucleus;cell part;intracellular organelle;cell;non-membrane-bounded organelle;organelle;chromosome;macromolecular complex;protein-DNA complex;cellular_component;intracellular organelle lumen;	2;5;4;3;4;4;3;4;3;4;2;3;5;3;3;3;4;4;5;5;2;3;2;3;2;5;2;3;1;4;	GO:1901363;GO:0005488;GO:0003676;GO:0003677;GO:0097159;GO:0003674;	heterocyclic compound binding;binding;nucleic acid binding;DNA binding;organic cyclic compound binding;molecular_function;	3;2;4;5;3;1;	K11251	map05034;map05322;	Alcoholism;Systemic lupus erythematosus;	IPR032458;IPR002119;IPR032454;IPR007125;IPR009072;	Histone H2A conserved site;Histone H2A;Histone H2A, C-terminal domain;Histone H2A/H2B/H3;Histone-fold;	nucleus	At4g27230	231.0	B	[B] Chromatin structure and dynamics;
Sspon.02G0003710-3C	Sspon.02G0003710-3C	0.673013141	0.441245463	2.385119726	0.572219661	0.615467449	0.164842358	2.568058712	0.626882167	0.577564514	0.336624596	2.381578971	0.657383239	1.97944	0.0225219021167	3.95088	1.04138232506e-05	0.25441	1.12048245876e-05	0.50779	0.0225233947095	GO:0030243;GO:0030244;GO:0044249;GO:0006807;GO:0044237;GO:0034645;GO:0016051;GO:0071840;GO:0016043;GO:1901576;GO:0044264;GO:0044711;GO:0044262;GO:0044260;GO:0051274;GO:0051273;GO:0033692;GO:0071554;GO:0071704;GO:0044699;GO:0006073;GO:0045229;GO:0046483;GO:0071669;GO:0043170;GO:0033356;GO:0006139;GO:0009225;GO:0006725;GO:0009987;GO:0000271;GO:0044710;GO:0009058;GO:0009059;GO:0008150;GO:0008152;GO:0044723;GO:0044042;GO:0044238;GO:0009832;GO:0042546;GO:0005975;GO:0034637;GO:0005976;GO:0034641;GO:0044763;GO:0044085;GO:0071555;GO:0009250;GO:1901360;GO:1901135;	cellulose metabolic process;cellulose biosynthetic process;cellular biosynthetic process;nitrogen compound metabolic process;cellular metabolic process;cellular macromolecule biosynthetic process;carbohydrate biosynthetic process;cellular component organization or biogenesis;cellular component organization;organic substance biosynthetic process;cellular polysaccharide metabolic process;single-organism biosynthetic process;cellular carbohydrate metabolic process;cellular macromolecule metabolic process;beta-glucan biosynthetic process;beta-glucan metabolic process;cellular polysaccharide biosynthetic process;cell wall organization or biogenesis;organic substance metabolic process;single-organism process;cellular glucan metabolic process;external encapsulating structure organization;heterocycle metabolic process;plant-type cell wall organization or biogenesis;macromolecule metabolic process;UDP-L-arabinose metabolic process;nucleobase-containing compound metabolic process;nucleotide-sugar metabolic process;cellular aromatic compound metabolic process;cellular process;polysaccharide biosynthetic process;single-organism metabolic process;biosynthetic process;macromolecule biosynthetic process;biological_process;metabolic process;single-organism carbohydrate metabolic process;glucan metabolic process;primary metabolic process;plant-type cell wall biogenesis;cell wall biogenesis;carbohydrate metabolic process;cellular carbohydrate biosynthetic process;polysaccharide metabolic process;cellular nitrogen compound metabolic process;single-organism cellular process;cellular component biogenesis;cell wall organization;glucan biosynthetic process;organic cyclic compound metabolic process;carbohydrate derivative metabolic process;	8;8;4;3;3;5;5;2;3;4;5;4;4;4;7;7;5;3;3;2;6;4;4;4;4;6;4;5;4;2;6;3;3;5;1;2;4;6;3;5;4;4;4;5;4;3;3;4;6;4;4;	GO:0005911;GO:0043229;GO:0043227;GO:0043226;GO:0005737;GO:0016020;GO:0005794;GO:0030054;GO:0055044;GO:0012505;GO:0009506;GO:0043231;GO:0005829;GO:0044464;GO:0005623;GO:0005622;GO:0005575;GO:0044444;GO:0044424;	cell-cell junction;intracellular organelle;membrane-bounded organelle;organelle;cytoplasm;membrane;Golgi apparatus;cell junction;symplast;endomembrane system;plasmodesma;intracellular membrane-bounded organelle;cytosol;cell part;cell;intracellular;cellular_component;cytoplasmic part;intracellular part;	3;3;3;2;4;2;4;2;2;3;3;4;5;2;2;3;1;4;3;	GO:0052691;GO:0003674;GO:0016866;GO:0003824;GO:0016853;	UDP-arabinopyranose mutase activity;molecular_function;intramolecular transferase activity;catalytic activity;isomerase activity;	5;1;4;2;3;				IPR004901;	Reversibly glycosylated polypeptide family;	cytosol	397773959	80.5	M	[M] Cell wall/membrane/envelope biogenesis	COG0463	Glycosyltransferase involved in cell wall bisynthesis
Sspon.06G0007590-3C	Sspon.06G0007590-3C	0.37041074	0.990193029	1.125373432	1.320029104	0.473199892	0.914042772	1.157319561	1.482122323	0.583042529	1.033438432	1.187382478	1.363445708	0.48564	0.00204348825495	0.83303	0.010914398038	0.41113	0.000440012646123	0.70522	0.00237035187271										K00975	map00500;map00520;map01100;map01110;	Starch and sucrose metabolism;Amino sugar and nucleotide sugar metabolism;Metabolic pathways;Biosynthesis of secondary metabolites;	IPR011004;IPR005835;IPR005836;IPR011831;IPR029044;	Trimeric LpxA-like;Nucleotidyl transferase domain;ADP-glucose pyrophosphorylase, conserved site;Glucose-1-phosphate adenylyltransferase;Nucleotide-diphospho-sugar transferases;	chloroplast	At5g48300	859.0	M	[M] Cell wall/membrane/envelope biogenesis;
Sspon.02G0020140-2B	Sspon.02G0020140-2B	0.049739268	2.010835278	0.799893282	1.024407377	0.138832791	1.705416984	0.915068024	1.197441479	0.049164136	2.089167949	0.830355987	1.189677445	0.04095	0.000104715720923	0.74609	0.0119952932353	0.0934	7.20953322284e-05	1.70171	0.00356671351563										K13679			IPR011835;IPR001296;IPR013534;	Bacterial/plant glycogen synthase;Glycosyl transferase, family 1;Starch synthase, catalytic domain;	chloroplast	At1g32900	795.0	MG	[M] Cell wall/membrane/envelope biogenesis;[G] Carbohydrate transport and metabolism;
Sspon.03G0020230-1A	Sspon.03G0020230-1A	1.356491072	0.63108009	0.212926739	1.708819643	1.189504363	0.706516992	0.11724007	2.269190674	1.38683965	0.800065703	0.141875259	1.479449745	1.83978	0.00158538800432	0.08649	0.00215446568326	8.33154	6.96615813475e-05	0.3917	0.00989150845698													IPR000270;	PB1 domain;	nucleus				
Sspon.01G0007760-2B	Sspon.01G0007760-2B	0.942469333	1.068053261	0.397883979	0.077357399	1.190953268	1.042511767	0.361341356	1.907943707	1.125182446	1.255411622	0.353835224	2.277056638	0.9681	0.738870206116	0.26114	0.197652534869	2.92761	0.000695278232037	0.7897	0.68453040688													IPR008147;IPR008146;IPR014746;IPR027302;IPR027303;	Glutamine synthetase, beta-Grasp domain;Glutamine synthetase, catalytic domain;Glutamine synthetase/guanido kinase, catalytic domain;Glutamine synthetase, N-terminal conserved site;Glutamine synthetase, glycine-rich site;	cytosol	At5g37600	573.0	E	[E] Amino acid transport and metabolism;
Sspon.05G0001250-1A	Sspon.05G0001250-1A	0.339712907	1.165045071	1.574417455	0.896392581	0.322424718	1.106652724	1.561361892	0.882830295	0.478137645	1.325437731	1.476023816	0.871563165	0.317	0.000561876651887	1.73979	3.25773269709e-05	0.24725	3.75950102567e-05	1.35701	0.00868494684692	GO:0019752;GO:0016053;GO:0044248;GO:0044249;GO:0044281;GO:0044282;GO:0044283;GO:0009438;GO:0072330;GO:0044699;GO:0044712;GO:1901576;GO:0044710;GO:0008150;GO:0071704;GO:0046185;GO:0061727;GO:0009987;GO:1901575;GO:0032787;GO:0009058;GO:0044711;GO:0051596;GO:0008152;GO:0043436;GO:0009056;GO:0006081;GO:0042180;GO:0006082;GO:0042182;GO:0046394;GO:0006089;GO:0044237;GO:1901617;GO:0019249;GO:0044763;GO:0019243;GO:1901615;	carboxylic acid metabolic process;organic acid biosynthetic process;cellular catabolic process;cellular biosynthetic process;small molecule metabolic process;small molecule catabolic process;small molecule biosynthetic process;methylglyoxal metabolic process;monocarboxylic acid biosynthetic process;single-organism process;single-organism catabolic process;organic substance biosynthetic process;single-organism metabolic process;biological_process;organic substance metabolic process;aldehyde catabolic process;methylglyoxal catabolic process to lactate;cellular process;organic substance catabolic process;monocarboxylic acid metabolic process;biosynthetic process;single-organism biosynthetic process;methylglyoxal catabolic process;metabolic process;oxoacid metabolic process;catabolic process;cellular aldehyde metabolic process;cellular ketone metabolic process;organic acid metabolic process;ketone catabolic process;carboxylic acid biosynthetic process;lactate metabolic process;cellular metabolic process;organic hydroxy compound biosynthetic process;lactate biosynthetic process;single-organism cellular process;methylglyoxal catabolic process to D-lactate via S-lactoyl-glutathione;organic hydroxy compound metabolic process;	6;5;4;4;4;5;5;5;7;2;4;4;3;1;3;5;6;2;4;7;3;4;6;2;5;3;4;4;4;5;6;5;3;5;6;3;7;4;				GO:0016798;GO:0003674;GO:0016846;GO:0016829;GO:0004462;GO:0016787;GO:0003824;GO:0016835;GO:0016836;GO:0019172;	hydrolase activity, acting on glycosyl bonds;molecular_function;carbon-sulfur lyase activity;lyase activity;lactoylglutathione lyase activity;hydrolase activity;catalytic activity;carbon-oxygen lyase activity;hydro-lyase activity;glyoxalase III activity;	4;1;4;3;5;3;2;4;5;6;	K18881	map00620;map01120;	Pyruvate metabolism;Microbial metabolism in diverse environments;	IPR006286;IPR002818;IPR029062;	Peptidase C56, PfpI;DJ-1/PfpI;Class I glutamine amidotransferase-like;	cytosol	At3g02720	627.0	RV	[R] General function prediction only;[V] Defense mechanisms;
Sspon.08G0002450-1A	Sspon.08G0002450-1A	0.312343892	0.603178644	1.788344974	0.969724931	0.295193853	0.672446983	1.905245239	1.005265921	0.456782856	0.809042748	1.931749845	1.250680115	0.51055	0.012739528642	1.74393	0.00126037708765	0.1892	2.31151996986e-05	0.64627	0.0237354382767										K17506			IPR000222;IPR001932;IPR015655;	PPM-type phosphatase, divalent cation binding;PPM-type phosphatase domain;Protein phosphatase 2C family;	cytosol	At5g24940	443.0	T	[T] Signal transduction mechanisms;
Sspon.03G0014340-3C	Sspon.03G0014340-3C	0.531609544	1.316445874	1.232717784	0.967070706	0.589956384	1.171967986	1.287925759	0.935997447	0.777972879	1.148794453	1.051399536	0.988141649	0.52225	0.00312002550414	1.23548	0.0359551309891	0.53178	0.00566351815879	1.25802	0.0103786132168				GO:0000325;GO:0043229;GO:0043227;GO:0043226;GO:0031224;GO:0005737;GO:0044446;GO:0031090;GO:0005773;GO:0016021;GO:0016020;GO:0005774;GO:0044437;GO:0005794;GO:0098588;GO:0012505;GO:0098805;GO:0043231;GO:0044464;GO:0005623;GO:0005622;GO:0005575;GO:0044444;GO:0044424;GO:0044425;GO:0044422;	plant-type vacuole;intracellular organelle;membrane-bounded organelle;organelle;intrinsic component of membrane;cytoplasm;intracellular organelle part;organelle membrane;vacuole;integral component of membrane;membrane;vacuolar membrane;vacuolar part;Golgi apparatus;bounding membrane of organelle;endomembrane system;whole membrane;intracellular membrane-bounded organelle;cell part;cell;intracellular;cellular_component;cytoplasmic part;intracellular part;membrane part;organelle part;	6;3;3;2;3;4;3;3;5;4;2;4;4;4;4;3;3;4;2;2;3;1;4;3;2;2;	GO:0043168;GO:0000166;GO:0016787;GO:0035639;GO:1901363;GO:0003674;GO:0005488;GO:0016887;GO:0005524;GO:0001883;GO:0015238;GO:0001882;GO:0042626;GO:0016820;GO:0042623;GO:0022857;GO:0015399;GO:1901265;GO:0032549;GO:0017076;GO:0022804;GO:0005215;GO:0017111;GO:0036094;GO:0003824;GO:0043167;GO:0032555;GO:0016818;GO:0008559;GO:0097367;GO:0097159;GO:0043492;GO:0030554;GO:0016817;GO:0016462;GO:0032550;GO:0032559;GO:0032553;GO:0042910;GO:0090484;GO:0015405;	anion binding;nucleotide binding;hydrolase activity;purine ribonucleoside triphosphate binding;heterocyclic compound binding;molecular_function;binding;ATPase activity;ATP binding;purine nucleoside binding;drug transmembrane transporter activity;nucleoside binding;ATPase activity, coupled to transmembrane movement of substances;hydrolase activity, acting on acid anhydrides, catalyzing transmembrane movement of substances;ATPase activity, coupled;transmembrane transporter activity;primary active transmembrane transporter activity;nucleoside phosphate binding;ribonucleoside binding;purine nucleotide binding;active transmembrane transporter activity;transporter activity;nucleoside-triphosphatase activity;small molecule binding;catalytic activity;ion binding;purine ribonucleotide binding;hydrolase activity, acting on acid anhydrides, in phosphorus-containing anhydrides;xenobiotic-transporting ATPase activity;carbohydrate derivative binding;organic cyclic compound binding;ATPase activity, coupled to movement of substances;adenyl nucleotide binding;hydrolase activity, acting on acid anhydrides;pyrophosphatase activity;purine ribonucleoside binding;adenyl ribonucleotide binding;ribonucleotide binding;xenobiotic transporter activity;drug transporter activity;P-P-bond-hydrolysis-driven transmembrane transporter activity;	4;4;3;5;3;1;2;8;6;5;4;4;6;5;9;3;5;4;5;5;4;2;7;3;2;3;5;5;4;3;3;10;6;4;6;6;6;4;3;3;6;				IPR011527;IPR003593;IPR027417;IPR017871;IPR003439;	ABC transporter type 1, transmembrane domain;AAA+ ATPase domain;P-loop containing nucleoside triphosphate hydrolase;ABC transporter, conserved site;ABC transporter-like;	plasma membrane	At3g62700	1812.0	Q	[Q] Secondary metabolites biosynthesis, transport and catabolism;
Sspon.03G0029260-1B	Sspon.03G0029260-1B	0.708382418	0.610620688	1.459633126	1.103835503	0.710172422	0.544069275	1.636751679	1.185395407	0.789712834	0.569175221	1.612839068	1.069412359	1.281	0.00817185430624	1.40212	0.00231790225191	0.46892	0.00017282433447	0.51326	0.000159797548913										K10355			IPR020902;IPR004000;IPR004001;	Actin/actin-like conserved site;Actin family;Actin, conserved site;	cytoskeleton	At5g09810	731.0	Z	[Z] Cytoskeleton;
Sspon.03G0025980-2C	Sspon.03G0025980-2C	0.169313143	1.099680031	1.768461426	1.06155974	0.127992016	1.069768779	1.630218459	0.89437129	0.355858368	1.168635954	1.67436791	0.979772883	0.19567	0.000296919089866	1.72805	0.00035236727757	0.12875	5.39532203614e-05	1.13706	0.0763180878005										K00430	map00940;map01100;map01110;	Phenylpropanoid biosynthesis;Metabolic pathways;Biosynthesis of secondary metabolites;	IPR019794;IPR002016;IPR000823;IPR019793;IPR010255;IPR033905;	Peroxidase, active site;Haem peroxidase, plant/fungal/bacterial;Plant peroxidase;Peroxidases heam-ligand binding site;Haem peroxidase;Secretory peroxidase;	chloroplast	At1g71695	403.0	R	[R] General function prediction only;
Sspon.01G0010500-1P	Sspon.01G0010500-1P	0.162211207	0.525427497	1.824893492	1.40282113	0.124302017	0.717153815	2.153760239	1.238492247	0.301949969	0.442273878	1.710162814	1.396551694	0.34927	0.0200978609646	1.40887	0.0184949866744	0.10344	0.000290532570597	0.41726	0.00129837012398													IPR002016;IPR000823;IPR033905;IPR010255;IPR019793;	Haem peroxidase, plant/fungal/bacterial;Plant peroxidase;Secretory peroxidase;Haem peroxidase;Peroxidases heam-ligand binding site;	cytosol	At4g11290	199.0	R	[R] General function prediction only;
Sspon.03G0032120-1B	Sspon.03G0032120-1B	0.965349455	0.435528186	1.342285801	0.736173775	0.981733595	0.417728133	1.404451137	0.824567219	1.024581828	0.432831209	2.609427061	0.8253426	2.31062	7.01200970088e-06	2.24475	0.0748070158911	0.55481	0.126464984633	0.539	0.000260945039291										K01673	map00910;	Nitrogen metabolism;	IPR012442;IPR015892;IPR001765;	Protein of unknown function DUF1645, plant;Carbonic anhydrase, prokaryotic-like, conserved site;Carbonic anhydrase;	nucleus	At1g70410	260.0	P	[P] Inorganic ion transport and metabolism;
Sspon.05G0021990-1B	Sspon.05G0021990-1B	0.942469333	1.068053261	0.397883979	0.077357399	1.190953268	1.042511767	0.361341356	1.907943707	1.125182446	1.255411622	0.353835224	2.277056638	0.9681	0.738870206116	0.26114	0.197652534869	2.92761	0.000695278232037	0.7897	0.68453040688										K01915	map00220;map00250;map00630;map00910;map01100;map01120;map01230;map02020;map04724;map04727;	Arginine biosynthesis;"Alanine, aspartate and glutamate metabolism";Glyoxylate and dicarboxylate metabolism;Nitrogen metabolism;Metabolic pathways;Microbial metabolism in diverse environments;Biosynthesis of amino acids;Two-component system;Glutamatergic synapse;GABAergic synapse;	IPR008147;IPR008146;IPR014746;IPR027302;IPR027303;	Glutamine synthetase, beta-Grasp domain;Glutamine synthetase, catalytic domain;Glutamine synthetase/guanido kinase, catalytic domain;Glutamine synthetase, N-terminal conserved site;Glutamine synthetase, glycine-rich site;	chloroplast	At5g35630	693.0	E	[E] Amino acid transport and metabolism;
Sspon.08G0002450-1P	Sspon.08G0002450-1P	0.312343892	0.603178644	1.788344974	0.969724931	0.295193853	0.672446983	1.905245239	1.005265921	0.456782856	0.809042748	1.931749845	1.250680115	0.51055	0.012739528642	1.74393	0.00126037708765	0.1892	2.31151996986e-05	0.64627	0.0237354382767										K17506			IPR000222;IPR001932;IPR015655;	PPM-type phosphatase, divalent cation binding;PPM-type phosphatase domain;Protein phosphatase 2C family;	cytosol	At5g24940	456.0	T	[T] Signal transduction mechanisms;
Sspon.03G0029430-2D	Sspon.03G0029430-2D	0.956764766	1.410278609	0.425507684	0.766857442	0.834630022	1.728735365	0.487609308	1.037482932	1.132448215	1.693315127	0.338839662	1.187530868	0.60506	0.00870008990239	0.41845	0.0112763982613	2.33542	0.00448145576493	1.61515	0.0182008265612	GO:0071704;GO:0008152;GO:0044238;GO:0005975;GO:0008150;	organic substance metabolic process;metabolic process;primary metabolic process;carbohydrate metabolic process;biological_process;	3;2;3;4;1;	GO:0005737;GO:0044464;GO:0005623;GO:0005622;GO:0005575;GO:0044424;	cytoplasm;cell part;cell;intracellular;cellular_component;intracellular part;	4;2;2;3;1;3;	GO:0003674;GO:0030170;GO:0008184;GO:1901363;GO:0043167;GO:0016740;GO:0043168;GO:0003824;GO:0048037;GO:0016758;GO:0097159;GO:0004645;GO:0016757;GO:0005488;	molecular_function;pyridoxal phosphate binding;glycogen phosphorylase activity;heterocyclic compound binding;ion binding;transferase activity;anion binding;catalytic activity;cofactor binding;transferase activity, transferring hexosyl groups;organic cyclic compound binding;phosphorylase activity;transferase activity, transferring glycosyl groups;binding;	1;4;7;3;3;3;4;2;3;5;3;6;4;2;				IPR000811;IPR035090;	Glycosyl transferase, family 35;Phosphorylase pyridoxal-phosphate attachment site;	mitochondria	At3g46970	464.0	G	[G] Carbohydrate transport and metabolism;
Sspon.01G0008700-1A	Sspon.01G0008700-1A	0.699175861	0.515307908	1.277972841	1.524983752	0.712835876	0.413480804	1.180945202	1.385845425	0.900257279	0.736683216	1.313276596	1.339235239	1.38836	0.135023439456	0.88756	0.0803488077808	0.61298	0.00305267735584	0.39187	0.00146099392198										K00873	map00010;map00230;map00620;map01100;map01110;map01120;map01130;map01200;map01230;map04922;map04930;map05203;map05230;	Glycolysis / Gluconeogenesis;Purine metabolism;Pyruvate metabolism;Metabolic pathways;Biosynthesis of secondary metabolites;Microbial metabolism in diverse environments;Biosynthesis of antibiotics;Carbon metabolism;Biosynthesis of amino acids;Glucagon signaling pathway;Type II diabetes mellitus;Viral carcinogenesis;Central carbon metabolism in cancer;	IPR018209;IPR015793;IPR015795;IPR011037;IPR015813;IPR001697;	Pyruvate kinase, active site;Pyruvate kinase, barrel;Pyruvate kinase, C-terminal;Pyruvate kinase-like, insert domain;Pyruvate/Phosphoenolpyruvate kinase-like domain;Pyruvate kinase;	chloroplast	At5g56350	806.0	G	[G] Carbohydrate transport and metabolism;
Sspon.01G0029730-2C	Sspon.01G0029730-2C	0.532498995	1.071815624	1.279914244	0.99333244	0.550379204	0.962653089	1.325499129	1.10476216	0.584145786	1.09165751	1.3318987	1.171443119	0.53326	0.000344114736506	1.20424	0.0150191367494	0.42339	4.4953951806e-06	0.95614	0.506749399358										K11517	map00630;map01100;map01110;map01120;map01130;map01200;map04146;	Glyoxylate and dicarboxylate metabolism;Metabolic pathways;Biosynthesis of secondary metabolites;Microbial metabolism in diverse environments;Biosynthesis of antibiotics;Carbon metabolism;Peroxisome;	IPR000262;IPR008259;IPR013785;IPR012133;	FMN-dependent dehydrogenase;FMN-dependent alpha-hydroxy acid dehydrogenase, active site;Aldolase-type TIM barrel;Alpha-hydroxy acid dehydrogenase, FMN-dependent;	cytosol	At3g14420	630.0	C	[C] Energy production and conversion;
Sspon.07G0016910-1A	Sspon.07G0016910-1A	0.162211207	0.525427497	1.824893492	1.40282113	0.124302017	0.717153815	2.153760239	1.238492247	0.301949969	0.442273878	1.710162814	1.396551694	0.34927	0.0200978609646	1.40887	0.0184949866744	0.10344	0.000290532570597	0.41726	0.00129837012398	GO:0044248;GO:0042744;GO:0042743;GO:0044699;GO:0044712;GO:0044710;GO:0008150;GO:0009987;GO:0072593;GO:0006950;GO:0044763;GO:0008152;GO:0009056;GO:0006979;GO:0050896;GO:0044237;	cellular catabolic process;hydrogen peroxide catabolic process;hydrogen peroxide metabolic process;single-organism process;single-organism catabolic process;single-organism metabolic process;biological_process;cellular process;reactive oxygen species metabolic process;response to stress;single-organism cellular process;metabolic process;catabolic process;response to oxidative stress;response to stimulus;cellular metabolic process;	4;4;5;2;4;3;1;2;4;3;3;2;3;4;2;3;	GO:0005575;GO:0005576;	cellular_component;extracellular region;	1;2;	GO:0005488;GO:1901363;GO:0016491;GO:0043169;GO:0043167;GO:0046872;GO:0020037;GO:0016209;GO:0003824;GO:0016684;GO:0046906;GO:0097159;GO:0003674;GO:0004601;	binding;heterocyclic compound binding;oxidoreductase activity;cation binding;ion binding;metal ion binding;heme binding;antioxidant activity;catalytic activity;oxidoreductase activity, acting on peroxide as acceptor;tetrapyrrole binding;organic cyclic compound binding;molecular_function;peroxidase activity;	2;3;3;4;3;5;5;2;2;4;4;3;1;3;	K00430	map00940;map01100;map01110;	Phenylpropanoid biosynthesis;Metabolic pathways;Biosynthesis of secondary metabolites;	IPR019794;IPR002016;IPR000823;IPR033905;IPR010255;	Peroxidase, active site;Haem peroxidase, plant/fungal/bacterial;Plant peroxidase;Secretory peroxidase;Haem peroxidase;	cytosol	At5g05340	333.0	R	[R] General function prediction only;
Sspon.02G0013930-2B	Sspon.02G0013930-2B	0.610164304	0.5390356	1.943001138	0.821683441	0.680864522	0.56275537	2.006968001	0.86976571	0.745474115	0.562235065	1.864037258	0.794015477	1.22384	0.035673002828	2.3392	1.89100720794e-05	0.35028	2.4648935498e-05	0.6695	0.000308700890446										K04043	map03018;map04212;map05152;	RNA degradation;Longevity regulating pathway - worm;Tuberculosis;	IPR029048;IPR018181;IPR029047;IPR012725;IPR013126;	Heat shock protein 70kD, C-terminal domain;Heat shock protein 70, conserved site;Heat shock protein 70kD, peptide-binding domain;Chaperone DnaK;Heat shock protein 70 family;	chloroplast	At5g09590	1105.0	O	[O] Posttranslational modification, protein turnover, chaperones;
Sspon.02G0035080-2D	Sspon.02G0035080-2D	0.775823107	1.633177035	0.431539761	1.221681974	0.770138484	1.479231278	0.445372345	1.264239833	0.747348776	1.566805212	0.430208227	1.234433968	0.49011	6.24725292565e-05	0.35134	4.76441949241e-07	1.75448	5.02497042963e-06	1.25773	0.00231497021208	GO:0008104;GO:0019220;GO:0080090;GO:0019222;GO:0006470;GO:0043603;GO:0045038;GO:0061024;GO:0044281;GO:0051641;GO:0051656;GO:1901362;GO:0015979;GO:0071840;GO:0045037;GO:0044710;GO:0044711;GO:0010604;GO:0043207;GO:0070727;GO:0010608;GO:0043043;GO:0071310;GO:0016311;GO:0022900;GO:0048518;GO:0033036;GO:0034470;GO:0043604;GO:0060255;GO:0006605;GO:0045184;GO:0072657;GO:0023052;GO:0051667;GO:0043436;GO:1901564;GO:0046486;GO:0051707;GO:0010033;GO:0055114;GO:0009767;GO:0044700;GO:0009607;GO:0009605;GO:0019538;GO:0071322;GO:0009756;GO:0046483;GO:0051254;GO:0019637;GO:0007165;GO:0022607;GO:0070887;GO:0009891;GO:0006612;GO:0031323;GO:1902589;GO:0006807;GO:0010628;GO:0034660;GO:0043170;GO:0097659;GO:1901576;GO:0044260;GO:0006886;GO:0042254;GO:0016043;GO:0065003;GO:0065002;GO:0065007;GO:0044699;GO:0044267;GO:1901566;GO:0007186;GO:0018130;GO:0034613;GO:0006629;GO:0006810;GO:0009889;GO:0051716;GO:0050794;GO:0006952;GO:0006950;GO:0008150;GO:0008152;GO:0019438;GO:0034654;GO:0035303;GO:0051234;GO:0090407;GO:0035304;GO:0016070;GO:0016072;GO:0044271;GO:0046907;GO:0008654;GO:0043412;GO:0050896;GO:0006355;GO:0036211;GO:0006351;GO:0044802;GO:0006518;GO:0009617;GO:0032774;GO:0070271;GO:0051173;GO:0009658;GO:0044249;GO:0034641;GO:0034645;GO:0042221;GO:0051644;GO:0009657;GO:0006139;GO:0071806;GO:0010557;GO:0072596;GO:0051246;GO:0044765;GO:0051640;GO:0045017;GO:0022613;GO:0009893;GO:0006720;GO:1903508;GO:1901700;GO:0006644;GO:0072598;GO:1901701;GO:0072594;GO:2001141;GO:0009987;GO:0006725;GO:1903506;GO:0034248;GO:0006364;GO:0042742;GO:0098542;GO:0045893;GO:0044255;GO:0055085;GO:0044743;GO:0010207;GO:0032268;GO:0006081;GO:0006082;GO:1901135;GO:0051252;GO:1902680;GO:0046490;GO:0033365;GO:0046474;GO:1901360;GO:0046471;GO:0042793;GO:0006655;GO:0006650;GO:0031328;GO:0043933;GO:0031326;GO:0031325;GO:0019750;GO:0019752;GO:0090304;GO:0019288;GO:0034622;GO:0006091;GO:0006090;GO:0071822;GO:0009773;GO:0019684;GO:0019682;GO:0008299;GO:0050789;GO:0071704;GO:0010467;GO:0010556;GO:0010182;GO:0009902;GO:0071702;GO:0051704;GO:0010468;GO:0017038;GO:0045935;GO:0019219;GO:0006461;GO:0006464;GO:0051174;GO:0006417;GO:0009058;GO:0009059;GO:0044763;GO:0051171;GO:0051649;GO:2000112;GO:0007154;GO:0045036;GO:0032787;GO:0043623;GO:0051179;GO:1902578;GO:0008610;GO:0006996;GO:0044238;GO:0009743;GO:0031399;GO:0090150;GO:0044237;GO:0006412;GO:0006796;GO:0044085;GO:0006793;GO:0015031;GO:1902582;GO:0009240;GO:1902580;GO:0006396;GO:0048522;	protein localization;regulation of phosphate metabolic process;regulation of primary metabolic process;regulation of metabolic process;protein dephosphorylation;cellular amide metabolic process;protein import into chloroplast thylakoid membrane;membrane organization;small molecule metabolic process;cellular localization;establishment of organelle localization;organic cyclic compound biosynthetic process;photosynthesis;cellular component organization or biogenesis;protein import into chloroplast stroma;single-organism metabolic process;single-organism biosynthetic process;positive regulation of macromolecule metabolic process;response to external biotic stimulus;cellular macromolecule localization;posttranscriptional regulation of gene expression;peptide biosynthetic process;cellular response to organic substance;dephosphorylation;electron transport chain;positive regulation of biological process;macromolecule localization;ncRNA processing;amide biosynthetic process;regulation of macromolecule metabolic process;protein targeting;establishment of protein localization;protein localization to membrane;signaling;establishment of plastid localization;oxoacid metabolic process;organonitrogen compound metabolic process;glycerolipid metabolic process;response to other organism;response to organic substance;oxidation-reduction process;photosynthetic electron transport chain;single organism signaling;response to biotic stimulus;response to external stimulus;protein metabolic process;cellular response to carbohydrate stimulus;carbohydrate mediated signaling;heterocycle metabolic process;positive regulation of RNA metabolic process;organophosphate metabolic process;signal transduction;cellular component assembly;cellular response to chemical stimulus;positive regulation of biosynthetic process;protein targeting to membrane;regulation of cellular metabolic process;single-organism organelle organization;nitrogen compound metabolic process;positive regulation of gene expression;ncRNA metabolic process;macromolecule metabolic process;nucleic acid-templated transcription;organic substance biosynthetic process;cellular macromolecule metabolic process;intracellular protein transport;ribosome biogenesis;cellular component organization;macromolecular complex assembly;intracellular protein transmembrane transport;biological regulation;single-organism process;cellular protein metabolic process;organonitrogen compound biosynthetic process;G-protein coupled receptor signaling pathway;heterocycle biosynthetic process;cellular protein localization;lipid metabolic process;transport;regulation of biosynthetic process;cellular response to stimulus;regulation of cellular process;defense response;response to stress;biological_process;metabolic process;aromatic compound biosynthetic process;nucleobase-containing compound biosynthetic process;regulation of dephosphorylation;establishment of localization;organophosphate biosynthetic process;regulation of protein dephosphorylation;RNA metabolic process;rRNA metabolic process;cellular nitrogen compound biosynthetic process;intracellular transport;phospholipid biosynthetic process;macromolecule modification;response to stimulus;regulation of transcription, DNA-templated;protein modification process;transcription, DNA-templated;single-organism membrane organization;peptide metabolic process;response to bacterium;RNA biosynthetic process;protein complex biogenesis;positive regulation of nitrogen compound metabolic process;chloroplast organization;cellular biosynthetic process;cellular nitrogen compound metabolic process;cellular macromolecule biosynthetic process;response to chemical;plastid localization;plastid organization;nucleobase-containing compound metabolic process;protein transmembrane transport;positive regulation of macromolecule biosynthetic process;establishment of protein localization to chloroplast;regulation of protein metabolic process;single-organism transport;organelle localization;glycerolipid biosynthetic process;ribonucleoprotein complex biogenesis;positive regulation of metabolic process;isoprenoid metabolic process;positive regulation of nucleic acid-templated transcription;response to oxygen-containing compound;phospholipid metabolic process;protein localization to chloroplast;cellular response to oxygen-containing compound;establishment of protein localization to organelle;regulation of RNA biosynthetic process;cellular process;cellular aromatic compound metabolic process;regulation of nucleic acid-templated transcription;regulation of cellular amide metabolic process;rRNA processing;defense response to bacterium;defense response to other organism;positive regulation of transcription, DNA-templated;cellular lipid metabolic process;transmembrane transport;intracellular protein transmembrane import;photosystem II assembly;regulation of cellular protein metabolic process;cellular aldehyde metabolic process;organic acid metabolic process;carbohydrate derivative metabolic process;regulation of RNA metabolic process;positive regulation of RNA biosynthetic process;isopentenyl diphosphate metabolic process;protein localization to organelle;glycerophospholipid biosynthetic process;organic cyclic compound metabolic process;phosphatidylglycerol metabolic process;transcription from plastid promoter;phosphatidylglycerol biosynthetic process;glycerophospholipid metabolic process;positive regulation of cellular biosynthetic process;macromolecular complex subunit organization;regulation of cellular biosynthetic process;positive regulation of cellular metabolic process;chloroplast localization;carboxylic acid metabolic process;nucleic acid metabolic process;isopentenyl diphosphate biosynthetic process, methylerythritol 4-phosphate pathway;cellular macromolecular complex assembly;generation of precursor metabolites and energy;pyruvate metabolic process;protein complex subunit organization;photosynthetic electron transport in photosystem I;photosynthesis, light reaction;glyceraldehyde-3-phosphate metabolic process;isoprenoid biosynthetic process;regulation of biological process;organic substance metabolic process;gene expression;regulation of macromolecule biosynthetic process;sugar mediated signaling pathway;chloroplast relocation;organic substance transport;multi-organism process;regulation of gene expression;protein import;positive regulation of nucleobase-containing compound metabolic process;regulation of nucleobase-containing compound metabolic process;protein complex assembly;cellular protein modification process;regulation of phosphorus metabolic process;regulation of translation;biosynthetic process;macromolecule biosynthetic process;single-organism cellular process;regulation of nitrogen compound metabolic process;establishment of localization in cell;regulation of cellular macromolecule biosynthetic process;cell communication;protein targeting to chloroplast;monocarboxylic acid metabolic process;cellular protein complex assembly;localization;single-organism localization;lipid biosynthetic process;organelle organization;primary metabolic process;response to carbohydrate;regulation of protein modification process;establishment of protein localization to membrane;cellular metabolic process;translation;phosphate-containing compound metabolic process;cellular component biogenesis;phosphorus metabolic process;protein transport;single-organism intracellular transport;isopentenyl diphosphate biosynthetic process;single-organism cellular localization;RNA processing;positive regulation of cellular process;	4;6;4;3;7;5;6;4;4;3;4;5;4;2;6;3;4;4;4;4;6;6;5;6;4;2;3;7;6;4;6;4;5;2;5;5;4;5;3;4;4;5;3;3;3;4;6;5;4;5;4;4;4;4;4;6;4;4;3;5;6;4;7;4;4;6;5;3;5;6;2;2;5;5;5;5;5;4;4;4;3;3;4;3;1;2;5;5;7;3;5;7;5;7;5;5;5;5;2;6;5;6;4;5;4;6;4;4;6;4;4;5;3;5;5;4;5;5;6;5;4;4;5;4;3;5;7;4;5;7;5;5;6;2;4;7;5;6;5;4;6;4;4;6;6;5;4;4;4;5;6;6;6;6;4;7;5;7;6;5;4;5;4;6;6;5;6;6;4;8;5;6;5;5;5;2;3;5;5;6;6;5;2;5;5;5;5;5;6;5;6;3;5;3;4;4;6;4;5;7;6;2;3;5;4;3;5;6;5;3;6;5;3;4;5;5;6;4;6;3;	GO:0034357;GO:0031976;GO:0031975;GO:0016021;GO:0016020;GO:0044436;GO:0031969;GO:0031968;GO:0098588;GO:0031967;GO:0043231;GO:0044425;GO:0044422;GO:0044464;GO:0043229;GO:0005623;GO:0043227;GO:0043226;GO:0009579;GO:0009570;GO:0044435;GO:0044434;GO:0044424;GO:0031984;GO:0009707;GO:0044446;GO:0044444;GO:0010319;GO:0055035;GO:0042170;GO:0031224;GO:0005737;GO:0031090;GO:0009507;GO:0042651;GO:0009526;GO:0009527;GO:0019866;GO:0019867;GO:0009528;GO:0005622;GO:0009535;GO:0009534;GO:0009536;GO:0009532;GO:0009941;GO:0005575;GO:0098805;	photosynthetic membrane;plastid thylakoid;envelope;integral component of membrane;membrane;thylakoid part;chloroplast membrane;organelle outer membrane;bounding membrane of organelle;organelle envelope;intracellular membrane-bounded organelle;membrane part;organelle part;cell part;intracellular organelle;cell;membrane-bounded organelle;organelle;thylakoid;chloroplast stroma;plastid part;chloroplast part;intracellular part;organelle subcompartment;chloroplast outer membrane;intracellular organelle part;cytoplasmic part;stromule;plastid thylakoid membrane;plastid membrane;intrinsic component of membrane;cytoplasm;organelle membrane;chloroplast;thylakoid membrane;plastid envelope;plastid outer membrane;organelle inner membrane;outer membrane;plastid inner membrane;intracellular;chloroplast thylakoid membrane;chloroplast thylakoid;plastid;plastid stroma;chloroplast envelope;cellular_component;whole membrane;	3;5;3;4;2;4;5;4;4;4;4;2;2;2;3;2;3;2;4;6;4;5;3;4;6;3;4;5;5;4;3;4;3;6;4;5;5;4;3;5;3;6;6;5;5;6;1;3;							IPR017499;IPR011991;	Protein Thf1;Winged helix-turn-helix DNA-binding domain;	chloroplast				
Sspon.08G0005280-1P	Sspon.08G0005280-1P	1.13450672	1.030018753	0.24043309	1.512860235	1.219149358	1.006758181	0.1476031	1.627317019	1.222933817	1.132660643	0.109703135	1.616055948	1.12846	0.0482138071843	0.10465	1.17624383945e-05	7.18567	2.92120728466e-05	0.66638	0.000571676427507										K12741	map03040;	Spliceosome;	IPR034155;IPR000504;	HRP1, RNA recognition motif 2;RNA recognition motif domain;	nucleus	At1g17640	228.0	R	[R] General function prediction only;
Sspon.08G0016530-2B	Sspon.08G0016530-2B	0.984869853	0.868405135	0.661670735	1.327342167	1.09479375	0.551207062	0.292152443	1.548587029	1.035958111	1.103684186	0.88663053	1.644698998	1.23474	0.292931275245	0.40712	0.010560595779	1.69286	0.0733462659155	0.55817	0.0230230821031										K03456	map03015;map04071;map04111;map04113;map04114;map04151;map04152;map04261;map04350;map04390;map04391;map04530;map04728;map04730;map05142;map05160;	mRNA surveillance pathway;Sphingolipid signaling pathway;Cell cycle - yeast;Meiosis - yeast;Oocyte meiosis;PI3K-Akt signaling pathway;AMPK signaling pathway;Adrenergic signaling in cardiomyocytes;TGF-beta signaling pathway;Hippo signaling pathway;Hippo signaling pathway - fly;Tight junction;Dopaminergic synapse;Long-term depression;Chagas disease (American trypanosomiasis);Hepatitis C;	IPR021133;IPR018244;IPR016024;IPR014044;IPR003960;IPR003593;IPR034111;IPR001283;IPR003959;IPR007330;IPR000357;IPR011989;IPR027417;	HEAT, type 2;Allergen V5/Tpx-1-related, conserved site;Armadillo-type fold;CAP domain;ATPase, AAA-type, conserved site;AAA+ ATPase domain;Pathogenesis-related protein 1-like, SCP domain;Cysteine-rich  secretory protein, allergen V5/Tpx-1-related;ATPase, AAA-type, core;MIT;HEAT repeat;Armadillo-like helical;P-loop containing nucleoside triphosphate hydrolase;	chloroplast	At3g25800	1081.0	T	[T] Signal transduction mechanisms;
Sspon.06G0020740-3D	Sspon.06G0020740-3D	0.887722704	1.502212336	1.102045153	0.537693305	0.774831932	1.534022371	1.052570433	0.578854232	0.801949519	1.518006843	1.24569186	0.464399311	0.54114	3.86440578762e-05	2.1508	0.000820455142131	0.72479	0.00970568761128	2.88071	8.9510882339e-06				GO:0005737;GO:0009536;GO:0043231;GO:0044464;GO:0044444;GO:0005623;GO:0005622;GO:0005575;GO:0043229;GO:0009842;GO:0044424;GO:0043227;GO:0043226;	cytoplasm;plastid;intracellular membrane-bounded organelle;cell part;cytoplasmic part;cell;intracellular;cellular_component;intracellular organelle;cyanelle;intracellular part;membrane-bounded organelle;organelle;	4;5;4;2;4;2;3;1;3;6;3;3;2;	GO:0003824;GO:0003674;GO:0016491;	catalytic activity;molecular_function;oxidoreductase activity;	2;1;3;				IPR016040;IPR008030;	NAD(P)-binding domain;NmrA-like domain;	chloroplast	At4g35250	608.0	G	[G] Carbohydrate transport and metabolism;
Sspon.02G0007110-1A	Sspon.02G0007110-1A	0.881388479	0.556041359	1.406100443	1.133818316	0.861602659	0.573190547	1.380221566	1.125177253	0.985745938	0.624460857	1.366440177	1.105812408	1.55599	0.00173787327644	1.23418	5.12988400862e-05	0.65709	0.000295170780503	0.52119	1.71939717614e-05	GO:0009156;GO:0009167;GO:0009165;GO:0044281;GO:0009161;GO:1901362;GO:0042451;GO:1901360;GO:0044710;GO:0044711;GO:0009199;GO:0009206;GO:0009205;GO:0009201;GO:0046034;GO:0046129;GO:0046128;GO:0042455;GO:0046483;GO:1901564;GO:1901566;GO:0006163;GO:0006164;GO:0019637;GO:0019438;GO:0009163;GO:0009141;GO:0009142;GO:0009144;GO:0009145;GO:0006807;GO:1901576;GO:0015992;GO:0009259;GO:0098662;GO:0098660;GO:0018130;GO:0006818;GO:0006812;GO:0006811;GO:0006810;GO:0009152;GO:0009150;GO:0009260;GO:0008150;GO:0008152;GO:0034654;GO:0051234;GO:0090407;GO:0015985;GO:0015986;GO:0044271;GO:0046390;GO:0009058;GO:1901293;GO:0044763;GO:0006753;GO:0006754;GO:1902600;GO:0044249;GO:0034641;GO:0009123;GO:0009126;GO:0009127;GO:0009124;GO:0006139;GO:0042278;GO:0015672;GO:0009987;GO:0006725;GO:0055085;GO:0055086;GO:0044699;GO:1901137;GO:1901135;GO:0019693;GO:0072521;GO:0072522;GO:1901657;GO:0071704;GO:0009168;GO:0034220;GO:0044765;GO:0009117;GO:0009116;GO:0009119;GO:0051179;GO:1902578;GO:0044238;GO:0044237;GO:0006796;GO:0006793;GO:0098655;GO:1901659;	ribonucleoside monophosphate biosynthetic process;purine ribonucleoside monophosphate metabolic process;nucleotide biosynthetic process;small molecule metabolic process;ribonucleoside monophosphate metabolic process;organic cyclic compound biosynthetic process;purine nucleoside biosynthetic process;organic cyclic compound metabolic process;single-organism metabolic process;single-organism biosynthetic process;ribonucleoside triphosphate metabolic process;purine ribonucleoside triphosphate biosynthetic process;purine ribonucleoside triphosphate metabolic process;ribonucleoside triphosphate biosynthetic process;ATP metabolic process;purine ribonucleoside biosynthetic process;purine ribonucleoside metabolic process;ribonucleoside biosynthetic process;heterocycle metabolic process;organonitrogen compound metabolic process;organonitrogen compound biosynthetic process;purine nucleotide metabolic process;purine nucleotide biosynthetic process;organophosphate metabolic process;aromatic compound biosynthetic process;nucleoside biosynthetic process;nucleoside triphosphate metabolic process;nucleoside triphosphate biosynthetic process;purine nucleoside triphosphate metabolic process;purine nucleoside triphosphate biosynthetic process;nitrogen compound metabolic process;organic substance biosynthetic process;proton transport;ribonucleotide metabolic process;inorganic cation transmembrane transport;inorganic ion transmembrane transport;heterocycle biosynthetic process;hydrogen transport;cation transport;ion transport;transport;purine ribonucleotide biosynthetic process;purine ribonucleotide metabolic process;ribonucleotide biosynthetic process;biological_process;metabolic process;nucleobase-containing compound biosynthetic process;establishment of localization;organophosphate biosynthetic process;energy coupled proton transport, down electrochemical gradient;ATP synthesis coupled proton transport;cellular nitrogen compound biosynthetic process;ribose phosphate biosynthetic process;biosynthetic process;nucleoside phosphate biosynthetic process;single-organism cellular process;nucleoside phosphate metabolic process;ATP biosynthetic process;hydrogen ion transmembrane transport;cellular biosynthetic process;cellular nitrogen compound metabolic process;nucleoside monophosphate metabolic process;purine nucleoside monophosphate metabolic process;purine nucleoside monophosphate biosynthetic process;nucleoside monophosphate biosynthetic process;nucleobase-containing compound metabolic process;purine nucleoside metabolic process;monovalent inorganic cation transport;cellular process;cellular aromatic compound metabolic process;transmembrane transport;nucleobase-containing small molecule metabolic process;single-organism process;carbohydrate derivative biosynthetic process;carbohydrate derivative metabolic process;ribose phosphate metabolic process;purine-containing compound metabolic process;purine-containing compound biosynthetic process;glycosyl compound metabolic process;organic substance metabolic process;purine ribonucleoside monophosphate biosynthetic process;ion transmembrane transport;single-organism transport;nucleotide metabolic process;nucleoside metabolic process;ribonucleoside metabolic process;localization;single-organism localization;primary metabolic process;cellular metabolic process;phosphate-containing compound metabolic process;phosphorus metabolic process;cation transmembrane transport;glycosyl compound biosynthetic process;	7;8;6;4;7;5;7;4;3;4;7;8;8;7;8;8;7;7;4;4;5;6;7;4;5;6;6;6;7;7;3;4;6;6;7;6;5;5;6;5;4;8;7;7;1;2;5;3;5;8;9;5;6;3;5;3;5;9;7;4;4;6;7;7;6;4;6;7;2;4;4;4;2;5;4;5;5;6;4;3;8;5;4;6;5;6;2;3;3;3;5;4;6;5;	GO:0031975;GO:0045261;GO:0016020;GO:0031967;GO:0031966;GO:0043234;GO:0043231;GO:0045259;GO:0044429;GO:0044422;GO:0043229;GO:0043227;GO:0043226;GO:0044464;GO:0044425;GO:0033178;GO:0044444;GO:0016469;GO:0005737;GO:0031090;GO:0005739;GO:0019866;GO:0005623;GO:0005622;GO:0005743;GO:0005740;GO:0044424;GO:0044446;GO:0032991;GO:0005575;GO:0098796;	envelope;proton-transporting ATP synthase complex, catalytic core F(1);membrane;organelle envelope;mitochondrial membrane;protein complex;intracellular membrane-bounded organelle;proton-transporting ATP synthase complex;mitochondrial part;organelle part;intracellular organelle;membrane-bounded organelle;organelle;cell part;membrane part;proton-transporting two-sector ATPase complex, catalytic domain;cytoplasmic part;proton-transporting two-sector ATPase complex;cytoplasm;organelle membrane;mitochondrion;organelle inner membrane;cell;intracellular;mitochondrial inner membrane;mitochondrial envelope;intracellular part;intracellular organelle part;macromolecular complex;cellular_component;membrane protein complex;	3;4;2;4;4;3;4;4;4;2;3;3;2;2;2;4;4;4;4;3;5;4;2;3;5;5;3;3;2;1;3;	GO:0022857;GO:0046961;GO:0016818;GO:0019829;GO:0015405;GO:0016817;GO:0003674;GO:0016887;GO:0042626;GO:0042623;GO:0015399;GO:0022804;GO:0016787;GO:0022890;GO:0003824;GO:0043492;GO:0016462;GO:0015078;GO:0036442;GO:0016820;GO:0046933;GO:0044769;GO:0022891;GO:0005215;GO:0022892;GO:0015075;GO:0015077;GO:0008324;GO:0042625;GO:0017111;GO:0022853;	transmembrane transporter activity;proton-transporting ATPase activity, rotational mechanism;hydrolase activity, acting on acid anhydrides, in phosphorus-containing anhydrides;cation-transporting ATPase activity;P-P-bond-hydrolysis-driven transmembrane transporter activity;hydrolase activity, acting on acid anhydrides;molecular_function;ATPase activity;ATPase activity, coupled to transmembrane movement of substances;ATPase activity, coupled;primary active transmembrane transporter activity;active transmembrane transporter activity;hydrolase activity;inorganic cation transmembrane transporter activity;catalytic activity;ATPase activity, coupled to movement of substances;pyrophosphatase activity;hydrogen ion transmembrane transporter activity;hydrogen-exporting ATPase activity;hydrolase activity, acting on acid anhydrides, catalyzing transmembrane movement of substances;proton-transporting ATP synthase activity, rotational mechanism;ATPase activity, coupled to transmembrane movement of ions, rotational mechanism;substrate-specific transmembrane transporter activity;transporter activity;substrate-specific transporter activity;ion transmembrane transporter activity;monovalent inorganic cation transmembrane transporter activity;cation transmembrane transporter activity;ATPase coupled ion transmembrane transporter activity;nucleoside-triphosphatase activity;active ion transmembrane transporter activity;	3;8;5;7;6;4;1;8;6;9;5;4;3;7;2;10;6;9;8;5;8;7;4;2;3;5;8;6;6;7;5;	K02134	map00190;map01100;map05010;map05012;map05016;	Oxidative phosphorylation;Metabolic pathways;Alzheimer's disease;Parkinson's disease;Huntington's disease;	IPR001469;IPR020546;	ATP synthase, F1 complex, delta/epsilon subunit;ATP synthase, F1 complex, delta/epsilon subunit, N-terminal;	mitochondria	At5g47030	295.0	C	[C] Energy production and conversion;
Sspon.07G0020090-2B	Sspon.07G0020090-2B	0.816950996	0.992525167	1.503158591	0.44636557	0.807682845	1.075834383	1.581625458	0.5675961	0.911090409	1.090309359	1.640879138	0.565981984	0.80278	0.00987693921913	2.99103	4.99242286148e-05	0.53659	0.000147026824432	1.99923	0.000475295434641													IPR016123;IPR002683;	Mog1/PsbP, alpha/beta/alpha sandwich;PsbP family;	chloroplast				
Sspon.07G0020530-1A	Sspon.07G0020530-1A	0.647122218	1.119679218	1.200279752	1.297681389	0.759102929	0.983048364	0.853802961	1.566531009	0.673706647	0.868334077	0.773186441	1.257524995	0.70006	0.0206980651292	0.68594	0.0571649509776	0.73567	0.139398994799	0.72083	0.0340250650269	GO:0044699;GO:0044710;GO:0019748;GO:0008150;GO:0008152;	single-organism process;single-organism metabolic process;secondary metabolic process;biological_process;metabolic process;	2;3;4;1;2;	GO:0043229;GO:0043227;GO:0043226;GO:0005737;GO:0005773;GO:0005777;GO:0043231;GO:0042579;GO:0044464;GO:0005623;GO:0005622;GO:0005575;GO:0044444;GO:0044424;	intracellular organelle;membrane-bounded organelle;organelle;cytoplasm;vacuole;peroxisome;intracellular membrane-bounded organelle;microbody;cell part;cell;intracellular;cellular_component;cytoplasmic part;intracellular part;	3;3;2;4;5;6;4;5;2;2;3;1;4;3;	GO:0008238;GO:0003674;GO:0008233;GO:0004180;GO:0016740;GO:0016746;GO:0016747;GO:0016787;GO:0003824;GO:0070011;	exopeptidase activity;molecular_function;peptidase activity;carboxypeptidase activity;transferase activity;transferase activity, transferring acyl groups;transferase activity, transferring acyl groups other than amino-acyl groups;hydrolase activity;catalytic activity;peptidase activity, acting on L-amino acid peptides;	6;1;4;7;3;4;5;3;2;5;	K16296			IPR018202;IPR001563;IPR033124;IPR029058;	Serine carboxypeptidase, serine active site;Peptidase S10, serine carboxypeptidase;Serine carboxypeptidases, histidine active site;Alpha/Beta hydrolase fold;	chloroplast	At3g25420	599.0	OE	[O] Posttranslational modification, protein turnover, chaperones;[E] Amino acid transport and metabolism;
Sspon.04G0004050-1A	Sspon.04G0004050-1A	0.617208256	0.601285032	0.699940928	1.371806698	0.703947924	0.445640756	0.941512997	2.06722557	0.721826631	0.779749104	0.951115819	2.098740284	1.11842	0.517815036671	0.46816	0.0173888634779	0.78801	0.106645772398	0.32986	0.00846170024151										K01915	map00220;map00250;map00630;map00910;map01100;map01120;map01230;map02020;map04724;map04727;	Arginine biosynthesis;"Alanine, aspartate and glutamate metabolism";Glyoxylate and dicarboxylate metabolism;Nitrogen metabolism;Metabolic pathways;Microbial metabolism in diverse environments;Biosynthesis of amino acids;Two-component system;Glutamatergic synapse;GABAergic synapse;	IPR008147;IPR008146;IPR014746;IPR027302;IPR027303;	Glutamine synthetase, beta-Grasp domain;Glutamine synthetase, catalytic domain;Glutamine synthetase/guanido kinase, catalytic domain;Glutamine synthetase, N-terminal conserved site;Glutamine synthetase, glycine-rich site;	cytosol	At5g37600	664.0	E	[E] Amino acid transport and metabolism;
Sspon.01G0057530-1D	Sspon.01G0057530-1D	0.330447952	0.648633357	1.191037486	1.569883244	0.40048419	0.679405193	1.360195985	1.63500638	0.4645739	0.724437149	1.441195772	1.554699392	0.58247	0.00303950662884	0.83882	0.0301856373808	0.29944	0.00036204127049	0.43123	1.06796555059e-05													IPR003010;	Carbon-nitrogen hydrolase;	cytosol	At5g12040	264.0	E	[E] Amino acid transport and metabolism;
[truncated: 3,565,278 more chars]
