# Supplementary material for: Cold-Induced Physiological and Biochemical Alternations and Proteomic Insight into the Response of Saccharum spontaneum to Low Temperature
Source: Int J Mol Sci. 2022 Nov 17;23(22):14244. doi: 10.3390/ijms232214244 (PMC9692960; doi:10.3390/ijms232214244)
Supplement: Supplementary file 1 [file ijms-23-14244-s001.zip › ijms-2037950 supplementary/Table S10. KEGG analysis of DAPs from high-tolerance genotype between treatment and control.xls]

## Sheet: Sheet1
Category_ID	Category_Name	Diffmapping	ProteinMapping	DiffNum	ProteinNum	FoldEnrichment	Fisher's exact test p value	Mapping ProteinIDs
map01110	Biosynthesis of secondary metabolites	176	386	453	1236	1.24407	8.27e-06	Sspon.08G0001950-3C;Sspon.06G0013240-4D;Sspon.07G0004670-3D;Sspon.04G0017360-1A;Sspon.03G0009080-3C;Sspon.03G0008460-2C;Sspon.02G0032500-4D;Sspon.05G0008810-1A;Sspon.07G0004670-2B;Sspon.03G0025980-2C;Sspon.01G0052330-1P;Sspon.07G0011890-1A;Sspon.04G0001470-2P;Sspon.02G0026050-1A;Sspon.04G0001470-2B;Sspon.04G0021320-1A;Sspon.03G0004650-1A;Sspon.07G0001370-3D;Sspon.02G0032070-1A;Sspon.01G0027980-1A…
map04211	Longevity regulating pathway	10	11	453	1236	2.48043	0.000303144	Sspon.08G0000830-1T;Sspon.01G0050630-2D;Sspon.04G0021320-2B;Sspon.01G0050630-1C;Sspon.04G0021320-1A;Sspon.08G0000830-1P;Sspon.08G0000830-1A;Sspon.08G0000830-2B;Sspon.04G0021320-4D;Sspon.08G0000830-4D
map04146	Peroxisome	21	31	453	1236	1.84832	0.000368252	Sspon.08G0000830-2B;Sspon.01G0050630-1C;Sspon.02G0042480-2D;Sspon.03G0010040-4D;Sspon.01G0029730-1P;Sspon.08G0000830-1A;Sspon.02G0017960-1A;Sspon.04G0021320-4D;Sspon.05G0020530-4D;Sspon.04G0021320-2B;Sspon.02G0042480-1B;Sspon.01G0050630-2D;Sspon.04G0021320-1A;Sspon.08G0000830-1P;Sspon.06G0020870-1B;Sspon.01G0029730-2C;Sspon.03G0010040-1A;Sspon.05G0020530-1T;Sspon.08G0000830-1T;Sspon.08G0000830-4D…
map00053	Ascorbate and aldarate metabolism	22	33	453	1236	1.81898	0.000376084	Sspon.01G0052180-1P;Sspon.02G0013900-2C;Sspon.06G0003940-2B;Sspon.06G0016170-1A;Sspon.01G0052180-1C;Sspon.04G0010390-3P;Sspon.06G0016180-2C;Sspon.04G0010390-1P;Sspon.01G0049620-2D;Sspon.05G0014310-2B;Sspon.04G0010390-3C;Sspon.01G0049620-1P;Sspon.05G0014310-4D;Sspon.01G0049620-1B;Sspon.04G0010390-4P;Sspon.01G0018000-1A;Sspon.06G0016170-1P;Sspon.01G0018000-1P;Sspon.02G0000380-1A;Sspon.05G0014310-1A…
map00520	Amino sugar and nucleotide sugar metabolism	22	36	453	1236	1.6674	0.00214397	Sspon.05G0020400-2P;Sspon.06G0016170-1A;Sspon.01G0049620-2D;Sspon.05G0020400-3P;Sspon.06G0007590-2B;Sspon.06G0016180-2C;Sspon.06G0007590-1T;Sspon.06G0007590-3C;Sspon.06G0007590-1A;Sspon.05G0020400-1P;Sspon.01G0049620-1P;Sspon.03G0005860-2D;Sspon.05G0020400-4P;Sspon.01G0049620-1B;Sspon.06G0016170-1P;Sspon.05G0020400-2B;Sspon.01G0018000-1A;Sspon.06G0007590-4D;Sspon.01G0018000-1P;Sspon.07G0001370-3D…
map00195	Photosynthesis	28	49	453	1236	1.55913	0.00231477	Sspon.07G0019870-1A;Sspon.02G0019880-4D;Sspon.04G0009750-4D;Sspon.06G0013400-2B;Sspon.01G0029400-1T;Sspon.08G0003020-1A;Sspon.02G0019880-2B;Sspon.08G0024590-1B;Sspon.04G0003380-2C;Sspon.01G0029400-3D;Sspon.02G0006740-1P;Sspon.02G0024170-2B;Sspon.04G0009750-2B;Sspon.06G0001120-1A;Sspon.04G0003380-1A;Sspon.03G0021760-1A;Sspon.03G0021760-3C;Sspon.02G0042610-1B;Sspon.02G0019880-3C;Sspon.02G0019880-1A…
map00380	Tryptophan metabolism	13	19	453	1236	1.86685	0.00463243	Sspon.08G0000830-1P;Sspon.08G0000830-1T;Sspon.08G0000830-2B;Sspon.01G0050630-2D;Sspon.02G0013900-2C;Sspon.01G0050630-1C;Sspon.04G0021320-1A;Sspon.08G0000830-4D;Sspon.08G0000830-1A;Sspon.02G0032500-3C;Sspon.02G0032500-4D;Sspon.04G0021320-4D;Sspon.04G0021320-2B
map04213	Longevity regulating pathway - multiple species	15	24	453	1236	1.7053	0.00837005	Sspon.01G0025470-2B;Sspon.08G0000830-2B;Sspon.01G0050630-1C;Sspon.02G0017960-1A;Sspon.04G0021320-4D;Sspon.04G0021320-2B;Sspon.06G0031530-1C;Sspon.01G0050630-2D;Sspon.04G0021320-1A;Sspon.01G0025470-1A;Sspon.06G0020870-1B;Sspon.08G0000830-1P;Sspon.08G0000830-1T;Sspon.08G0000830-4D;Sspon.08G0000830-1A
map03015	mRNA surveillance pathway	14	22	453	1236	1.7363	0.00866834	Sspon.01G0019110-1P;Sspon.02G0039620-1P;Sspon.01G0019110-1A;Sspon.02G0039620-1B;Sspon.02G0017580-2C;Sspon.01G0019110-3C;Sspon.01G0019110-2B;Sspon.06G0012370-1A;Sspon.01G0019110-2P;Sspon.08G0006290-2B;Sspon.02G0017580-3D;Sspon.06G0012370-2B;Sspon.04G0008340-1A;Sspon.06G0012370-4D
map00650	Butanoate metabolism	14	23	453	1236	1.66081	0.0148458	Sspon.07G0015110-1A;Sspon.07G0015110-3C;Sspon.05G0017090-1A;Sspon.05G0017090-3C;Sspon.01G0027400-2B;Sspon.06G0021350-3D;Sspon.02G0032500-3C;Sspon.06G0021350-1B;Sspon.07G0015110-2B;Sspon.01G0027400-1A;Sspon.05G0017090-2B;Sspon.07G0015110-4D;Sspon.02G0032500-4D;Sspon.06G0021350-2C
map00900	Terpenoid backbone biosynthesis	4	4	453	1236	2.72848	0.0178921	Sspon.02G0032500-4D;Sspon.03G0045380-1D;Sspon.02G0032500-3C;Sspon.03G0018420-3D
map04974	Protein digestion and absorption	4	4	453	1236	2.72848	0.0178921	Sspon.03G0005630-4D;Sspon.03G0005630-2B;Sspon.03G0005630-1A;Sspon.03G0005630-3C
map00130	Ubiquinone and other terpenoid-quinone biosynthesis	5	6	453	1236	2.27373	0.027259	Sspon.07G0004670-2B;Sspon.07G0004670-3D;Sspon.04G0013130-1A;Sspon.03G0030500-2C;Sspon.02G0031450-2B
map00950	Isoquinoline alkaloid biosynthesis	5	6	453	1236	2.27373	0.027259	Sspon.04G0001470-1P;Sspon.04G0001470-2P;Sspon.04G0001470-4D;Sspon.04G0001470-3C;Sspon.04G0001470-2B
map04071	Sphingolipid signaling pathway	6	8	453	1236	2.04636	0.0316231	Sspon.06G0012370-2B;Sspon.07G0011890-1A;Sspon.08G0006290-2B;Sspon.04G0008340-1A;Sspon.06G0012370-4D;Sspon.06G0012370-1A
map00630	Glyoxylate and dicarboxylate metabolism	31	65	453	1236	1.30127	0.0401721	Sspon.08G0000830-2B;Sspon.04G0021320-2B;Sspon.01G0050630-1C;Sspon.08G0000830-4D;Sspon.02G0042480-2D;Sspon.03G0045570-1D;Sspon.05G0002990-1A;Sspon.03G0010210-2P;Sspon.01G0029730-1P;Sspon.05G0002990-1P;Sspon.02G0026050-1A;Sspon.05G0008170-2C;Sspon.03G0005760-2B;Sspon.04G0030170-1B;Sspon.02G0032500-3C;Sspon.04G0021320-4D;Sspon.05G0002990-2B;Sspon.07G0019790-1A;Sspon.02G0042480-1B;Sspon.01G0050630-2D…
map01100	Metabolic pathways	234	597	453	1236	1.06945	0.0412768	Sspon.07G0019870-1A;Sspon.07G0006600-1A;Sspon.08G0001950-3C;Sspon.02G0019880-4D;Sspon.06G0013240-4D;Sspon.03G0031100-3D;Sspon.06G0007310-3C;Sspon.04G0008080-5P;Sspon.02G0016740-1A;Sspon.04G0017360-1A;Sspon.01G0018000-1P;Sspon.03G0009080-3C;Sspon.03G0008460-2C;Sspon.05G0036980-1T;Sspon.08G0022510-2C;Sspon.02G0032500-4D;Sspon.05G0008810-1A;Sspon.02G0006060-4D;Sspon.03G0025980-2C;Sspon.01G0052330-1P…
map00710	Carbon fixation in photosynthetic organisms	39	85	453	1236	1.25189	0.0445731	Sspon.07G0011900-3C;Sspon.08G0016220-1A;Sspon.07G0011900-1A;Sspon.07G0011900-1T;Sspon.06G0007310-3C;Sspon.08G0006060-2B;Sspon.08G0003970-1A;Sspon.07G0030160-2D;Sspon.03G0031100-3D;Sspon.03G0004290-3C;Sspon.02G0037250-1B;Sspon.03G0020430-4D;Sspon.08G0016220-1T;Sspon.03G0010210-2P;Sspon.02G0026050-1A;Sspon.06G0012300-2B;Sspon.02G0009220-1A;Sspon.03G0004290-2B;Sspon.06G0007310-1A;Sspon.02G0016740-1A…
map00591	Linoleic acid metabolism	3	3	453	1236	2.72848	0.0490244	Sspon.04G0019150-2D;Sspon.04G0019150-1A;Sspon.04G0019180-1A
