# Supplementary material for: Cold-Induced Physiological and Biochemical Alternations and Proteomic Insight into the Response of Saccharum spontaneum to Low Temperature
Source: Int J Mol Sci. 2022 Nov 17;23(22):14244. doi: 10.3390/ijms232214244 (PMC9692960; doi:10.3390/ijms232214244)
Supplement: Supplementary file 1 [file ijms-23-14244-s001.zip › ijms-2037950 supplementary/Table S11. KEGG analysis of DAPs from low-tolerance genotype between treatment and control.xls]

## Sheet: Sheet1
Category_ID	Category_Name	Diffmapping	ProteinMapping	DiffNum	ProteinNum	FoldEnrichment	Fisher's exact test p value	Mapping ProteinIDs
map00980	Metabolism of xenobiotics by cytochrome P450	20	23	580	1236	1.85307	7.05565e-05	Sspon.01G0013360-6P;Sspon.01G0013410-2P;Sspon.01G0013430-1A;Sspon.07G0013140-2D;Sspon.01G0032830-2B;Sspon.01G0013360-8P;Sspon.07G0013110-2B;Sspon.01G0013360-7P;Sspon.03G0005720-3D;Sspon.03G0005720-1A;Sspon.01G0013410-3P;Sspon.01G0013420-2B;Sspon.01G0013410-3C;Sspon.07G0013120-2C;Sspon.07G0013140-1A;Sspon.07G0013110-1P;Sspon.07G0013110-1T;Sspon.01G0040910-1B;Sspon.07G0013140-1T;Sspon.01G0040890-1B
map00480	Glutathione metabolism	40	60	580	1236	1.42069	0.0012647	Sspon.01G0013360-6P;Sspon.04G0001610-1T;Sspon.01G0052180-1P;Sspon.04G0001610-2C;Sspon.01G0003500-1A;Sspon.06G0003940-2B;Sspon.01G0013410-2P;Sspon.01G0013430-1A;Sspon.07G0013110-1T;Sspon.01G0052180-1C;Sspon.07G0013140-2D;Sspon.04G0021790-1P;Sspon.07G0013110-2B;Sspon.03G0010040-4D;Sspon.01G0032830-2B;Sspon.01G0013360-8P;Sspon.01G0003500-2B;Sspon.07G0013140-1T;Sspon.05G0014310-2B;Sspon.03G0010040-2P…
map03013	RNA transport	21	28	580	1236	1.59828	0.0021746	Sspon.02G0029040-2B;Sspon.07G0009240-2P;Sspon.02G0039620-1P;Sspon.03G0026060-2P;Sspon.07G0009240-3P;Sspon.02G0005260-3D;Sspon.02G0039620-1B;Sspon.02G0017580-2C;Sspon.07G0009240-1A;Sspon.07G0009240-4P;Sspon.03G0026060-1B;Sspon.02G0029040-3C;Sspon.07G0000580-1A;Sspon.02G0005260-2B;Sspon.07G0009240-4D;Sspon.03G0026060-1P;Sspon.02G0017580-3D;Sspon.02G0029040-1A;Sspon.02G0008140-3D;Sspon.07G0000580-3C…
map00940	Phenylpropanoid biosynthesis	28	42	580	1236	1.42069	0.00696818	Sspon.01G0012950-1A;Sspon.03G0015030-2P;Sspon.03G0025980-2C;Sspon.01G0012950-1P;Sspon.03G0015030-2C;Sspon.08G0007750-3D;Sspon.05G0003070-1A;Sspon.01G0012950-3C;Sspon.03G0025980-2P;Sspon.05G0003070-4D;Sspon.08G0007750-1A;Sspon.08G0007750-2B;Sspon.03G0025980-4P;Sspon.03G0037990-2D;Sspon.08G0029860-1D;Sspon.07G0012330-4P;Sspon.03G0015030-1P;Sspon.03G0025980-1B;Sspon.05G0003070-2B;Sspon.01G0003030-1A…
map00240	Pyrimidine metabolism	11	15	580	1236	1.56276	0.035007	Sspon.01G0014210-2B;Sspon.01G0014210-3C;Sspon.02G0028250-4D;Sspon.01G0014210-1A;Sspon.02G0028250-3C;Sspon.07G0009020-1P;Sspon.07G0009020-1A;Sspon.02G0007310-2B;Sspon.05G0020680-3P;Sspon.07G0009020-2B;Sspon.02G0028250-1A
map03015	mRNA surveillance pathway	15	22	580	1236	1.45298	0.035509	Sspon.01G0019110-1P;Sspon.02G0039620-1P;Sspon.01G0019110-1A;Sspon.02G0039620-1B;Sspon.02G0017580-2C;Sspon.01G0019110-3C;Sspon.01G0019110-2B;Sspon.01G0019110-2P;Sspon.03G0026060-1B;Sspon.07G0000580-1A;Sspon.03G0026060-1P;Sspon.02G0017580-3D;Sspon.03G0026060-2P;Sspon.07G0000580-3C;Sspon.04G0008340-1A
map03060	Protein export	9	12	580	1236	1.59828	0.0467751	Sspon.04G0021340-1A;Sspon.05G0019400-3P;Sspon.01G0047060-1B;Sspon.05G0019400-1P;Sspon.04G0021340-4D;Sspon.01G0047060-3D;Sspon.01G0047060-2C;Sspon.04G0021340-3C;Sspon.04G0021340-2B
map04974	Protein digestion and absorption	4	4	580	1236	2.13103	0.0482221	Sspon.03G0005630-4D;Sspon.03G0005630-2B;Sspon.03G0005630-1A;Sspon.03G0005630-3C
map00900	Terpenoid backbone biosynthesis	4	4	580	1236	2.13103	0.0482221	Sspon.02G0032500-4D;Sspon.03G0045380-1D;Sspon.02G0032500-3C;Sspon.03G0018420-3D
