# Supplementary material for: Cold-Induced Physiological and Biochemical Alternations and Proteomic Insight into the Response of Saccharum spontaneum to Low Temperature
Source: Int J Mol Sci. 2022 Nov 17;23(22):14244. doi: 10.3390/ijms232214244 (PMC9692960; doi:10.3390/ijms232214244)
Supplement: Supplementary file 1 [file ijms-23-14244-s001.zip › ijms-2037950 supplementary/Table S12. KEGG analysis of DAPs between high-tolerance genotype and low-tolerance genotype without cold stress.xls]

## Sheet: Sheet1
Category_ID	Category_Name	Diffmapping	ProteinMapping	DiffNum	ProteinNum	FoldEnrichment	Fisher's exact test p value	Mapping ProteinIDs
map00410	beta-Alanine metabolism	20	26	332	1236	2.86376	1.06655e-07	Sspon.07G0015110-1A;Sspon.07G0015110-3C;Sspon.01G0027400-2B;Sspon.05G0010440-2C;Sspon.06G0021350-3D;Sspon.05G0017870-1T;Sspon.05G0017870-3C;Sspon.05G0010500-2B;Sspon.06G0021350-1B;Sspon.07G0015110-2B;Sspon.01G0027400-1A;Sspon.07G0015110-4D;Sspon.05G0010440-1A;Sspon.05G0010440-3D;Sspon.05G0010460-1A;Sspon.05G0010440-1P;Sspon.05G0017870-2B;Sspon.05G0010500-3C;Sspon.05G0017870-4D;Sspon.06G0021350-2C
map00650	Butanoate metabolism	18	23	332	1236	2.91357	3.11571e-07	Sspon.07G0015110-1A;Sspon.07G0015110-3C;Sspon.01G0027400-2B;Sspon.05G0010440-2C;Sspon.06G0021350-3D;Sspon.02G0032500-3C;Sspon.05G0010500-2B;Sspon.06G0021350-1B;Sspon.07G0015110-2B;Sspon.01G0027400-1A;Sspon.07G0015110-4D;Sspon.05G0010440-1A;Sspon.05G0010440-3D;Sspon.05G0010460-1A;Sspon.05G0010440-1P;Sspon.02G0032500-4D;Sspon.05G0010500-3C;Sspon.06G0021350-2C
map00310	Lysine degradation	10	11	332	1236	3.38445	1.4809e-05	Sspon.05G0012560-4D;Sspon.05G0004840-3D;Sspon.05G0017870-1T;Sspon.05G0004840-2B;Sspon.05G0017870-3C;Sspon.02G0032500-3C;Sspon.02G0032500-4D;Sspon.05G0017870-2B;Sspon.05G0012560-1A;Sspon.05G0017870-4D
map00250	Alanine, aspartate and glutamate metabolism	24	44	332	1236	2.03067	6.89734e-05	Sspon.04G0004050-1A;Sspon.03G0012910-3C;Sspon.07G0015110-1A;Sspon.07G0015110-3C;Sspon.01G0051030-2D;Sspon.01G0027400-2B;Sspon.03G0012910-1A;Sspon.05G0010440-2C;Sspon.06G0021350-3D;Sspon.01G0051030-1C;Sspon.05G0010500-2B;Sspon.06G0021350-1B;Sspon.04G0004050-4D;Sspon.03G0012910-2B;Sspon.07G0015110-2B;Sspon.01G0027400-1A;Sspon.06G0001420-1P;Sspon.07G0015110-4D;Sspon.05G0010440-1A;Sspon.05G0010440-3D…
map00561	Glycerolipid metabolism	10	13	332	1236	2.86376	0.000223523	Sspon.05G0017870-1T;Sspon.01G0020210-4D;Sspon.02G0000970-1P;Sspon.05G0017870-4D;Sspon.02G0000970-4D;Sspon.05G0017870-3C;Sspon.01G0020210-3C;Sspon.01G0020210-2B;Sspon.05G0017870-2B;Sspon.02G0000970-1A
map00600	Sphingolipid metabolism	6	6	332	1236	3.72289	0.0003633	Sspon.01G0020210-4D;Sspon.02G0000970-1P;Sspon.02G0000970-4D;Sspon.01G0020210-3C;Sspon.01G0020210-2B;Sspon.02G0000970-1A
map00053	Ascorbate and aldarate metabolism	18	33	332	1236	2.03067	0.000589049	Sspon.01G0052180-1P;Sspon.01G0052180-1C;Sspon.04G0010390-3P;Sspon.05G0017870-1T;Sspon.04G0010390-1P;Sspon.01G0049620-2D;Sspon.05G0017870-3C;Sspon.04G0010390-3C;Sspon.02G0018830-4D;Sspon.01G0049620-1P;Sspon.02G0000380-3D;Sspon.01G0049620-1B;Sspon.04G0010390-4P;Sspon.01G0052180-2D;Sspon.05G0017870-4D;Sspon.02G0000380-1A;Sspon.04G0010390-2B;Sspon.05G0017870-2B
map04978	Mineral absorption	5	5	332	1236	3.72289	0.00136765	Sspon.07G0016700-1A;Sspon.07G0016700-3C;Sspon.04G0025740-1B;Sspon.07G0016700-4D;Sspon.07G0016700-2B
map00280	Valine, leucine and isoleucine degradation	9	14	332	1236	2.39329	0.00350786	Sspon.03G0014960-1P;Sspon.05G0017870-1T;Sspon.05G0017870-3C;Sspon.02G0032500-3C;Sspon.03G0014960-1A;Sspon.02G0032500-4D;Sspon.05G0017870-2B;Sspon.03G0014960-3C;Sspon.05G0017870-4D
map00903	Limonene and pinene degradation	4	4	332	1236	3.72289	0.00513703	Sspon.05G0017870-3C;Sspon.05G0017870-1T;Sspon.05G0017870-2B;Sspon.05G0017870-4D
map04974	Protein digestion and absorption	4	4	332	1236	3.72289	0.00513703	Sspon.03G0005630-4D;Sspon.03G0005630-2B;Sspon.03G0005630-1A;Sspon.03G0005630-3C
map00040	Pentose and glucuronate interconversions	10	17	332	1236	2.18994	0.00516556	Sspon.01G0049620-1P;Sspon.06G0012620-2B;Sspon.06G0012620-3C;Sspon.05G0017870-1T;Sspon.05G0017870-4D;Sspon.01G0049620-1B;Sspon.05G0017870-2B;Sspon.04G0020320-1A;Sspon.01G0049620-2D;Sspon.05G0017870-3C
map00071	Fatty acid degradation	9	17	332	1236	1.97094	0.0192284	Sspon.05G0016040-1P;Sspon.05G0017870-1T;Sspon.01G0027980-1A;Sspon.05G0018550-1P;Sspon.02G0032500-3C;Sspon.02G0032500-4D;Sspon.05G0017870-2B;Sspon.05G0017870-4D;Sspon.05G0017870-3C
map00460	Cyanoamino acid metabolism	3	3	332	1236	3.72289	0.0192522	Sspon.03G0005760-2B;Sspon.03G0003540-2B;Sspon.03G0045570-1D
map01110	Biosynthesis of secondary metabolites	119	386	332	1236	1.14773	0.0206564	Sspon.01G0012950-3C;Sspon.07G0004670-3D;Sspon.04G0017360-1A;Sspon.01G0008890-3D;Sspon.05G0010460-1A;Sspon.02G0032500-4D;Sspon.05G0008810-1A;Sspon.02G0002610-1A;Sspon.07G0004670-2B;Sspon.01G0052330-1P;Sspon.02G0002600-3D;Sspon.05G0010440-1P;Sspon.07G0001370-3D;Sspon.01G0027980-1A;Sspon.07G0015110-1A;Sspon.03G0034420-1B;Sspon.02G0032500-3C;Sspon.05G0017870-3C;Sspon.06G0021350-1B;Sspon.05G0004840-3D…
map00020	Citrate cycle (TCA cycle)	24	64	332	1236	1.39608	0.0367761	Sspon.01G0002150-1P;Sspon.05G0012560-4D;Sspon.03G0014960-1P;Sspon.07G0030160-2D;Sspon.02G0010620-1P;Sspon.03G0014960-1A;Sspon.02G0010620-1A;Sspon.03G0034420-1B;Sspon.03G0010210-2P;Sspon.02G0010620-2B;Sspon.05G0004840-3D;Sspon.05G0004840-2B;Sspon.02G0010620-2P;Sspon.05G0012560-1A;Sspon.01G0002150-4D;Sspon.04G0003870-1A;Sspon.03G0010210-1P;Sspon.01G0002150-3C;Sspon.02G0058670-1D;Sspon.06G0023260-1P…
map00910	Nitrogen metabolism	8	16	332	1236	1.86145	0.0398172	Sspon.04G0004050-1A;Sspon.04G0004050-4D;Sspon.03G0032130-2C;Sspon.03G0005760-2B;Sspon.04G0002730-1A;Sspon.04G0002730-3D;Sspon.03G0032120-1B;Sspon.03G0045570-1D
map00130	Ubiquinone and other terpenoid-quinone biosynthesis	4	6	332	1236	2.48193	0.0478648	Sspon.07G0004670-2B;Sspon.07G0004670-3D;Sspon.04G0013130-1A;Sspon.03G0030500-2C
map00340	Histidine metabolism	4	6	332	1236	2.48193	0.0478648	Sspon.05G0017870-1T;Sspon.05G0017870-3C;Sspon.05G0017870-2B;Sspon.05G0017870-4D
