# Supplementary material for: Cold-Induced Physiological and Biochemical Alternations and Proteomic Insight into the Response of Saccharum spontaneum to Low Temperature
Source: Int J Mol Sci. 2022 Nov 17;23(22):14244. doi: 10.3390/ijms232214244 (PMC9692960; doi:10.3390/ijms232214244)
Supplement: Supplementary file 1 [file ijms-23-14244-s001.zip › ijms-2037950 supplementary/Table S13. KEGG analysis of DAPs between high-tolerance genotype and low-tolerance genotype after cold stress.xls]

## Sheet: Sheet1
Category_ID	Category_Name	Diffmapping	ProteinMapping	DiffNum	ProteinNum	FoldEnrichment	Fisher's exact test p value	Mapping ProteinIDs
map00052	Galactose metabolism	14	14	756	1236	1.63492	0.000978472	Sspon.01G0016300-1A;Sspon.03G0006720-3P;Sspon.01G0020210-4D;Sspon.02G0000970-1P;Sspon.04G0020320-1A;Sspon.02G0000970-4D;Sspon.03G0006720-1P;Sspon.02G0008310-2B;Sspon.01G0016300-2B;Sspon.01G0020210-3C;Sspon.01G0016300-3C;Sspon.01G0020210-2B;Sspon.01G0026860-2D;Sspon.02G0000970-1A
map03018	RNA degradation	21	23	756	1236	1.49275	0.00133402	Sspon.02G0011520-2B;Sspon.02G0039620-1P;Sspon.04G0004650-2B;Sspon.04G0021090-2D;Sspon.02G0039620-1B;Sspon.02G0017580-2C;Sspon.04G0021090-1A;Sspon.01G0019080-2C;Sspon.02G0013930-2B;Sspon.08G0024130-1B;Sspon.02G0011520-3D;Sspon.04G0004650-3D;Sspon.08G0024130-1P;Sspon.02G0017580-3D;Sspon.01G0021320-3C;Sspon.02G0011520-1A;Sspon.01G0019080-1A;Sspon.02G0013930-1A;Sspon.04G0004650-1A;Sspon.02G0037590-1B…
map00561	Glycerolipid metabolism	13	13	756	1236	1.63492	0.00161059	Sspon.02G0013720-1P;Sspon.05G0017870-1T;Sspon.02G0013900-2C;Sspon.01G0020210-4D;Sspon.02G0000970-1P;Sspon.05G0017870-4D;Sspon.02G0000970-4D;Sspon.05G0017870-3C;Sspon.01G0020210-3C;Sspon.01G0020210-2B;Sspon.05G0017870-2B;Sspon.02G0000970-1A;Sspon.02G0013720-2B
map00940	Phenylpropanoid biosynthesis	34	42	756	1236	1.32351	0.00448232	Sspon.01G0012950-1A;Sspon.03G0015030-2P;Sspon.01G0010500-4P;Sspon.02G0002600-1P;Sspon.02G0002610-1A;Sspon.03G0025980-2C;Sspon.01G0012950-1P;Sspon.08G0007750-3D;Sspon.02G0002600-1A;Sspon.05G0003070-1A;Sspon.01G0012950-3C;Sspon.03G0025980-2P;Sspon.05G0003070-4D;Sspon.08G0007750-1A;Sspon.08G0007750-2B;Sspon.03G0025980-4P;Sspon.03G0037990-2D;Sspon.02G0002600-3D;Sspon.03G0015020-4D;Sspon.08G0029860-1D…
map00240	Pyrimidine metabolism	14	15	756	1236	1.52593	0.00635926	Sspon.01G0014210-2B;Sspon.03G0012910-3C;Sspon.01G0014210-3C;Sspon.03G0012910-2B;Sspon.02G0028250-4D;Sspon.01G0014210-1A;Sspon.02G0028250-3C;Sspon.07G0009020-1P;Sspon.07G0009020-1A;Sspon.02G0007310-2B;Sspon.05G0020680-3P;Sspon.07G0009020-2B;Sspon.03G0012910-1A;Sspon.02G0028250-1A
map00380	Tryptophan metabolism	17	19	756	1236	1.46282	0.00686441	Sspon.08G0000830-1P;Sspon.08G0000830-1T;Sspon.01G0029940-1P;Sspon.08G0000830-2B;Sspon.01G0050630-2D;Sspon.02G0013900-2C;Sspon.01G0050630-1C;Sspon.04G0021320-1A;Sspon.08G0000830-4D;Sspon.05G0017870-3C;Sspon.05G0017870-2B;Sspon.05G0017870-4D;Sspon.08G0000830-1A;Sspon.05G0017870-1T;Sspon.04G0021320-4D;Sspon.04G0021320-2B;Sspon.01G0029940-2P
map00920	Sulfur metabolism	10	10	756	1236	1.63492	0.00716021	Sspon.03G0017910-1P;Sspon.07G0004610-3C;Sspon.02G0031930-1A;Sspon.03G0017910-2B;Sspon.02G0031930-3C;Sspon.03G0017910-3C;Sspon.02G0031930-2B;Sspon.07G0004610-1A;Sspon.07G0004610-2B;Sspon.03G0017910-1A
map00290	Valine, leucine and isoleucine biosynthesis	16	19	756	1236	1.37678	0.0280627	Sspon.04G0023960-1B;Sspon.06G0004460-3C;Sspon.06G0004460-2B;Sspon.07G0017060-1P;Sspon.06G0004460-1A;Sspon.07G0017060-2C;Sspon.07G0028350-2D;Sspon.03G0010130-1P;Sspon.06G0004460-2P;Sspon.03G0010130-3P;Sspon.05G0017090-1A;Sspon.07G0017060-1A;Sspon.04G0023960-2D;Sspon.05G0017090-3C;Sspon.05G0017090-2B;Sspon.03G0010130-2P
map00603	Glycosphingolipid biosynthesis - globo series	7	7	756	1236	1.63492	0.0316823	Sspon.01G0020210-4D;Sspon.02G0000970-1P;Sspon.02G0000970-4D;Sspon.01G0020210-3C;Sspon.01G0007650-1A;Sspon.01G0020210-2B;Sspon.02G0000970-1A
map04211	Longevity regulating pathway	10	11	756	1236	1.48629	0.0351937	Sspon.08G0000830-1T;Sspon.01G0050630-2D;Sspon.04G0021320-2B;Sspon.01G0050630-1C;Sspon.04G0021320-1A;Sspon.08G0000830-1P;Sspon.08G0000830-1A;Sspon.08G0000830-2B;Sspon.04G0021320-4D;Sspon.08G0000830-4D
