# Supplementary material for: Cold-Induced Physiological and Biochemical Alternations and Proteomic Insight into the Response of Saccharum spontaneum to Low Temperature
Source: Int J Mol Sci. 2022 Nov 17;23(22):14244. doi: 10.3390/ijms232214244 (PMC9692960; doi:10.3390/ijms232214244)
Supplement: Supplementary file 1 [file ijms-23-14244-s001.zip › ijms-2037950 supplementary/Table S2. DAPs from high-tolerance genotype between treatment and control.xls]

Protein	Description	Regulated-Stage	1027_8D_r1	1027_CK_r1	3217_8D_r1	3217_CK_r1	1027_8D_r2	1027_CK_r2	3217_8D_r2	3217_CK_r2	1027_8D_r3	1027_CK_r3	3217_8D_r3	3217_CK_r3	1027_8D-vs-1027_CK	1027_8D-vs-1027_CK-p	3217_8D-vs-3217_CK	3217_8D-vs-3217_CK-p	1027_8D-vs-3217_8D	1027_8D-vs-3217_8D-p	1027_CK-vs-3217_CK	1027_CK-vs-3217_CK-p	BP_GO_ID	BP_GO_Desc	BP_GO_Level	CC_GO_ID	CC_GO_Desc	CC_GO_Level	MF_GO_ID	MF_GO_Desc	MF_GO_Level	KEGG_KO	KEGG_Pathway_ID	KEGG_Pathway_Desc	Domain_ID	Domain_Desc	SubcellurLocation	COG_Gene	BlastScore	COG_Code	COG_Desc
Sspon.08G0001950-3C	Sspon.08G0001950-3C	Down	0.103318996	1.053148288	1.608793676	1.032427663	0.510260983	0.958069032	1.576084195	1.284262951	0.244337055	1.12702182	1.282530457	1.219744885	0.27338	0.00414121841347	1.26325	0.0728837770812	0.19204	0.0016000094848	0.8874	0.214176736299										K01698	map00860;map01100;map01110;	Porphyrin and chlorophyll metabolism;Metabolic pathways;Biosynthesis of secondary metabolites;	IPR001731;IPR013785;IPR030656;	Delta-aminolevulinic acid dehydratase;Aldolase-type TIM barrel;Delta-aminolevulinic acid dehydratase, active site;	chloroplast	At1g69740	612.0	H	[H] Coenzyme transport and metabolism;
Sspon.08G0004920-1A	Sspon.08G0004920-1A	Down	0.469281875	1.320445643	1.023849779	1.450172885	0.479980091	1.081916634	0.870681724	1.547414798	0.560866953	1.174663049	0.703331441	1.317395126	0.42217	0.000788030130416	0.60206	0.00739593389188	0.5813	0.0201346190294	0.82898	0.0629203637135										K01535	map00190;	Oxidative phosphorylation;	IPR018303;IPR023298;IPR023299;IPR004014;IPR023214;IPR008250;IPR006534;IPR001757;	P-type ATPase, phosphorylation site;P-type ATPase,  transmembrane domain;P-type ATPase, cytoplasmic domain N;Cation-transporting P-type ATPase, N-terminal;HAD-like domain;P-type ATPase, A  domain;P-type ATPase, subfamily IIIA;P-type ATPase;	plasma membrane	At2g07560	1551.0	P	[P] Inorganic ion transport and metabolism;
Sspon.06G0006520-3C	Sspon.06G0006520-3C	Down	0.481942768	0.949815038	1.324953018	1.091818653	0.490513801	0.921177171	1.200396368	1.110338409	0.686394096	1.10584398	1.307449591	1.329357107	0.55725	0.00754226794255	1.08531	0.305998232888	0.4328	0.000720886477886	0.84293	0.124807200007													IPR029067;IPR003338;IPR003960;IPR003593;IPR027417;IPR009010;IPR003959;IPR004201;	CDC48 domain 2-like;CDC48, N-terminal subdomain;ATPase, AAA-type, conserved site;AAA+ ATPase domain;P-loop containing nucleoside triphosphate hydrolase;Aspartate decarboxylase-like domain;ATPase, AAA-type, core;CDC48, domain 2;	cytosol	At3g53230	1056.0	O	[O] Posttranslational modification, protein turnover, chaperones;
Sspon.03G0031100-3D	Sspon.03G0031100-3D	Down	0.494052319	1.522905931	0.868857171	0.997615776	0.561086873	1.392250718	0.944089286	1.128130501	0.623450152	1.505134012	0.911636217	1.050791044	0.37975	7.9104352124e-05	0.85772	0.0261304504245	0.61609	0.00128578507394	1.39154	0.00174765541546	GO:0019752;GO:0006099;GO:0009060;GO:0044237;GO:0006091;GO:0072350;GO:0015979;GO:0044699;GO:0044710;GO:0071704;GO:0009987;GO:0045333;GO:0008152;GO:0043436;GO:0055114;GO:0044238;GO:0015980;GO:0006082;GO:0044763;GO:0015977;GO:0006101;GO:0008150;GO:0044281;	carboxylic acid metabolic process;tricarboxylic acid cycle;aerobic respiration;cellular metabolic process;generation of precursor metabolites and energy;tricarboxylic acid metabolic process;photosynthesis;single-organism process;single-organism metabolic process;organic substance metabolic process;cellular process;cellular respiration;metabolic process;oxoacid metabolic process;oxidation-reduction process;primary metabolic process;energy derivation by oxidation of organic compounds;organic acid metabolic process;single-organism cellular process;carbon fixation;citrate metabolic process;biological_process;small molecule metabolic process;	6;4;6;3;4;7;4;2;3;3;2;5;2;5;4;3;4;4;3;4;8;1;4;	GO:0005737;GO:0044464;GO:0005623;GO:0005622;GO:0005575;GO:0044424;	cytoplasm;cell part;cell;intracellular;cellular_component;intracellular part;	4;2;2;3;1;3;	GO:0016830;GO:0008964;GO:0003674;GO:0016829;GO:0004611;GO:0003824;GO:0016831;	carbon-carbon lyase activity;phosphoenolpyruvate carboxylase activity;molecular_function;lyase activity;phosphoenolpyruvate carboxykinase activity;catalytic activity;carboxy-lyase activity;	4;7;1;3;6;2;5;	K01595	map00620;map00680;map00710;map00720;map01100;map01120;map01200;	Pyruvate metabolism;Methane metabolism;Carbon fixation in photosynthetic organisms;Carbon fixation pathways in prokaryotes;Metabolic pathways;Microbial metabolism in diverse environments;Carbon metabolism;	IPR018129;IPR015813;IPR033129;IPR021135;IPR022805;	Phosphoenolpyruvate carboxylase, Lys active site;Pyruvate/Phosphoenolpyruvate kinase-like domain;Phosphoenolpyruvate carboxylase, His active site;Phosphoenolpyruvate carboxylase;Phosphoenolpyruvate carboxylase, bacterial/plant-type;	cytosol	507524157	663.0	C	[C] Energy production and conversion	COG2352	Phosphoenolpyruvate carboxylase
Sspon.07G0010360-3D	Sspon.07G0010360-3D	Down	0.254144106	0.956969956	1.410739354	1.261000511	0.306885132	0.825659398	1.558165627	1.314984544	0.371232364	1.002570926	1.469203988	1.268444093	0.33472	0.000603634052416	1.15443	0.0126899720329	0.21006	2.82193727997e-05	0.72448	0.003162153607	GO:0006457;GO:0009987;GO:0042026;GO:0008150;	protein folding;cellular process;protein refolding;biological_process;	3;2;4;1;	GO:0043226;GO:0043229;GO:0043227;GO:0009536;GO:0005737;GO:0044424;GO:0009507;GO:0043231;GO:0044464;GO:0005623;GO:0005622;GO:0005575;GO:0044444;	organelle;intracellular organelle;membrane-bounded organelle;plastid;cytoplasm;intracellular part;chloroplast;intracellular membrane-bounded organelle;cell part;cell;intracellular;cellular_component;cytoplasmic part;	2;3;3;5;4;3;6;4;2;2;3;1;4;	GO:0035639;GO:0003674;GO:0005488;GO:0043167;GO:1901363;GO:0001883;GO:0001882;GO:0043168;GO:0000166;GO:1901265;GO:0032549;GO:0017076;GO:0005524;GO:0036094;GO:0030554;GO:0097367;GO:0097159;GO:0032559;GO:0032555;GO:0032550;GO:0032553;	purine ribonucleoside triphosphate binding;molecular_function;binding;ion binding;heterocyclic compound binding;purine nucleoside binding;nucleoside binding;anion binding;nucleotide binding;nucleoside phosphate binding;ribonucleoside binding;purine nucleotide binding;ATP binding;small molecule binding;adenyl nucleotide binding;carbohydrate derivative binding;organic cyclic compound binding;adenyl ribonucleotide binding;purine ribonucleotide binding;purine ribonucleoside binding;ribonucleotide binding;	5;1;2;3;3;5;4;4;4;4;5;5;6;3;6;3;3;6;5;6;4;				IPR020846;IPR018370;IPR027409;IPR000109;IPR027413;IPR001844;IPR002423;	Major facilitator superfamily domain;Chaperonin Cpn60, conserved site;GroEL-like apical domain;Proton-dependent oligopeptide transporter family;GroEL-like equatorial domain;Chaperonin Cpn60;Chaperonin Cpn60/TCP-1 family;	chloroplast	At2g40460	730.0	E	[E] Amino acid transport and metabolism;
Sspon.04G0003870-4D	Sspon.04G0003870-4D	Up	1.480098545	0.398450572	1.215541339	0.749920658	1.544282865	0.567127371	1.08351663	0.852564792	1.233212339	0.49831203	1.44577212	0.931200739	2.90841	0.000950095086827	1.47802	0.0268511994854	1.13693	0.295393932961	0.57777	0.00766255423724	GO:0009167;GO:0044281;GO:0009161;GO:1901360;GO:0044712;GO:0044710;GO:0044711;GO:0009199;GO:0016310;GO:0009205;GO:0046034;GO:0046031;GO:0032787;GO:0043436;GO:0046128;GO:0009179;GO:0046483;GO:1901564;GO:0016052;GO:0006163;GO:0071616;GO:0006165;GO:0009141;GO:0009144;GO:0006807;GO:0046496;GO:1901575;GO:0051186;GO:0051188;GO:0019637;GO:0035383;GO:0035384;GO:0009150;GO:0008150;GO:0008152;GO:0044723;GO:0044724;GO:0044272;GO:0044763;GO:0006753;GO:0006757;GO:0006637;GO:0006732;GO:0006733;GO:0044249;GO:0034641;GO:0009123;GO:0009126;GO:0009259;GO:0044699;GO:0006139;GO:0042278;GO:0046939;GO:0009987;GO:0006725;GO:0009132;GO:0009135;GO:0055086;GO:0006084;GO:0006085;GO:0006086;GO:0006082;GO:1901135;GO:0009185;GO:0019752;GO:0009108;GO:0019693;GO:0072521;GO:0006091;GO:0006090;GO:0072524;GO:0006096;GO:1901657;GO:0071704;GO:1901576;GO:0009058;GO:0009117;GO:0009116;GO:0009119;GO:0009056;GO:0044238;GO:0005975;GO:0044237;GO:0006796;GO:0006790;GO:0006793;GO:0019362;	purine ribonucleoside monophosphate metabolic process;small molecule metabolic process;ribonucleoside monophosphate metabolic process;organic cyclic compound metabolic process;single-organism catabolic process;single-organism metabolic process;single-organism biosynthetic process;ribonucleoside triphosphate metabolic process;phosphorylation;purine ribonucleoside triphosphate metabolic process;ATP metabolic process;ADP metabolic process;monocarboxylic acid metabolic process;oxoacid metabolic process;purine ribonucleoside metabolic process;purine ribonucleoside diphosphate metabolic process;heterocycle metabolic process;organonitrogen compound metabolic process;carbohydrate catabolic process;purine nucleotide metabolic process;acyl-CoA biosynthetic process;nucleoside diphosphate phosphorylation;nucleoside triphosphate metabolic process;purine nucleoside triphosphate metabolic process;nitrogen compound metabolic process;nicotinamide nucleotide metabolic process;organic substance catabolic process;cofactor metabolic process;cofactor biosynthetic process;organophosphate metabolic process;thioester metabolic process;thioester biosynthetic process;purine ribonucleotide metabolic process;biological_process;metabolic process;single-organism carbohydrate metabolic process;single-organism carbohydrate catabolic process;sulfur compound biosynthetic process;single-organism cellular process;nucleoside phosphate metabolic process;ATP generation from ADP;acyl-CoA metabolic process;coenzyme metabolic process;oxidoreduction coenzyme metabolic process;cellular biosynthetic process;cellular nitrogen compound metabolic process;nucleoside monophosphate metabolic process;purine nucleoside monophosphate metabolic process;ribonucleotide metabolic process;single-organism process;nucleobase-containing compound metabolic process;purine nucleoside metabolic process;nucleotide phosphorylation;cellular process;cellular aromatic compound metabolic process;nucleoside diphosphate metabolic process;purine nucleoside diphosphate metabolic process;nucleobase-containing small molecule metabolic process;acetyl-CoA metabolic process;acetyl-CoA biosynthetic process;acetyl-CoA biosynthetic process from pyruvate;organic acid metabolic process;carbohydrate derivative metabolic process;ribonucleoside diphosphate metabolic process;carboxylic acid metabolic process;coenzyme biosynthetic process;ribose phosphate metabolic process;purine-containing compound metabolic process;generation of precursor metabolites and energy;pyruvate metabolic process;pyridine-containing compound metabolic process;glycolytic process;glycosyl compound metabolic process;organic substance metabolic process;organic substance biosynthetic process;biosynthetic process;nucleotide metabolic process;nucleoside metabolic process;ribonucleoside metabolic process;catabolic process;primary metabolic process;carbohydrate metabolic process;cellular metabolic process;phosphate-containing compound metabolic process;sulfur compound metabolic process;phosphorus metabolic process;pyridine nucleotide metabolic process;	8;4;7;4;4;3;4;7;6;8;8;8;7;5;7;8;4;4;5;6;6;7;6;7;3;7;4;4;5;4;4;5;7;1;2;4;5;5;3;5;5;5;5;6;4;4;6;7;6;2;4;6;7;2;4;6;7;4;6;7;5;4;4;7;6;6;5;5;4;8;5;6;4;3;4;3;6;5;6;3;3;4;3;5;4;4;6;	GO:0031974;GO:0043231;GO:0043233;GO:0044424;GO:0044422;GO:0043229;GO:0043227;GO:0043226;GO:0044429;GO:0044446;GO:0044444;GO:0005737;GO:0005739;GO:0044464;GO:0005623;GO:0005622;GO:0005759;GO:0005575;GO:0070013;	membrane-enclosed lumen;intracellular membrane-bounded organelle;organelle lumen;intracellular part;organelle part;intracellular organelle;membrane-bounded organelle;organelle;mitochondrial part;intracellular organelle part;cytoplasmic part;cytoplasm;mitochondrion;cell part;cell;intracellular;mitochondrial matrix;cellular_component;intracellular organelle lumen;	2;4;3;3;2;3;3;2;4;3;4;4;5;2;2;3;5;1;4;	GO:0016624;GO:0003674;GO:0004738;GO:0004739;GO:0003824;GO:0016491;GO:0016903;	oxidoreductase activity, acting on the aldehyde or oxo group of donors, disulfide as acceptor;molecular_function;pyruvate dehydrogenase activity;pyruvate dehydrogenase (acetyl-transferring) activity;catalytic activity;oxidoreductase activity;oxidoreductase activity, acting on the aldehyde or oxo group of donors;	5;1;5;6;2;3;4;				IPR029061;IPR002495;IPR017597;IPR001017;IPR015425;IPR029044;	Thiamin diphosphate-binding fold;Glycosyl transferase, family 8;Pyruvate dehydrogenase (acetyl-transferring) E1 component, alpha subunit, subgroup y;Dehydrogenase, E1 component;Formin, FH2 domain;Nucleotide-diphospho-sugar transferases;	plasma membrane	At1g59900	632.0	C	[C] Energy production and conversion;
Sspon.03G0044110-1C	Sspon.03G0044110-1C	Down	0.707399756	1.287217017	0.675144038	1.317377641	0.634158762	1.038424606	0.907524879	1.231260548	0.747381133	1.36700518	0.648387942	1.438718501	0.5657	0.00687318634002	0.55953	0.00455559261313	0.9363	0.621629620748	0.92609	0.444066752786	GO:0019752;GO:0044710;GO:0071704;GO:0006082;GO:0009987;GO:0008152;GO:0043436;GO:0043648;GO:0044699;GO:0044237;GO:0044763;GO:0008150;GO:0006108;GO:0044281;	carboxylic acid metabolic process;single-organism metabolic process;organic substance metabolic process;organic acid metabolic process;cellular process;metabolic process;oxoacid metabolic process;dicarboxylic acid metabolic process;single-organism process;cellular metabolic process;single-organism cellular process;biological_process;malate metabolic process;small molecule metabolic process;	6;3;3;4;2;2;5;7;2;3;3;1;8;4;	GO:0043226;GO:0043229;GO:0043227;GO:0005737;GO:0009536;GO:0005623;GO:0044464;GO:0009507;GO:0043231;GO:0005622;GO:0005575;GO:0044444;GO:0044424;	organelle;intracellular organelle;membrane-bounded organelle;cytoplasm;plastid;cell;cell part;chloroplast;intracellular membrane-bounded organelle;intracellular;cellular_component;cytoplasmic part;intracellular part;	2;3;3;4;5;2;2;6;4;3;1;4;3;	GO:0051287;GO:0008948;GO:0003674;GO:0005488;GO:0043167;GO:1901363;GO:1901265;GO:0016491;GO:0050662;GO:0016829;GO:0000166;GO:0046872;GO:0043169;GO:0036094;GO:0003824;GO:0048037;GO:0016614;GO:0016615;GO:0016616;GO:0004473;GO:0097159;GO:0004471;GO:0004470;GO:0016830;GO:0016831;	NAD binding;oxaloacetate decarboxylase activity;molecular_function;binding;ion binding;heterocyclic compound binding;nucleoside phosphate binding;oxidoreductase activity;coenzyme binding;lyase activity;nucleotide binding;metal ion binding;cation binding;small molecule binding;catalytic activity;cofactor binding;oxidoreductase activity, acting on CH-OH group of donors;malate dehydrogenase activity;oxidoreductase activity, acting on the CH-OH group of donors, NAD or NADP as acceptor;malate dehydrogenase (decarboxylating) (NADP+) activity;organic cyclic compound binding;malate dehydrogenase (decarboxylating) (NAD+) activity;malic enzyme activity;carbon-carbon lyase activity;carboxy-lyase activity;	5;6;1;2;3;3;4;3;4;3;4;5;4;3;2;3;4;5;5;6;3;6;6;4;5;				IPR001891;IPR012302;IPR016040;IPR012301;	Malic oxidoreductase;Malic enzyme, NAD-binding;NAD(P)-binding domain;Malic enzyme, N-terminal domain;	chloroplast	At1g79750	473.0	C	[C] Energy production and conversion;
Sspon.07G0008360-1P	Sspon.07G0008360-1P	Down	0.310101159	1.565995079	0.674020484	1.276714547	0.404251404	1.515757429	0.722396896	1.407789859	0.47057772	1.598771793	0.728106795	1.325516835	0.25316	2.42926652771e-05	0.5298	0.000115292302594	0.55774	0.00322133880953	1.16721	0.00780774668287													IPR007621;	TPM domain;	chloroplast	166364911	110.0	S	[S] Function unknown	COG1512	Uncharacterized membrane protein YgcG, contains a TPM-fold domain
Sspon.03G0020580-4D	Sspon.03G0020580-4D	Up	0.606154351	0.428344602	1.435717001	1.427979336	0.642449813	0.363782063	1.516671761	1.549478565	0.704865485	0.472623724	1.456291139	1.395642159	1.54455	0.00581832521467	1.00814	0.833144145666	0.4431	2.66324427162e-05	0.28921	5.19966906425e-05													IPR005493;IPR010203;IPR011009;IPR000719;	Ribonuclease E inhibitor RraA/RraA-like protein;Regulator of ribonuclease activity A;Protein kinase-like domain;Protein kinase domain;	chloroplast	300311428	163.0	J	[J] Translation, ribosomal structure and biogenesis	COG0684	Regulator of RNase E activity RraA
Sspon.04G0003150-2B	Sspon.04G0003150-2B	Down	0.249189327	1.059454142	1.715738851	0.794265088	0.084544054	0.987445509	1.810119482	0.853174068	0.428500688	1.192857533	1.864214734	0.960496524	0.23528	0.00206598093587	2.0668	0.000141817550551	0.14141	0.000141520009289	1.24227	0.0529056965764													IPR001024;	PLAT/LH2 domain;	chloroplast
Sspon.06G0018110-3D	Sspon.06G0018110-3D	Down	0.420984468	1.278344517	1.181849749	1.179954014	0.315461499	1.045976256	1.305072498	0.856008634	0.452067008	1.436084651	1.227929238	1.300267468	0.31606	0.00206949331642	1.11349	0.410452899278	0.31994	0.000104493250577	1.12714	0.463137853086	GO:0044238;GO:0005975;GO:0071704;GO:0008150;GO:0008152;	primary metabolic process;carbohydrate metabolic process;organic substance metabolic process;biological_process;metabolic process;	3;4;3;1;2;	GO:0016021;GO:0016020;GO:0005575;GO:0044425;GO:0031224;	integral component of membrane;membrane;cellular_component;membrane part;intrinsic component of membrane;	4;2;1;2;3;	GO:0003674;GO:0016787;GO:0016798;GO:0003824;GO:0004650;GO:0004553;	molecular_function;hydrolase activity;hydrolase activity, acting on glycosyl bonds;catalytic activity;polygalacturonase activity;hydrolase activity, hydrolyzing O-glycosyl compounds;	1;3;4;2;6;5;				IPR011009;IPR000719;IPR013210;IPR008271;IPR032675;IPR000743;IPR017441;IPR006553;IPR001611;IPR011050;IPR006626;IPR012334;	Protein kinase-like domain;Protein kinase domain;Leucine-rich repeat-containing N-terminal, plant-type;Serine/threonine-protein kinase, active site;Leucine-rich repeat domain, L domain-like;Glycoside hydrolase, family 28;Protein kinase, ATP binding site;Leucine-rich repeat, cysteine-containing subtype;Leucine-rich repeat;Pectin lyase fold/virulence factor;Parallel beta-helix repeat;Pectin lyase fold;	chloroplast	At3g16850	516.0	R	[R] General function prediction only;
Sspon.01G0002360-2B	Sspon.01G0002360-2B	Up	1.483853513	0.299162028	1.652724107	0.286354553	1.425369027	0.260582867	1.946781058	0.458292672	1.654963177	0.385612488	1.876787757	0.269516753	4.828	0.000102942656266	5.39981	0.000156743844233	0.83344	0.0536782197294	0.93215	0.762018233175	GO:0044237;GO:0019752;GO:0090304;GO:0044249;GO:0034641;GO:0006807;GO:0044281;GO:0034645;GO:0034660;GO:0043170;GO:1901360;GO:0006139;GO:0044710;GO:0044260;GO:0006520;GO:0043043;GO:0043038;GO:0071704;GO:0010467;GO:0043604;GO:0044699;GO:0006424;GO:0044267;GO:0009987;GO:0006725;GO:0009058;GO:0009059;GO:0008150;GO:0008152;GO:0043436;GO:0044271;GO:0046483;GO:0016070;GO:0044238;GO:0006418;GO:1901564;GO:1901566;GO:0006082;GO:0019538;GO:0006399;GO:0043039;GO:0043603;GO:1901576;GO:0044763;GO:0006518;GO:0006412;	cellular metabolic process;carboxylic acid metabolic process;nucleic acid metabolic process;cellular biosynthetic process;cellular nitrogen compound metabolic process;nitrogen compound metabolic process;small molecule metabolic process;cellular macromolecule biosynthetic process;ncRNA metabolic process;macromolecule metabolic process;organic cyclic compound metabolic process;nucleobase-containing compound metabolic process;single-organism metabolic process;cellular macromolecule metabolic process;cellular amino acid metabolic process;peptide biosynthetic process;amino acid activation;organic substance metabolic process;gene expression;amide biosynthetic process;single-organism process;glutamyl-tRNA aminoacylation;cellular protein metabolic process;cellular process;cellular aromatic compound metabolic process;biosynthetic process;macromolecule biosynthetic process;biological_process;metabolic process;oxoacid metabolic process;cellular nitrogen compound biosynthetic process;heterocycle metabolic process;RNA metabolic process;primary metabolic process;tRNA aminoacylation for protein translation;organonitrogen compound metabolic process;organonitrogen compound biosynthetic process;organic acid metabolic process;protein metabolic process;tRNA metabolic process;tRNA aminoacylation;cellular amide metabolic process;organic substance biosynthetic process;single-organism cellular process;peptide metabolic process;translation;	3;6;5;4;4;3;4;5;6;4;4;4;3;4;4;6;5;3;5;6;2;8;5;2;4;3;5;1;2;5;5;4;5;3;7;4;5;4;4;7;6;5;4;3;5;6;	GO:0005737;GO:0005829;GO:0044464;GO:0005623;GO:0005622;GO:0005575;GO:0044444;GO:0044424;	cytoplasm;cytosol;cell part;cell;intracellular;cellular_component;cytoplasmic part;intracellular part;	4;5;2;2;3;1;4;3;	GO:0032550;GO:0035639;GO:0003674;GO:1901363;GO:0001882;GO:0004812;GO:0004818;GO:0043167;GO:0032555;GO:0032549;GO:0017076;GO:0097367;GO:0005524;GO:0043168;GO:0000166;GO:0001883;GO:1901265;GO:0036094;GO:0003824;GO:0016874;GO:0016875;GO:0016876;GO:0030554;GO:0097159;GO:0032559;GO:0032553;GO:0005488;	purine ribonucleoside binding;purine ribonucleoside triphosphate binding;molecular_function;heterocyclic compound binding;nucleoside binding;aminoacyl-tRNA ligase activity;glutamate-tRNA ligase activity;ion binding;purine ribonucleotide binding;ribonucleoside binding;purine nucleotide binding;carbohydrate derivative binding;ATP binding;anion binding;nucleotide binding;purine nucleoside binding;nucleoside phosphate binding;small molecule binding;catalytic activity;ligase activity;ligase activity, forming carbon-oxygen bonds;ligase activity, forming aminoacyl-tRNA and related compounds;adenyl nucleotide binding;organic cyclic compound binding;adenyl ribonucleotide binding;ribonucleotide binding;binding;	6;5;1;3;4;6;7;3;5;5;5;3;6;4;4;5;4;3;2;3;4;5;6;3;6;4;2;	K01885	map00860;map00970;map01100;map01110;	Porphyrin and chlorophyll metabolism;Aminoacyl-tRNA biosynthesis;Metabolic pathways;Biosynthesis of secondary metabolites;	IPR020059;IPR020058;IPR014729;IPR001412;IPR020056;IPR011035;IPR020061;IPR000924;IPR004526;IPR010987;	Glutamyl/glutaminyl-tRNA synthetase, class Ib, anti-codon binding domain;Glutamyl/glutaminyl-tRNA synthetase, class Ib, catalytic domain;Rossmann-like alpha/beta/alpha sandwich fold;Aminoacyl-tRNA synthetase, class I, conserved site;Ribosomal protein L25/Gln-tRNA synthetase, beta-barrel domain;Ribosomal protein L25/Gln-tRNA synthetase, anti-codon-binding domain;Glutamyl/glutaminyl-tRNA synthetase, class Ib, alpha-bundle domain;Glutamyl/glutaminyl-tRNA synthetase;Glutamyl-tRNA synthetase, archaeal/eukaryotic cytosolic;Glutathione S-transferase, C-terminal-like;	cytosol	At5g26707	1045.0	J	[J] Translation, ribosomal structure and biogenesis;
Sspon.02G0031680-2D	Sspon.02G0031680-2D	Down	0.182916524	1.598527571	0.89684126	1.12642067	0.890242719	1.424101999	1.056015488	1.006401933	0.401919594	1.444457874	0.724843453	1.247310913	0.33021	0.00993188124574	0.79219	0.118766985105	0.55088	0.156155992891	1.32157	0.0150420676386													IPR001739;IPR016177;	Methyl-CpG DNA binding;DNA-binding domain;	nucleus
Sspon.06G0019120-1A	Sspon.06G0019120-1A	Down	0.757717508	1.428727367	1.163205159	0.952985434	0.607368872	1.158796295	0.649796197	1.105123174	0.787844742	1.219881419	0.948001502	1.220552333	0.56546	0.00508166650474	0.84211	0.361940629386	0.77976	0.271336071999	1.16127	0.192619188939										K02835			IPR000352;IPR004373;IPR005139;	Peptide chain release factor class I/class II;Peptide chain release factor 1;Peptide chain release factor;	chloroplast	At3g62910	548.0	J	[J] Translation, ribosomal structure and biogenesis;
Sspon.01G0015200-1A	Sspon.01G0015200-1A	Down	0.313672224	1.316249915	0.69048171	1.758706975	0.28575814	1.223747842	0.738936567	1.815568458	0.266490037	1.209590851	0.69582342	1.684973862	0.23094	1.18775566737e-05	0.4041	1.38155727067e-05	0.40745	3.40094288406e-05	0.71295	0.000568619923345													IPR006843;	Plastid lipid-associated protein/fibrillin conserved domain;	chloroplast
Sspon.01G0039800-1T	Sspon.01G0039800-1T	Down	0.322430106	1.503014043	0.890826567	1.246202249	0.275501417	1.297928396	0.949783006	1.449582638	0.377009717	1.436167945	0.908151984	1.343401932	0.2301	8.49976271779e-05	0.68052	0.0021696760864	0.35468	6.53219769666e-05	1.049	0.477281457547	GO:1901360;GO:0010033;GO:0046483;GO:0002376;GO:0006807;GO:0043170;GO:0044260;GO:0006952;GO:0006950;GO:0008150;GO:0008152;GO:0006955;GO:0016070;GO:0016071;GO:0050896;GO:0097305;GO:0009266;GO:0034641;GO:0009719;GO:0006139;GO:0009628;GO:0009987;GO:0006725;GO:0001101;GO:0009409;GO:0009725;GO:0090304;GO:0009737;GO:0033993;GO:0071704;GO:0010467;GO:0045087;GO:0042221;GO:1901700;GO:0044238;GO:0044237;GO:0006396;GO:0006397;	organic cyclic compound metabolic process;response to organic substance;heterocycle metabolic process;immune system process;nitrogen compound metabolic process;macromolecule metabolic process;cellular macromolecule metabolic process;defense response;response to stress;biological_process;metabolic process;immune response;RNA metabolic process;mRNA metabolic process;response to stimulus;response to alcohol;response to temperature stimulus;cellular nitrogen compound metabolic process;response to endogenous stimulus;nucleobase-containing compound metabolic process;response to abiotic stimulus;cellular process;cellular aromatic compound metabolic process;response to acid chemical;response to cold;response to hormone;nucleic acid metabolic process;response to abscisic acid;response to lipid;organic substance metabolic process;gene expression;innate immune response;response to chemical;response to oxygen-containing compound;primary metabolic process;cellular metabolic process;RNA processing;mRNA processing;	4;4;4;2;3;4;4;4;3;1;2;3;5;6;2;5;4;4;3;4;3;2;4;4;4;4;5;5;5;3;5;4;3;4;3;3;6;7;	GO:0034357;GO:0031976;GO:0031975;GO:0031984;GO:0010319;GO:0016020;GO:0031967;GO:0043231;GO:0044424;GO:0044422;GO:0044464;GO:0043229;GO:0043227;GO:0043226;GO:0009579;GO:0009941;GO:0009570;GO:0044436;GO:0044435;GO:0044434;GO:0005737;GO:0044446;GO:0044444;GO:0055035;GO:0042651;GO:0009526;GO:1990904;GO:0005623;GO:0005622;GO:0009535;GO:0009534;GO:0009536;GO:0009532;GO:0030529;GO:0009507;GO:0032991;GO:0005575;	photosynthetic membrane;plastid thylakoid;envelope;organelle subcompartment;stromule;membrane;organelle envelope;intracellular membrane-bounded organelle;intracellular part;organelle part;cell part;intracellular organelle;membrane-bounded organelle;organelle;thylakoid;chloroplast envelope;chloroplast stroma;thylakoid part;plastid part;chloroplast part;cytoplasm;intracellular organelle part;cytoplasmic part;plastid thylakoid membrane;thylakoid membrane;plastid envelope;ribonucleoprotein complex;cell;intracellular;chloroplast thylakoid membrane;chloroplast thylakoid;plastid;plastid stroma;intracellular ribonucleoprotein complex;chloroplast;macromolecular complex;cellular_component;	3;5;3;4;5;2;4;4;3;2;2;3;3;2;4;6;6;4;4;5;4;3;4;5;4;5;3;2;3;6;6;5;5;4;6;2;1;	GO:0008187;GO:1901363;GO:0000166;GO:0003674;GO:0005488;GO:0003676;GO:1901265;GO:0097159;GO:0008266;GO:0003727;GO:0003723;GO:0036094;	poly-pyrimidine tract binding;heterocyclic compound binding;nucleotide binding;molecular_function;binding;nucleic acid binding;nucleoside phosphate binding;organic cyclic compound binding;poly(U) RNA binding;single-stranded RNA binding;RNA binding;small molecule binding;	7;3;4;1;2;4;4;3;8;6;5;3;	K11294	map05130;	Pathogenic Escherichia coli infection;	IPR000504;	RNA recognition motif domain;	chloroplast	At2g37220	262.0	R	[R] General function prediction only;
Sspon.02G0032960-2C	Sspon.02G0032960-2C	Down	0.607690469	1.151750948	1.377257172	1.034540848	0.684951331	1.07000422	1.100461903	1.190005952	0.564583798	1.110627299	1.061032487	1.047093573	0.55733	0.000315497944498	1.08164	0.468485870615	0.52483	0.00604200816342	1.01857	0.732181910381	GO:0006457;GO:1990267;GO:0010043;GO:0046686;GO:0009987;GO:0008150;GO:0010038;GO:0042221;GO:0010035;GO:0050896;	protein folding;response to transition metal nanoparticle;response to zinc ion;response to cadmium ion;cellular process;biological_process;response to metal ion;response to chemical;response to inorganic substance;response to stimulus;	3;4;5;6;2;1;5;3;4;2;	GO:0005737;GO:0016020;GO:0005829;GO:0044464;GO:0005623;GO:0005622;GO:0005575;GO:0044444;GO:0044424;	cytoplasm;membrane;cytosol;cell part;cell;intracellular;cellular_component;cytoplasmic part;intracellular part;	4;2;5;2;2;3;1;4;3;	GO:0035639;GO:0003674;GO:0005488;GO:0000166;GO:1901363;GO:1901265;GO:0001882;GO:0043167;GO:0001883;GO:0032549;GO:0017076;GO:0005524;GO:0043168;GO:0036094;GO:0032555;GO:0030554;GO:0097367;GO:0097159;GO:0032550;GO:0032559;GO:0032553;	purine ribonucleoside triphosphate binding;molecular_function;binding;nucleotide binding;heterocyclic compound binding;nucleoside phosphate binding;nucleoside binding;ion binding;purine nucleoside binding;ribonucleoside binding;purine nucleotide binding;ATP binding;anion binding;small molecule binding;purine ribonucleotide binding;adenyl nucleotide binding;carbohydrate derivative binding;organic cyclic compound binding;purine ribonucleoside binding;adenyl ribonucleotide binding;ribonucleotide binding;	5;1;2;4;3;4;4;3;5;5;5;6;4;3;5;6;3;3;6;6;4;	K09498			IPR002423;IPR017998;IPR027409;IPR027413;IPR012722;IPR002194;	Chaperonin Cpn60/TCP-1 family;Chaperone tailless complex polypeptide 1 (TCP-1);GroEL-like apical domain;GroEL-like equatorial domain;T-complex protein 1, zeta subunit;Chaperonin TCP-1, conserved site;	chloroplast	At3g02530	981.0	O	[O] Posttranslational modification, protein turnover, chaperones;
Sspon.07G0007540-3C	Sspon.07G0007540-3C	Up	0.805887986	0.307473522	1.88222881	0.591528135	1.249161358	0.310982918	1.924547993	0.834398959	1.142526191	0.328656051	1.825917919	0.796690158	3.37613	0.00496320185609	2.53426	0.00014735363636	0.56768	0.00402272573498	0.42612	0.00495003783246										K02951	map03010;	Ribosome;	IPR029064;IPR000530;IPR004038;	50S ribosomal protein L30e-like;Ribosomal protein S12e;Ribosomal protein L7Ae/L30e/S12e/Gadd45;	chloroplast	At2g32060	184.0	J	[J] Translation, ribosomal structure and biogenesis;
Sspon.05G0002290-4D	Sspon.05G0002290-4D	Down	0.251674464	2.043365275	0.232605687	1.388711061	0.411481752	1.878790793	0.183977267	1.763861934	0.33766615	1.635572784	0.283936529	1.588356305	0.18008	0.000281146591874	0.14776	0.000275607294948	1.42869	0.139876132016	1.17229	0.165144672962	GO:0044248;GO:0044237;GO:0043170;GO:1901575;GO:0044265;GO:0044260;GO:0071704;GO:0006508;GO:0044238;GO:0009987;GO:0044267;GO:0008150;GO:0030163;GO:0008152;GO:0044257;GO:0009056;GO:0009057;GO:0051603;GO:0019538;	cellular catabolic process;cellular metabolic process;macromolecule metabolic process;organic substance catabolic process;cellular macromolecule catabolic process;cellular macromolecule metabolic process;organic substance metabolic process;proteolysis;primary metabolic process;cellular process;cellular protein metabolic process;biological_process;protein catabolic process;metabolic process;cellular protein catabolic process;catabolic process;macromolecule catabolic process;proteolysis involved in cellular protein catabolic process;protein metabolic process;	4;3;4;4;5;4;3;5;3;2;5;1;5;2;6;3;5;6;4;	GO:0000323;GO:0043229;GO:0043227;GO:0043226;GO:0005737;GO:0005575;GO:0005615;GO:0005773;GO:0005576;GO:0043231;GO:0044464;GO:0005623;GO:0005622;GO:0005764;GO:0044444;GO:0044424;GO:0044421;	lytic vacuole;intracellular organelle;membrane-bounded organelle;organelle;cytoplasm;cellular_component;extracellular space;vacuole;extracellular region;intracellular membrane-bounded organelle;cell part;cell;intracellular;lysosome;cytoplasmic part;intracellular part;extracellular region part;	6;3;3;2;4;1;3;5;2;4;2;2;3;7;4;3;2;	GO:0004175;GO:0003674;GO:0008233;GO:0008234;GO:0070011;GO:0016787;GO:0003824;GO:0004197;	endopeptidase activity;molecular_function;peptidase activity;cysteine-type peptidase activity;peptidase activity, acting on L-amino acid peptides;hydrolase activity;catalytic activity;cysteine-type endopeptidase activity;	6;1;4;6;5;3;2;7;				IPR000169;IPR013128;IPR000118;IPR013201;IPR000668;IPR025661;IPR025660;	Cysteine peptidase, cysteine active site;Peptidase C1A;Granulin;Cathepsin propeptide inhibitor domain (I29);Peptidase C1A, papain C-terminal;Cysteine peptidase, asparagine active site;Cysteine peptidase, histidine active site;	extracellular	At1g47128_1	504.0	O	[O] Posttranslational modification, protein turnover, chaperones;
Sspon.01G0025450-3C	Sspon.01G0025450-3C	Down	0.704220722	1.31524999	1.034645957	1.021768864	0.647278659	1.032251662	0.980594418	1.12433901	0.760368821	1.229588783	1.089751979	1.059941135	0.59039	0.00557482285295	0.96848	0.481558310928	0.68015	0.00187636002779	1.11573	0.236860890267													IPR010903;	Protein of unknown function DUF1517;	chloroplast	428205597	157.0	S	[S] Function unknown	COG4371	Uncharacterized membrane protein
Sspon.02G0026050-1A	Sspon.02G0026050-1A	Down	0.158125838	0	1.649788531	1.478757892	0.5616241	1.79104054	0.61203382	1.054870875	0.240630547	2.249771175	0.361928254	1.841428428	0.15845	0.00533920686494	0.59971	0.26886548631	0.36603	0.250589283932	1.3854	0.196488583839										K14272	map00220;map00250;map00260;map00630;map00710;map01100;map01110;map01120;map01130;map01200;map01210;map01230;	Arginine biosynthesis;"Alanine, aspartate and glutamate metabolism";"Glycine, serine and threonine metabolism";Glyoxylate and dicarboxylate metabolism;Carbon fixation in photosynthetic organisms;Metabolic pathways;Biosynthesis of secondary metabolites;Microbial metabolism in diverse environments;Biosynthesis of antibiotics;Carbon metabolism;2-Oxocarboxylic acid metabolism;Biosynthesis of amino acids;	IPR015424;IPR015422;IPR004839;IPR015421;	Pyridoxal phosphate-dependent transferase;Pyridoxal phosphate-dependent transferase, subdomain 2;Aminotransferase, class I/classII;Pyridoxal phosphate-dependent transferase, major region, subdomain 1;	cytosol	At1g23310	783.0	E	[E] Amino acid transport and metabolism;
Sspon.06G0020740-2C	Sspon.06G0020740-2C	Down	0.887722704	1.502212336	1.102045153	0.537693305	0.774831932	1.534022371	1.052570433	0.578854232	0.801949519	1.518006843	1.24569186	0.464399311	0.54114	3.86440578762e-05	2.1508	0.000820455142131	0.72479	0.00970568761128	2.88071	8.9510882339e-06													IPR016040;IPR008030;	NAD(P)-binding domain;NmrA-like domain;	chloroplast	At4g35250	638.0	G	[G] Carbohydrate transport and metabolism;
Sspon.07G0003890-3D	Sspon.07G0003890-3D	Up	1.249019391	0.608007069	1.385190678	0.781886745	1.416847852	0.615936509	1.306350684	0.641830259	1.375420881	0.631863551	1.366862841	0.62078354	2.17764	0.000139106618106	1.98503	0.000275429184605	0.99578	0.923500493843	0.90771	0.285342870948	GO:0008104;GO:0071840;GO:0033036;GO:0006605;GO:0045184;GO:0072655;GO:0006839;GO:0070585;GO:0019538;GO:0043170;GO:0044267;GO:0044260;GO:0006886;GO:0016043;GO:0007005;GO:0006627;GO:0006626;GO:0006810;GO:0008150;GO:0008152;GO:0051234;GO:0046907;GO:0070727;GO:0006508;GO:0051641;GO:0072594;GO:0009987;GO:0016485;GO:0044699;GO:0051604;GO:0034982;GO:0033365;GO:0071704;GO:0010467;GO:0071702;GO:0034613;GO:0044765;GO:0051649;GO:0051179;GO:1902578;GO:0006996;GO:0044238;GO:0044237;GO:0015031;GO:1902582;GO:1902580;	protein localization;cellular component organization or biogenesis;macromolecule localization;protein targeting;establishment of protein localization;establishment of protein localization to mitochondrion;mitochondrial transport;protein localization to mitochondrion;protein metabolic process;macromolecule metabolic process;cellular protein metabolic process;cellular macromolecule metabolic process;intracellular protein transport;cellular component organization;mitochondrion organization;protein processing involved in protein targeting to mitochondrion;protein targeting to mitochondrion;transport;biological_process;metabolic process;establishment of localization;intracellular transport;cellular macromolecule localization;proteolysis;cellular localization;establishment of protein localization to organelle;cellular process;protein processing;single-organism process;protein maturation;mitochondrial protein processing;protein localization to organelle;organic substance metabolic process;gene expression;organic substance transport;cellular protein localization;single-organism transport;establishment of localization in cell;localization;single-organism localization;organelle organization;primary metabolic process;cellular metabolic process;protein transport;single-organism intracellular transport;single-organism cellular localization;	4;2;3;6;4;6;6;7;4;4;5;4;6;3;5;6;5;4;1;2;3;5;4;5;3;5;2;6;2;5;6;6;3;5;5;5;4;4;2;3;4;3;3;5;5;4;	GO:0031970;GO:0031974;GO:0031975;GO:0031224;GO:0005750;GO:0005773;GO:0016021;GO:0016020;GO:0005774;GO:0031968;GO:1902495;GO:1902494;GO:0098588;GO:0031967;GO:0043234;GO:0043231;GO:0043233;GO:0044429;GO:0044424;GO:0044425;GO:0044422;GO:0044464;GO:0019867;GO:0043229;GO:0043227;GO:0043226;GO:0009570;GO:0044437;GO:0044435;GO:0044434;GO:1990351;GO:0044446;GO:0044444;GO:1990204;GO:0005737;GO:0031090;GO:0005739;GO:0044455;GO:0019866;GO:0005623;GO:0005622;GO:0005743;GO:0005740;GO:0005741;GO:0005746;GO:0070469;GO:0009536;GO:0009532;GO:0098805;GO:0098803;GO:0070069;GO:0098800;GO:0005759;GO:0005758;GO:0070013;GO:0031966;GO:0009507;GO:0032991;GO:0045275;GO:0005575;GO:0098796;GO:0098798;	organelle envelope lumen;membrane-enclosed lumen;envelope;intrinsic component of membrane;mitochondrial respiratory chain complex III;vacuole;integral component of membrane;membrane;vacuolar membrane;organelle outer membrane;transmembrane transporter complex;catalytic complex;bounding membrane of organelle;organelle envelope;protein complex;intracellular membrane-bounded organelle;organelle lumen;mitochondrial part;intracellular part;membrane part;organelle part;cell part;outer membrane;intracellular organelle;membrane-bounded organelle;organelle;chloroplast stroma;vacuolar part;plastid part;chloroplast part;transporter complex;intracellular organelle part;cytoplasmic part;oxidoreductase complex;cytoplasm;organelle membrane;mitochondrion;mitochondrial membrane part;organelle inner membrane;cell;intracellular;mitochondrial inner membrane;mitochondrial envelope;mitochondrial outer membrane;mitochondrial respiratory chain;respiratory chain;plastid;plastid stroma;whole membrane;respiratory chain complex;cytochrome complex;inner mitochondrial membrane protein complex;mitochondrial matrix;mitochondrial intermembrane space;intracellular organelle lumen;mitochondrial membrane;chloroplast;macromolecular complex;respiratory chain complex III;cellular_component;membrane protein complex;mitochondrial protein complex;	3;2;3;3;5;5;4;2;4;4;4;4;4;4;3;4;3;4;3;2;2;2;3;3;3;2;6;4;4;5;4;3;4;3;4;3;5;3;4;2;3;5;5;5;4;3;5;5;3;4;4;4;5;4;4;4;6;2;4;1;3;4;	GO:0008270;GO:0003674;GO:0005488;GO:0016787;GO:0003824;GO:0008233;GO:0008237;GO:0016491;GO:0043169;GO:0043167;GO:0046872;GO:0004175;GO:0004222;GO:0046914;GO:0070011;	zinc ion binding;molecular_function;binding;hydrolase activity;catalytic activity;peptidase activity;metallopeptidase activity;oxidoreductase activity;cation binding;ion binding;metal ion binding;endopeptidase activity;metalloendopeptidase activity;transition metal ion binding;peptidase activity, acting on L-amino acid peptides;	7;1;2;3;2;4;6;3;4;3;5;6;7;6;5;				IPR007863;IPR011249;IPR011765;IPR001431;	Peptidase M16, C-terminal;Metalloenzyme, LuxS/M16 peptidase-like;Peptidase M16, N-terminal;Peptidase M16, zinc-binding site;	mitochondria	At1g51980	518.0	O	[O] Posttranslational modification, protein turnover, chaperones;
Sspon.01G0020890-1A	Sspon.01G0020890-1A	Down	0.334620123	0.744254977	1.240924917	1.121114186	0.249017052	0.99041157	1.715061155	1.499187573	0.25885903	1.142969378	1.431193643	1.272386394	0.29277	0.00471669919306	1.12703	0.402509768499	0.19204	0.00109100460326	0.73924	0.101765723114										K17278			IPR001199;	Cytochrome b5-like heme/steroid binding domain;	cytosol	At3g48890	278.0	R	[R] General function prediction only;
Sspon.07G0001370-3D	Sspon.07G0001370-3D	Down	0.487437788	1.93527869	0.373442372	1.113718687	0.684748983	1.798649402	0.36909733	1.084294653	0.742572744	1.758833612	0.414811143	1.237114594	0.3486	0.00022143233807	0.33692	0.000101477167261	1.65443	0.0325181454663	1.599	0.000643665538435	GO:0044249;GO:0009250;GO:0034645;GO:0006091;GO:0016051;GO:0044699;GO:1901576;GO:0044264;GO:0044711;GO:0044262;GO:0044260;GO:0005982;GO:0071704;GO:0006112;GO:0006073;GO:0019252;GO:0043170;GO:0009987;GO:0000271;GO:0044710;GO:0034637;GO:0009058;GO:0009059;GO:0044763;GO:0008152;GO:0044723;GO:0055114;GO:0044042;GO:0044238;GO:0005975;GO:0015980;GO:0005977;GO:0005976;GO:0005978;GO:0044237;GO:0033692;GO:0008150;	cellular biosynthetic process;glucan biosynthetic process;cellular macromolecule biosynthetic process;generation of precursor metabolites and energy;carbohydrate biosynthetic process;single-organism process;organic substance biosynthetic process;cellular polysaccharide metabolic process;single-organism biosynthetic process;cellular carbohydrate metabolic process;cellular macromolecule metabolic process;starch metabolic process;organic substance metabolic process;energy reserve metabolic process;cellular glucan metabolic process;starch biosynthetic process;macromolecule metabolic process;cellular process;polysaccharide biosynthetic process;single-organism metabolic process;cellular carbohydrate biosynthetic process;biosynthetic process;macromolecule biosynthetic process;single-organism cellular process;metabolic process;single-organism carbohydrate metabolic process;oxidation-reduction process;glucan metabolic process;primary metabolic process;carbohydrate metabolic process;energy derivation by oxidation of organic compounds;glycogen metabolic process;polysaccharide metabolic process;glycogen biosynthetic process;cellular metabolic process;cellular polysaccharide biosynthetic process;biological_process;	4;6;5;4;5;2;4;5;4;4;4;7;3;5;6;7;4;2;6;3;4;3;5;3;2;4;4;6;3;4;4;5;5;6;3;5;1;	GO:0043229;GO:0005623;GO:0043227;GO:0043226;GO:0005737;GO:0005575;GO:0009507;GO:0009536;GO:0009501;GO:0043231;GO:0044464;GO:0044444;GO:0044424;GO:0005622;	intracellular organelle;cell;membrane-bounded organelle;organelle;cytoplasm;cellular_component;chloroplast;plastid;amyloplast;intracellular membrane-bounded organelle;cell part;cytoplasmic part;intracellular part;intracellular;	3;2;3;2;4;1;6;5;6;4;2;4;3;3;	GO:0005488;GO:0003674;GO:0035639;GO:1901363;GO:0001882;GO:0032549;GO:0043167;GO:0016740;GO:1901265;GO:0017076;GO:0005524;GO:0043168;GO:0001883;GO:0000166;GO:0036094;GO:0032555;GO:0016779;GO:0097367;GO:0003824;GO:0030554;GO:0070566;GO:0032559;GO:0032553;GO:0016772;GO:0097159;GO:0032550;GO:0008878;	binding;molecular_function;purine ribonucleoside triphosphate binding;heterocyclic compound binding;nucleoside binding;ribonucleoside binding;ion binding;transferase activity;nucleoside phosphate binding;purine nucleotide binding;ATP binding;anion binding;purine nucleoside binding;nucleotide binding;small molecule binding;purine ribonucleotide binding;nucleotidyltransferase activity;carbohydrate derivative binding;catalytic activity;adenyl nucleotide binding;adenylyltransferase activity;adenyl ribonucleotide binding;ribonucleotide binding;transferase activity, transferring phosphorus-containing groups;organic cyclic compound binding;purine ribonucleoside binding;glucose-1-phosphate adenylyltransferase activity;	2;1;5;3;4;5;3;3;4;5;6;4;5;4;3;5;5;3;2;6;6;6;4;4;3;6;7;	K00975	map00500;map00520;map01100;map01110;	Starch and sucrose metabolism;Amino sugar and nucleotide sugar metabolism;Metabolic pathways;Biosynthesis of secondary metabolites;	IPR011004;IPR005835;IPR005836;IPR011831;IPR029044;	Trimeric LpxA-like;Nucleotidyl transferase domain;ADP-glucose pyrophosphorylase, conserved site;Glucose-1-phosphate adenylyltransferase;Nucleotide-diphospho-sugar transferases;	chloroplast	At1g27680	669.0	M	[M] Cell wall/membrane/envelope biogenesis;
Sspon.07G0019210-4D	Sspon.07G0019210-4D	Down	0.528253467	1.434190396	0.820016779	1.125795785	0.517396239	1.408083699	0.825346691	1.269555347	0.539900311	1.581305828	0.804224449	1.145931007	0.35843	6.37635747163e-05	0.69172	0.0013128001916	0.64727	5.8871753136e-06	1.24915	0.0138076418328	GO:0006778;GO:0006779;GO:0044249;GO:0034641;GO:0006807;GO:1901362;GO:0015979;GO:1901360;GO:1901576;GO:0015994;GO:0044711;GO:0042440;GO:0051188;GO:0071704;GO:0033014;GO:0033013;GO:0044699;GO:0018130;GO:0009987;GO:0006725;GO:0044710;GO:0009058;GO:0015995;GO:0008150;GO:0008152;GO:0019438;GO:0044271;GO:0046148;GO:0046483;GO:1901564;GO:1901566;GO:0044237;GO:0051186;GO:0044763;	porphyrin-containing compound metabolic process;porphyrin-containing compound biosynthetic process;cellular biosynthetic process;cellular nitrogen compound metabolic process;nitrogen compound metabolic process;organic cyclic compound biosynthetic process;photosynthesis;organic cyclic compound metabolic process;organic substance biosynthetic process;chlorophyll metabolic process;single-organism biosynthetic process;pigment metabolic process;cofactor biosynthetic process;organic substance metabolic process;tetrapyrrole biosynthetic process;tetrapyrrole metabolic process;single-organism process;heterocycle biosynthetic process;cellular process;cellular aromatic compound metabolic process;single-organism metabolic process;biosynthetic process;chlorophyll biosynthetic process;biological_process;metabolic process;aromatic compound biosynthetic process;cellular nitrogen compound biosynthetic process;pigment biosynthetic process;heterocycle metabolic process;organonitrogen compound metabolic process;organonitrogen compound biosynthetic process;cellular metabolic process;cofactor metabolic process;single-organism cellular process;	5;6;4;4;3;5;4;4;4;6;4;4;5;3;6;5;2;5;2;4;3;3;4;1;2;5;5;5;4;4;5;3;4;3;	GO:0043226;GO:0044424;GO:0005623;GO:0043227;GO:0009507;GO:0009536;GO:0005737;GO:0043231;GO:0044464;GO:0043229;GO:0005622;GO:0005575;GO:0044444;	organelle;intracellular part;cell;membrane-bounded organelle;chloroplast;plastid;cytoplasm;intracellular membrane-bounded organelle;cell part;intracellular organelle;intracellular;cellular_component;cytoplasmic part;	2;3;2;3;6;5;4;4;2;3;3;1;4;	GO:0035639;GO:1901363;GO:0003674;GO:0005488;GO:0051002;GO:0051003;GO:0001883;GO:0001882;GO:0043168;GO:0043167;GO:0032549;GO:0017076;GO:0005524;GO:0000166;GO:1901265;GO:0036094;GO:0003824;GO:0016874;GO:0016851;GO:0097367;GO:0097159;GO:0030554;GO:0032559;GO:0032555;GO:0032550;GO:0032553;	purine ribonucleoside triphosphate binding;heterocyclic compound binding;molecular_function;binding;ligase activity, forming nitrogen-metal bonds;ligase activity, forming nitrogen-metal bonds, forming coordination complexes;purine nucleoside binding;nucleoside binding;anion binding;ion binding;ribonucleoside binding;purine nucleotide binding;ATP binding;nucleotide binding;nucleoside phosphate binding;small molecule binding;catalytic activity;ligase activity;magnesium chelatase activity;carbohydrate derivative binding;organic cyclic compound binding;adenyl nucleotide binding;adenyl ribonucleotide binding;purine ribonucleotide binding;purine ribonucleoside binding;ribonucleotide binding;	5;3;1;2;4;5;5;4;4;3;5;5;6;4;4;3;2;3;6;3;3;6;6;5;6;4;				IPR027417;	P-loop containing nucleoside triphosphate hydrolase;	chloroplast	428776752	176.0	H	[H] Coenzyme transport and metabolism	COG1239	Mg-chelatase subunit ChlI
Sspon.05G0020400-2B	Sspon.05G0020400-2B	Up	1.083515802	0.47779797	1.301750809	0.863578742	1.256992155	0.454953238	1.407570586	0.814352201	1.481928993	0.639705687	1.439590444	0.778263375	2.43087	0.00437651818579	1.68916	0.000310384050701	0.92131	0.424957174473	0.6402	0.00957674944488										K01209	map00520;	Amino sugar and nucleotide sugar metabolism;	IPR008979;IPR010720;IPR017853;	Galactose-binding domain-like;Alpha-L-arabinofuranosidase, C-terminal;Glycoside hydrolase superfamily;	endoplasmic reticulum	294673281	370.0	G	[G] Carbohydrate transport and metabolism	COG3534	Alpha-L-arabinofuranosidase
Sspon.06G0012370-1A	Sspon.06G0012370-1A	Down	0.789156023	1.153050211	1.341152173	0.842344609	0.766108185	1.138897308	1.152227368	0.525961389	0.772295966	1.307086463	1.089279861	1.122440443	0.64672	0.00145362671569	1.43839	0.125219452457	0.64967	0.00530949840731	1.44496	0.11012625302	GO:0090342;GO:0006555;GO:0044237;GO:0048585;GO:0048468;GO:0030154;GO:1901564;GO:0031348;GO:0006807;GO:0010026;GO:0090558;GO:0007154;GO:0009653;GO:0050789;GO:0044699;GO:0044710;GO:0000904;GO:0051716;GO:0000902;GO:0048869;GO:0006520;GO:0016043;GO:0032989;GO:0071704;GO:0000096;GO:0065007;GO:0071840;GO:0048519;GO:0023052;GO:1901605;GO:0032502;GO:0007165;GO:0090626;GO:0044700;GO:0050793;GO:0048583;GO:0009987;GO:0006952;GO:0009888;GO:0050794;GO:0044767;GO:0006950;GO:0044281;GO:0044763;GO:0019752;GO:0008152;GO:0043436;GO:0031347;GO:0044238;GO:0007568;GO:0007569;GO:0006082;GO:0010090;GO:0050896;GO:0048856;GO:0006790;GO:0008150;GO:0080134;GO:0009066;	regulation of cell aging;methionine metabolic process;cellular metabolic process;negative regulation of response to stimulus;cell development;cell differentiation;organonitrogen compound metabolic process;negative regulation of defense response;nitrogen compound metabolic process;trichome differentiation;plant epidermis development;cell communication;anatomical structure morphogenesis;regulation of biological process;single-organism process;single-organism metabolic process;cell morphogenesis involved in differentiation;cellular response to stimulus;cell morphogenesis;cellular developmental process;cellular amino acid metabolic process;cellular component organization;cellular component morphogenesis;organic substance metabolic process;sulfur amino acid metabolic process;biological regulation;cellular component organization or biogenesis;negative regulation of biological process;signaling;alpha-amino acid metabolic process;developmental process;signal transduction;plant epidermis morphogenesis;single organism signaling;regulation of developmental process;regulation of response to stimulus;cellular process;defense response;tissue development;regulation of cellular process;single-organism developmental process;response to stress;small molecule metabolic process;single-organism cellular process;carboxylic acid metabolic process;metabolic process;oxoacid metabolic process;regulation of defense response;primary metabolic process;aging;cell aging;organic acid metabolic process;trichome morphogenesis;response to stimulus;anatomical structure development;sulfur compound metabolic process;biological_process;regulation of response to stress;aspartate family amino acid metabolic process;	4;6;3;3;4;5;4;4;3;6;5;4;3;2;2;3;5;3;5;4;4;3;4;3;5;2;2;2;2;5;2;4;4;3;3;3;2;4;4;3;3;3;4;3;6;2;5;5;3;4;5;4;5;2;3;4;1;4;6;	GO:1903293;GO:0008287;GO:1902494;GO:0032991;GO:0000159;GO:0043234;GO:0044464;GO:0005623;GO:0005622;GO:0005575;GO:0044424;	phosphatase complex;protein serine/threonine phosphatase complex;catalytic complex;macromolecular complex;protein phosphatase type 2A complex;protein complex;cell part;cell;intracellular;cellular_component;intracellular part;	5;3;4;2;4;3;2;2;3;1;3;	GO:0005488;GO:0008266;GO:0003676;GO:0008187;GO:0008601;GO:0098772;GO:0003674;GO:0030234;GO:0019208;GO:0097159;GO:0003727;GO:0019888;GO:0003723;GO:1901363;	binding;poly(U) RNA binding;nucleic acid binding;poly-pyrimidine tract binding;protein phosphatase type 2A regulator activity;molecular function regulator;molecular_function;enzyme regulator activity;phosphatase regulator activity;organic cyclic compound binding;single-stranded RNA binding;protein phosphatase regulator activity;RNA binding;heterocyclic compound binding;	2;8;4;7;6;2;1;3;4;3;6;5;5;3;	K11584	map03015;map04071;map04113;map04114;map04151;map04152;map04261;map04728;	mRNA surveillance pathway;Sphingolipid signaling pathway;Meiosis - yeast;Oocyte meiosis;PI3K-Akt signaling pathway;AMPK signaling pathway;Adrenergic signaling in cardiomyocytes;Dopaminergic synapse;	IPR016024;IPR011989;IPR002554;	Armadillo-type fold;Armadillo-like helical;Protein phosphatase 2A, regulatory B subunit, B56;	cytosol	At4g15410_2	713.0	T	[T] Signal transduction mechanisms;
Sspon.02G0032070-1A	Sspon.02G0032070-1A	Down	0.169313143	1.099680031	1.768461426	1.06155974	0.127992016	1.069768779	1.630218459	0.89437129	0.355858368	1.168635954	1.67436791	0.979772883	0.19567	0.000296919089866	1.72805	0.00035236727757	0.12875	5.39532203614e-05	1.13706	0.0763180878005										K00430	map00940;map01100;map01110;	Phenylpropanoid biosynthesis;Metabolic pathways;Biosynthesis of secondary metabolites;	IPR019794;IPR002016;IPR000823;IPR019793;IPR010255;IPR033905;	Peroxidase, active site;Haem peroxidase, plant/fungal/bacterial;Plant peroxidase;Peroxidases heam-ligand binding site;Haem peroxidase;Secretory peroxidase;	extracellular	At1g71695	397.0	R	[R] General function prediction only;
Sspon.01G0005630-2B	Sspon.01G0005630-2B	Down	0.229371031	1.434621248	0.870833782	1.368588016	0.293227795	1.487308212	0.84576333	1.564654973	0.319181155	1.452956969	1.019572817	1.113920672	0.19241	2.80507482039e-06	0.67607	0.036484543789	0.30765	0.000474575092897	1.08098	0.452492426687										K15040	map04020;map04022;map05012;map05016;map05166;	Calcium signaling pathway;cGMP-PKG signaling pathway;Parkinson's disease;Huntington's disease;HTLV-I infection;	IPR027246;IPR001925;	Eukaryotic porin/Tom40;Porin, eukaryotic type;	cytosol	At5g67500	344.0	P	[P] Inorganic ion transport and metabolism;
Sspon.02G0031930-1A	Sspon.02G0031930-1A	Up	1.045180942	0.601930479	1.871924054	0.819910525	0.941735564	0.45399129	2.082094452	0.675291974	0.972208905	0.548533806	1.985208359	0.00198965	1.84432	0.00104388525229	3.96691	0.00464683085982	0.49823	0.00012807810785	1.07164	0.895554244935										K01738	map00270;map00920;map01100;map01110;map01120;map01130;map01200;map01230;	Cysteine and methionine metabolism;Sulfur metabolism;Metabolic pathways;Biosynthesis of secondary metabolites;Microbial metabolism in diverse environments;Biosynthesis of antibiotics;Carbon metabolism;Biosynthesis of amino acids;	IPR001926;IPR001216;IPR005859;IPR005856;	Tryptophan synthase beta subunit-like PLP-dependent enzyme;Cysteine synthase/cystathionine beta-synthase, pyridoxal-phosphate attachment site;Cysteine synthase CysK;Cysteine synthase;	cytosol	At3g22460	509.0	E	[E] Amino acid transport and metabolism;
Sspon.07G0001370-1T	Sspon.07G0001370-1T	Down	0.368227862	2.111915161	0.270892815	1.1234566	0.597344389	2.008497891	0.283876019	1.080081779	0.615678779	1.943386924	0.366941238	1.229700543	0.26077	8.96888185434e-05	0.26847	9.86293857424e-05	1.71556	0.0611080297765	1.7662	0.000187771192578													IPR011004;IPR005835;IPR005836;IPR029044;	Trimeric LpxA-like;Nucleotidyl transferase domain;ADP-glucose pyrophosphorylase, conserved site;Nucleotide-diphospho-sugar transferases;	mitochondria	At1g27680	429.0	M	[M] Cell wall/membrane/envelope biogenesis;
Sspon.04G0016680-1P	Sspon.04G0016680-1P	Down	0.277764384	1.250653824	1.281561291	0.875003586	0.352022871	1.178292265	1.40336015	1.124167577	0.772759926	1.295696697	1.264642748	0.924074683	0.37656	0.00802655069583	1.35109	0.01762230998	0.35511	0.00608775649442	1.27415	0.0329567348275										K23025			IPR004131;	Pyrophosphate-energised proton pump;	vacuolar membrane	183222788	706.0	C	[C] Energy production and conversion	COG3808	Na+ or H+-translocating membrane pyrophosphatase
Sspon.04G0008080-5P	Sspon.04G0008080-5P	Down	0.462746181	0.807883741	1.649518525	0.821955173	0.48643819	0.823280742	1.892556629	0.902712957	0.580038705	0.88369613	1.76856488	0.920608148	0.60807	0.00152567128421	2.00759	0.00031322848155	0.28795	8.91875046122e-05	0.9507	0.318192387113	GO:0009167;GO:0009165;GO:0044281;GO:0009161;GO:1901362;GO:0046129;GO:1901360;GO:0044710;GO:0044711;GO:0044209;GO:0044419;GO:0051704;GO:0046033;GO:0042451;GO:0046128;GO:0042455;GO:0046483;GO:1901564;GO:1901566;GO:0006163;GO:0006167;GO:0006166;GO:0006164;GO:0019438;GO:0006169;GO:0032261;GO:0009163;GO:0006807;GO:0046085;GO:0046086;GO:1901576;GO:0009259;GO:0044699;GO:0019637;GO:0018130;GO:0009156;GO:0009152;GO:0009150;GO:0009260;GO:0008150;GO:0008152;GO:0034654;GO:0090407;GO:0043094;GO:0044271;GO:0046390;GO:1901293;GO:0009117;GO:0006753;GO:0044249;GO:0034641;GO:0009123;GO:0009126;GO:0009127;GO:0009124;GO:0006139;GO:0042278;GO:0009987;GO:0006725;GO:0055086;GO:1901137;GO:1901135;GO:0043174;GO:0043173;GO:0044237;GO:0072521;GO:0072522;GO:0071704;GO:0043101;GO:0009168;GO:0009058;GO:0044764;GO:0044763;GO:0009116;GO:0009119;GO:0044238;GO:0019693;GO:1901657;GO:0006796;GO:0016032;GO:0006793;GO:0044403;GO:1901659;	purine ribonucleoside monophosphate metabolic process;nucleotide biosynthetic process;small molecule metabolic process;ribonucleoside monophosphate metabolic process;organic cyclic compound biosynthetic process;purine ribonucleoside biosynthetic process;organic cyclic compound metabolic process;single-organism metabolic process;single-organism biosynthetic process;AMP salvage;interspecies interaction between organisms;multi-organism process;AMP metabolic process;purine nucleoside biosynthetic process;purine ribonucleoside metabolic process;ribonucleoside biosynthetic process;heterocycle metabolic process;organonitrogen compound metabolic process;organonitrogen compound biosynthetic process;purine nucleotide metabolic process;AMP biosynthetic process;purine ribonucleoside salvage;purine nucleotide biosynthetic process;aromatic compound biosynthetic process;adenosine salvage;purine nucleotide salvage;nucleoside biosynthetic process;nitrogen compound metabolic process;adenosine metabolic process;adenosine biosynthetic process;organic substance biosynthetic process;ribonucleotide metabolic process;single-organism process;organophosphate metabolic process;heterocycle biosynthetic process;ribonucleoside monophosphate biosynthetic process;purine ribonucleotide biosynthetic process;purine ribonucleotide metabolic process;ribonucleotide biosynthetic process;biological_process;metabolic process;nucleobase-containing compound biosynthetic process;organophosphate biosynthetic process;cellular metabolic compound salvage;cellular nitrogen compound biosynthetic process;ribose phosphate biosynthetic process;nucleoside phosphate biosynthetic process;nucleotide metabolic process;nucleoside phosphate metabolic process;cellular biosynthetic process;cellular nitrogen compound metabolic process;nucleoside monophosphate metabolic process;purine nucleoside monophosphate metabolic process;purine nucleoside monophosphate biosynthetic process;nucleoside monophosphate biosynthetic process;nucleobase-containing compound metabolic process;purine nucleoside metabolic process;cellular process;cellular aromatic compound metabolic process;nucleobase-containing small molecule metabolic process;carbohydrate derivative biosynthetic process;carbohydrate derivative metabolic process;nucleoside salvage;nucleotide salvage;cellular metabolic process;purine-containing compound metabolic process;purine-containing compound biosynthetic process;organic substance metabolic process;purine-containing compound salvage;purine ribonucleoside monophosphate biosynthetic process;biosynthetic process;multi-organism cellular process;single-organism cellular process;nucleoside metabolic process;ribonucleoside metabolic process;primary metabolic process;ribose phosphate metabolic process;glycosyl compound metabolic process;phosphate-containing compound metabolic process;viral process;phosphorus metabolic process;symbiosis, encompassing mutualism through parasitism;glycosyl compound biosynthetic process;	8;6;4;7;5;8;4;3;4;8;3;2;8;7;7;7;4;4;5;6;9;7;7;5;8;7;6;3;8;9;4;6;2;4;5;7;8;7;7;1;2;5;5;5;5;6;5;6;5;4;4;6;7;7;6;4;6;2;4;4;5;4;6;6;3;5;6;3;6;8;3;3;3;5;6;3;5;4;5;4;4;4;5;	GO:0016020;GO:0005829;GO:0044424;GO:0044464;GO:0044444;GO:0005737;GO:0005623;GO:0005622;GO:0071944;GO:0005886;GO:0005575;	membrane;cytosol;intracellular part;cell part;cytoplasmic part;cytoplasm;cell;intracellular;cell periphery;plasma membrane;cellular_component;	2;5;3;2;4;4;2;3;3;3;1;	GO:0000166;GO:0016740;GO:0017076;GO:0097367;GO:0003674;GO:0005488;GO:0046914;GO:0032549;GO:0005524;GO:0043168;GO:0043169;GO:0016301;GO:0003824;GO:0016773;GO:0016772;GO:0032559;GO:0032555;GO:0032550;GO:0032553;GO:0035639;GO:0043167;GO:0005507;GO:0046872;GO:0030554;GO:0097159;GO:0019206;GO:0019205;GO:1901363;GO:0001883;GO:0001882;GO:1901265;GO:0004001;GO:0036094;	nucleotide binding;transferase activity;purine nucleotide binding;carbohydrate derivative binding;molecular_function;binding;transition metal ion binding;ribonucleoside binding;ATP binding;anion binding;cation binding;kinase activity;catalytic activity;phosphotransferase activity, alcohol group as acceptor;transferase activity, transferring phosphorus-containing groups;adenyl ribonucleotide binding;purine ribonucleotide binding;purine ribonucleoside binding;ribonucleotide binding;purine ribonucleoside triphosphate binding;ion binding;copper ion binding;metal ion binding;adenyl nucleotide binding;organic cyclic compound binding;nucleoside kinase activity;nucleobase-containing compound kinase activity;heterocyclic compound binding;purine nucleoside binding;nucleoside binding;nucleoside phosphate binding;adenosine kinase activity;small molecule binding;	4;3;5;3;1;2;6;5;6;4;4;5;2;5;4;6;5;6;4;5;3;7;5;6;3;7;6;3;5;4;4;6;3;	K00856	map00230;map01100;	Purine metabolism;Metabolic pathways;	IPR011611;IPR029056;IPR001805;IPR002173;	Carbohydrate kinase PfkB;Ribokinase-like;Adenosine kinase;Carbohydrate/puine kinase, PfkB, conserved site;	cytosol	At5g03300	608.0	G	[G] Carbohydrate transport and metabolism;
Sspon.07G0024170-1B	Sspon.07G0024170-1B	Down	0.566917286	1.00607564	1.15469287	1.076937521	0.642285864	1.076566905	1.195238319	1.169369285	0.750424356	0.908677616	1.270251105	1.182563233	0.6551	0.00886167071532	1.05579	0.249993047546	0.54131	0.000931272776915	0.87239	0.0685906846316													IPR021825;	Protein RETICULATA-related;	chloroplast
Sspon.07G0009240-3P	Sspon.07G0009240-3P	Down	0.243759277	1.563790569	0.021133746	2.193894067	0.287629082	1.399198038	0.029012058	2.262057019	0.318322601	1.498777327	0.000404132	2.182022083	0.19044	2.14582187057e-05	0.00762	1.24404183755e-07	16.80934	0.00033159627392	0.67216	0.000177226564096										K03231	map03013;map05134;	RNA transport;Legionellosis;	IPR000795;IPR004161;IPR004160;IPR009001;IPR009000;IPR004539;IPR027417;IPR031157;	Transcription factor, GTP-binding domain;Translation elongation factor EFTu-like, domain 2;Translation elongation factor EFTu/EF1A, C-terminal;Translation elongation factor EF1A/initiation factor IF2gamma, C-terminal;Translation protein, beta-barrel domain;Translation elongation factor EF1A, eukaryotic/archaeal;P-loop containing nucleoside triphosphate hydrolase;Tr-type G domain, conserved site;	cytosol	At5g60390	877.0	J	[J] Translation, ribosomal structure and biogenesis;
Sspon.04G0012460-3D	Sspon.04G0012460-3D	Down	0.586116529	1.144040112	0.982540955	1.36091998	0.52638003	0.995081791	0.97248914	1.445020163	0.614405208	1.003984827	1.0054208	1.363600464	0.54943	0.000996268413866	0.71002	0.000161142304532	0.58332	0.000120178684932	0.75383	0.00353206552996				GO:0005737;GO:0055044;GO:0005829;GO:0016020;GO:0044464;GO:0005623;GO:0005622;GO:0005575;GO:0044444;GO:0071944;GO:0009506;GO:0005911;GO:0005886;GO:0044424;GO:0030054;	cytoplasm;symplast;cytosol;membrane;cell part;cell;intracellular;cellular_component;cytoplasmic part;cell periphery;plasmodesma;cell-cell junction;plasma membrane;intracellular part;cell junction;	4;2;5;2;2;2;3;1;4;3;3;3;3;3;2;							IPR007052;IPR008978;	CS domain;HSP20-like chaperone;	chloroplast	At4g02450	133.0	O	[O] Posttranslational modification, protein turnover, chaperones;
Sspon.07G0024170-1T	Sspon.07G0024170-1T	Down	0.566917286	1.00607564	1.15469287	1.076937521	0.642285864	1.076566905	1.195238319	1.169369285	0.750424356	0.908677616	1.270251105	1.182563233	0.6551	0.00886167071532	1.05579	0.249993047546	0.54131	0.000931272776915	0.87239	0.0685906846316	GO:0032502;GO:0007275;GO:0044699;GO:0032501;GO:0044767;GO:0008150;GO:0044707;GO:0048856;	developmental process;multicellular organism development;single-organism process;multicellular organismal process;single-organism developmental process;biological_process;single-multicellular organism process;anatomical structure development;	2;4;2;2;3;1;3;3;	GO:0009706;GO:0019866;GO:0031975;GO:0043229;GO:0042170;GO:0009528;GO:0043227;GO:0043226;GO:0031224;GO:0005737;GO:0009941;GO:0009536;GO:0031090;GO:0016021;GO:0016020;GO:0005739;GO:0044435;GO:0044434;GO:0031969;GO:0031967;GO:0009507;GO:0009526;GO:0005575;GO:0043231;GO:0044464;GO:0005623;GO:0005622;GO:0044446;GO:0044444;GO:0044424;GO:0044425;GO:0044422;	chloroplast inner membrane;organelle inner membrane;envelope;intracellular organelle;plastid membrane;plastid inner membrane;membrane-bounded organelle;organelle;intrinsic component of membrane;cytoplasm;chloroplast envelope;plastid;organelle membrane;integral component of membrane;membrane;mitochondrion;plastid part;chloroplast part;chloroplast membrane;organelle envelope;chloroplast;plastid envelope;cellular_component;intracellular membrane-bounded organelle;cell part;cell;intracellular;intracellular organelle part;cytoplasmic part;intracellular part;membrane part;organelle part;	6;4;3;3;4;5;3;2;3;4;6;5;3;4;2;5;4;5;5;4;6;5;1;4;2;2;3;3;4;3;2;2;							IPR021825;	Protein RETICULATA-related;	chloroplast
Sspon.01G0051030-1C	Sspon.01G0051030-1C	Down	0.330447952	0.648633357	1.191037486	1.569883244	0.40048419	0.679405193	1.360195985	1.63500638	0.4645739	0.724437149	1.441195772	1.554699392	0.58247	0.00303950662884	0.83882	0.0301856373808	0.29944	0.00036204127049	0.43123	1.06796555059e-05										K13566	map00250;	"Alanine, aspartate and glutamate metabolism";	IPR003010;	Carbon-nitrogen hydrolase;	chloroplast	At5g12040	504.0	E	[E] Amino acid transport and metabolism;
Sspon.07G0012330-2C	Sspon.07G0012330-2C	Down	0.593123096	1.18545846	1.412010293	0.762485558	0.698482302	1.085652768	1.440880685	0.547513391	0.76654238	1.236267199	1.50279645	0.768787417	0.58681	0.00197238740072	2.0953	0.000609473696116	0.47252	0.000178904519099	1.68722	0.00501191399409													IPR000823;IPR002016;IPR010255;	Plant peroxidase;Haem peroxidase, plant/fungal/bacterial;Haem peroxidase;	chloroplast	At2g39040	123.0	R	[R] General function prediction only;
Sspon.04G0012460-1A	Sspon.04G0012460-1A	Down	0.586116529	1.144040112	0.982540955	1.36091998	0.52638003	0.995081791	0.97248914	1.445020163	0.614405208	1.003984827	1.0054208	1.363600464	0.54943	0.000996268413866	0.71002	0.000161142304532	0.58332	0.000120178684932	0.75383	0.00353206552996										K15730	map00590;map01100;	Arachidonic acid metabolism;Metabolic pathways;	IPR007052;IPR008978;	CS domain;HSP20-like chaperone;	cytosol	SPAC9E9.13	107.0	O	[O] Posttranslational modification, protein turnover, chaperones;
Sspon.08G0003020-1A	Sspon.08G0003020-1A	Down	0.375992939	1.025242718	1.041306267	1.343248014	0.397616946	0.93874669	1.17184466	1.533892321	0.489585172	1.051015004	1.123036187	1.50847308	0.41897	0.000275873157092	0.76071	0.00783760006228	0.37863	0.000179871280506	0.68748	0.00265975729003	GO:0019222;GO:0042549;GO:0050789;GO:0044237;GO:0010109;GO:0006091;GO:0043467;GO:0015979;GO:0065007;GO:0031323;GO:0009987;GO:0050794;GO:0008150;GO:0008152;GO:0042548;GO:0019684;	regulation of metabolic process;photosystem II stabilization;regulation of biological process;cellular metabolic process;regulation of photosynthesis;generation of precursor metabolites and energy;regulation of generation of precursor metabolites and energy;photosynthesis;biological regulation;regulation of cellular metabolic process;cellular process;regulation of cellular process;biological_process;metabolic process;regulation of photosynthesis, light reaction;photosynthesis, light reaction;	3;7;2;3;5;4;5;4;2;4;2;3;1;2;6;5;	GO:0055035;GO:0034357;GO:0031976;GO:0019898;GO:0043229;GO:0005622;GO:0043227;GO:0043226;GO:0031224;GO:0009579;GO:0009534;GO:0009536;GO:0009654;GO:0016021;GO:0016020;GO:0044436;GO:0044435;GO:0044434;GO:0009535;GO:1902494;GO:0044446;GO:0031984;GO:1990204;GO:0042651;GO:0009507;GO:0043234;GO:0032991;GO:0043231;GO:0009521;GO:0044464;GO:0005623;GO:0005737;GO:0005575;GO:0098796;GO:0044444;GO:0009523;GO:0044424;GO:0044425;GO:0044422;	plastid thylakoid membrane;photosynthetic membrane;plastid thylakoid;extrinsic component of membrane;intracellular organelle;intracellular;membrane-bounded organelle;organelle;intrinsic component of membrane;thylakoid;chloroplast thylakoid;plastid;photosystem II oxygen evolving complex;integral component of membrane;membrane;thylakoid part;plastid part;chloroplast part;chloroplast thylakoid membrane;catalytic complex;intracellular organelle part;organelle subcompartment;oxidoreductase complex;thylakoid membrane;chloroplast;protein complex;macromolecular complex;intracellular membrane-bounded organelle;photosystem;cell part;cell;cytoplasm;cellular_component;membrane protein complex;cytoplasmic part;photosystem II;intracellular part;membrane part;organelle part;	5;3;5;3;3;3;3;2;3;4;6;5;4;4;2;4;4;5;6;4;3;4;3;4;6;3;2;4;4;2;2;4;1;3;4;5;3;2;2;	GO:0003674;GO:0043167;GO:0046872;GO:0005509;GO:0043169;GO:0005488;	molecular_function;ion binding;metal ion binding;calcium ion binding;cation binding;binding;	1;3;5;6;4;2;	K02716	map00195;map01100;	Photosynthesis;Metabolic pathways;	IPR011250;IPR002628;	Outer membrane protein/outer membrane enzyme PagP,  beta-barrel;Photosystem II PsbO, manganese-stabilising;	chloroplast
Sspon.03G0034420-1B	Sspon.03G0034420-1B	Up	1.412271763	0.354822004	1.633450828	0.545797765	1.397793778	0.324730069	1.707177183	0.481715975	1.475974897	0.313893854	1.810416353	0.54195553	4.31432	2.17410210758e-06	3.28203	2.73435960473e-05	0.83207	0.00703799326612	0.63298	0.00134320573796										K01648	map00020;map00720;map01100;map01110;map01120;map01130;	Citrate cycle (TCA cycle);Carbon fixation pathways in prokaryotes;Metabolic pathways;Biosynthesis of secondary metabolites;Microbial metabolism in diverse environments;Biosynthesis of antibiotics;	IPR017866;IPR033847;IPR002020;IPR005811;IPR017440;IPR016142;IPR016143;IPR016102;IPR016040;	Succinyl-CoA synthetase, beta subunit, conserved site;ATP-citrate lyase/succinyl-CoA ligase, conserved site;Citrate synthase;ATP-citrate lyase/succinyl-CoA ligase;ATP-citrate lyase/succinyl-CoA ligase, active site;Citrate synthase-like, large alpha subdomain;Citrate synthase-like, small alpha subdomain;Succinyl-CoA synthetase-like;NAD(P)-binding domain;	chloroplast	At3g06650	1094.0	C	[C] Energy production and conversion;
Sspon.02G0032500-3C	Sspon.02G0032500-3C	Up	1.565798912	0.054757127	1.415897784	0.807423176	1.495798491	0.086413592	1.469659645	0.880374476	1.706829945	0.181121072	1.621516385	0.714409395	14.79537	3.42822960511e-05	1.87622	0.000849079332732	1.05799	0.375376959555	0.13416	0.00034651674697										K00626	map00071;map00072;map00280;map00310;map00362;map00380;map00620;map00630;map00640;map00650;map00720;map00900;map01100;map01110;map01120;map01130;map01200;map01212;map02020;	Fatty acid degradation;Synthesis and degradation of ketone bodies;"Valine, leucine and isoleucine degradation";Lysine degradation;Benzoate degradation;Tryptophan metabolism;Pyruvate metabolism;Glyoxylate and dicarboxylate metabolism;Propanoate metabolism;Butanoate metabolism;Carbon fixation pathways in prokaryotes;Terpenoid backbone biosynthesis;Metabolic pathways;Biosynthesis of secondary metabolites;Microbial metabolism in diverse environments;Biosynthesis of antibiotics;Carbon metabolism;Fatty acid metabolism;Two-component system;	IPR020617;IPR020616;IPR020610;IPR020613;IPR016039;IPR002155;	Thiolase, C-terminal;Thiolase, N-terminal;Thiolase, active site;Thiolase, conserved site;Thiolase-like;Thiolase;	chloroplast	At5g47720	647.0	I	[I] Lipid transport and metabolism;
Sspon.01G0051030-1P	Sspon.01G0051030-1P	Down	0.330447952	0.648633357	1.191037486	1.569883244	0.40048419	0.679405193	1.360195985	1.63500638	0.4645739	0.724437149	1.441195772	1.554699392	0.58247	0.00303950662884	0.83882	0.0301856373808	0.29944	0.00036204127049	0.43123	1.06796555059e-05													IPR003010;	Carbon-nitrogen hydrolase;	chloroplast	At5g12040	419.0	E	[E] Amino acid transport and metabolism;
Sspon.04G0026940-2C	Sspon.04G0026940-2C	Down	0.619008418	1.312675693	0.352672051	1.637145816	0.670302239	1.249625378	0.35291105	1.735704612	0.766983183	1.297539065	0.335509619	1.669922875	0.53274	0.000221844181452	0.20645	1.43949770541e-06	1.97513	0.00150621894762	0.76542	0.000340210059358															chloroplast
Sspon.04G0017180-1A	Sspon.04G0017180-1A	Down	0.563814293	0.960359161	1.143214797	1.235517929	0.566666118	0.840780158	1.203667842	1.280158874	0.656371547	1.006750731	1.25977256	1.282925991	0.63637	0.00422021702818	0.94947	0.158781412082	0.49543	0.000180561700725	0.73919	0.0030988996142										K02145	map00190;map01100;map04145;map04721;map04966;map05110;map05120;map05323;	Oxidative phosphorylation;Metabolic pathways;Phagosome;Synaptic vesicle cycle;Collecting duct acid secretion;Vibrio cholerae infection;Epithelial cell signaling in Helicobacter pylori infection;Rheumatoid arthritis;	IPR000194;IPR031686;IPR005725;IPR022878;IPR024034;IPR020003;IPR004100;IPR027417;	ATPase, F1/V1/A1 complex, alpha/beta subunit, nucleotide-binding domain;ATPsynthase alpha/beta subunit, N-terminal extension;ATPase, V1 complex, subunit A;V-type ATP synthase catalytic alpha chain;ATPase, F1/V1 complex, beta/alpha subunit, C-terminal;ATPase, alpha/beta subunit, nucleotide-binding domain, active site;ATPase, F1/V1/A1 complex, alpha/beta subunit, N-terminal domain;P-loop containing nucleoside triphosphate hydrolase;	chloroplast	At1g78900	1184.0	C	[C] Energy production and conversion;
Sspon.03G0032650-1B	Sspon.03G0032650-1B	Up	1.405842568	0.590806307	1.728732073	0.349647572	1.387813722	0.544348924	1.782818611	0.345379726	1.467772164	0.216957301	1.84749837	0.33238266	3.15168	0.00127815571996	5.21608	1.99851883504e-06	0.79518	0.000957238838171	1.31604	0.41002971606													IPR011009;IPR032675;IPR003591;IPR001245;IPR000719;IPR001611;IPR013210;	Protein kinase-like domain;Leucine-rich repeat domain, L domain-like;Leucine-rich repeat, typical subtype;Serine-threonine/tyrosine-protein kinase, catalytic domain;Protein kinase domain;Leucine-rich repeat;Leucine-rich repeat-containing N-terminal, plant-type;	plasma membrane	319952435	120.0	K	[K] Transcription	COG4886	Leucine-rich repeat (LRR) protein
Sspon.04G0014380-3D	Sspon.04G0014380-3D	Down	0.419041193	1.432803128	1.079235099	0.938750612	0.474828322	1.307198906	1.177759088	1.06749725	0.548305406	1.426148599	1.131870569	0.996561827	0.34616	8.09670735086e-05	1.12856	0.0515913330921	0.42556	0.00015984298759	1.38742	0.00216839998406	GO:0019752;GO:0006099;GO:0009060;GO:0044237;GO:0006091;GO:0072350;GO:0015979;GO:0044699;GO:0044710;GO:0071704;GO:0009987;GO:0045333;GO:0008152;GO:0043436;GO:0055114;GO:0044238;GO:0015980;GO:0006082;GO:0044763;GO:0015977;GO:0006101;GO:0008150;GO:0044281;	carboxylic acid metabolic process;tricarboxylic acid cycle;aerobic respiration;cellular metabolic process;generation of precursor metabolites and energy;tricarboxylic acid metabolic process;photosynthesis;single-organism process;single-organism metabolic process;organic substance metabolic process;cellular process;cellular respiration;metabolic process;oxoacid metabolic process;oxidation-reduction process;primary metabolic process;energy derivation by oxidation of organic compounds;organic acid metabolic process;single-organism cellular process;carbon fixation;citrate metabolic process;biological_process;small molecule metabolic process;	6;4;6;3;4;7;4;2;3;3;2;5;2;5;4;3;4;4;3;4;8;1;4;	GO:0005737;GO:0044464;GO:0005623;GO:0005622;GO:0005575;GO:0044424;	cytoplasm;cell part;cell;intracellular;cellular_component;intracellular part;	4;2;2;3;1;3;	GO:0016830;GO:0008964;GO:0003674;GO:0016829;GO:0004611;GO:0003824;GO:0016831;	carbon-carbon lyase activity;phosphoenolpyruvate carboxylase activity;molecular_function;lyase activity;phosphoenolpyruvate carboxykinase activity;catalytic activity;carboxy-lyase activity;	4;7;1;3;6;2;5;	K01595	map00620;map00680;map00710;map00720;map01100;map01120;map01200;	Pyruvate metabolism;Methane metabolism;Carbon fixation in photosynthetic organisms;Carbon fixation pathways in prokaryotes;Metabolic pathways;Microbial metabolism in diverse environments;Carbon metabolism;	IPR018129;IPR015813;IPR021135;IPR033129;IPR022805;	Phosphoenolpyruvate carboxylase, Lys active site;Pyruvate/Phosphoenolpyruvate kinase-like domain;Phosphoenolpyruvate carboxylase;Phosphoenolpyruvate carboxylase, His active site;Phosphoenolpyruvate carboxylase, bacterial/plant-type;	cytosol	507524157	713.0	C	[C] Energy production and conversion	COG2352	Phosphoenolpyruvate carboxylase
Sspon.02G0009220-2B	Sspon.02G0009220-2B	Down	0.395888213	1.075271747	1.423017531	1.060677627	0.446059285	0.901080934	1.492960305	1.222424077	0.530626457	1.005934538	1.406909498	1.039149787	0.46024	0.00111415249626	1.30119	0.00631523950315	0.31751	3.17871167448e-05	0.89767	0.214435873695										K01803	map00010;map00051;map00562;map00710;map01100;map01110;map01120;map01130;map01200;map01230;	Glycolysis / Gluconeogenesis;Fructose and mannose metabolism;Inositol phosphate metabolism;Carbon fixation in photosynthetic organisms;Metabolic pathways;Biosynthesis of secondary metabolites;Microbial metabolism in diverse environments;Biosynthesis of antibiotics;Carbon metabolism;Biosynthesis of amino acids;	IPR022896;IPR013785;IPR000652;IPR020861;	Triosephosphate isomerase, bacterial/eukaryotic;Aldolase-type TIM barrel;Triosephosphate isomerase;Triosephosphate isomerase, active site;	chloroplast	At2g21170	403.0	G	[G] Carbohydrate transport and metabolism;
Sspon.02G0013080-2B	Sspon.02G0013080-2B	Down	0.197741628	0.934089455	2.164633943	0.356045867	0.260425689	0.971043269	2.257855496	0.353772171	0.301027411	1.120532561	2.699952028	0.382880482	0.25092	0.00030254421555	6.51821	0.000263005771214	0.10659	0.000225630121157	2.76898	0.000367494831956	GO:0050896;GO:0006952;GO:0006950;GO:0008150;	response to stimulus;defense response;response to stress;biological_process;	2;4;3;1;	GO:0005737;GO:0005575;GO:0009536;GO:0043231;GO:0044444;GO:0044464;GO:0043229;GO:0005623;GO:0005622;GO:0044424;GO:0009501;GO:0043227;GO:0043226;	cytoplasm;cellular_component;plastid;intracellular membrane-bounded organelle;cytoplasmic part;cell part;intracellular organelle;cell;intracellular;intracellular part;amyloplast;membrane-bounded organelle;organelle;	4;1;5;4;4;2;3;2;3;3;6;3;2;	GO:0003674;GO:0016787;GO:0016829;GO:0003824;	molecular_function;hydrolase activity;lyase activity;catalytic activity;	1;3;3;2;				IPR013094;IPR029058;	Alpha/beta hydrolase fold-3;Alpha/Beta hydrolase fold;	chloroplast	At1g47480	251.0	V	[V] Defense mechanisms;
Sspon.04G0017180-1P	Sspon.04G0017180-1P	Down	0.56486892	0.966460044	1.15940856	1.248391109	0.544910771	0.845467467	1.170424037	1.293282138	0.639104943	1.017302985	1.25375079	1.296628238	0.61815	0.00352655675029	0.93364	0.0648612982905	0.48803	0.00012143082207	0.7371	0.0032207159102										K02145	map00190;map01100;map04145;map04721;map04966;map05110;map05120;map05323;	Oxidative phosphorylation;Metabolic pathways;Phagosome;Synaptic vesicle cycle;Collecting duct acid secretion;Vibrio cholerae infection;Epithelial cell signaling in Helicobacter pylori infection;Rheumatoid arthritis;	IPR000194;IPR031686;IPR005725;IPR022878;IPR024034;IPR020003;IPR004100;IPR027417;	ATPase, F1/V1/A1 complex, alpha/beta subunit, nucleotide-binding domain;ATPsynthase alpha/beta subunit, N-terminal extension;ATPase, V1 complex, subunit A;V-type ATP synthase catalytic alpha chain;ATPase, F1/V1 complex, beta/alpha subunit, C-terminal;ATPase, alpha/beta subunit, nucleotide-binding domain, active site;ATPase, F1/V1/A1 complex, alpha/beta subunit, N-terminal domain;P-loop containing nucleoside triphosphate hydrolase;	chloroplast	At1g78900	1158.0	C	[C] Energy production and conversion;
Sspon.06G0002700-3D	Sspon.06G0002700-3D	Down	0.238694639	3.057886558	0.394392644	0.175304325	0.360800311	2.821937322	0.411447811	0.143680394	0.487347837	3.244366744	0.446632997	0.217508418	0.11912	4.61473004124e-05	2.33456	0.00082247547189	0.86776	0.493853992016	17.0071	2.09178232113e-05													IPR004843;IPR008963;IPR015914;IPR029052;IPR025733;	Calcineurin-like phosphoesterase domain, ApaH type;Purple acid phosphatase-like, N-terminal;Purple acid phosphatase, N-terminal;Metallo-dependent phosphatase-like;Iron/zinc purple acid phosphatase-like C-terminal domain;	vacuolar membrane	At1g13750	717.0	G	[G] Carbohydrate transport and metabolism;
Sspon.08G0015870-2B	Sspon.08G0015870-2B	Up	1.822575255	0.763450243	0.218828695	1.439959989	1.619016666	0.701397083	0.059412092	1.635498102	1.695312136	0.524928249	0.100456008	1.419165482	2.58165	0.000350442233542	0.08426	8.16949967587e-05	13.56469	3.15079668741e-05	0.4427	0.00109341939724													IPR029055;IPR035140;IPR001353;	Nucleophile aminohydrolases, N-terminal;Proteasome subunit beta 6;Proteasome, subunit alpha/beta;	cytosol	At4g31300	320.0	O	[O] Posttranslational modification, protein turnover, chaperones;
Sspon.06G0020870-2C	Sspon.06G0020870-2C	Down	0.258547018	1.335210716	0.019208168	2.264360985	0.186879645	1.169965762	0.309957288	2.136507704	0.250878445	1.395430989	0.044156286	2.628896995	0.17851	0.000114567411664	0.05311	0.000219883109035	1.86516	0.323848208978	0.55487	0.0030059317697	GO:0071486;GO:0009628;GO:0071482;GO:0009407;GO:0000305;GO:0044237;GO:0071484;GO:0000303;GO:0000302;GO:0009314;GO:0006801;GO:0070887;GO:0098754;GO:0044699;GO:0044710;GO:0009636;GO:0071451;GO:0071450;GO:0019748;GO:0009642;GO:0009987;GO:0034614;GO:0051716;GO:0072593;GO:1990748;GO:0071478;GO:0008150;GO:0009404;GO:0008152;GO:0044712;GO:0042221;GO:0034599;GO:0010035;GO:0009056;GO:0006979;GO:0044248;GO:1901700;GO:1901701;GO:0009416;GO:0009644;GO:0050896;GO:0006950;GO:0019430;GO:0090487;GO:0033554;GO:0098869;GO:0044763;GO:0071214;	cellular response to high light intensity;response to abiotic stimulus;cellular response to light stimulus;toxin catabolic process;response to oxygen radical;cellular metabolic process;cellular response to light intensity;response to superoxide;response to reactive oxygen species;response to radiation;superoxide metabolic process;cellular response to chemical stimulus;detoxification;single-organism process;single-organism metabolic process;response to toxic substance;cellular response to superoxide;cellular response to oxygen radical;secondary metabolic process;response to light intensity;cellular process;cellular response to reactive oxygen species;cellular response to stimulus;reactive oxygen species metabolic process;cellular detoxification;cellular response to radiation;biological_process;toxin metabolic process;metabolic process;single-organism catabolic process;response to chemical;cellular response to oxidative stress;response to inorganic substance;catabolic process;response to oxidative stress;cellular catabolic process;response to oxygen-containing compound;cellular response to oxygen-containing compound;response to light stimulus;response to high light intensity;response to stimulus;response to stress;removal of superoxide radicals;secondary metabolite catabolic process;cellular response to stress;cellular oxidant detoxification;single-organism cellular process;cellular response to abiotic stimulus;	8;3;6;5;5;3;7;6;5;4;5;4;2;2;3;4;7;6;4;6;2;6;3;4;3;5;1;4;2;4;3;5;4;3;4;4;4;5;5;7;2;3;4;5;4;4;3;4;	GO:0048046;GO:0043229;GO:0043227;GO:0043226;GO:0009579;GO:0005575;GO:0009536;GO:0005615;GO:0009532;GO:0009570;GO:0044435;GO:0044434;GO:0005737;GO:0009507;GO:0043231;GO:0044464;GO:0005623;GO:0005622;GO:0044446;GO:0044444;GO:0005576;GO:0044424;GO:0044421;GO:0044422;	apoplast;intracellular organelle;membrane-bounded organelle;organelle;thylakoid;cellular_component;plastid;extracellular space;plastid stroma;chloroplast stroma;plastid part;chloroplast part;cytoplasm;chloroplast;intracellular membrane-bounded organelle;cell part;cell;intracellular;intracellular organelle part;cytoplasmic part;extracellular region;intracellular part;extracellular region part;organelle part;	3;3;3;2;4;1;5;3;5;6;4;5;4;6;4;2;2;3;3;4;2;3;2;2;	GO:0008270;GO:0016721;GO:0003674;GO:0016491;GO:0046914;GO:0043167;GO:0004784;GO:0046872;GO:0043169;GO:0016209;GO:0003824;GO:0005507;GO:0005488;	zinc ion binding;oxidoreductase activity, acting on superoxide radicals as acceptor;molecular_function;oxidoreductase activity;transition metal ion binding;ion binding;superoxide dismutase activity;metal ion binding;cation binding;antioxidant activity;catalytic activity;copper ion binding;binding;	7;4;1;3;6;3;3;5;4;2;2;7;2;				IPR001424;	Superoxide dismutase, copper/zinc binding domain;	chloroplast	At2g28190	187.0	P	[P] Inorganic ion transport and metabolism;
Sspon.02G0006030-2B	Sspon.02G0006030-2B	Down	0.328554913	1.339814973	1.455334621	0.99765323	0.377349986	1.059373727	1.53582573	0.703807446	0.344024964	1.537422776	1.414130839	0.906706794	0.26671	0.00231233478255	1.68904	0.00309960508777	0.23833	8.38076547361e-06	1.50934	0.0537587351906										K11251	map05034;map05322;	Alcoholism;Systemic lupus erythematosus;	IPR032458;IPR002119;IPR032454;IPR007125;IPR009072;	Histone H2A conserved site;Histone H2A;Histone H2A, C-terminal domain;Histone H2A/H2B/H3;Histone-fold;	nucleus	At4g27230	231.0	B	[B] Chromatin structure and dynamics;
Sspon.01G0005150-1P	Sspon.01G0005150-1P	Down	0.903014034	1.707291454	0.450558749	0.855338021	0.921366673	1.685641759	0.517929566	0.866775596	0.904647974	1.801826511	0.415545765	0.970063899	0.52534	2.21682498254e-05	0.51409	0.000767067695018	1.97179	0.000126434267189	1.92958	8.19396377635e-05										K01858	map00521;map00562;map01100;map01130;	Streptomycin biosynthesis;Inositol phosphate metabolism;Metabolic pathways;Biosynthesis of antibiotics;	IPR002587;IPR013021;IPR016040;	Myo-inositol-1-phosphate synthase;Myo-inositol-1-phosphate synthase, GAPDH-like;NAD(P)-binding domain;	cytosol	At2g22240	951.0	I	[I] Lipid transport and metabolism;
Sspon.05G0017090-3C	Sspon.05G0017090-3C	Up	0.910878419	0.497813186	1.990419159	0.583278951	0.865656355	0.218552469	2.261149508	0.678631977	0.817007324	0.422628321	2.194578369	0.559405962	2.27705	0.00523417188531	3.53928	6.58371478741e-05	0.40234	0.000116288841397	0.62537	0.0668758431388	GO:0019752;GO:0044249;GO:0006807;GO:0044281;GO:0044283;GO:0044699;GO:1901576;GO:0044710;GO:0044711;GO:0006549;GO:0006520;GO:0071704;GO:0009099;GO:0009097;GO:1901605;GO:1901607;GO:0008652;GO:0009987;GO:0009058;GO:0008150;GO:0008152;GO:0043436;GO:0044238;GO:0006573;GO:1901564;GO:0006082;GO:1901566;GO:0046394;GO:0016053;GO:0044237;GO:0044763;GO:0009081;GO:0009082;	carboxylic acid metabolic process;cellular biosynthetic process;nitrogen compound metabolic process;small molecule metabolic process;small molecule biosynthetic process;single-organism process;organic substance biosynthetic process;single-organism metabolic process;single-organism biosynthetic process;isoleucine metabolic process;cellular amino acid metabolic process;organic substance metabolic process;valine biosynthetic process;isoleucine biosynthetic process;alpha-amino acid metabolic process;alpha-amino acid biosynthetic process;cellular amino acid biosynthetic process;cellular process;biosynthetic process;biological_process;metabolic process;oxoacid metabolic process;primary metabolic process;valine metabolic process;organonitrogen compound metabolic process;organic acid metabolic process;organonitrogen compound biosynthetic process;carboxylic acid biosynthetic process;organic acid biosynthetic process;cellular metabolic process;single-organism cellular process;branched-chain amino acid metabolic process;branched-chain amino acid biosynthetic process;	6;4;3;4;5;2;4;3;4;6;4;3;7;7;5;6;5;2;3;1;2;5;3;6;4;4;5;6;5;3;3;5;6;	GO:0044464;GO:0043229;GO:0043226;GO:0005623;GO:0043227;GO:0009507;GO:0005737;GO:0009536;GO:0043231;GO:0005622;GO:0005575;GO:0044444;GO:0044424;	cell part;intracellular organelle;organelle;cell;membrane-bounded organelle;chloroplast;cytoplasm;plastid;intracellular membrane-bounded organelle;intracellular;cellular_component;cytoplasmic part;intracellular part;	2;3;2;2;3;6;4;5;4;3;1;4;3;	GO:0005488;GO:0003674;GO:0016597;GO:0043168;GO:0043167;GO:0016740;GO:0016744;GO:0003984;GO:0036094;GO:0003824;GO:0031406;GO:0043177;	binding;molecular_function;amino acid binding;anion binding;ion binding;transferase activity;transferase activity, transferring aldehyde or ketonic groups;acetolactate synthase activity;small molecule binding;catalytic activity;carboxylic acid binding;organic acid binding;	2;1;6;4;3;3;4;5;3;2;5;4;	K01653	map00290;map00650;map00660;map00770;map01100;map01110;map01130;map01210;map01230;	"Valine, leucine and isoleucine biosynthesis";Butanoate metabolism;C5-Branched dibasic acid metabolism;Pantothenate and CoA biosynthesis;Metabolic pathways;Biosynthesis of secondary metabolites;Biosynthesis of antibiotics;2-Oxocarboxylic acid metabolism;Biosynthesis of amino acids;	IPR002912;IPR004789;IPR019455;	ACT domain;Acetolactate synthase, small subunit;Acetolactate synthase, small subunit, C-terminal;	chloroplast	At5g16290	595.0	E	[E] Amino acid transport and metabolism;
Sspon.01G0005150-1A	Sspon.01G0005150-1A	Down	0.903014034	1.707291454	0.450558749	0.855338021	0.921366673	1.685641759	0.517929566	0.866775596	0.904647974	1.801826511	0.415545765	0.970063899	0.52534	2.21682498254e-05	0.51409	0.000767067695018	1.97179	0.000126434267189	1.92958	8.19396377635e-05										K01858	map00521;map00562;map01100;map01130;	Streptomycin biosynthesis;Inositol phosphate metabolism;Metabolic pathways;Biosynthesis of antibiotics;	IPR002587;IPR016040;IPR013021;	Myo-inositol-1-phosphate synthase;NAD(P)-binding domain;Myo-inositol-1-phosphate synthase, GAPDH-like;	cytosol	At2g22240	952.0	I	[I] Lipid transport and metabolism;
Sspon.04G0015790-3D	Sspon.04G0015790-3D	Down	0.661820256	1.380568591	0.893520042	0.992304051	0.778397424	1.312355211	0.886598391	1.054636535	0.760052539	1.309345797	0.876328766	1.094072395	0.54976	0.0001525969023	0.84573	0.00578253395891	0.82828	0.0141209566604	1.2742	0.001590299805	GO:0022607;GO:0070271;GO:0043933;GO:0009658;GO:0034622;GO:0006091;GO:0015979;GO:0071840;GO:0009657;GO:0071822;GO:0019684;GO:0016043;GO:0065003;GO:0009987;GO:0006461;GO:0008150;GO:0008152;GO:0043623;GO:0006996;GO:0010207;GO:0044237;GO:0044085;	cellular component assembly;protein complex biogenesis;macromolecular complex subunit organization;chloroplast organization;cellular macromolecular complex assembly;generation of precursor metabolites and energy;photosynthesis;cellular component organization or biogenesis;plastid organization;protein complex subunit organization;photosynthesis, light reaction;cellular component organization;macromolecular complex assembly;cellular process;protein complex assembly;biological_process;metabolic process;cellular protein complex assembly;organelle organization;photosystem II assembly;cellular metabolic process;cellular component biogenesis;	4;4;4;6;6;4;4;2;5;5;5;3;5;2;5;1;2;6;4;6;3;3;	GO:0031975;GO:0043229;GO:0005739;GO:0042170;GO:0005623;GO:0043227;GO:0005737;GO:0009941;GO:0009536;GO:0031090;GO:0016020;GO:0043226;GO:0044435;GO:0044434;GO:0031969;GO:0031968;GO:0098588;GO:0044446;GO:0031967;GO:0009526;GO:0009507;GO:0009527;GO:0043231;GO:0044464;GO:0019867;GO:0005622;GO:0005575;GO:0044444;GO:0009707;GO:0044424;GO:0098805;GO:0044422;	envelope;intracellular organelle;mitochondrion;plastid membrane;cell;membrane-bounded organelle;cytoplasm;chloroplast envelope;plastid;organelle membrane;membrane;organelle;plastid part;chloroplast part;chloroplast membrane;organelle outer membrane;bounding membrane of organelle;intracellular organelle part;organelle envelope;plastid envelope;chloroplast;plastid outer membrane;intracellular membrane-bounded organelle;cell part;outer membrane;intracellular;cellular_component;cytoplasmic part;chloroplast outer membrane;intracellular part;whole membrane;organelle part;	3;3;5;4;2;3;4;6;5;3;2;2;4;5;5;4;4;3;4;5;6;5;4;2;3;3;1;4;6;3;3;2;							IPR034746;IPR010827;IPR000184;	POTRA domain;POTRA domain, BamA/TamA-like;Bacterial surface antigen (D15);	chloroplast	428319244	298.0	M	[M] Cell wall/membrane/envelope biogenesis	COG4775	Outer membrane protein assembly factor BamA
Sspon.06G0021400-2D	Sspon.06G0021400-2D	Up	1.293738556	0.674111743	1.357173408	0.520958494	1.091634715	0.784743732	1.279455212	0.622878009	1.283802316	0.653380802	1.536226634	0.901896379	1.7371	0.00257304020813	2.03979	0.00661091453128	0.8793	0.170217476997	1.03251	0.863482256093															extracellular
Sspon.03G0020430-3C	Sspon.03G0020430-3C	Up	1.537564329	0.337859867	1.384549939	0.790378175	1.592961679	0.291328651	1.307019237	0.717875454	1.430735721	0.332934236	1.409753814	0.867038896	4.74083	1.76725131635e-05	1.72666	0.00040900933991	1.11214	0.054045381837	0.40505	0.000492321375669										K01803	map00010;map00051;map00562;map00710;map01100;map01110;map01120;map01130;map01200;map01230;	Glycolysis / Gluconeogenesis;Fructose and mannose metabolism;Inositol phosphate metabolism;Carbon fixation in photosynthetic organisms;Metabolic pathways;Biosynthesis of secondary metabolites;Microbial metabolism in diverse environments;Biosynthesis of antibiotics;Carbon metabolism;Biosynthesis of amino acids;	IPR020861;IPR013785;IPR000652;IPR022896;	Triosephosphate isomerase, active site;Aldolase-type TIM barrel;Triosephosphate isomerase;Triosephosphate isomerase, bacterial/eukaryotic;	chloroplast	At3g55440	426.0	G	[G] Carbohydrate transport and metabolism;
Sspon.03G0016070-1A	Sspon.03G0016070-1A	Down	0.515851488	1.143443248	1.24190896	0.943409341	0.633873019	1.01268119	1.277918115	1.060922268	0.72844791	1.164168856	1.288268204	0.9891074	0.56566	0.00346183373118	1.27215	0.00183014970319	0.49321	0.000520843483087	1.10919	0.135855613023													IPR001646;	Pentapeptide repeat;	chloroplast	427715923	106.0	S	[S] Function unknown	COG1357	Uncharacterized protein YjbI, contains pentapeptide repeats
Sspon.01G0013370-3C	Sspon.01G0013370-3C	Down	0.412310402	1.513094939	0.083657348	1.877850767	0.474236647	1.200873968	0.063579698	2.096755489	0.663458891	1.255884736	0.281178164	2.07711895	0.39044	0.00274060095724	0.07079	4.49929068027e-05	3.618	0.0218892649322	0.65599	0.0043017499068													IPR029058;	Alpha/Beta hydrolase fold;	cytosol	At4g24140	153.0	R	[R] General function prediction only;
Sspon.02G0009290-1A	Sspon.02G0009290-1A	Down	0.328554913	1.339814973	1.455334621	0.99765323	0.377349986	1.059373727	1.53582573	0.703807446	0.344024964	1.537422776	1.414130839	0.906706794	0.26671	0.00231233478255	1.68904	0.00309960508777	0.23833	8.38076547361e-06	1.50934	0.0537587351906										K11251	map05034;map05322;	Alcoholism;Systemic lupus erythematosus;	IPR032458;IPR002119;IPR032454;IPR007125;IPR009072;	Histone H2A conserved site;Histone H2A;Histone H2A, C-terminal domain;Histone H2A/H2B/H3;Histone-fold;	nucleus	At5g02560	226.0	B	[B] Chromatin structure and dynamics;
Sspon.01G0006140-1P	Sspon.01G0006140-1P	Down	0.455492706	0.895334496	1.505124825	0.8326883	0.509973206	0.801854293	1.445881002	1.345383405	0.599838387	0.853442776	1.5297495	1.225237103	0.61369	0.00278306416675	1.31659	0.0838079510881	0.34934	3.78016938035e-05	0.74946	0.144781844761	GO:0008152;GO:0009057;GO:1901575;GO:0071704;GO:0043170;GO:0044238;GO:0008150;GO:0030163;GO:0009056;GO:0019538;	metabolic process;macromolecule catabolic process;organic substance catabolic process;organic substance metabolic process;macromolecule metabolic process;primary metabolic process;biological_process;protein catabolic process;catabolic process;protein metabolic process;	2;5;4;3;4;3;1;5;3;4;	GO:0043226;GO:0043229;GO:0071944;GO:0043227;GO:0005737;GO:0005618;GO:0005634;GO:0016020;GO:0030054;GO:0030312;GO:0005911;GO:0000502;GO:0009506;GO:0043234;GO:0055044;GO:0032991;GO:0043231;GO:0005829;GO:0044464;GO:0005623;GO:0005622;GO:0005575;GO:0044444;GO:0044424;	organelle;intracellular organelle;cell periphery;membrane-bounded organelle;cytoplasm;cell wall;nucleus;membrane;cell junction;external encapsulating structure;cell-cell junction;proteasome complex;plasmodesma;protein complex;symplast;macromolecular complex;intracellular membrane-bounded organelle;cytosol;cell part;cell;intracellular;cellular_component;cytoplasmic part;intracellular part;	2;3;3;3;4;4;5;2;2;3;3;4;3;3;2;2;4;5;2;2;3;1;4;3;	GO:0035639;GO:1901363;GO:0003674;GO:0005488;GO:0000166;GO:0043168;GO:1901265;GO:0001882;GO:0043167;GO:0001883;GO:0032549;GO:0017076;GO:0005524;GO:0016787;GO:0036094;GO:0003824;GO:0032555;GO:0030554;GO:0097367;GO:0097159;GO:0032559;GO:0032550;GO:0032553;	purine ribonucleoside triphosphate binding;heterocyclic compound binding;molecular_function;binding;nucleotide binding;anion binding;nucleoside phosphate binding;nucleoside binding;ion binding;purine nucleoside binding;ribonucleoside binding;purine nucleotide binding;ATP binding;hydrolase activity;small molecule binding;catalytic activity;purine ribonucleotide binding;adenyl nucleotide binding;carbohydrate derivative binding;organic cyclic compound binding;adenyl ribonucleotide binding;purine ribonucleoside binding;ribonucleotide binding;	5;3;1;2;4;4;4;4;3;5;5;5;6;3;3;2;5;6;3;3;6;6;4;	K03063	map03050;map05169;	Proteasome;Epstein-Barr virus infection;	IPR035256;IPR003960;IPR005937;IPR027417;IPR003959;IPR003593;	26S Proteasome regulatory subunit 6B;ATPase, AAA-type, conserved site;26S proteasome regulatory subunit P45-like;P-loop containing nucleoside triphosphate hydrolase;ATPase, AAA-type, core;AAA+ ATPase domain;	cytosol	At5g58290	763.0	O	[O] Posttranslational modification, protein turnover, chaperones;
Sspon.04G0009760-2P	Sspon.04G0009760-2P	Up	0.592801726	0.103540828	3.055594972	0.000792651	0.627076896	0.202208491	3.217211624	0.197060781	0.678007054	0.103737085	3.182035604	0.039932289	4.6348	0.00027104566402	39.76203	2.41785047851e-06	0.20073	1.35548708425e-06	1.72208	0.449712333348							GO:0035251;GO:0046527;GO:0003824;GO:0016740;GO:0003674;GO:0016757;GO:0016758;GO:0008194;	UDP-glucosyltransferase activity;glucosyltransferase activity;catalytic activity;transferase activity;molecular_function;transferase activity, transferring glycosyl groups;transferase activity, transferring hexosyl groups;UDP-glycosyltransferase activity;	6;6;2;3;1;4;5;5;				IPR035595;IPR002213;	UDP-glycosyltransferase family, conserved site;UDP-glucuronosyl/UDP-glucosyltransferase;	chloroplast	At1g22340	525.0	GC	[G] Carbohydrate transport and metabolism;[C] Energy production and conversion;
Sspon.04G0015030-4D	Sspon.04G0015030-4D	Up	0.923752293	0.58292118	1.685414398	0.681153251	0.954872446	0.508774508	1.768068215	0.59628176	0.931568687	0.669701326	1.932466966	0.765024972	1.59543	0.00180593355785	2.63699	0.000218247898274	0.52176	0.000302316312402	0.86239	0.236563719163													IPR034016;IPR001930;IPR014782;IPR024571;	Aminopeptidase N-type;Peptidase M1, alanine aminopeptidase/leukotriene A4 hydrolase;Peptidase M1, membrane alanine aminopeptidase, N-terminal;ERAP1-like C-terminal domain;	plasma membrane	At4g33090	929.0	EO	[E] Amino acid transport and metabolism;[O] Posttranslational modification, protein turnover, chaperones;
Sspon.01G0006140-1A	Sspon.01G0006140-1A	Down	0.455492706	0.895334496	1.505124825	0.8326883	0.509973206	0.801854293	1.445881002	1.345383405	0.599838387	0.853442776	1.5297495	1.225237103	0.61369	0.00278306416675	1.31659	0.0838079510881	0.34934	3.78016938035e-05	0.74946	0.144781844761										K03063	map03050;map05169;	Proteasome;Epstein-Barr virus infection;	IPR035256;IPR003960;IPR003593;IPR003959;IPR005937;IPR027417;	26S Proteasome regulatory subunit 6B;ATPase, AAA-type, conserved site;AAA+ ATPase domain;ATPase, AAA-type, core;26S proteasome regulatory subunit P45-like;P-loop containing nucleoside triphosphate hydrolase;	cytosol	At5g58290	763.0	O	[O] Posttranslational modification, protein turnover, chaperones;
Sspon.04G0017360-2B	Sspon.04G0017360-2B	Down	0.475032426	0.923211882	0.881409254	1.687393255	0.508592997	0.790357377	0.951023887	1.811898517	0.579538996	0.818507864	0.928853263	1.644180282	0.61734	0.00314142794445	0.53685	0.000127274834712	0.5661	0.0004187407173	0.49229	0.000174532151737													IPR020831;IPR020828;IPR020829;IPR016040;	Glyceraldehyde/Erythrose phosphate dehydrogenase family;Glyceraldehyde 3-phosphate dehydrogenase, NAD(P) binding domain;Glyceraldehyde 3-phosphate dehydrogenase, catalytic domain;NAD(P)-binding domain;	cytosol	At1g16300	537.0	G	[G] Carbohydrate transport and metabolism;
Sspon.07G0020790-2B	Sspon.07G0020790-2B	Down	0.510512551	1.507212516	0.752412524	1.103595428	0.432271198	1.44630958	0.895210088	1.204905119	0.556189753	1.505861119	0.855343891	1.230176233	0.33614	1.83363120389e-05	0.70732	0.00387133235498	0.59888	0.00390023208725	1.26018	0.0021427906336										K03696			IPR019489;IPR028299;IPR003593;IPR018368;IPR027417;IPR004176;IPR001943;IPR003959;IPR001270;	Clp ATPase, C-terminal;ClpA/B, conserved site 2;AAA+ ATPase domain;ClpA/B, conserved site 1;P-loop containing nucleoside triphosphate hydrolase;Clp, N-terminal;UVR domain;ATPase, AAA-type, core;ClpA/B family;	chloroplast	At5g50920	1525.0	O	[O] Posttranslational modification, protein turnover, chaperones;
Sspon.04G0009760-2B	Sspon.04G0009760-2B	Up	0.592801726	0.103540828	3.055594972	0.000792651	0.627076896	0.202208491	3.217211624	0.197060781	0.678007054	0.103737085	3.182035604	0.039932289	4.6348	0.00027104566402	39.76203	2.41785047851e-06	0.20073	1.35548708425e-06	1.72208	0.449712333348	GO:0016098;GO:0016099;GO:0016137;GO:0044249;GO:1901362;GO:1901360;GO:0006629;GO:1901576;GO:0044710;GO:0044711;GO:1901806;GO:0071704;GO:1901804;GO:0044699;GO:0008610;GO:0018130;GO:0046184;GO:0006721;GO:0006720;GO:0009987;GO:0016138;GO:0009058;GO:0008150;GO:0008152;GO:1900992;GO:0044255;GO:1900994;GO:0046483;GO:0044238;GO:0006081;GO:1901137;GO:1901135;GO:0044763;GO:0044237;GO:1901657;GO:0008299;GO:0016114;GO:1901659;	monoterpenoid metabolic process;monoterpenoid biosynthetic process;glycoside metabolic process;cellular biosynthetic process;organic cyclic compound biosynthetic process;organic cyclic compound metabolic process;lipid metabolic process;organic substance biosynthetic process;single-organism metabolic process;single-organism biosynthetic process;beta-glucoside biosynthetic process;organic substance metabolic process;beta-glucoside metabolic process;single-organism process;lipid biosynthetic process;heterocycle biosynthetic process;aldehyde biosynthetic process;terpenoid metabolic process;isoprenoid metabolic process;cellular process;glycoside biosynthetic process;biosynthetic process;biological_process;metabolic process;(-)-secologanin metabolic process;cellular lipid metabolic process;(-)-secologanin biosynthetic process;heterocycle metabolic process;primary metabolic process;cellular aldehyde metabolic process;carbohydrate derivative biosynthetic process;carbohydrate derivative metabolic process;single-organism cellular process;cellular metabolic process;glycosyl compound metabolic process;isoprenoid biosynthetic process;terpenoid biosynthetic process;glycosyl compound biosynthetic process;	7;7;5;4;5;4;4;4;3;4;7;3;6;2;5;5;5;6;5;2;6;3;1;2;5;4;6;4;3;4;5;4;3;3;4;5;6;5;				GO:0003674;GO:0046527;GO:0016740;GO:0035251;GO:0003824;GO:0008194;GO:0016757;GO:0016758;	molecular_function;glucosyltransferase activity;transferase activity;UDP-glucosyltransferase activity;catalytic activity;UDP-glycosyltransferase activity;transferase activity, transferring glycosyl groups;transferase activity, transferring hexosyl groups;	1;6;3;6;2;5;4;5;				IPR035595;IPR002213;	UDP-glycosyltransferase family, conserved site;UDP-glucuronosyl/UDP-glucosyltransferase;	chloroplast	At1g22400	543.0	GC	[G] Carbohydrate transport and metabolism;[C] Energy production and conversion;
Sspon.02G0037970-3D	Sspon.02G0037970-3D	Down	0.786578513	1.311594886	0.890983432	0.830080562	0.573790419	1.10719994	1.113749505	1.160421221	0.673925993	1.283423671	1.032761302	1.235490557	0.54948	0.00330617881814	0.94157	0.677905193827	0.66973	0.0202077411523	1.14762	0.320162022072	GO:0006479;GO:0018026;GO:0018023;GO:0018022;GO:0008213;GO:0044267;GO:0044260;GO:0018193;GO:0071704;GO:0032259;GO:0009987;GO:0006464;GO:0043412;GO:0036211;GO:0008150;GO:0008152;GO:0044238;GO:0019538;GO:0044237;GO:0043170;GO:0018205;GO:0043414;	protein methylation;peptidyl-lysine monomethylation;peptidyl-lysine trimethylation;peptidyl-lysine methylation;protein alkylation;cellular protein metabolic process;cellular macromolecule metabolic process;peptidyl-amino acid modification;organic substance metabolic process;methylation;cellular process;cellular protein modification process;macromolecule modification;protein modification process;biological_process;metabolic process;primary metabolic process;protein metabolic process;cellular metabolic process;macromolecule metabolic process;peptidyl-lysine modification;macromolecule methylation;	5;7;7;6;7;5;4;7;3;3;2;6;5;5;1;2;3;4;3;4;8;4;	GO:0044434;GO:0043229;GO:0005623;GO:0005622;GO:0043227;GO:0043226;GO:0005737;GO:0009536;GO:0009532;GO:0009570;GO:0044435;GO:0005575;GO:0009507;GO:0043231;GO:0044464;GO:0044446;GO:0044444;GO:0044424;GO:0044422;	chloroplast part;intracellular organelle;cell;intracellular;membrane-bounded organelle;organelle;cytoplasm;plastid;plastid stroma;chloroplast stroma;plastid part;cellular_component;chloroplast;intracellular membrane-bounded organelle;cell part;intracellular organelle part;cytoplasmic part;intracellular part;organelle part;	5;3;2;3;3;2;4;5;5;6;4;1;6;4;2;3;4;3;2;	GO:0016278;GO:0016279;GO:0008276;GO:0003674;GO:0030785;GO:0008168;GO:0016740;GO:0016741;GO:0008757;GO:0003824;GO:0008170;	lysine N-methyltransferase activity;protein-lysine N-methyltransferase activity;protein methyltransferase activity;molecular_function;[ribulose-bisphosphate carboxylase]-lysine N-methyltransferase activity;methyltransferase activity;transferase activity;transferase activity, transferring one-carbon groups;S-adenosylmethionine-dependent methyltransferase activity;catalytic activity;N-methyltransferase activity;	7;7;6;1;7;5;3;4;6;2;6;	K00592			IPR001214;IPR015353;IPR011192;	SET domain;Rubisco LSMT, substrate-binding domain;Rubisco  LSMT methyltransferase, plant;	mitochondria	At1g14030	521.0	R	[R] General function prediction only;
Sspon.03G0041010-1C	Sspon.03G0041010-1C	Down	0.440640622	1.069966611	1.359868706	1.41578163	0.430710607	0.836958367	1.302069382	1.422044481	0.497949482	0.909169795	1.072909396	1.24193092	0.48624	0.00258238355078	0.91546	0.3376670995	0.36663	0.000939313243639	0.69026	0.0097030061312	GO:0009156;GO:0009167;GO:0009165;GO:0044281;GO:0009161;GO:0098771;GO:1901362;GO:0042451;GO:1901360;GO:0044710;GO:0044711;GO:0009199;GO:0098662;GO:0019725;GO:0009206;GO:0009205;GO:0009201;GO:0046034;GO:0046129;GO:0046128;GO:0042455;GO:0046483;GO:1901564;GO:1901566;GO:0048878;GO:0006163;GO:0006164;GO:0009163;GO:0009141;GO:0009142;GO:0009144;GO:0009145;GO:0006807;GO:0015992;GO:0006885;GO:0009127;GO:0065007;GO:0044699;GO:0098660;GO:0019637;GO:0065008;GO:0018130;GO:0006818;GO:0006139;GO:0006812;GO:0006811;GO:0006810;GO:0009152;GO:0009150;GO:0008150;GO:0008152;GO:0019438;GO:0034654;GO:0051234;GO:0090407;GO:0044271;GO:0009260;GO:0046390;GO:0009058;GO:1901293;GO:0009117;GO:0006753;GO:0006754;GO:0009116;GO:1902600;GO:0050801;GO:0044249;GO:0034641;GO:0051453;GO:0009123;GO:0009259;GO:0042278;GO:0015672;GO:0009126;GO:0009987;GO:0006725;GO:0006873;GO:0030004;GO:0030003;GO:0055080;GO:0055082;GO:0055085;GO:0055086;GO:1901137;GO:1901135;GO:0009124;GO:0042592;GO:0019693;GO:0072521;GO:0072522;GO:0030641;GO:0006796;GO:0071704;GO:1901576;GO:0009168;GO:0034220;GO:0044765;GO:0044763;GO:0055067;GO:0009119;GO:0051179;GO:1902578;GO:0044238;GO:0044237;GO:1901657;GO:0006793;GO:0098655;GO:1901659;	ribonucleoside monophosphate biosynthetic process;purine ribonucleoside monophosphate metabolic process;nucleotide biosynthetic process;small molecule metabolic process;ribonucleoside monophosphate metabolic process;inorganic ion homeostasis;organic cyclic compound biosynthetic process;purine nucleoside biosynthetic process;organic cyclic compound metabolic process;single-organism metabolic process;single-organism biosynthetic process;ribonucleoside triphosphate metabolic process;inorganic cation transmembrane transport;cellular homeostasis;purine ribonucleoside triphosphate biosynthetic process;purine ribonucleoside triphosphate metabolic process;ribonucleoside triphosphate biosynthetic process;ATP metabolic process;purine ribonucleoside biosynthetic process;purine ribonucleoside metabolic process;ribonucleoside biosynthetic process;heterocycle metabolic process;organonitrogen compound metabolic process;organonitrogen compound biosynthetic process;chemical homeostasis;purine nucleotide metabolic process;purine nucleotide biosynthetic process;nucleoside biosynthetic process;nucleoside triphosphate metabolic process;nucleoside triphosphate biosynthetic process;purine nucleoside triphosphate metabolic process;purine nucleoside triphosphate biosynthetic process;nitrogen compound metabolic process;proton transport;regulation of pH;purine nucleoside monophosphate biosynthetic process;biological regulation;single-organism process;inorganic ion transmembrane transport;organophosphate metabolic process;regulation of biological quality;heterocycle biosynthetic process;hydrogen transport;nucleobase-containing compound metabolic process;cation transport;ion transport;transport;purine ribonucleotide biosynthetic process;purine ribonucleotide metabolic process;biological_process;metabolic process;aromatic compound biosynthetic process;nucleobase-containing compound biosynthetic process;establishment of localization;organophosphate biosynthetic process;cellular nitrogen compound biosynthetic process;ribonucleotide biosynthetic process;ribose phosphate biosynthetic process;biosynthetic process;nucleoside phosphate biosynthetic process;nucleotide metabolic process;nucleoside phosphate metabolic process;ATP biosynthetic process;nucleoside metabolic process;hydrogen ion transmembrane transport;ion homeostasis;cellular biosynthetic process;cellular nitrogen compound metabolic process;regulation of intracellular pH;nucleoside monophosphate metabolic process;ribonucleotide metabolic process;purine nucleoside metabolic process;monovalent inorganic cation transport;purine nucleoside monophosphate metabolic process;cellular process;cellular aromatic compound metabolic process;cellular ion homeostasis;cellular monovalent inorganic cation homeostasis;cellular cation homeostasis;cation homeostasis;cellular chemical homeostasis;transmembrane transport;nucleobase-containing small molecule metabolic process;carbohydrate derivative biosynthetic process;carbohydrate derivative metabolic process;nucleoside monophosphate biosynthetic process;homeostatic process;ribose phosphate metabolic process;purine-containing compound metabolic process;purine-containing compound biosynthetic process;regulation of cellular pH;phosphate-containing compound metabolic process;organic substance metabolic process;organic substance biosynthetic process;purine ribonucleoside monophosphate biosynthetic process;ion transmembrane transport;single-organism transport;single-organism cellular process;monovalent inorganic cation homeostasis;ribonucleoside metabolic process;localization;single-organism localization;primary metabolic process;cellular metabolic process;glycosyl compound metabolic process;phosphorus metabolic process;cation transmembrane transport;glycosyl compound biosynthetic process;	7;8;6;4;7;7;5;7;4;3;4;7;7;4;8;8;7;8;8;7;7;4;4;5;5;6;7;6;6;6;7;7;3;6;9;7;2;2;6;4;3;5;5;4;6;5;4;8;7;1;2;5;5;3;5;5;7;6;3;5;6;5;9;5;7;6;4;4;10;6;6;6;7;7;2;4;6;8;7;7;5;4;4;5;4;6;4;5;5;6;9;5;3;4;8;5;4;3;8;6;2;3;3;3;4;4;6;5;	GO:0016021;GO:0016020;GO:0043231;GO:0044424;GO:0044425;GO:0043229;GO:0043227;GO:0043226;GO:0031226;GO:0031224;GO:0044459;GO:0044464;GO:0005623;GO:0005622;GO:0071944;GO:0005887;GO:0005886;GO:0005575;	integral component of membrane;membrane;intracellular membrane-bounded organelle;intracellular part;membrane part;intracellular organelle;membrane-bounded organelle;organelle;intrinsic component of plasma membrane;intrinsic component of membrane;plasma membrane part;cell part;cell;intracellular;cell periphery;integral component of plasma membrane;plasma membrane;cellular_component;	4;2;4;3;2;3;3;2;4;3;3;2;2;3;3;4;3;1;	GO:0008553;GO:0000166;GO:0035639;GO:0046872;GO:0032549;GO:0017076;GO:0016818;GO:0097367;GO:0016817;GO:0005524;GO:0015405;GO:0003674;GO:0005488;GO:0016887;GO:0019829;GO:1901265;GO:0042625;GO:0042626;GO:0042623;GO:0015399;GO:0022804;GO:0016787;GO:0003824;GO:0022891;GO:0022890;GO:0022892;GO:0097159;GO:0043492;GO:0015075;GO:0016462;GO:0015077;GO:0032559;GO:0032555;GO:0015662;GO:0015078;GO:0032553;GO:0036442;GO:0043168;GO:0043169;GO:0016820;GO:0043167;GO:0005215;GO:0030554;GO:1901363;GO:0001882;GO:0001883;GO:0008324;GO:0017111;GO:0036094;GO:0032550;GO:0022857;GO:0022853;	hydrogen-exporting ATPase activity, phosphorylative mechanism;nucleotide binding;purine ribonucleoside triphosphate binding;metal ion binding;ribonucleoside binding;purine nucleotide binding;hydrolase activity, acting on acid anhydrides, in phosphorus-containing anhydrides;carbohydrate derivative binding;hydrolase activity, acting on acid anhydrides;ATP binding;P-P-bond-hydrolysis-driven transmembrane transporter activity;molecular_function;binding;ATPase activity;cation-transporting ATPase activity;nucleoside phosphate binding;ATPase coupled ion transmembrane transporter activity;ATPase activity, coupled to transmembrane movement of substances;ATPase activity, coupled;primary active transmembrane transporter activity;active transmembrane transporter activity;hydrolase activity;catalytic activity;substrate-specific transmembrane transporter activity;inorganic cation transmembrane transporter activity;substrate-specific transporter activity;organic cyclic compound binding;ATPase activity, coupled to movement of substances;ion transmembrane transporter activity;pyrophosphatase activity;monovalent inorganic cation transmembrane transporter activity;adenyl ribonucleotide binding;purine ribonucleotide binding;ATPase activity, coupled to transmembrane movement of ions, phosphorylative mechanism;hydrogen ion transmembrane transporter activity;ribonucleotide binding;hydrogen-exporting ATPase activity;anion binding;cation binding;hydrolase activity, acting on acid anhydrides, catalyzing transmembrane movement of substances;ion binding;transporter activity;adenyl nucleotide binding;heterocyclic compound binding;nucleoside binding;purine nucleoside binding;cation transmembrane transporter activity;nucleoside-triphosphatase activity;small molecule binding;purine ribonucleoside binding;transmembrane transporter activity;active ion transmembrane transporter activity;	8;4;5;5;5;5;5;3;4;6;6;1;2;8;7;4;6;6;9;5;4;3;2;4;7;3;3;10;5;6;8;6;5;7;9;4;8;4;4;5;3;2;6;3;4;5;6;7;3;6;3;5;				IPR008250;IPR023298;IPR023299;IPR023214;IPR018303;IPR006534;IPR001757;	P-type ATPase, A  domain;P-type ATPase,  transmembrane domain;P-type ATPase, cytoplasmic domain N;HAD-like domain;P-type ATPase, phosphorylation site;P-type ATPase, subfamily IIIA;P-type ATPase;	vacuolar membrane	At5g57350	1074.0	P	[P] Inorganic ion transport and metabolism;
Sspon.02G0006750-1A	Sspon.02G0006750-1A	Down	0.50110168	1.017404293	1.153451341	1.200189689	0.583029282	1.012139454	1.145670218	1.16414877	0.671641165	1.101680426	1.175465593	1.274078089	0.56073	0.00131008069372	0.95497	0.179042246075	0.50532	0.000332189252911	0.8606	0.017682790786										K12951			IPR012337;IPR002121;IPR002562;IPR010997;IPR000131;	Ribonuclease H-like domain;HRDC domain;3'-5' exonuclease domain;HRDC-like;ATP synthase, F1 complex, gamma subunit;	chloroplast	At4g04640	508.0	C	[C] Energy production and conversion;
Sspon.05G0036980-1T	Sspon.05G0036980-1T	Down	0.508456356	1.951584034	0.376849257	1.194483147	0.43604636	2.02090476	0.338233376	1.083457269	0.602804348	2.049313524	0.269977196	1.167890373	0.25695	1.20925773391e-05	0.28587	5.70582317985e-05	1.57077	0.0311081042936	1.74756	4.17692398337e-05	GO:0044699;GO:0015992;GO:0015672;GO:0006818;GO:0006812;GO:0006811;GO:0006810;GO:0044765;GO:0008150;GO:0051234;GO:0051179;GO:1902578;	single-organism process;proton transport;monovalent inorganic cation transport;hydrogen transport;cation transport;ion transport;transport;single-organism transport;biological_process;establishment of localization;localization;single-organism localization;	2;6;7;5;6;5;4;4;1;3;2;3;	GO:0000325;GO:0098588;GO:0043229;GO:0071944;GO:0043227;GO:0043226;GO:0005737;GO:0044446;GO:0031090;GO:0005773;GO:0098805;GO:0016020;GO:0005774;GO:0044437;GO:0005794;GO:0012505;GO:0005886;GO:0043231;GO:0044464;GO:0005623;GO:0005622;GO:0005575;GO:0044444;GO:0044424;GO:0044422;	plant-type vacuole;bounding membrane of organelle;intracellular organelle;cell periphery;membrane-bounded organelle;organelle;cytoplasm;intracellular organelle part;organelle membrane;vacuole;whole membrane;membrane;vacuolar membrane;vacuolar part;Golgi apparatus;endomembrane system;plasma membrane;intracellular membrane-bounded organelle;cell part;cell;intracellular;cellular_component;cytoplasmic part;intracellular part;organelle part;	6;4;3;3;3;2;4;3;3;5;3;2;4;4;4;3;3;4;2;2;3;1;4;3;2;	GO:0016787;GO:0003674;GO:0016887;GO:0042626;GO:0016820;GO:0042623;GO:0022857;GO:0015399;GO:0005215;GO:0022804;GO:0017111;GO:0003824;GO:0016818;GO:0043492;GO:0016817;GO:0016462;GO:0015405;	hydrolase activity;molecular_function;ATPase activity;ATPase activity, coupled to transmembrane movement of substances;hydrolase activity, acting on acid anhydrides, catalyzing transmembrane movement of substances;ATPase activity, coupled;transmembrane transporter activity;primary active transmembrane transporter activity;transporter activity;active transmembrane transporter activity;nucleoside-triphosphatase activity;catalytic activity;hydrolase activity, acting on acid anhydrides, in phosphorus-containing anhydrides;ATPase activity, coupled to movement of substances;hydrolase activity, acting on acid anhydrides;pyrophosphatase activity;P-P-bond-hydrolysis-driven transmembrane transporter activity;	3;1;8;6;5;9;3;5;2;4;7;2;5;10;4;6;6;	K02149	map00190;map01100;map04145;map04721;map04966;map05110;map05120;map05323;	Oxidative phosphorylation;Metabolic pathways;Phagosome;Synaptic vesicle cycle;Collecting duct acid secretion;Vibrio cholerae infection;Epithelial cell signaling in Helicobacter pylori infection;Rheumatoid arthritis;	IPR002699;	ATPase, V1 complex, subunit D;	chloroplast	At3g58730	416.0	C	[C] Energy production and conversion;
Sspon.02G0024170-2B	Sspon.02G0024170-2B	Up	2.465982708	0.5180472	0.829933085	0.958109602	1.376007903	0.536895747	0.421810868	0.675253464	2.148713047	0.392770459	0.999228858	0.67724706	4.13805	0.00978126775637	0.97419	0.923877431996	2.66138	0.0271848984519	0.62655	0.0509323954718										K02698	map00195;map01100;	Photosynthesis;Metabolic pathways;	IPR023618;IPR000549;IPR016370;IPR017493;	Photosystem I PsaG/PsaK domain;Photosystem I PsaG/PsaK protein;Photosystem I PsaG/PsaK, plant;Photosystem I reaction centre subunit psaK, chloroplastic;	chloroplast
Sspon.06G0010710-1A	Sspon.06G0010710-1A	Down	0.606441512	1.562522418	0.249420813	1.390375651	0.677619268	1.636285262	0.430655544	1.484869393	0.738657457	1.495962683	0.318693636	1.408496364	0.43084	8.93883926152e-05	0.23315	5.37889084779e-05	2.02521	0.00635259403995	1.09595	0.0513293174023													IPR024934;	Rubredoxin-like domain;	chloroplast
Sspon.01G0019110-2B	Sspon.01G0019110-2B	Up	0.987608921	0.54816217	1.968649512	0.528119199	1.029505935	0.698092262	1.700623407	0.544744088	1.032248053	0.617225285	1.652476914	0.692544255	1.63638	0.00098018315942	3.01446	0.000441199756782	0.573	0.0015926065332	1.05555	0.655268088589										K14411	map03015;	mRNA surveillance pathway;	IPR000504;IPR034131;	RNA recognition motif domain;DAZ-associated protein 1, RNA recognition motif 2;	nucleus	At2g33410	294.0	A	[A] RNA processing and modification;
Sspon.07G0001500-1A	Sspon.07G0001500-1A	Up	0.805887986	0.307473522	1.88222881	0.591528135	1.249161358	0.310982918	1.924547993	0.834398959	1.142526191	0.328656051	1.825917919	0.796690158	3.37613	0.00496320185609	2.53426	0.00014735363636	0.56768	0.00402272573498	0.42612	0.00495003783246										K02951	map03010;	Ribosome;	IPR029064;IPR000530;IPR004038;	50S ribosomal protein L30e-like;Ribosomal protein S12e;Ribosomal protein L7Ae/L30e/S12e/Gadd45;	chloroplast	At2g32060	184.0	J	[J] Translation, ribosomal structure and biogenesis;
Sspon.01G0019110-2P	Sspon.01G0019110-2P	Up	0.987608921	0.54816217	1.968649512	0.528119199	1.029505935	0.698092262	1.700623407	0.544744088	1.032248053	0.617225285	1.652476914	0.692544255	1.63638	0.00098018315942	3.01446	0.000441199756782	0.573	0.0015926065332	1.05555	0.655268088589										K14411	map03015;	mRNA surveillance pathway;	IPR000504;IPR034131;	RNA recognition motif domain;DAZ-associated protein 1, RNA recognition motif 2;	nucleus	At2g33410	294.0	A	[A] RNA processing and modification;
Sspon.02G0008930-3D	Sspon.02G0008930-3D	Down	0.311447532	1.265987028	1.323305958	1.068296494	0.349030965	1.194742095	1.723741495	0.795355202	0.52501455	1.193001344	1.502036993	0.748040345	0.32446	0.00030110846233	1.74182	0.0134345853916	0.2606	0.00109106225205	1.39899	0.0276971885633				GO:0016020;GO:0044464;GO:0005623;GO:0005575;GO:0071944;GO:0044425;GO:0005886;GO:0031224;GO:0031225;	membrane;cell part;cell;cellular_component;cell periphery;membrane part;plasma membrane;intrinsic component of membrane;anchored component of membrane;	2;2;2;1;3;2;3;3;4;	GO:0016787;GO:0004175;GO:0070001;GO:0070011;GO:0003824;GO:0003674;GO:0004190;GO:0008233;	hydrolase activity;endopeptidase activity;aspartic-type peptidase activity;peptidase activity, acting on L-amino acid peptides;catalytic activity;molecular_function;aspartic-type endopeptidase activity;peptidase activity;	3;6;6;5;2;1;7;4;				IPR032799;IPR034164;IPR021109;IPR032861;IPR001461;IPR001969;IPR033121;	Xylanase inhibitor, C-terminal;Pepsin-like domain;Aspartic peptidase domain;Xylanase inhibitor, N-terminal;Aspartic peptidase A1 family;Aspartic peptidase, active site;Peptidase family A1 domain;	plasma membrane	At2g17760	382.0	O	[O] Posttranslational modification, protein turnover, chaperones;
Sspon.06G0002900-3D	Sspon.06G0002900-3D	Down	0.238694639	3.057886558	0.394392644	0.175304325	0.360800311	2.821937322	0.411447811	0.143680394	0.487347837	3.244366744	0.446632997	0.217508418	0.11912	4.61473004124e-05	2.33456	0.00082247547189	0.86776	0.493853992016	17.0071	2.09178232113e-05	GO:0016311;GO:0009987;GO:0044237;GO:0006796;GO:0008150;GO:0008152;GO:0006793;	dephosphorylation;cellular process;cellular metabolic process;phosphate-containing compound metabolic process;biological_process;metabolic process;phosphorus metabolic process;	6;2;3;5;1;2;4;	GO:0005575;GO:0005576;	cellular_component;extracellular region;	1;2;	GO:0016788;GO:0043169;GO:0016791;GO:0016787;GO:0043167;GO:0003824;GO:0005488;GO:0042578;GO:0003674;GO:0046872;GO:0003993;	hydrolase activity, acting on ester bonds;cation binding;phosphatase activity;hydrolase activity;ion binding;catalytic activity;binding;phosphoric ester hydrolase activity;molecular_function;metal ion binding;acid phosphatase activity;	4;4;6;3;3;2;2;5;1;5;7;	K22390			IPR004843;IPR008963;IPR029052;IPR015914;IPR025733;	Calcineurin-like phosphoesterase domain, ApaH type;Purple acid phosphatase-like, N-terminal;Metallo-dependent phosphatase-like;Purple acid phosphatase, N-terminal;Iron/zinc purple acid phosphatase-like C-terminal domain;	vacuolar membrane	At1g13750	797.0	G	[G] Carbohydrate transport and metabolism;
Sspon.05G0010080-1A	Sspon.05G0010080-1A	Down	0.249189327	1.059454142	1.715738851	0.794265088	0.084544054	0.987445509	1.810119482	0.853174068	0.428500688	1.192857533	1.864214734	0.960496524	0.23528	0.00206598093587	2.0668	0.000141817550551	0.14141	0.000141520009289	1.24227	0.0529056965764													IPR001024;	PLAT/LH2 domain;	chloroplast
Sspon.05G0013040-1A	Sspon.05G0013040-1A	Down	0.577674653	1.304982485	0.960181162	1.059901686	0.468506002	1.208289087	1.061648105	1.257247032	0.559773858	1.311677091	1.052974224	1.177144615	0.41986	9.94862498609e-05	0.87995	0.101004761312	0.5223	0.000474657786273	1.09463	0.171908463037										K09839	map00906;map01100;map01110;	Carotenoid biosynthesis;Metabolic pathways;Biosynthesis of secondary metabolites;	IPR010788;IPR012674;	VDE lipocalin domain;Calycin;	chloroplast
Sspon.02G0053370-2D	Sspon.02G0053370-2D	Down	0.182916524	1.598527571	0.89684126	1.12642067	0.890242719	1.424101999	1.056015488	1.006401933	0.401919594	1.444457874	0.724843453	1.247310913	0.33021	0.00993188124574	0.79219	0.118766985105	0.55088	0.156155992891	1.32157	0.0150420676386	GO:0080090;GO:0019222;GO:0031326;GO:0031323;GO:0006139;GO:0090304;GO:0044249;GO:0034641;GO:0006807;GO:0034645;GO:1901362;GO:0032774;GO:0044260;GO:0071704;GO:2000112;GO:0097659;GO:0019219;GO:0010467;GO:0065007;GO:1901360;GO:0010468;GO:0018130;GO:1901576;GO:0009889;GO:0009987;GO:0006725;GO:1903506;GO:0050794;GO:0009058;GO:0009059;GO:0008150;GO:0051171;GO:0008152;GO:2001141;GO:0034654;GO:0046483;GO:0016070;GO:0044238;GO:0044271;GO:0060255;GO:0051252;GO:0044237;GO:0043170;GO:0050789;GO:0006355;GO:0010556;GO:0006351;GO:0019438;	regulation of primary metabolic process;regulation of metabolic process;regulation of cellular biosynthetic process;regulation of cellular metabolic process;nucleobase-containing compound metabolic process;nucleic acid metabolic process;cellular biosynthetic process;cellular nitrogen compound metabolic process;nitrogen compound metabolic process;cellular macromolecule biosynthetic process;organic cyclic compound biosynthetic process;RNA biosynthetic process;cellular macromolecule metabolic process;organic substance metabolic process;regulation of cellular macromolecule biosynthetic process;nucleic acid-templated transcription;regulation of nucleobase-containing compound metabolic process;gene expression;biological regulation;organic cyclic compound metabolic process;regulation of gene expression;heterocycle biosynthetic process;organic substance biosynthetic process;regulation of biosynthetic process;cellular process;cellular aromatic compound metabolic process;regulation of nucleic acid-templated transcription;regulation of cellular process;biosynthetic process;macromolecule biosynthetic process;biological_process;regulation of nitrogen compound metabolic process;metabolic process;regulation of RNA biosynthetic process;nucleobase-containing compound biosynthetic process;heterocycle metabolic process;RNA metabolic process;primary metabolic process;cellular nitrogen compound biosynthetic process;regulation of macromolecule metabolic process;regulation of RNA metabolic process;cellular metabolic process;macromolecule metabolic process;regulation of biological process;regulation of transcription, DNA-templated;regulation of macromolecule biosynthetic process;transcription, DNA-templated;aromatic compound biosynthetic process;	4;3;5;4;4;5;4;4;3;5;5;6;4;3;6;7;5;5;2;4;5;5;4;4;2;4;7;3;3;5;1;4;2;6;5;4;5;3;5;4;5;3;4;2;6;5;6;5;	GO:0005622;GO:0005623;GO:0043227;GO:0005634;GO:0005575;GO:0043231;GO:0044464;GO:0043229;GO:0043226;GO:0044424;	intracellular;cell;membrane-bounded organelle;nucleus;cellular_component;intracellular membrane-bounded organelle;cell part;intracellular organelle;organelle;intracellular part;	3;2;3;5;1;4;2;3;2;3;	GO:0003674;GO:0005488;GO:0003677;GO:1901363;GO:1901265;GO:0043565;GO:0000166;GO:0003676;GO:0008327;GO:0036094;GO:0097159;	molecular_function;binding;DNA binding;heterocyclic compound binding;nucleoside phosphate binding;sequence-specific DNA binding;nucleotide binding;nucleic acid binding;methyl-CpG binding;small molecule binding;organic cyclic compound binding;	1;2;5;3;4;6;4;4;5;3;3;				IPR001739;IPR016177;	Methyl-CpG DNA binding;DNA-binding domain;	nucleus
Sspon.05G0015470-1A	Sspon.05G0015470-1A	Up	0.811101165	0.500265028	2.276049922	0.388839091	0.848986943	0.515332963	2.439421844	0.331278621	0.891647434	0.559792968	2.362642559	0.074641462	1.61975	0.000375518008903	8.90599	4.09052415004e-05	0.36051	8.8003328564e-06	1.98222	0.0570230676515				GO:0071944;GO:0016021;GO:0016020;GO:0031224;GO:0005886;GO:0044464;GO:0005623;GO:0005575;GO:0044425;	cell periphery;integral component of membrane;membrane;intrinsic component of membrane;plasma membrane;cell part;cell;cellular_component;membrane part;	3;4;2;3;3;2;2;1;2;	GO:0035639;GO:0003674;GO:0005488;GO:0001883;GO:0000166;GO:1901363;GO:1901265;GO:0001882;GO:0043168;GO:0032549;GO:0043167;GO:0004674;GO:0016740;GO:0004672;GO:0017076;GO:0005524;GO:0016301;GO:0036094;GO:0003824;GO:0030554;GO:0016773;GO:0016772;GO:0097367;GO:0032559;GO:0097159;GO:0032555;GO:0032550;GO:0032553;	purine ribonucleoside triphosphate binding;molecular_function;binding;purine nucleoside binding;nucleotide binding;heterocyclic compound binding;nucleoside phosphate binding;nucleoside binding;anion binding;ribonucleoside binding;ion binding;protein serine/threonine kinase activity;transferase activity;protein kinase activity;purine nucleotide binding;ATP binding;kinase activity;small molecule binding;catalytic activity;adenyl nucleotide binding;phosphotransferase activity, alcohol group as acceptor;transferase activity, transferring phosphorus-containing groups;carbohydrate derivative binding;adenyl ribonucleotide binding;organic cyclic compound binding;purine ribonucleotide binding;purine ribonucleoside binding;ribonucleotide binding;	5;1;2;5;4;3;4;4;4;5;3;7;3;6;5;6;5;3;2;6;5;4;3;6;3;5;6;4;				IPR017441;IPR011009;IPR000719;IPR003591;IPR001245;IPR008271;IPR032675;IPR013210;IPR001611;	Protein kinase, ATP binding site;Protein kinase-like domain;Protein kinase domain;Leucine-rich repeat, typical subtype;Serine-threonine/tyrosine-protein kinase, catalytic domain;Serine/threonine-protein kinase, active site;Leucine-rich repeat domain, L domain-like;Leucine-rich repeat-containing N-terminal, plant-type;Leucine-rich repeat;	vacuolar membrane	146298365	170.0	K	[K] Transcription	COG4886	Leucine-rich repeat (LRR) protein
Sspon.03G0037710-1C	Sspon.03G0037710-1C	Down	0.489481579	1.387770048	1.063004217	0.939747936	0.464369663	1.391195474	1.098853073	1.052196407	0.538476985	1.434603891	1.03548269	1.104818039	0.35417	4.32676106121e-06	1.03248	0.554404029176	0.46674	3.71155310299e-05	1.36064	0.00186793409114										K00688	map00500;map01100;map01110;map04910;map04922;map04931;	Starch and sucrose metabolism;Metabolic pathways;Biosynthesis of secondary metabolites;Insulin signaling pathway;Glucagon signaling pathway;Insulin resistance;	IPR000811;IPR035090;IPR011833;	Glycosyl transferase, family 35;Phosphorylase pyridoxal-phosphate attachment site;Glycogen/starch/alpha-glucan phosphorylase;	cytosol	At3g46970	1409.0	G	[G] Carbohydrate transport and metabolism;
Sspon.07G0022670-1B	Sspon.07G0022670-1B	Down	0.152831889	1.77689766	1.238755326	0.82249936	0.189764927	1.4526906	1.337746281	0.853538331	0.248812398	1.766150834	1.318655645	0.841656747	0.11838	0.000181807067851	1.54711	0.000131106413289	0.15183	1.16885097337e-05	1.98425	0.00150014785703															cytosol
Sspon.05G0003190-2B	Sspon.05G0003190-2B	Down	0.034407823	1.509397245	0.995505728	1.352397402	0.098857369	1.268671374	1.066234184	1.289900742	0.528140105	1.52580668	0.999405	1.331276347	0.15368	0.00230727032208	0.77038	0.000492113075489	0.21606	0.00695132033665	1.08312	0.265461993101													IPR000566;IPR012674;IPR022272;	Lipocalin/cytosolic fatty-acid binding domain;Calycin;Lipocalin family conserved site;	chloroplast	At3g47860	402.0	M	[M] Cell wall/membrane/envelope biogenesis;
Sspon.04G0015930-2D	Sspon.04G0015930-2D	Down	0.344605813	1.566293248	0.283305554	1.406749934	0.13205888	1.46415842	1.189120463	1.464352041	0.138119202	1.56716454	1.04467955	1.399392354	0.13372	6.90945764081e-05	0.58942	0.106674975282	0.24424	0.0936793902145	1.0766	0.0522334115565													IPR001246;IPR001024;IPR020833;IPR027433;IPR000907;IPR020834;IPR013819;	Lipoxygenase, plant;PLAT/LH2 domain;Lipoxygenase, iron binding site;Lipoxygenase, domain 3;Lipoxygenase;Lipoxygenase, conserved site;Lipoxygenase, C-terminal;	chloroplast	At3g45140	753.0	I	[I] Lipid transport and metabolism;
Sspon.04G0008080-3P	Sspon.04G0008080-3P	Down	0.462746181	0.807883741	1.649518525	0.821955173	0.48643819	0.823280742	1.892556629	0.902712957	0.580038705	0.88369613	1.76856488	0.920608148	0.60807	0.00152567128421	2.00759	0.00031322848155	0.28795	8.91875046122e-05	0.9507	0.318192387113										K00856	map00230;map01100;	Purine metabolism;Metabolic pathways;	IPR011611;IPR029056;IPR001805;IPR002173;	Carbohydrate kinase PfkB;Ribokinase-like;Adenosine kinase;Carbohydrate/puine kinase, PfkB, conserved site;	cytosol	At5g03300	602.0	G	[G] Carbohydrate transport and metabolism;
Sspon.05G0010080-4D	Sspon.05G0010080-4D	Down	0.249189327	1.059454142	1.715738851	0.794265088	0.084544054	0.987445509	1.810119482	0.853174068	0.428500688	1.192857533	1.864214734	0.960496524	0.23528	0.00206598093587	2.0668	0.000141817550551	0.14141	0.000141520009289	1.24227	0.0529056965764				GO:0055035;GO:0034357;GO:0031976;GO:0043229;GO:0071944;GO:0005622;GO:0043227;GO:0043226;GO:0009579;GO:0009534;GO:0009536;GO:0031090;GO:0005773;GO:0098805;GO:0016020;GO:0005774;GO:0044437;GO:0044436;GO:0044435;GO:0044434;GO:0009535;GO:0098588;GO:0044446;GO:0031984;GO:0005886;GO:0042651;GO:0009507;GO:0043231;GO:0044464;GO:0005623;GO:0005737;GO:0005575;GO:0044444;GO:0044424;GO:0044422;	plastid thylakoid membrane;photosynthetic membrane;plastid thylakoid;intracellular organelle;cell periphery;intracellular;membrane-bounded organelle;organelle;thylakoid;chloroplast thylakoid;plastid;organelle membrane;vacuole;whole membrane;membrane;vacuolar membrane;vacuolar part;thylakoid part;plastid part;chloroplast part;chloroplast thylakoid membrane;bounding membrane of organelle;intracellular organelle part;organelle subcompartment;plasma membrane;thylakoid membrane;chloroplast;intracellular membrane-bounded organelle;cell part;cell;cytoplasm;cellular_component;cytoplasmic part;intracellular part;organelle part;	5;3;5;3;3;3;3;2;4;6;5;3;5;3;2;4;4;4;4;5;6;4;3;4;3;4;6;4;2;2;4;1;4;3;2;							IPR001024;	PLAT/LH2 domain;	chloroplast
Sspon.08G0011000-3C	Sspon.08G0011000-3C	Up	1.466048107	1.003563214	0.499582862	1.061853339	1.491497408	0.745701922	0.545241901	1.062742193	1.798573155	0.8863748	0.6002573	0.838563799	1.80454	0.00559739072581	0.55518	0.0053697979638	2.89111	0.000724442081864	0.88947	0.358981981958	GO:0044238;GO:0071704;GO:0006749;GO:0043412;GO:0006807;GO:0044237;GO:0098754;GO:0043170;GO:0009735;GO:0009636;GO:0098869;GO:0044267;GO:0009719;GO:0006575;GO:0009987;GO:0044260;GO:1990748;GO:0008150;GO:0006464;GO:0008152;GO:0042221;GO:0034641;GO:0006790;GO:0010033;GO:1901564;GO:0043603;GO:0019538;GO:0009725;GO:0050896;GO:0036211;GO:0010731;GO:0006518;	primary metabolic process;organic substance metabolic process;glutathione metabolic process;macromolecule modification;nitrogen compound metabolic process;cellular metabolic process;detoxification;macromolecule metabolic process;response to cytokinin;response to toxic substance;cellular oxidant detoxification;cellular protein metabolic process;response to endogenous stimulus;cellular modified amino acid metabolic process;cellular process;cellular macromolecule metabolic process;cellular detoxification;biological_process;cellular protein modification process;metabolic process;response to chemical;cellular nitrogen compound metabolic process;sulfur compound metabolic process;response to organic substance;organonitrogen compound metabolic process;cellular amide metabolic process;protein metabolic process;response to hormone;response to stimulus;protein modification process;protein glutathionylation;peptide metabolic process;	3;3;5;5;3;3;2;4;5;4;4;5;3;4;2;4;3;1;6;2;3;4;4;4;4;5;4;4;2;5;7;5;	GO:0031975;GO:0043229;GO:0043227;GO:0043226;GO:0005737;GO:0009941;GO:0009536;GO:0009532;GO:0009570;GO:0044435;GO:0044434;GO:0031967;GO:0009507;GO:0009526;GO:0005575;GO:0043231;GO:0044464;GO:0005623;GO:0005622;GO:0044446;GO:0044444;GO:0044424;GO:0044422;	envelope;intracellular organelle;membrane-bounded organelle;organelle;cytoplasm;chloroplast envelope;plastid;plastid stroma;chloroplast stroma;plastid part;chloroplast part;organelle envelope;chloroplast;plastid envelope;cellular_component;intracellular membrane-bounded organelle;cell part;cell;intracellular;intracellular organelle part;cytoplasmic part;intracellular part;organelle part;	3;3;3;2;4;6;5;5;6;4;5;4;6;5;1;4;2;2;3;3;4;3;2;	GO:0003674;GO:0016491;GO:0016765;GO:0016740;GO:0016667;GO:0045174;GO:0016209;GO:0003824;GO:0004364;GO:0016672;GO:0015038;GO:0015037;GO:0015036;	molecular_function;oxidoreductase activity;transferase activity, transferring alkyl or aryl (other than methyl) groups;transferase activity;oxidoreductase activity, acting on a sulfur group of donors;glutathione dehydrogenase (ascorbate) activity;antioxidant activity;catalytic activity;glutathione transferase activity;oxidoreductase activity, acting on a sulfur group of donors, quinone or similar compound as acceptor;glutathione disulfide oxidoreductase activity;peptide disulfide oxidoreductase activity;disulfide oxidoreductase activity;	1;3;4;3;4;3;2;2;5;5;7;6;5;	K21888			IPR012336;IPR004045;	Thioredoxin-like fold;Glutathione S-transferase, N-terminal;	chloroplast	At5g16710_1	150.0	P	[P] Inorganic ion transport and metabolism;
Sspon.02G0023770-1A	Sspon.02G0023770-1A	Down	0.36080222	1.733801534	0.425078062	1.313404109	0.413566887	1.762425905	0.453333879	1.45763163	0.409721639	1.722499207	0.43690865	1.510826278	0.22689	3.37994689547e-07	0.30718	7.70031734107e-05	0.90023	0.0811535061881	1.2188	0.00655706130125													IPR001478;IPR019734;IPR013026;IPR011990;	PDZ domain;Tetratricopeptide repeat;Tetratricopeptide repeat-containing domain;Tetratricopeptide-like helical domain;	chloroplast	430742256	63.9	R	[R] General function prediction only	COG0457	Tetratricopeptide (TPR) repeat
Sspon.04G0003380-1A	Sspon.04G0003380-1A	Down	0.5632464	1.040001779	1.044449598	1.252277125	0.608334578	1.073627292	1.025451057	1.314012854	0.639113486	1.042314645	1.115563872	1.281607315	0.57374	5.28830344478e-05	0.82785	0.00251092892469	0.56842	0.000200410011116	0.82017	0.000380960384773										K02113	map00190;map00195;map01100;	Oxidative phosphorylation;Photosynthesis;Metabolic pathways;	IPR026015;IPR020781;IPR000711;	F1F0 ATP synthase OSCP/delta subunit, N-terminal domain;ATPase, OSCP/delta subunit, conserved site;ATPase, OSCP/delta subunit;	chloroplast	At4g09650	217.0	C	[C] Energy production and conversion;
Sspon.07G0003890-2B	Sspon.07G0003890-2B	Up	1.249019391	0.608007069	1.385190678	0.781886745	1.416847852	0.615936509	1.306350684	0.641830259	1.375420881	0.631863551	1.366862841	0.62078354	2.17764	0.000139106618106	1.98503	0.000275429184605	0.99578	0.923500493843	0.90771	0.285342870948				GO:0044444;GO:0005740;GO:0031975;GO:0043229;GO:0043227;GO:0043226;GO:0005737;GO:0031090;GO:0016020;GO:0005739;GO:0005575;GO:0031967;GO:0031966;GO:0044425;GO:0043231;GO:0044464;GO:0005623;GO:0005622;GO:0044446;GO:0005743;GO:0044429;GO:0044424;GO:0019866;GO:0070469;GO:0044422;	cytoplasmic part;mitochondrial envelope;envelope;intracellular organelle;membrane-bounded organelle;organelle;cytoplasm;organelle membrane;membrane;mitochondrion;cellular_component;organelle envelope;mitochondrial membrane;membrane part;intracellular membrane-bounded organelle;cell part;cell;intracellular;intracellular organelle part;mitochondrial inner membrane;mitochondrial part;intracellular part;organelle inner membrane;respiratory chain;organelle part;	4;5;3;3;3;2;4;3;2;5;1;4;4;2;4;2;2;3;3;5;4;3;4;3;2;	GO:0004175;GO:0008121;GO:0003674;GO:0005488;GO:0008233;GO:0008237;GO:0016491;GO:0015075;GO:0022857;GO:0043167;GO:0046872;GO:0016681;GO:0016787;GO:0004222;GO:0043169;GO:0005215;GO:0008324;GO:0003824;GO:0022891;GO:0022890;GO:0022892;GO:0015077;GO:0070011;GO:0016679;GO:0015078;	endopeptidase activity;ubiquinol-cytochrome-c reductase activity;molecular_function;binding;peptidase activity;metallopeptidase activity;oxidoreductase activity;ion transmembrane transporter activity;transmembrane transporter activity;ion binding;metal ion binding;oxidoreductase activity, acting on diphenols and related substances as donors, cytochrome as acceptor;hydrolase activity;metalloendopeptidase activity;cation binding;transporter activity;cation transmembrane transporter activity;catalytic activity;substrate-specific transmembrane transporter activity;inorganic cation transmembrane transporter activity;substrate-specific transporter activity;monovalent inorganic cation transmembrane transporter activity;peptidase activity, acting on L-amino acid peptides;oxidoreductase activity, acting on diphenols and related substances as donors;hydrogen ion transmembrane transporter activity;	6;6;1;2;4;6;3;5;3;3;5;5;3;7;4;2;6;2;4;7;3;8;5;4;9;	K01412			IPR007863;IPR011249;IPR011765;IPR001431;	Peptidase M16, C-terminal;Metalloenzyme, LuxS/M16 peptidase-like;Peptidase M16, N-terminal;Peptidase M16, zinc-binding site;	mitochondria	At1g51980	622.0	O	[O] Posttranslational modification, protein turnover, chaperones;
Sspon.05G0003190-1A	Sspon.05G0003190-1A	Down	0.034407823	1.509397245	0.995505728	1.352397402	0.098857369	1.268671374	1.066234184	1.289900742	0.528140105	1.52580668	0.999405	1.331276347	0.15368	0.00230727032208	0.77038	0.000492113075489	0.21606	0.00695132033665	1.08312	0.265461993101													IPR000566;IPR012674;IPR022272;	Lipocalin/cytosolic fatty-acid binding domain;Calycin;Lipocalin family conserved site;	chloroplast	At3g47860	399.0	M	[M] Cell wall/membrane/envelope biogenesis;
Sspon.02G0045710-2D	Sspon.02G0045710-2D	Up	1.350821122	0.567429208	1.049164479	1.053072748	1.13422075	0.410213952	1.029623135	1.33601084	1.429809292	0.448370998	1.4350546	0.756208876	2.74531	0.00116340258567	1.11718	0.59530313908	1.11412	0.44744094707	0.45338	0.030089674806													IPR000008;IPR011402;IPR024632;IPR015679;IPR001736;	C2 domain;Phospholipase D, plant;Phospholipase D, C-terminal;Phospholipase D family;Phospholipase D/Transphosphatidylase;	cytoskeleton	At3g15730	1290.0	I	[I] Lipid transport and metabolism;
Sspon.03G0031100-2C	Sspon.03G0031100-2C	Down	0.494052319	1.522905931	0.868857171	0.997615776	0.561086873	1.392250718	0.944089286	1.128130501	0.623450152	1.505134012	0.911636217	1.050791044	0.37975	7.9104352124e-05	0.85772	0.0261304504245	0.61609	0.00128578507394	1.39154	0.00174765541546										K01595	map00620;map00680;map00710;map00720;map01100;map01120;map01200;	Pyruvate metabolism;Methane metabolism;Carbon fixation in photosynthetic organisms;Carbon fixation pathways in prokaryotes;Metabolic pathways;Microbial metabolism in diverse environments;Carbon metabolism;	IPR018129;IPR015813;IPR033129;IPR021135;IPR022805;	Phosphoenolpyruvate carboxylase, Lys active site;Pyruvate/Phosphoenolpyruvate kinase-like domain;Phosphoenolpyruvate carboxylase, His active site;Phosphoenolpyruvate carboxylase;Phosphoenolpyruvate carboxylase, bacterial/plant-type;	cytosol	507524157	678.0	C	[C] Energy production and conversion	COG2352	Phosphoenolpyruvate carboxylase
Sspon.07G0011030-1P	Sspon.07G0011030-1P	Down	0.242748369	0.683209806	1.731670298	1.142874826	0.261040443	0.628997523	1.828897932	1.291107582	0.368401582	0.732020554	1.790918388	1.298112698	0.42666	0.00136272269085	1.43391	0.000741113193956	0.16298	6.54446822754e-06	0.54774	0.000662846160942													IPR018108;IPR023395;	Mitochondrial substrate/solute carrier;Mitochondrial carrier domain;	chloroplast	At5g19760	105.0	C	[C] Energy production and conversion;
Sspon.05G0013780-1A	Sspon.05G0013780-1A	Up	1.555472366	0.925609643	0.632928005	1.101229196	1.273757041	0.95354071	0.735350724	0.907402922	1.413465223	0.946194601	0.990086277	0.564963291	1.50166	0.00445326288666	0.91637	0.724019714276	1.799	0.00933440277962	1.09782	0.621318812968										K11262	map00061;map00254;map00620;map00640;map01100;map01110;map01212;map04152;map04910;map04922;	Fatty acid biosynthesis;Aflatoxin biosynthesis;Pyruvate metabolism;Propanoate metabolism;Metabolic pathways;Biosynthesis of secondary metabolites;Fatty acid metabolism;AMPK signaling pathway;Insulin signaling pathway;Glucagon signaling pathway;	IPR005482;IPR013815;IPR000089;IPR034733;IPR011761;IPR013537;IPR011763;IPR011762;IPR016185;IPR005481;IPR011054;IPR011053;IPR005479;IPR029045;IPR011764;	Biotin carboxylase, C-terminal;ATP-grasp fold, subdomain 1;Biotin/lipoyl attachment;Acetyl-CoA carboxylase;ATP-grasp fold;Acetyl-CoA carboxylase, central domain;Acetyl-coenzyme A carboxyltransferase, C-terminal;Acetyl-coenzyme A carboxyltransferase, N-terminal;Pre-ATP-grasp domain;Biotin carboxylase-like, N-terminal domain;Rudiment single hybrid motif;Single hybrid motif;Carbamoyl-phosphate synthetase large subunit-like, ATP-binding domain;ClpP/crotonase-like domain;Biotin carboxylation domain;	chloroplast	At1g36180	3051.0	I	[I] Lipid transport and metabolism;
Sspon.04G0016490-1A	Sspon.04G0016490-1A	Down	0.322260265	0.880607928	1.643765159	0.906990465	0.361301579	0.845935466	1.848290329	0.966835255	0.44737763	0.945051509	1.778582342	1.053002072	0.42332	0.00039850921718	1.8008	0.000443063041823	0.21457	4.01687370779e-05	0.9128	0.173045346761										K09250			IPR019844;IPR012340;IPR001878;IPR011129;IPR002059;	Cold-shock conserved site;Nucleic acid-binding, OB-fold;Zinc finger, CCHC-type;Cold shock domain;Cold-shock protein, DNA-binding;	nucleus	At4g36020	177.0	J	[J] Translation, ribosomal structure and biogenesis;
Sspon.05G0009790-4D	Sspon.05G0009790-4D	Up	1.234935991	0.671141385	0.880478557	0.942704245	1.335054634	0.67988285	0.961322171	0.97960159	1.467072655	0.69764455	1.058653104	1.091508268	1.97058	0.000609116332927	0.96239	0.609177164927	1.39187	0.0110428050696	0.67976	0.0020959219098				GO:0005737;GO:0043231;GO:0005634;GO:0044464;GO:0005623;GO:0005622;GO:0005575;GO:0043229;GO:0044424;GO:0043227;GO:0043226;	cytoplasm;intracellular membrane-bounded organelle;nucleus;cell part;cell;intracellular;cellular_component;intracellular organelle;intracellular part;membrane-bounded organelle;organelle;	4;4;5;2;2;3;1;3;3;3;2;							IPR000308;IPR023409;IPR023410;	14-3-3 protein;14-3-3 protein, conserved site;14-3-3 domain;	nucleus, plasma membrane	At3g02520	308.0	O	[O] Posttranslational modification, protein turnover, chaperones;
Sspon.02G0013720-1P	Sspon.02G0013720-1P	Up	0.755902518	0.140816454	2.41371374	0.190984724	0.619967496	0.074449538	2.731289398	0.252071986	0.749633732	0.169519271	3.722476915	0.179174229	5.52387	0.000380861771067	14.25111	0.0022374659081	0.2397	0.00478385452721	0.6184	0.0934043457402	GO:0006641;GO:0006639;GO:0006638;GO:0019751;GO:0044255;GO:0044249;GO:0044237;GO:1901576;GO:0044710;GO:0044711;GO:0044262;GO:0071704;GO:0019400;GO:0044281;GO:0046463;GO:0046460;GO:0006629;GO:0045017;GO:0009987;GO:0009058;GO:0008150;GO:0008152;GO:0044723;GO:0046486;GO:0008610;GO:0044238;GO:0044699;GO:0005975;GO:0044763;GO:0019432;GO:0006066;GO:1901615;GO:0006071;	triglyceride metabolic process;acylglycerol metabolic process;neutral lipid metabolic process;polyol metabolic process;cellular lipid metabolic process;cellular biosynthetic process;cellular metabolic process;organic substance biosynthetic process;single-organism metabolic process;single-organism biosynthetic process;cellular carbohydrate metabolic process;organic substance metabolic process;alditol metabolic process;small molecule metabolic process;acylglycerol biosynthetic process;neutral lipid biosynthetic process;lipid metabolic process;glycerolipid biosynthetic process;cellular process;biosynthetic process;biological_process;metabolic process;single-organism carbohydrate metabolic process;glycerolipid metabolic process;lipid biosynthetic process;primary metabolic process;single-organism process;carbohydrate metabolic process;single-organism cellular process;triglyceride biosynthetic process;alcohol metabolic process;organic hydroxy compound metabolic process;glycerol metabolic process;	7;6;5;6;4;4;3;4;3;4;4;3;4;4;6;5;4;5;2;3;1;2;4;5;5;3;2;4;3;7;5;4;5;	GO:0005783;GO:0043229;GO:0043227;GO:0043226;GO:0031224;GO:0005737;GO:0005773;GO:0016021;GO:0016020;GO:0012505;GO:0043231;GO:0044464;GO:0005623;GO:0005622;GO:0005575;GO:0044444;GO:0044424;GO:0044425;	endoplasmic reticulum;intracellular organelle;membrane-bounded organelle;organelle;intrinsic component of membrane;cytoplasm;vacuole;integral component of membrane;membrane;endomembrane system;intracellular membrane-bounded organelle;cell part;cell;intracellular;cellular_component;cytoplasmic part;intracellular part;membrane part;	4;3;3;2;3;4;5;4;2;3;4;2;2;3;1;4;3;2;	GO:0046027;GO:0003674;GO:0008374;GO:0008080;GO:0016407;GO:0016740;GO:0016746;GO:0016747;GO:0016410;GO:0003824;	phospholipid:diacylglycerol acyltransferase activity;molecular_function;O-acyltransferase activity;N-acetyltransferase activity;acetyltransferase activity;transferase activity;transferase activity, transferring acyl groups;transferase activity, transferring acyl groups other than amino-acyl groups;N-acyltransferase activity;catalytic activity;	8;1;6;7;6;3;4;5;6;2;	K00679	map00561;	Glycerolipid metabolism;	IPR003386;IPR029058;	Lecithin:cholesterol/phospholipid:diacylglycerol acyltransferase;Alpha/Beta hydrolase fold;	mitochondria	At5g13640	949.0	I	[I] Lipid transport and metabolism;
Sspon.04G0004420-3D	Sspon.04G0004420-3D	Down	0.56981253	1.330311428	0.606268278	1.47313899	0.102607102	1.271628226	0.058397275	2.075050278	0.623185651	1.544961238	0.746985423	1.59765358	0.31243	0.00680930361904	0.27433	0.0111303267067	0.91779	0.891942620147	0.80587	0.173566149277	GO:0006807;GO:0044237;GO:0044260;GO:0071704;GO:0010467;GO:0044267;GO:0043170;GO:0009987;GO:0006465;GO:0008150;GO:0008152;GO:0006508;GO:0016485;GO:0044238;GO:1901564;GO:0051604;GO:0019538;GO:0034641;GO:0043603;GO:0006518;	nitrogen compound metabolic process;cellular metabolic process;cellular macromolecule metabolic process;organic substance metabolic process;gene expression;cellular protein metabolic process;macromolecule metabolic process;cellular process;signal peptide processing;biological_process;metabolic process;proteolysis;protein processing;primary metabolic process;organonitrogen compound metabolic process;protein maturation;protein metabolic process;cellular nitrogen compound metabolic process;cellular amide metabolic process;peptide metabolic process;	3;3;4;3;5;5;4;2;6;1;2;5;6;3;4;5;4;4;5;5;	GO:0055035;GO:0034357;GO:0031976;GO:0031975;GO:0043229;GO:0005622;GO:0043227;GO:0043226;GO:0031224;GO:0009579;GO:0009534;GO:0009536;GO:0009532;GO:0009570;GO:0016021;GO:0016020;GO:0044436;GO:0044435;GO:0044434;GO:0009535;GO:0009941;GO:0044446;GO:0031967;GO:0031984;GO:0042651;GO:0009507;GO:0009526;GO:0043231;GO:0044464;GO:0005623;GO:0005737;GO:0005575;GO:0044444;GO:0044424;GO:0044425;GO:0044422;	plastid thylakoid membrane;photosynthetic membrane;plastid thylakoid;envelope;intracellular organelle;intracellular;membrane-bounded organelle;organelle;intrinsic component of membrane;thylakoid;chloroplast thylakoid;plastid;plastid stroma;chloroplast stroma;integral component of membrane;membrane;thylakoid part;plastid part;chloroplast part;chloroplast thylakoid membrane;chloroplast envelope;intracellular organelle part;organelle envelope;organelle subcompartment;thylakoid membrane;chloroplast;plastid envelope;intracellular membrane-bounded organelle;cell part;cell;cytoplasm;cellular_component;cytoplasmic part;intracellular part;membrane part;organelle part;	5;3;5;3;3;3;3;2;3;4;6;5;5;6;4;2;4;4;5;6;6;3;4;4;4;6;5;4;2;2;4;1;4;3;2;2;	GO:0004252;GO:0004175;GO:0016787;GO:0003674;GO:0008233;GO:0008236;GO:0003824;GO:0017171;GO:0070011;	serine-type endopeptidase activity;endopeptidase activity;hydrolase activity;molecular_function;peptidase activity;serine-type peptidase activity;catalytic activity;serine hydrolase activity;peptidase activity, acting on L-amino acid peptides;	6;6;3;1;4;5;2;4;5;	K04773			IPR004635;IPR004634;IPR029045;IPR002142;	Peptidase S49, SppA;Peptidase S49, protease IV;ClpP/crotonase-like domain;Peptidase S49;	chloroplast	116626894	324.0	O	[O] Posttranslational modification, protein turnover, chaperones	COG0616	Periplasmic serine protease, ClpP class
Sspon.04G0016490-4D	Sspon.04G0016490-4D	Down	0.322260265	0.880607928	1.643765159	0.906990465	0.361301579	0.845935466	1.848290329	0.966835255	0.44737763	0.945051509	1.778582342	1.053002072	0.42332	0.00039850921718	1.8008	0.000443063041823	0.21457	4.01687370779e-05	0.9128	0.173045346761										K09250			IPR019844;IPR002059;IPR001878;IPR012340;IPR011129;	Cold-shock conserved site;Cold-shock protein, DNA-binding;Zinc finger, CCHC-type;Nucleic acid-binding, OB-fold;Cold shock domain;	nucleus	At4g36020	177.0	J	[J] Translation, ribosomal structure and biogenesis;
Sspon.04G0007320-2B	Sspon.04G0007320-2B	Down	0.302164908	1.600402302	1.237525069	1.081289991	0.372358777	1.398236797	1.041179209	1.19750382	0.449455639	1.335653233	1.018437828	0.965792427	0.25932	0.000292908256896	1.0162	0.86476500032	0.3409	0.000886379469427	1.33585	0.025210926865										K11498			IPR001752;IPR027417;IPR021881;	Kinesin motor domain;P-loop containing nucleoside triphosphate hydrolase;NPK1-activating kinesin-like protein, C-terminal;	nucleus	At4g38950	686.0	Z	[Z] Cytoskeleton;
Sspon.02G0013720-1A	Sspon.02G0013720-1A	Up	0.755902518	0.140816454	2.41371374	0.190984724	0.619967496	0.074449538	2.731289398	0.252071986	0.749633732	0.169519271	3.722476915	0.179174229	5.52387	0.000380861771067	14.25111	0.0022374659081	0.2397	0.00478385452721	0.6184	0.0934043457402													IPR003386;IPR029058;	Lecithin:cholesterol/phospholipid:diacylglycerol acyltransferase;Alpha/Beta hydrolase fold;	cytosol	At5g13640	822.0	I	[I] Lipid transport and metabolism;
Sspon.05G0000740-2D	Sspon.05G0000740-2D	Down	0.457787269	1.252092039	1.129978423	0.985302989	0.563157174	1.139238539	1.224622582	1.04306213	0.682050846	1.095247436	1.21762753	1.209833044	0.48844	0.00173906058469	1.10315	0.206271043386	0.47673	0.000959017770517	1.0767	0.369415800753	GO:0006778;GO:0006779;GO:0044249;GO:0034641;GO:0006807;GO:1901362;GO:0015979;GO:0044699;GO:1901576;GO:0044710;GO:0044711;GO:0042440;GO:0051188;GO:0071704;GO:0033014;GO:0033013;GO:1901360;GO:0018130;GO:0009987;GO:0006725;GO:0015994;GO:0009058;GO:0015995;GO:0008150;GO:0008152;GO:0019438;GO:0044271;GO:0046148;GO:0046483;GO:1901564;GO:1901566;GO:0044237;GO:0051186;GO:0044763;	porphyrin-containing compound metabolic process;porphyrin-containing compound biosynthetic process;cellular biosynthetic process;cellular nitrogen compound metabolic process;nitrogen compound metabolic process;organic cyclic compound biosynthetic process;photosynthesis;single-organism process;organic substance biosynthetic process;single-organism metabolic process;single-organism biosynthetic process;pigment metabolic process;cofactor biosynthetic process;organic substance metabolic process;tetrapyrrole biosynthetic process;tetrapyrrole metabolic process;organic cyclic compound metabolic process;heterocycle biosynthetic process;cellular process;cellular aromatic compound metabolic process;chlorophyll metabolic process;biosynthetic process;chlorophyll biosynthetic process;biological_process;metabolic process;aromatic compound biosynthetic process;cellular nitrogen compound biosynthetic process;pigment biosynthetic process;heterocycle metabolic process;organonitrogen compound metabolic process;organonitrogen compound biosynthetic process;cellular metabolic process;cofactor metabolic process;single-organism cellular process;	5;6;4;4;3;5;4;2;4;3;4;4;5;3;6;5;4;5;2;4;6;3;4;1;2;5;5;5;4;4;5;3;4;3;	GO:0005737;GO:0043227;GO:0043226;GO:0009507;GO:0009536;GO:0005623;GO:0043231;GO:0044464;GO:0043229;GO:0005622;GO:0005575;GO:0044444;GO:0044424;	cytoplasm;membrane-bounded organelle;organelle;chloroplast;plastid;cell;intracellular membrane-bounded organelle;cell part;intracellular organelle;intracellular;cellular_component;cytoplasmic part;intracellular part;	4;3;2;6;5;2;4;2;3;3;1;4;3;	GO:0003674;GO:0016630;GO:0016491;GO:0016628;GO:0016627;GO:0003824;	molecular_function;protochlorophyllide reductase activity;oxidoreductase activity;oxidoreductase activity, acting on the CH-CH group of donors, NAD or NADP as acceptor;oxidoreductase activity, acting on the CH-CH group of donors;catalytic activity;	1;6;3;5;4;2;				IPR002347;IPR005979;IPR016040;	Short-chain dehydrogenase/reductase SDR;Light-dependent protochlorophyllide reductase;NAD(P)-binding domain;	nucleus	At5g54190	442.0	Q	[Q] Secondary metabolites biosynthesis, transport and catabolism;
Sspon.02G0028250-1A	Sspon.02G0028250-1A	Down	0.400029071	0.906527901	1.030544937	1.639222641	0.406936349	0.751218803	1.029812346	1.722982107	0.554047415	0.866479643	1.035742838	1.65645595	0.53918	0.00479764332856	0.61692	1.51289060509e-05	0.43959	0.000325665194424	0.50297	9.71244615049e-05										K00940	map00230;map00240;map01100;map01110;map01130;	Purine metabolism;Pyrimidine metabolism;Metabolic pathways;Biosynthesis of secondary metabolites;Biosynthesis of antibiotics;	IPR034907;IPR023005;IPR001564;	Nucleoside diphosphate kinase-like domain;Nucleoside diphosphate kinase, active site;Nucleoside diphosphate kinase;	chloroplast	At5g63310	251.0	F	[F] Nucleotide transport and metabolism;
Sspon.08G0001400-1P	Sspon.08G0001400-1P	Down	0.455492706	0.895334496	1.505124825	0.8326883	0.509973206	0.801854293	1.445881002	1.345383405	0.599838387	0.853442776	1.5297495	1.225237103	0.61369	0.00278306416675	1.31659	0.0838079510881	0.34934	3.78016938035e-05	0.74946	0.144781844761										K22530			IPR003960;IPR003959;IPR003593;IPR027417;	ATPase, AAA-type, conserved site;ATPase, AAA-type, core;AAA+ ATPase domain;P-loop containing nucleoside triphosphate hydrolase;	chloroplast	At4g27680	583.0	O	[O] Posttranslational modification, protein turnover, chaperones;
Sspon.08G0015870-3D	Sspon.08G0015870-3D	Down	0.437899062	1.049025595	0.575523291	1.636291711	0.649144967	1.109863417	0.71106546	1.586197324	0.635111876	1.091832769	0.783396258	1.734648271	0.52978	0.00194875761566	0.41758	0.000211746549313	0.83197	0.273625309577	0.65577	0.000271605438529	GO:0044248;GO:0044237;GO:0043170;GO:0044267;GO:1901575;GO:0044265;GO:0044260;GO:0071704;GO:0006508;GO:0044238;GO:0009987;GO:0008150;GO:0030163;GO:0008152;GO:0044257;GO:0009056;GO:0009057;GO:0051603;GO:0019538;	cellular catabolic process;cellular metabolic process;macromolecule metabolic process;cellular protein metabolic process;organic substance catabolic process;cellular macromolecule catabolic process;cellular macromolecule metabolic process;organic substance metabolic process;proteolysis;primary metabolic process;cellular process;biological_process;protein catabolic process;metabolic process;cellular protein catabolic process;catabolic process;macromolecule catabolic process;proteolysis involved in cellular protein catabolic process;protein metabolic process;	4;3;4;5;4;5;4;3;5;3;2;1;5;2;6;3;5;6;4;	GO:0043229;GO:0043227;GO:0043226;GO:0005737;GO:0005839;GO:0005634;GO:0000502;GO:0043234;GO:0032991;GO:0043231;GO:0044464;GO:0005623;GO:0005622;GO:0005575;GO:0044424;	intracellular organelle;membrane-bounded organelle;organelle;cytoplasm;proteasome core complex;nucleus;proteasome complex;protein complex;macromolecular complex;intracellular membrane-bounded organelle;cell part;cell;intracellular;cellular_component;intracellular part;	3;3;2;4;4;5;4;3;2;4;2;2;3;1;3;	GO:0004175;GO:0003674;GO:0008233;GO:0070003;GO:0016787;GO:0003824;GO:0004298;GO:0070011;	endopeptidase activity;molecular_function;peptidase activity;threonine-type peptidase activity;hydrolase activity;catalytic activity;threonine-type endopeptidase activity;peptidase activity, acting on L-amino acid peptides;	6;1;4;6;3;2;7;5;	K02738	map03050;	Proteasome;	IPR023333;IPR001353;IPR029055;IPR035140;IPR016050;IPR000243;	Proteasome B-type subunit;Proteasome, subunit alpha/beta;Nucleophile aminohydrolases, N-terminal;Proteasome subunit beta 6;Proteasome beta-type subunit, conserved site;Peptidase T1A, proteasome beta-subunit;	chloroplast	At4g31300	387.0	O	[O] Posttranslational modification, protein turnover, chaperones;
Sspon.02G0006030-3C	Sspon.02G0006030-3C	Down	0.328554913	1.339814973	1.455334621	0.99765323	0.377349986	1.059373727	1.53582573	0.703807446	0.344024964	1.537422776	1.414130839	0.906706794	0.26671	0.00231233478255	1.68904	0.00309960508777	0.23833	8.38076547361e-06	1.50934	0.0537587351906	GO:0080090;GO:0019222;GO:1901362;GO:0071840;GO:0010605;GO:0040029;GO:0016458;GO:0048519;GO:0060255;GO:2001141;GO:0046483;GO:0019438;GO:0009892;GO:0009890;GO:0010629;GO:0006807;GO:0050789;GO:0097659;GO:1901576;GO:0044260;GO:0016043;GO:0065007;GO:1901360;GO:0018130;GO:0009889;GO:0050794;GO:0008150;GO:0008152;GO:0034654;GO:0016070;GO:0044271;GO:0006355;GO:0010556;GO:0006351;GO:0010558;GO:0032774;GO:0044249;GO:0034641;GO:0034645;GO:0044699;GO:0006139;GO:0006342;GO:0031327;GO:0009987;GO:0006725;GO:1903506;GO:1903507;GO:0045892;GO:0051253;GO:0051252;GO:0043170;GO:0043933;GO:0031326;GO:0031324;GO:0031323;GO:0090304;GO:0006325;GO:2000112;GO:2000113;GO:0071704;GO:0010467;GO:0045814;GO:0010468;GO:0045934;GO:0019219;GO:1902679;GO:0009058;GO:0009059;GO:0044763;GO:0051171;GO:0051172;GO:0006996;GO:0044238;GO:0051276;GO:0044237;GO:0048523;	regulation of primary metabolic process;regulation of metabolic process;organic cyclic compound biosynthetic process;cellular component organization or biogenesis;negative regulation of macromolecule metabolic process;regulation of gene expression, epigenetic;gene silencing;negative regulation of biological process;regulation of macromolecule metabolic process;regulation of RNA biosynthetic process;heterocycle metabolic process;aromatic compound biosynthetic process;negative regulation of metabolic process;negative regulation of biosynthetic process;negative regulation of gene expression;nitrogen compound metabolic process;regulation of biological process;nucleic acid-templated transcription;organic substance biosynthetic process;cellular macromolecule metabolic process;cellular component organization;biological regulation;organic cyclic compound metabolic process;heterocycle biosynthetic process;regulation of biosynthetic process;regulation of cellular process;biological_process;metabolic process;nucleobase-containing compound biosynthetic process;RNA metabolic process;cellular nitrogen compound biosynthetic process;regulation of transcription, DNA-templated;regulation of macromolecule biosynthetic process;transcription, DNA-templated;negative regulation of macromolecule biosynthetic process;RNA biosynthetic process;cellular biosynthetic process;cellular nitrogen compound metabolic process;cellular macromolecule biosynthetic process;single-organism process;nucleobase-containing compound metabolic process;chromatin silencing;negative regulation of cellular biosynthetic process;cellular process;cellular aromatic compound metabolic process;regulation of nucleic acid-templated transcription;negative regulation of nucleic acid-templated transcription;negative regulation of transcription, DNA-templated;negative regulation of RNA metabolic process;regulation of RNA metabolic process;macromolecule metabolic process;macromolecular complex subunit organization;regulation of cellular biosynthetic process;negative regulation of cellular metabolic process;regulation of cellular metabolic process;nucleic acid metabolic process;chromatin organization;regulation of cellular macromolecule biosynthetic process;negative regulation of cellular macromolecule biosynthetic process;organic substance metabolic process;gene expression;negative regulation of gene expression, epigenetic;regulation of gene expression;negative regulation of nucleobase-containing compound metabolic process;regulation of nucleobase-containing compound metabolic process;negative regulation of RNA biosynthetic process;biosynthetic process;macromolecule biosynthetic process;single-organism cellular process;regulation of nitrogen compound metabolic process;negative regulation of nitrogen compound metabolic process;organelle organization;primary metabolic process;chromosome organization;cellular metabolic process;negative regulation of cellular process;	4;3;5;2;4;6;4;2;4;6;4;5;3;4;5;3;2;7;4;4;3;2;4;5;4;3;1;2;5;5;5;6;5;6;5;6;4;4;5;2;4;5;5;2;4;7;7;6;5;5;4;4;5;4;4;5;5;6;6;3;5;6;5;5;5;6;3;5;3;4;4;4;3;5;3;3;	GO:0031974;GO:0031981;GO:0000790;GO:0043234;GO:0043231;GO:0043232;GO:0043233;GO:0044428;GO:0044424;GO:0044427;GO:0044422;GO:0000785;GO:0000228;GO:0005622;GO:0043227;GO:0044446;GO:0044815;GO:0000786;GO:0044454;GO:0005634;GO:0044464;GO:0043229;GO:0005623;GO:0043228;GO:0043226;GO:0005694;GO:0032991;GO:0032993;GO:0005575;GO:0070013;	membrane-enclosed lumen;nuclear lumen;nuclear chromatin;protein complex;intracellular membrane-bounded organelle;intracellular non-membrane-bounded organelle;organelle lumen;nuclear part;intracellular part;chromosomal part;organelle part;chromatin;nuclear chromosome;intracellular;membrane-bounded organelle;intracellular organelle part;DNA packaging complex;nucleosome;nuclear chromosome part;nucleus;cell part;intracellular organelle;cell;non-membrane-bounded organelle;organelle;chromosome;macromolecular complex;protein-DNA complex;cellular_component;intracellular organelle lumen;	2;5;4;3;4;4;3;4;3;4;2;3;5;3;3;3;4;4;5;5;2;3;2;3;2;5;2;3;1;4;	GO:1901363;GO:0005488;GO:0003676;GO:0003677;GO:0097159;GO:0003674;	heterocyclic compound binding;binding;nucleic acid binding;DNA binding;organic cyclic compound binding;molecular_function;	3;2;4;5;3;1;	K11251	map05034;map05322;	Alcoholism;Systemic lupus erythematosus;	IPR032458;IPR002119;IPR032454;IPR007125;IPR009072;	Histone H2A conserved site;Histone H2A;Histone H2A, C-terminal domain;Histone H2A/H2B/H3;Histone-fold;	nucleus	At4g27230	231.0	B	[B] Chromatin structure and dynamics;
Sspon.06G0007590-3C	Sspon.06G0007590-3C	Down	0.37041074	0.990193029	1.125373432	1.320029104	0.473199892	0.914042772	1.157319561	1.482122323	0.583042529	1.033438432	1.187382478	1.363445708	0.48564	0.00204348825495	0.83303	0.010914398038	0.41113	0.000440012646123	0.70522	0.00237035187271										K00975	map00500;map00520;map01100;map01110;	Starch and sucrose metabolism;Amino sugar and nucleotide sugar metabolism;Metabolic pathways;Biosynthesis of secondary metabolites;	IPR011004;IPR005835;IPR005836;IPR011831;IPR029044;	Trimeric LpxA-like;Nucleotidyl transferase domain;ADP-glucose pyrophosphorylase, conserved site;Glucose-1-phosphate adenylyltransferase;Nucleotide-diphospho-sugar transferases;	chloroplast	At5g48300	859.0	M	[M] Cell wall/membrane/envelope biogenesis;
Sspon.02G0020140-2B	Sspon.02G0020140-2B	Down	0.049739268	2.010835278	0.799893282	1.024407377	0.138832791	1.705416984	0.915068024	1.197441479	0.049164136	2.089167949	0.830355987	1.189677445	0.04095	0.000104715720923	0.74609	0.0119952932353	0.0934	7.20953322284e-05	1.70171	0.00356671351563										K13679			IPR011835;IPR001296;IPR013534;	Bacterial/plant glycogen synthase;Glycosyl transferase, family 1;Starch synthase, catalytic domain;	chloroplast	At1g32900	795.0	MG	[M] Cell wall/membrane/envelope biogenesis;[G] Carbohydrate transport and metabolism;
Sspon.03G0020230-1A	Sspon.03G0020230-1A	Up	1.356491072	0.63108009	0.212926739	1.708819643	1.189504363	0.706516992	0.11724007	2.269190674	1.38683965	0.800065703	0.141875259	1.479449745	1.83978	0.00158538800432	0.08649	0.00215446568326	8.33154	6.96615813475e-05	0.3917	0.00989150845698													IPR000270;	PB1 domain;	nucleus
Sspon.05G0001250-1A	Sspon.05G0001250-1A	Down	0.339712907	1.165045071	1.574417455	0.896392581	0.322424718	1.106652724	1.561361892	0.882830295	0.478137645	1.325437731	1.476023816	0.871563165	0.317	0.000561876651887	1.73979	3.25773269709e-05	0.24725	3.75950102567e-05	1.35701	0.00868494684692	GO:0019752;GO:0016053;GO:0044248;GO:0044249;GO:0044281;GO:0044282;GO:0044283;GO:0009438;GO:0072330;GO:0044699;GO:0044712;GO:1901576;GO:0044710;GO:0008150;GO:0071704;GO:0046185;GO:0061727;GO:0009987;GO:1901575;GO:0032787;GO:0009058;GO:0044711;GO:0051596;GO:0008152;GO:0043436;GO:0009056;GO:0006081;GO:0042180;GO:0006082;GO:0042182;GO:0046394;GO:0006089;GO:0044237;GO:1901617;GO:0019249;GO:0044763;GO:0019243;GO:1901615;	carboxylic acid metabolic process;organic acid biosynthetic process;cellular catabolic process;cellular biosynthetic process;small molecule metabolic process;small molecule catabolic process;small molecule biosynthetic process;methylglyoxal metabolic process;monocarboxylic acid biosynthetic process;single-organism process;single-organism catabolic process;organic substance biosynthetic process;single-organism metabolic process;biological_process;organic substance metabolic process;aldehyde catabolic process;methylglyoxal catabolic process to lactate;cellular process;organic substance catabolic process;monocarboxylic acid metabolic process;biosynthetic process;single-organism biosynthetic process;methylglyoxal catabolic process;metabolic process;oxoacid metabolic process;catabolic process;cellular aldehyde metabolic process;cellular ketone metabolic process;organic acid metabolic process;ketone catabolic process;carboxylic acid biosynthetic process;lactate metabolic process;cellular metabolic process;organic hydroxy compound biosynthetic process;lactate biosynthetic process;single-organism cellular process;methylglyoxal catabolic process to D-lactate via S-lactoyl-glutathione;organic hydroxy compound metabolic process;	6;5;4;4;4;5;5;5;7;2;4;4;3;1;3;5;6;2;4;7;3;4;6;2;5;3;4;4;4;5;6;5;3;5;6;3;7;4;				GO:0016798;GO:0003674;GO:0016846;GO:0016829;GO:0004462;GO:0016787;GO:0003824;GO:0016835;GO:0016836;GO:0019172;	hydrolase activity, acting on glycosyl bonds;molecular_function;carbon-sulfur lyase activity;lyase activity;lactoylglutathione lyase activity;hydrolase activity;catalytic activity;carbon-oxygen lyase activity;hydro-lyase activity;glyoxalase III activity;	4;1;4;3;5;3;2;4;5;6;	K18881	map00620;map01120;	Pyruvate metabolism;Microbial metabolism in diverse environments;	IPR006286;IPR002818;IPR029062;	Peptidase C56, PfpI;DJ-1/PfpI;Class I glutamine amidotransferase-like;	cytosol	At3g02720	627.0	RV	[R] General function prediction only;[V] Defense mechanisms;
Sspon.03G0014340-3C	Sspon.03G0014340-3C	Down	0.531609544	1.316445874	1.232717784	0.967070706	0.589956384	1.171967986	1.287925759	0.935997447	0.777972879	1.148794453	1.051399536	0.988141649	0.52225	0.00312002550414	1.23548	0.0359551309891	0.53178	0.00566351815879	1.25802	0.0103786132168				GO:0000325;GO:0043229;GO:0043227;GO:0043226;GO:0031224;GO:0005737;GO:0044446;GO:0031090;GO:0005773;GO:0016021;GO:0016020;GO:0005774;GO:0044437;GO:0005794;GO:0098588;GO:0012505;GO:0098805;GO:0043231;GO:0044464;GO:0005623;GO:0005622;GO:0005575;GO:0044444;GO:0044424;GO:0044425;GO:0044422;	plant-type vacuole;intracellular organelle;membrane-bounded organelle;organelle;intrinsic component of membrane;cytoplasm;intracellular organelle part;organelle membrane;vacuole;integral component of membrane;membrane;vacuolar membrane;vacuolar part;Golgi apparatus;bounding membrane of organelle;endomembrane system;whole membrane;intracellular membrane-bounded organelle;cell part;cell;intracellular;cellular_component;cytoplasmic part;intracellular part;membrane part;organelle part;	6;3;3;2;3;4;3;3;5;4;2;4;4;4;4;3;3;4;2;2;3;1;4;3;2;2;	GO:0043168;GO:0000166;GO:0016787;GO:0035639;GO:1901363;GO:0003674;GO:0005488;GO:0016887;GO:0005524;GO:0001883;GO:0015238;GO:0001882;GO:0042626;GO:0016820;GO:0042623;GO:0022857;GO:0015399;GO:1901265;GO:0032549;GO:0017076;GO:0022804;GO:0005215;GO:0017111;GO:0036094;GO:0003824;GO:0043167;GO:0032555;GO:0016818;GO:0008559;GO:0097367;GO:0097159;GO:0043492;GO:0030554;GO:0016817;GO:0016462;GO:0032550;GO:0032559;GO:0032553;GO:0042910;GO:0090484;GO:0015405;	anion binding;nucleotide binding;hydrolase activity;purine ribonucleoside triphosphate binding;heterocyclic compound binding;molecular_function;binding;ATPase activity;ATP binding;purine nucleoside binding;drug transmembrane transporter activity;nucleoside binding;ATPase activity, coupled to transmembrane movement of substances;hydrolase activity, acting on acid anhydrides, catalyzing transmembrane movement of substances;ATPase activity, coupled;transmembrane transporter activity;primary active transmembrane transporter activity;nucleoside phosphate binding;ribonucleoside binding;purine nucleotide binding;active transmembrane transporter activity;transporter activity;nucleoside-triphosphatase activity;small molecule binding;catalytic activity;ion binding;purine ribonucleotide binding;hydrolase activity, acting on acid anhydrides, in phosphorus-containing anhydrides;xenobiotic-transporting ATPase activity;carbohydrate derivative binding;organic cyclic compound binding;ATPase activity, coupled to movement of substances;adenyl nucleotide binding;hydrolase activity, acting on acid anhydrides;pyrophosphatase activity;purine ribonucleoside binding;adenyl ribonucleotide binding;ribonucleotide binding;xenobiotic transporter activity;drug transporter activity;P-P-bond-hydrolysis-driven transmembrane transporter activity;	4;4;3;5;3;1;2;8;6;5;4;4;6;5;9;3;5;4;5;5;4;2;7;3;2;3;5;5;4;3;3;10;6;4;6;6;6;4;3;3;6;				IPR011527;IPR003593;IPR027417;IPR017871;IPR003439;	ABC transporter type 1, transmembrane domain;AAA+ ATPase domain;P-loop containing nucleoside triphosphate hydrolase;ABC transporter, conserved site;ABC transporter-like;	plasma membrane	At3g62700	1812.0	Q	[Q] Secondary metabolites biosynthesis, transport and catabolism;
Sspon.03G0025980-2C	Sspon.03G0025980-2C	Down	0.169313143	1.099680031	1.768461426	1.06155974	0.127992016	1.069768779	1.630218459	0.89437129	0.355858368	1.168635954	1.67436791	0.979772883	0.19567	0.000296919089866	1.72805	0.00035236727757	0.12875	5.39532203614e-05	1.13706	0.0763180878005										K00430	map00940;map01100;map01110;	Phenylpropanoid biosynthesis;Metabolic pathways;Biosynthesis of secondary metabolites;	IPR019794;IPR002016;IPR000823;IPR019793;IPR010255;IPR033905;	Peroxidase, active site;Haem peroxidase, plant/fungal/bacterial;Plant peroxidase;Peroxidases heam-ligand binding site;Haem peroxidase;Secretory peroxidase;	chloroplast	At1g71695	403.0	R	[R] General function prediction only;
Sspon.03G0032120-1B	Sspon.03G0032120-1B	Up	0.965349455	0.435528186	1.342285801	0.736173775	0.981733595	0.417728133	1.404451137	0.824567219	1.024581828	0.432831209	2.609427061	0.8253426	2.31062	7.01200970088e-06	2.24475	0.0748070158911	0.55481	0.126464984633	0.539	0.000260945039291										K01673	map00910;	Nitrogen metabolism;	IPR012442;IPR015892;IPR001765;	Protein of unknown function DUF1645, plant;Carbonic anhydrase, prokaryotic-like, conserved site;Carbonic anhydrase;	nucleus	At1g70410	260.0	P	[P] Inorganic ion transport and metabolism;
Sspon.03G0029430-2D	Sspon.03G0029430-2D	Down	0.956764766	1.410278609	0.425507684	0.766857442	0.834630022	1.728735365	0.487609308	1.037482932	1.132448215	1.693315127	0.338839662	1.187530868	0.60506	0.00870008990239	0.41845	0.0112763982613	2.33542	0.00448145576493	1.61515	0.0182008265612	GO:0071704;GO:0008152;GO:0044238;GO:0005975;GO:0008150;	organic substance metabolic process;metabolic process;primary metabolic process;carbohydrate metabolic process;biological_process;	3;2;3;4;1;	GO:0005737;GO:0044464;GO:0005623;GO:0005622;GO:0005575;GO:0044424;	cytoplasm;cell part;cell;intracellular;cellular_component;intracellular part;	4;2;2;3;1;3;	GO:0003674;GO:0030170;GO:0008184;GO:1901363;GO:0043167;GO:0016740;GO:0043168;GO:0003824;GO:0048037;GO:0016758;GO:0097159;GO:0004645;GO:0016757;GO:0005488;	molecular_function;pyridoxal phosphate binding;glycogen phosphorylase activity;heterocyclic compound binding;ion binding;transferase activity;anion binding;catalytic activity;cofactor binding;transferase activity, transferring hexosyl groups;organic cyclic compound binding;phosphorylase activity;transferase activity, transferring glycosyl groups;binding;	1;4;7;3;3;3;4;2;3;5;3;6;4;2;				IPR000811;IPR035090;	Glycosyl transferase, family 35;Phosphorylase pyridoxal-phosphate attachment site;	mitochondria	At3g46970	464.0	G	[G] Carbohydrate transport and metabolism;
Sspon.01G0029730-2C	Sspon.01G0029730-2C	Down	0.532498995	1.071815624	1.279914244	0.99333244	0.550379204	0.962653089	1.325499129	1.10476216	0.584145786	1.09165751	1.3318987	1.171443119	0.53326	0.000344114736506	1.20424	0.0150191367494	0.42339	4.4953951806e-06	0.95614	0.506749399358										K11517	map00630;map01100;map01110;map01120;map01130;map01200;map04146;	Glyoxylate and dicarboxylate metabolism;Metabolic pathways;Biosynthesis of secondary metabolites;Microbial metabolism in diverse environments;Biosynthesis of antibiotics;Carbon metabolism;Peroxisome;	IPR000262;IPR008259;IPR013785;IPR012133;	FMN-dependent dehydrogenase;FMN-dependent alpha-hydroxy acid dehydrogenase, active site;Aldolase-type TIM barrel;Alpha-hydroxy acid dehydrogenase, FMN-dependent;	cytosol	At3g14420	630.0	C	[C] Energy production and conversion;
Sspon.02G0035080-2D	Sspon.02G0035080-2D	Down	0.775823107	1.633177035	0.431539761	1.221681974	0.770138484	1.479231278	0.445372345	1.264239833	0.747348776	1.566805212	0.430208227	1.234433968	0.49011	6.24725292565e-05	0.35134	4.76441949241e-07	1.75448	5.02497042963e-06	1.25773	0.00231497021208	GO:0008104;GO:0019220;GO:0080090;GO:0019222;GO:0006470;GO:0043603;GO:0045038;GO:0061024;GO:0044281;GO:0051641;GO:0051656;GO:1901362;GO:0015979;GO:0071840;GO:0045037;GO:0044710;GO:0044711;GO:0010604;GO:0043207;GO:0070727;GO:0010608;GO:0043043;GO:0071310;GO:0016311;GO:0022900;GO:0048518;GO:0033036;GO:0034470;GO:0043604;GO:0060255;GO:0006605;GO:0045184;GO:0072657;GO:0023052;GO:0051667;GO:0043436;GO:1901564;GO:0046486;GO:0051707;GO:0010033;GO:0055114;GO:0009767;GO:0044700;GO:0009607;GO:0009605;GO:0019538;GO:0071322;GO:0009756;GO:0046483;GO:0051254;GO:0019637;GO:0007165;GO:0022607;GO:0070887;GO:0009891;GO:0006612;GO:0031323;GO:1902589;GO:0006807;GO:0010628;GO:0034660;GO:0043170;GO:0097659;GO:1901576;GO:0044260;GO:0006886;GO:0042254;GO:0016043;GO:0065003;GO:0065002;GO:0065007;GO:0044699;GO:0044267;GO:1901566;GO:0007186;GO:0018130;GO:0034613;GO:0006629;GO:0006810;GO:0009889;GO:0051716;GO:0050794;GO:0006952;GO:0006950;GO:0008150;GO:0008152;GO:0019438;GO:0034654;GO:0035303;GO:0051234;GO:0090407;GO:0035304;GO:0016070;GO:0016072;GO:0044271;GO:0046907;GO:0008654;GO:0043412;GO:0050896;GO:0006355;GO:0036211;GO:0006351;GO:0044802;GO:0006518;GO:0009617;GO:0032774;GO:0070271;GO:0051173;GO:0009658;GO:0044249;GO:0034641;GO:0034645;GO:0042221;GO:0051644;GO:0009657;GO:0006139;GO:0071806;GO:0010557;GO:0072596;GO:0051246;GO:0044765;GO:0051640;GO:0045017;GO:0022613;GO:0009893;GO:0006720;GO:1903508;GO:1901700;GO:0006644;GO:0072598;GO:1901701;GO:0072594;GO:2001141;GO:0009987;GO:0006725;GO:1903506;GO:0034248;GO:0006364;GO:0042742;GO:0098542;GO:0045893;GO:0044255;GO:0055085;GO:0044743;GO:0010207;GO:0032268;GO:0006081;GO:0006082;GO:1901135;GO:0051252;GO:1902680;GO:0046490;GO:0033365;GO:0046474;GO:1901360;GO:0046471;GO:0042793;GO:0006655;GO:0006650;GO:0031328;GO:0043933;GO:0031326;GO:0031325;GO:0019750;GO:0019752;GO:0090304;GO:0019288;GO:0034622;GO:0006091;GO:0006090;GO:0071822;GO:0009773;GO:0019684;GO:0019682;GO:0008299;GO:0050789;GO:0071704;GO:0010467;GO:0010556;GO:0010182;GO:0009902;GO:0071702;GO:0051704;GO:0010468;GO:0017038;GO:0045935;GO:0019219;GO:0006461;GO:0006464;GO:0051174;GO:0006417;GO:0009058;GO:0009059;GO:0044763;GO:0051171;GO:0051649;GO:2000112;GO:0007154;GO:0045036;GO:0032787;GO:0043623;GO:0051179;GO:1902578;GO:0008610;GO:0006996;GO:0044238;GO:0009743;GO:0031399;GO:0090150;GO:0044237;GO:0006412;GO:0006796;GO:0044085;GO:0006793;GO:0015031;GO:1902582;GO:0009240;GO:1902580;GO:0006396;GO:0048522;	protein localization;regulation of phosphate metabolic process;regulation of primary metabolic process;regulation of metabolic process;protein dephosphorylation;cellular amide metabolic process;protein import into chloroplast thylakoid membrane;membrane organization;small molecule metabolic process;cellular localization;establishment of organelle localization;organic cyclic compound biosynthetic process;photosynthesis;cellular component organization or biogenesis;protein import into chloroplast stroma;single-organism metabolic process;single-organism biosynthetic process;positive regulation of macromolecule metabolic process;response to external biotic stimulus;cellular macromolecule localization;posttranscriptional regulation of gene expression;peptide biosynthetic process;cellular response to organic substance;dephosphorylation;electron transport chain;positive regulation of biological process;macromolecule localization;ncRNA processing;amide biosynthetic process;regulation of macromolecule metabolic process;protein targeting;establishment of protein localization;protein localization to membrane;signaling;establishment of plastid localization;oxoacid metabolic process;organonitrogen compound metabolic process;glycerolipid metabolic process;response to other organism;response to organic substance;oxidation-reduction process;photosynthetic electron transport chain;single organism signaling;response to biotic stimulus;response to external stimulus;protein metabolic process;cellular response to carbohydrate stimulus;carbohydrate mediated signaling;heterocycle metabolic process;positive regulation of RNA metabolic process;organophosphate metabolic process;signal transduction;cellular component assembly;cellular response to chemical stimulus;positive regulation of biosynthetic process;protein targeting to membrane;regulation of cellular metabolic process;single-organism organelle organization;nitrogen compound metabolic process;positive regulation of gene expression;ncRNA metabolic process;macromolecule metabolic process;nucleic acid-templated transcription;organic substance biosynthetic process;cellular macromolecule metabolic process;intracellular protein transport;ribosome biogenesis;cellular component organization;macromolecular complex assembly;intracellular protein transmembrane transport;biological regulation;single-organism process;cellular protein metabolic process;organonitrogen compound biosynthetic process;G-protein coupled receptor signaling pathway;heterocycle biosynthetic process;cellular protein localization;lipid metabolic process;transport;regulation of biosynthetic process;cellular response to stimulus;regulation of cellular process;defense response;response to stress;biological_process;metabolic process;aromatic compound biosynthetic process;nucleobase-containing compound biosynthetic process;regulation of dephosphorylation;establishment of localization;organophosphate biosynthetic process;regulation of protein dephosphorylation;RNA metabolic process;rRNA metabolic process;cellular nitrogen compound biosynthetic process;intracellular transport;phospholipid biosynthetic process;macromolecule modification;response to stimulus;regulation of transcription, DNA-templated;protein modification process;transcription, DNA-templated;single-organism membrane organization;peptide metabolic process;response to bacterium;RNA biosynthetic process;protein complex biogenesis;positive regulation of nitrogen compound metabolic process;chloroplast organization;cellular biosynthetic process;cellular nitrogen compound metabolic process;cellular macromolecule biosynthetic process;response to chemical;plastid localization;plastid organization;nucleobase-containing compound metabolic process;protein transmembrane transport;positive regulation of macromolecule biosynthetic process;establishment of protein localization to chloroplast;regulation of protein metabolic process;single-organism transport;organelle localization;glycerolipid biosynthetic process;ribonucleoprotein complex biogenesis;positive regulation of metabolic process;isoprenoid metabolic process;positive regulation of nucleic acid-templated transcription;response to oxygen-containing compound;phospholipid metabolic process;protein localization to chloroplast;cellular response to oxygen-containing compound;establishment of protein localization to organelle;regulation of RNA biosynthetic process;cellular process;cellular aromatic compound metabolic process;regulation of nucleic acid-templated transcription;regulation of cellular amide metabolic process;rRNA processing;defense response to bacterium;defense response to other organism;positive regulation of transcription, DNA-templated;cellular lipid metabolic process;transmembrane transport;intracellular protein transmembrane import;photosystem II assembly;regulation of cellular protein metabolic process;cellular aldehyde metabolic process;organic acid metabolic process;carbohydrate derivative metabolic process;regulation of RNA metabolic process;positive regulation of RNA biosynthetic process;isopentenyl diphosphate metabolic process;protein localization to organelle;glycerophospholipid biosynthetic process;organic cyclic compound metabolic process;phosphatidylglycerol metabolic process;transcription from plastid promoter;phosphatidylglycerol biosynthetic process;glycerophospholipid metabolic process;positive regulation of cellular biosynthetic process;macromolecular complex subunit organization;regulation of cellular biosynthetic process;positive regulation of cellular metabolic process;chloroplast localization;carboxylic acid metabolic process;nucleic acid metabolic process;isopentenyl diphosphate biosynthetic process, methylerythritol 4-phosphate pathway;cellular macromolecular complex assembly;generation of precursor metabolites and energy;pyruvate metabolic process;protein complex subunit organization;photosynthetic electron transport in photosystem I;photosynthesis, light reaction;glyceraldehyde-3-phosphate metabolic process;isoprenoid biosynthetic process;regulation of biological process;organic substance metabolic process;gene expression;regulation of macromolecule biosynthetic process;sugar mediated signaling pathway;chloroplast relocation;organic substance transport;multi-organism process;regulation of gene expression;protein import;positive regulation of nucleobase-containing compound metabolic process;regulation of nucleobase-containing compound metabolic process;protein complex assembly;cellular protein modification process;regulation of phosphorus metabolic process;regulation of translation;biosynthetic process;macromolecule biosynthetic process;single-organism cellular process;regulation of nitrogen compound metabolic process;establishment of localization in cell;regulation of cellular macromolecule biosynthetic process;cell communication;protein targeting to chloroplast;monocarboxylic acid metabolic process;cellular protein complex assembly;localization;single-organism localization;lipid biosynthetic process;organelle organization;primary metabolic process;response to carbohydrate;regulation of protein modification process;establishment of protein localization to membrane;cellular metabolic process;translation;phosphate-containing compound metabolic process;cellular component biogenesis;phosphorus metabolic process;protein transport;single-organism intracellular transport;isopentenyl diphosphate biosynthetic process;single-organism cellular localization;RNA processing;positive regulation of cellular process;	4;6;4;3;7;5;6;4;4;3;4;5;4;2;6;3;4;4;4;4;6;6;5;6;4;2;3;7;6;4;6;4;5;2;5;5;4;5;3;4;4;5;3;3;3;4;6;5;4;5;4;4;4;4;4;6;4;4;3;5;6;4;7;4;4;6;5;3;5;6;2;2;5;5;5;5;5;4;4;4;3;3;4;3;1;2;5;5;7;3;5;7;5;7;5;5;5;5;2;6;5;6;4;5;4;6;4;4;6;4;4;5;3;5;5;4;5;5;6;5;4;4;5;4;3;5;7;4;5;7;5;5;6;2;4;7;5;6;5;4;6;4;4;6;6;5;4;4;4;5;6;6;6;6;4;7;5;7;6;5;4;5;4;6;6;5;6;6;4;8;5;6;5;5;5;2;3;5;5;6;6;5;2;5;5;5;5;5;6;5;6;3;5;3;4;4;6;4;5;7;6;2;3;5;4;3;5;6;5;3;6;5;3;4;5;5;6;4;6;3;	GO:0034357;GO:0031976;GO:0031975;GO:0016021;GO:0016020;GO:0044436;GO:0031969;GO:0031968;GO:0098588;GO:0031967;GO:0043231;GO:0044425;GO:0044422;GO:0044464;GO:0043229;GO:0005623;GO:0043227;GO:0043226;GO:0009579;GO:0009570;GO:0044435;GO:0044434;GO:0044424;GO:0031984;GO:0009707;GO:0044446;GO:0044444;GO:0010319;GO:0055035;GO:0042170;GO:0031224;GO:0005737;GO:0031090;GO:0009507;GO:0042651;GO:0009526;GO:0009527;GO:0019866;GO:0019867;GO:0009528;GO:0005622;GO:0009535;GO:0009534;GO:0009536;GO:0009532;GO:0009941;GO:0005575;GO:0098805;	photosynthetic membrane;plastid thylakoid;envelope;integral component of membrane;membrane;thylakoid part;chloroplast membrane;organelle outer membrane;bounding membrane of organelle;organelle envelope;intracellular membrane-bounded organelle;membrane part;organelle part;cell part;intracellular organelle;cell;membrane-bounded organelle;organelle;thylakoid;chloroplast stroma;plastid part;chloroplast part;intracellular part;organelle subcompartment;chloroplast outer membrane;intracellular organelle part;cytoplasmic part;stromule;plastid thylakoid membrane;plastid membrane;intrinsic component of membrane;cytoplasm;organelle membrane;chloroplast;thylakoid membrane;plastid envelope;plastid outer membrane;organelle inner membrane;outer membrane;plastid inner membrane;intracellular;chloroplast thylakoid membrane;chloroplast thylakoid;plastid;plastid stroma;chloroplast envelope;cellular_component;whole membrane;	3;5;3;4;2;4;5;4;4;4;4;2;2;2;3;2;3;2;4;6;4;5;3;4;6;3;4;5;5;4;3;4;3;6;4;5;5;4;3;5;3;6;6;5;5;6;1;3;							IPR017499;IPR011991;	Protein Thf1;Winged helix-turn-helix DNA-binding domain;	chloroplast
Sspon.06G0020740-3D	Sspon.06G0020740-3D	Down	0.887722704	1.502212336	1.102045153	0.537693305	0.774831932	1.534022371	1.052570433	0.578854232	0.801949519	1.518006843	1.24569186	0.464399311	0.54114	3.86440578762e-05	2.1508	0.000820455142131	0.72479	0.00970568761128	2.88071	8.9510882339e-06				GO:0005737;GO:0009536;GO:0043231;GO:0044464;GO:0044444;GO:0005623;GO:0005622;GO:0005575;GO:0043229;GO:0009842;GO:0044424;GO:0043227;GO:0043226;	cytoplasm;plastid;intracellular membrane-bounded organelle;cell part;cytoplasmic part;cell;intracellular;cellular_component;intracellular organelle;cyanelle;intracellular part;membrane-bounded organelle;organelle;	4;5;4;2;4;2;3;1;3;6;3;3;2;	GO:0003824;GO:0003674;GO:0016491;	catalytic activity;molecular_function;oxidoreductase activity;	2;1;3;				IPR016040;IPR008030;	NAD(P)-binding domain;NmrA-like domain;	chloroplast	At4g35250	608.0	G	[G] Carbohydrate transport and metabolism;
Sspon.02G0007110-1A	Sspon.02G0007110-1A	Up	0.881388479	0.556041359	1.406100443	1.133818316	0.861602659	0.573190547	1.380221566	1.125177253	0.985745938	0.624460857	1.366440177	1.105812408	1.55599	0.00173787327644	1.23418	5.12988400862e-05	0.65709	0.000295170780503	0.52119	1.71939717614e-05	GO:0009156;GO:0009167;GO:0009165;GO:0044281;GO:0009161;GO:1901362;GO:0042451;GO:1901360;GO:0044710;GO:0044711;GO:0009199;GO:0009206;GO:0009205;GO:0009201;GO:0046034;GO:0046129;GO:0046128;GO:0042455;GO:0046483;GO:1901564;GO:1901566;GO:0006163;GO:0006164;GO:0019637;GO:0019438;GO:0009163;GO:0009141;GO:0009142;GO:0009144;GO:0009145;GO:0006807;GO:1901576;GO:0015992;GO:0009259;GO:0098662;GO:0098660;GO:0018130;GO:0006818;GO:0006812;GO:0006811;GO:0006810;GO:0009152;GO:0009150;GO:0009260;GO:0008150;GO:0008152;GO:0034654;GO:0051234;GO:0090407;GO:0015985;GO:0015986;GO:0044271;GO:0046390;GO:0009058;GO:1901293;GO:0044763;GO:0006753;GO:0006754;GO:1902600;GO:0044249;GO:0034641;GO:0009123;GO:0009126;GO:0009127;GO:0009124;GO:0006139;GO:0042278;GO:0015672;GO:0009987;GO:0006725;GO:0055085;GO:0055086;GO:0044699;GO:1901137;GO:1901135;GO:0019693;GO:0072521;GO:0072522;GO:1901657;GO:0071704;GO:0009168;GO:0034220;GO:0044765;GO:0009117;GO:0009116;GO:0009119;GO:0051179;GO:1902578;GO:0044238;GO:0044237;GO:0006796;GO:0006793;GO:0098655;GO:1901659;	ribonucleoside monophosphate biosynthetic process;purine ribonucleoside monophosphate metabolic process;nucleotide biosynthetic process;small molecule metabolic process;ribonucleoside monophosphate metabolic process;organic cyclic compound biosynthetic process;purine nucleoside biosynthetic process;organic cyclic compound metabolic process;single-organism metabolic process;single-organism biosynthetic process;ribonucleoside triphosphate metabolic process;purine ribonucleoside triphosphate biosynthetic process;purine ribonucleoside triphosphate metabolic process;ribonucleoside triphosphate biosynthetic process;ATP metabolic process;purine ribonucleoside biosynthetic process;purine ribonucleoside metabolic process;ribonucleoside biosynthetic process;heterocycle metabolic process;organonitrogen compound metabolic process;organonitrogen compound biosynthetic process;purine nucleotide metabolic process;purine nucleotide biosynthetic process;organophosphate metabolic process;aromatic compound biosynthetic process;nucleoside biosynthetic process;nucleoside triphosphate metabolic process;nucleoside triphosphate biosynthetic process;purine nucleoside triphosphate metabolic process;purine nucleoside triphosphate biosynthetic process;nitrogen compound metabolic process;organic substance biosynthetic process;proton transport;ribonucleotide metabolic process;inorganic cation transmembrane transport;inorganic ion transmembrane transport;heterocycle biosynthetic process;hydrogen transport;cation transport;ion transport;transport;purine ribonucleotide biosynthetic process;purine ribonucleotide metabolic process;ribonucleotide biosynthetic process;biological_process;metabolic process;nucleobase-containing compound biosynthetic process;establishment of localization;organophosphate biosynthetic process;energy coupled proton transport, down electrochemical gradient;ATP synthesis coupled proton transport;cellular nitrogen compound biosynthetic process;ribose phosphate biosynthetic process;biosynthetic process;nucleoside phosphate biosynthetic process;single-organism cellular process;nucleoside phosphate metabolic process;ATP biosynthetic process;hydrogen ion transmembrane transport;cellular biosynthetic process;cellular nitrogen compound metabolic process;nucleoside monophosphate metabolic process;purine nucleoside monophosphate metabolic process;purine nucleoside monophosphate biosynthetic process;nucleoside monophosphate biosynthetic process;nucleobase-containing compound metabolic process;purine nucleoside metabolic process;monovalent inorganic cation transport;cellular process;cellular aromatic compound metabolic process;transmembrane transport;nucleobase-containing small molecule metabolic process;single-organism process;carbohydrate derivative biosynthetic process;carbohydrate derivative metabolic process;ribose phosphate metabolic process;purine-containing compound metabolic process;purine-containing compound biosynthetic process;glycosyl compound metabolic process;organic substance metabolic process;purine ribonucleoside monophosphate biosynthetic process;ion transmembrane transport;single-organism transport;nucleotide metabolic process;nucleoside metabolic process;ribonucleoside metabolic process;localization;single-organism localization;primary metabolic process;cellular metabolic process;phosphate-containing compound metabolic process;phosphorus metabolic process;cation transmembrane transport;glycosyl compound biosynthetic process;	7;8;6;4;7;5;7;4;3;4;7;8;8;7;8;8;7;7;4;4;5;6;7;4;5;6;6;6;7;7;3;4;6;6;7;6;5;5;6;5;4;8;7;7;1;2;5;3;5;8;9;5;6;3;5;3;5;9;7;4;4;6;7;7;6;4;6;7;2;4;4;4;2;5;4;5;5;6;4;3;8;5;4;6;5;6;2;3;3;3;5;4;6;5;	GO:0031975;GO:0045261;GO:0016020;GO:0031967;GO:0031966;GO:0043234;GO:0043231;GO:0045259;GO:0044429;GO:0044422;GO:0043229;GO:0043227;GO:0043226;GO:0044464;GO:0044425;GO:0033178;GO:0044444;GO:0016469;GO:0005737;GO:0031090;GO:0005739;GO:0019866;GO:0005623;GO:0005622;GO:0005743;GO:0005740;GO:0044424;GO:0044446;GO:0032991;GO:0005575;GO:0098796;	envelope;proton-transporting ATP synthase complex, catalytic core F(1);membrane;organelle envelope;mitochondrial membrane;protein complex;intracellular membrane-bounded organelle;proton-transporting ATP synthase complex;mitochondrial part;organelle part;intracellular organelle;membrane-bounded organelle;organelle;cell part;membrane part;proton-transporting two-sector ATPase complex, catalytic domain;cytoplasmic part;proton-transporting two-sector ATPase complex;cytoplasm;organelle membrane;mitochondrion;organelle inner membrane;cell;intracellular;mitochondrial inner membrane;mitochondrial envelope;intracellular part;intracellular organelle part;macromolecular complex;cellular_component;membrane protein complex;	3;4;2;4;4;3;4;4;4;2;3;3;2;2;2;4;4;4;4;3;5;4;2;3;5;5;3;3;2;1;3;	GO:0022857;GO:0046961;GO:0016818;GO:0019829;GO:0015405;GO:0016817;GO:0003674;GO:0016887;GO:0042626;GO:0042623;GO:0015399;GO:0022804;GO:0016787;GO:0022890;GO:0003824;GO:0043492;GO:0016462;GO:0015078;GO:0036442;GO:0016820;GO:0046933;GO:0044769;GO:0022891;GO:0005215;GO:0022892;GO:0015075;GO:0015077;GO:0008324;GO:0042625;GO:0017111;GO:0022853;	transmembrane transporter activity;proton-transporting ATPase activity, rotational mechanism;hydrolase activity, acting on acid anhydrides, in phosphorus-containing anhydrides;cation-transporting ATPase activity;P-P-bond-hydrolysis-driven transmembrane transporter activity;hydrolase activity, acting on acid anhydrides;molecular_function;ATPase activity;ATPase activity, coupled to transmembrane movement of substances;ATPase activity, coupled;primary active transmembrane transporter activity;active transmembrane transporter activity;hydrolase activity;inorganic cation transmembrane transporter activity;catalytic activity;ATPase activity, coupled to movement of substances;pyrophosphatase activity;hydrogen ion transmembrane transporter activity;hydrogen-exporting ATPase activity;hydrolase activity, acting on acid anhydrides, catalyzing transmembrane movement of substances;proton-transporting ATP synthase activity, rotational mechanism;ATPase activity, coupled to transmembrane movement of ions, rotational mechanism;substrate-specific transmembrane transporter activity;transporter activity;substrate-specific transporter activity;ion transmembrane transporter activity;monovalent inorganic cation transmembrane transporter activity;cation transmembrane transporter activity;ATPase coupled ion transmembrane transporter activity;nucleoside-triphosphatase activity;active ion transmembrane transporter activity;	3;8;5;7;6;4;1;8;6;9;5;4;3;7;2;10;6;9;8;5;8;7;4;2;3;5;8;6;6;7;5;	K02134	map00190;map01100;map05010;map05012;map05016;	Oxidative phosphorylation;Metabolic pathways;Alzheimer's disease;Parkinson's disease;Huntington's disease;	IPR001469;IPR020546;	ATP synthase, F1 complex, delta/epsilon subunit;ATP synthase, F1 complex, delta/epsilon subunit, N-terminal;	mitochondria	At5g47030	295.0	C	[C] Energy production and conversion;
Sspon.01G0057530-1D	Sspon.01G0057530-1D	Down	0.330447952	0.648633357	1.191037486	1.569883244	0.40048419	0.679405193	1.360195985	1.63500638	0.4645739	0.724437149	1.441195772	1.554699392	0.58247	0.00303950662884	0.83882	0.0301856373808	0.29944	0.00036204127049	0.43123	1.06796555059e-05													IPR003010;	Carbon-nitrogen hydrolase;	cytosol	At5g12040	264.0	E	[E] Amino acid transport and metabolism;
Sspon.03G0029430-1B	Sspon.03G0029430-1B	Down	0.570889565	1.364275636	1.263205097	1.150434942	0.552463691	1.335413869	1.27466012	0.623272857	0.670057728	1.397023687	1.190602261	0.607700548	0.43777	4.61570268895e-05	1.56566	0.0674592206207	0.481	0.000137792508723	1.72029	0.0332278944756													IPR000811;IPR035090;	Glycosyl transferase, family 35;Phosphorylase pyridoxal-phosphate attachment site;	cytosol	At3g46970	834.0	G	[G] Carbohydrate transport and metabolism;
Sspon.08G0013440-3D	Sspon.08G0013440-3D	Down	0.50781435	1.286832388	1.303651879	0.645826045	0.66237699	1.178071059	1.438490486	0.863447642	0.652659847	1.379551598	1.448384304	0.632893412	0.47415	0.000927156178752	1.95621	0.00149748004212	0.43499	0.000322032850496	1.79466	0.00391414310522	GO:0044699;GO:0015992;GO:0015672;GO:0006818;GO:0006812;GO:0006811;GO:0006810;GO:0044765;GO:0008150;GO:0051234;GO:0051179;GO:1902578;	single-organism process;proton transport;monovalent inorganic cation transport;hydrogen transport;cation transport;ion transport;transport;single-organism transport;biological_process;establishment of localization;localization;single-organism localization;	2;6;7;5;6;5;4;4;1;3;2;3;	GO:0098588;GO:0043229;GO:0043227;GO:0043226;GO:0005737;GO:0044446;GO:0031090;GO:0005773;GO:0016021;GO:0016020;GO:0044444;GO:0005774;GO:0044437;GO:0031224;GO:0098805;GO:0043231;GO:0044464;GO:0005623;GO:0005622;GO:0005575;GO:0044424;GO:0044425;GO:0044422;	bounding membrane of organelle;intracellular organelle;membrane-bounded organelle;organelle;cytoplasm;intracellular organelle part;organelle membrane;vacuole;integral component of membrane;membrane;cytoplasmic part;vacuolar membrane;vacuolar part;intrinsic component of membrane;whole membrane;intracellular membrane-bounded organelle;cell part;cell;intracellular;cellular_component;intracellular part;membrane part;organelle part;	4;3;3;2;4;3;3;5;4;2;4;4;4;3;3;4;2;2;3;1;3;2;2;	GO:0003674;GO:0005488;GO:0043167;GO:0004427;GO:0009678;GO:0015399;GO:0005215;GO:0046872;GO:0022804;GO:0016787;GO:0043169;GO:0003824;GO:0016818;GO:0016817;GO:0016462;GO:0022857;GO:0015405;	molecular_function;binding;ion binding;inorganic diphosphatase activity;hydrogen-translocating pyrophosphatase activity;primary active transmembrane transporter activity;transporter activity;metal ion binding;active transmembrane transporter activity;hydrolase activity;cation binding;catalytic activity;hydrolase activity, acting on acid anhydrides, in phosphorus-containing anhydrides;hydrolase activity, acting on acid anhydrides;pyrophosphatase activity;transmembrane transporter activity;P-P-bond-hydrolysis-driven transmembrane transporter activity;	1;2;3;7;7;5;2;5;4;3;4;2;5;4;6;3;6;	K23025			IPR004131;	Pyrophosphate-energised proton pump;	plasma membrane	183222788	654.0	C	[C] Energy production and conversion	COG3808	Na+ or H+-translocating membrane pyrophosphatase
Sspon.01G0002360-1A	Sspon.01G0002360-1A	Up	1.483853513	0.299162028	1.652724107	0.286354553	1.425369027	0.260582867	1.946781058	0.458292672	1.654963177	0.385612488	1.876787757	0.269516753	4.828	0.000102942656266	5.39981	0.000156743844233	0.83344	0.0536782197294	0.93215	0.762018233175													IPR020059;IPR020058;IPR014729;IPR001412;IPR020056;IPR011035;IPR020061;IPR000924;IPR010987;	Glutamyl/glutaminyl-tRNA synthetase, class Ib, anti-codon binding domain;Glutamyl/glutaminyl-tRNA synthetase, class Ib, catalytic domain;Rossmann-like alpha/beta/alpha sandwich fold;Aminoacyl-tRNA synthetase, class I, conserved site;Ribosomal protein L25/Gln-tRNA synthetase, beta-barrel domain;Ribosomal protein L25/Gln-tRNA synthetase, anti-codon-binding domain;Glutamyl/glutaminyl-tRNA synthetase, class Ib, alpha-bundle domain;Glutamyl/glutaminyl-tRNA synthetase;Glutathione S-transferase, C-terminal-like;	cytosol	At5g26707	953.0	J	[J] Translation, ribosomal structure and biogenesis;
Sspon.01G0058110-1D	Sspon.01G0058110-1D	Up	1.237549995	0.924100958	0.173609564	1.424732789	1.230274431	0.810051926	0.297594044	1.673249372	1.480668578	0.787195181	0.272207801	1.68876536	1.56602	0.00678700331267	0.15531	0.000134777287116	5.31132	0.000295365543061	0.52674	0.00138112992212													IPR024949;IPR000916;IPR023393;	Bet v I type allergen;Bet v I/Major latex protein;START-like domain;	cytosol
Sspon.01G0027400-2B	Sspon.01G0027400-2B	Down	0.902437463	1.622517949	0.778799104	0.62552705	0.995344583	1.435203732	0.774189418	0.734970503	1.047660859	1.508903828	0.886321855	0.688123657	0.64499	0.00144116476592	1.19071	0.0547647058928	1.20749	0.0396183055279	2.22912	0.000183879256628										K01580	map00250;map00410;map00430;map00650;map01100;map01110;map01120;map04727;map04940;	"Alanine, aspartate and glutamate metabolism";beta-Alanine metabolism;Taurine and hypotaurine metabolism;Butanoate metabolism;Metabolic pathways;Biosynthesis of secondary metabolites;Microbial metabolism in diverse environments;GABAergic synapse;Type I diabetes mellitus;	IPR015424;IPR015422;IPR010107;IPR002129;IPR015421;	Pyridoxal phosphate-dependent transferase;Pyridoxal phosphate-dependent transferase, subdomain 2;Glutamate decarboxylase;Pyridoxal phosphate-dependent decarboxylase;Pyridoxal phosphate-dependent transferase, major region, subdomain 1;	cytosol	At5g17330	843.0	E	[E] Amino acid transport and metabolism;
Sspon.03G0021510-1P	Sspon.03G0021510-1P	Down	0.183945331	1.383557675	1.170124721	1.209379314	0.15237717	1.218270501	1.204044601	1.372310323	0.217029439	1.378400787	1.230851531	1.279708606	0.13903	3.75611127897e-05	0.93361	0.164848633658	0.15349	2.40947975443e-06	1.03077	0.611025097959	GO:0034728;GO:0071103;GO:0022607;GO:0006461;GO:0070271;GO:0043933;GO:0050896;GO:0009414;GO:0009415;GO:0071840;GO:0016043;GO:0031497;GO:0006323;GO:0065003;GO:0044085;GO:0065004;GO:0034622;GO:0006334;GO:0071824;GO:0009987;GO:0006950;GO:0008150;GO:0001101;GO:0042221;GO:0010035;GO:0051276;GO:1901700;GO:0009628;GO:0006325;GO:0006333;GO:0006996;GO:0071822;	nucleosome organization;DNA conformation change;cellular component assembly;protein complex assembly;protein complex biogenesis;macromolecular complex subunit organization;response to stimulus;response to water deprivation;response to water;cellular component organization or biogenesis;cellular component organization;chromatin assembly;DNA packaging;macromolecular complex assembly;cellular component biogenesis;protein-DNA complex assembly;cellular macromolecular complex assembly;nucleosome assembly;protein-DNA complex subunit organization;cellular process;response to stress;biological_process;response to acid chemical;response to chemical;response to inorganic substance;chromosome organization;response to oxygen-containing compound;response to abiotic stimulus;chromatin organization;chromatin assembly or disassembly;organelle organization;protein complex subunit organization;	6;6;4;5;4;4;2;4;4;2;3;6;7;5;3;6;6;6;5;2;3;1;4;3;4;5;4;3;5;6;4;5;	GO:0000786;GO:0031974;GO:0044815;GO:0043229;GO:0043228;GO:0000785;GO:0043227;GO:0043226;GO:0009579;GO:0005575;GO:0009536;GO:0031090;GO:0031981;GO:0005730;GO:0005773;GO:0005634;GO:0016020;GO:0005774;GO:0043234;GO:0044437;GO:0030054;GO:0005694;GO:0005737;GO:0009507;GO:0098588;GO:0055044;GO:0005911;GO:0005886;GO:0009506;GO:0032991;GO:0043231;GO:0043232;GO:0043233;GO:0005829;GO:0044464;GO:0005623;GO:0005622;GO:0044446;GO:0070013;GO:0044444;GO:0071944;GO:0044428;GO:0044424;GO:0032993;GO:0044427;GO:0098805;GO:0044422;	nucleosome;membrane-enclosed lumen;DNA packaging complex;intracellular organelle;non-membrane-bounded organelle;chromatin;membrane-bounded organelle;organelle;thylakoid;cellular_component;plastid;organelle membrane;nuclear lumen;nucleolus;vacuole;nucleus;membrane;vacuolar membrane;protein complex;vacuolar part;cell junction;chromosome;cytoplasm;chloroplast;bounding membrane of organelle;symplast;cell-cell junction;plasma membrane;plasmodesma;macromolecular complex;intracellular membrane-bounded organelle;intracellular non-membrane-bounded organelle;organelle lumen;cytosol;cell part;cell;intracellular;intracellular organelle part;intracellular organelle lumen;cytoplasmic part;cell periphery;nuclear part;intracellular part;protein-DNA complex;chromosomal part;whole membrane;organelle part;	4;2;4;3;3;3;3;2;4;1;5;3;5;5;5;5;2;4;3;4;2;5;4;6;4;2;3;3;3;2;4;4;3;5;2;2;3;3;4;4;3;4;3;3;4;3;2;	GO:0003674;GO:0003676;GO:1901363;GO:0005488;GO:0003677;GO:0097159;	molecular_function;nucleic acid binding;heterocyclic compound binding;binding;DNA binding;organic cyclic compound binding;	1;4;3;2;5;3;				IPR001951;IPR019809;IPR009072;	Histone H4;Histone H4, conserved site;Histone-fold;	chloroplast	At5g59970	176.0	B	[B] Chromatin structure and dynamics;
Sspon.03G0022730-2B	Sspon.03G0022730-2B	Down	0.69900276	1.265061444	0.662076512	1.357397031	0.627051292	1.037177854	0.878625829	1.304839231	0.748732982	1.33503201	0.644615821	1.440387234	0.57042	0.0057261558641	0.53266	0.0016732627797	0.94942	0.680561842078	0.88657	0.189333670475													IPR001891;IPR012302;IPR016040;IPR012301;	Malic oxidoreductase;Malic enzyme, NAD-binding;NAD(P)-binding domain;Malic enzyme, N-terminal domain;	chloroplast	At1g79750	681.0	C	[C] Energy production and conversion;
Sspon.04G0030170-1B	Sspon.04G0030170-1B	Up	1.427188258	0.805051837	0.840155328	0.968396543	1.196996603	0.637934465	0.92256453	1.134158113	1.295085953	0.763228283	0.959849093	1.049390994	1.77647	0.00238988144969	0.86377	0.073925568557	1.43955	0.0061518849914	0.69995	0.0104577869867	GO:0009987;GO:0009058;GO:0008152;GO:0043094;GO:0044249;GO:0009853;GO:0009854;GO:0008150;GO:0044237;	cellular process;biosynthetic process;metabolic process;cellular metabolic compound salvage;cellular biosynthetic process;photorespiration;oxidative photosynthetic carbon pathway;biological_process;cellular metabolic process;	2;3;2;5;4;6;6;1;3;	GO:0043226;GO:0042579;GO:0043229;GO:0043227;GO:0005737;GO:0005777;GO:0043231;GO:0044464;GO:0005623;GO:0005622;GO:0005575;GO:0044444;GO:0044424;	organelle;microbody;intracellular organelle;membrane-bounded organelle;cytoplasm;peroxisome;intracellular membrane-bounded organelle;cell part;cell;intracellular;cellular_component;cytoplasmic part;intracellular part;	2;5;3;3;4;6;4;2;2;3;1;4;3;	GO:0051287;GO:0008465;GO:0003674;GO:0005488;GO:1901363;GO:1901265;GO:0016491;GO:0050662;GO:0000166;GO:0036094;GO:0003824;GO:0048037;GO:0016614;GO:0016616;GO:0097159;	NAD binding;glycerate dehydrogenase activity;molecular_function;binding;heterocyclic compound binding;nucleoside phosphate binding;oxidoreductase activity;coenzyme binding;nucleotide binding;small molecule binding;catalytic activity;cofactor binding;oxidoreductase activity, acting on CH-OH group of donors;oxidoreductase activity, acting on the CH-OH group of donors, NAD or NADP as acceptor;organic cyclic compound binding;	5;6;1;2;3;4;3;4;4;3;2;3;4;5;3;	K15893	map00260;map00630;map01100;map01110;map01130;map01200;	"Glycine, serine and threonine metabolism";Glyoxylate and dicarboxylate metabolism;Metabolic pathways;Biosynthesis of secondary metabolites;Biosynthesis of antibiotics;Carbon metabolism;	IPR006140;IPR006139;IPR016040;IPR029752;	D-isomer specific 2-hydroxyacid dehydrogenase, NAD-binding domain;D-isomer specific 2-hydroxyacid dehydrogenase, catalytic domain;NAD(P)-binding domain;D-isomer specific 2-hydroxyacid dehydrogenase, NAD-binding domain conserved site 1;	chloroplast	At1g68010	641.0	C	[C] Energy production and conversion;
Sspon.03G0021510-1A	Sspon.03G0021510-1A	Down	0.456705164	1.647920955	0.56518122	1.300568806	0.423533225	1.375745826	0.596764465	1.536076867	0.518155865	1.69208666	0.521492123	1.365768825	0.29654	0.000422215727638	0.40059	0.00033533009714	0.83068	0.0544725391105	1.12215	0.231150752585	GO:0034728;GO:0071103;GO:0022607;GO:0031497;GO:0070271;GO:0043933;GO:0071840;GO:0016043;GO:0006323;GO:0065003;GO:0044085;GO:0065004;GO:0034622;GO:0006334;GO:0071824;GO:0009987;GO:0008150;GO:0051276;GO:0006461;GO:0006325;GO:0006333;GO:0006996;GO:0071822;	nucleosome organization;DNA conformation change;cellular component assembly;chromatin assembly;protein complex biogenesis;macromolecular complex subunit organization;cellular component organization or biogenesis;cellular component organization;DNA packaging;macromolecular complex assembly;cellular component biogenesis;protein-DNA complex assembly;cellular macromolecular complex assembly;nucleosome assembly;protein-DNA complex subunit organization;cellular process;biological_process;chromosome organization;protein complex assembly;chromatin organization;chromatin assembly or disassembly;organelle organization;protein complex subunit organization;	6;6;4;6;4;4;2;3;7;5;3;6;6;6;5;2;1;5;5;5;6;4;5;	GO:0031974;GO:0044815;GO:0043229;GO:0043228;GO:0000785;GO:0000786;GO:0043227;GO:0043226;GO:0009579;GO:0005575;GO:0009536;GO:0031090;GO:0031981;GO:0005730;GO:0005773;GO:0005634;GO:0016020;GO:0005774;GO:0044437;GO:0030054;GO:0005694;GO:0005737;GO:0009507;GO:0098588;GO:0055044;GO:0005911;GO:0005886;GO:0009506;GO:0043234;GO:0032991;GO:0043231;GO:0043232;GO:0043233;GO:0005829;GO:0044464;GO:0005623;GO:0005622;GO:0044446;GO:0070013;GO:0044444;GO:0071944;GO:0044428;GO:0044424;GO:0032993;GO:0044427;GO:0098805;GO:0044422;	membrane-enclosed lumen;DNA packaging complex;intracellular organelle;non-membrane-bounded organelle;chromatin;nucleosome;membrane-bounded organelle;organelle;thylakoid;cellular_component;plastid;organelle membrane;nuclear lumen;nucleolus;vacuole;nucleus;membrane;vacuolar membrane;vacuolar part;cell junction;chromosome;cytoplasm;chloroplast;bounding membrane of organelle;symplast;cell-cell junction;plasma membrane;plasmodesma;protein complex;macromolecular complex;intracellular membrane-bounded organelle;intracellular non-membrane-bounded organelle;organelle lumen;cytosol;cell part;cell;intracellular;intracellular organelle part;intracellular organelle lumen;cytoplasmic part;cell periphery;nuclear part;intracellular part;protein-DNA complex;chromosomal part;whole membrane;organelle part;	2;4;3;3;3;4;3;2;4;1;5;3;5;5;5;5;2;4;4;2;5;4;6;4;2;3;3;3;3;2;4;4;3;5;2;2;3;3;4;4;3;4;3;3;4;3;2;	GO:0003674;GO:0003677;GO:1901363;GO:0005488;GO:0003676;GO:0097159;	molecular_function;DNA binding;heterocyclic compound binding;binding;nucleic acid binding;organic cyclic compound binding;	1;5;3;2;4;3;	K11254	map05034;map05203;map05322;	Alcoholism;Viral carcinogenesis;Systemic lupus erythematosus;	IPR001951;IPR019809;IPR009072;IPR035425;	Histone H4;Histone H4, conserved site;Histone-fold;CENP-T/Histone H4, histone fold;	nucleus	At5g59970	181.0	B	[B] Chromatin structure and dynamics;
Sspon.04G0017360-3C	Sspon.04G0017360-3C	Down	0.486867008	0.941357466	0.90685074	1.629637349	0.530265362	0.812253985	0.970533454	1.745790209	0.593704324	0.832707911	0.954414065	1.595618126	0.62283	0.00303049070384	0.56966	0.000132995487583	0.56884	0.000365771248617	0.52028	0.000194977956809	GO:0009167;GO:0044281;GO:0009161;GO:1901360;GO:0044712;GO:0044710;GO:0018198;GO:0018193;GO:0016310;GO:0009205;GO:0046034;GO:0046031;GO:0032787;GO:0043436;GO:0046128;GO:0009179;GO:0046483;GO:1901564;GO:0019538;GO:0016052;GO:0006163;GO:0006165;GO:0009141;GO:0009144;GO:0050821;GO:0044267;GO:1901575;GO:0009199;GO:0044260;GO:0070997;GO:0016043;GO:0065007;GO:0071840;GO:0019637;GO:0065008;GO:0019318;GO:0017014;GO:0043412;GO:0036211;GO:0008150;GO:0008152;GO:0044723;GO:0009150;GO:0044724;GO:0031647;GO:0044763;GO:0006753;GO:0006757;GO:0006732;GO:0006733;GO:0034641;GO:0009123;GO:0009126;GO:0009259;GO:0044699;GO:0006139;GO:0042278;GO:0046939;GO:0035606;GO:0009987;GO:0006725;GO:0007010;GO:0009132;GO:0009135;GO:0055086;GO:0006082;GO:0005996;GO:1901135;GO:0043170;GO:0006807;GO:0051186;GO:0006006;GO:0046496;GO:0009185;GO:0019752;GO:0008219;GO:0019693;GO:0072521;GO:0006091;GO:0006090;GO:0072524;GO:0006096;GO:0012501;GO:1902589;GO:0071704;GO:0006915;GO:0018119;GO:0006464;GO:0051402;GO:0009117;GO:0009116;GO:0009119;GO:0009056;GO:0006996;GO:0044238;GO:0007017;GO:0005975;GO:0044237;GO:1901657;GO:0006796;GO:0006793;GO:0000226;GO:0019362;	purine ribonucleoside monophosphate metabolic process;small molecule metabolic process;ribonucleoside monophosphate metabolic process;organic cyclic compound metabolic process;single-organism catabolic process;single-organism metabolic process;peptidyl-cysteine modification;peptidyl-amino acid modification;phosphorylation;purine ribonucleoside triphosphate metabolic process;ATP metabolic process;ADP metabolic process;monocarboxylic acid metabolic process;oxoacid metabolic process;purine ribonucleoside metabolic process;purine ribonucleoside diphosphate metabolic process;heterocycle metabolic process;organonitrogen compound metabolic process;protein metabolic process;carbohydrate catabolic process;purine nucleotide metabolic process;nucleoside diphosphate phosphorylation;nucleoside triphosphate metabolic process;purine nucleoside triphosphate metabolic process;protein stabilization;cellular protein metabolic process;organic substance catabolic process;ribonucleoside triphosphate metabolic process;cellular macromolecule metabolic process;neuron death;cellular component organization;biological regulation;cellular component organization or biogenesis;organophosphate metabolic process;regulation of biological quality;hexose metabolic process;protein nitrosylation;macromolecule modification;protein modification process;biological_process;metabolic process;single-organism carbohydrate metabolic process;purine ribonucleotide metabolic process;single-organism carbohydrate catabolic process;regulation of protein stability;single-organism cellular process;nucleoside phosphate metabolic process;ATP generation from ADP;coenzyme metabolic process;oxidoreduction coenzyme metabolic process;cellular nitrogen compound metabolic process;nucleoside monophosphate metabolic process;purine nucleoside monophosphate metabolic process;ribonucleotide metabolic process;single-organism process;nucleobase-containing compound metabolic process;purine nucleoside metabolic process;nucleotide phosphorylation;peptidyl-cysteine S-trans-nitrosylation;cellular process;cellular aromatic compound metabolic process;cytoskeleton organization;nucleoside diphosphate metabolic process;purine nucleoside diphosphate metabolic process;nucleobase-containing small molecule metabolic process;organic acid metabolic process;monosaccharide metabolic process;carbohydrate derivative metabolic process;macromolecule metabolic process;nitrogen compound metabolic process;cofactor metabolic process;glucose metabolic process;nicotinamide nucleotide metabolic process;ribonucleoside diphosphate metabolic process;carboxylic acid metabolic process;cell death;ribose phosphate metabolic process;purine-containing compound metabolic process;generation of precursor metabolites and energy;pyruvate metabolic process;pyridine-containing compound metabolic process;glycolytic process;programmed cell death;single-organism organelle organization;organic substance metabolic process;apoptotic process;peptidyl-cysteine S-nitrosylation;cellular protein modification process;neuron apoptotic process;nucleotide metabolic process;nucleoside metabolic process;ribonucleoside metabolic process;catabolic process;organelle organization;primary metabolic process;microtubule-based process;carbohydrate metabolic process;cellular metabolic process;glycosyl compound metabolic process;phosphate-containing compound metabolic process;phosphorus metabolic process;microtubule cytoskeleton organization;pyridine nucleotide metabolic process;	8;4;7;4;4;3;8;7;6;8;8;8;7;5;7;8;4;4;4;5;6;7;6;7;5;5;4;7;4;5;3;2;2;4;3;6;7;5;5;1;2;4;7;5;4;3;5;5;5;6;4;6;7;6;2;4;6;7;9;2;4;5;6;7;4;4;5;4;4;3;4;7;7;7;6;4;5;5;4;8;5;6;5;4;3;6;8;6;6;6;5;6;3;4;3;4;4;3;4;5;4;5;6;	GO:0043231;GO:0043232;GO:0005829;GO:0044424;GO:0043229;GO:0043228;GO:0005622;GO:0043227;GO:0043226;GO:0005856;GO:0044444;GO:0005737;GO:0005634;GO:0044464;GO:0005623;GO:0015630;GO:0005575;	intracellular membrane-bounded organelle;intracellular non-membrane-bounded organelle;cytosol;intracellular part;intracellular organelle;non-membrane-bounded organelle;intracellular;membrane-bounded organelle;organelle;cytoskeleton;cytoplasmic part;cytoplasm;nucleus;cell part;cell;microtubule cytoskeleton;cellular_component;	4;4;5;3;3;3;3;3;2;5;4;4;5;2;2;6;1;	GO:0051287;GO:1901363;GO:0043891;GO:0000166;GO:0016740;GO:0003674;GO:0005488;GO:1901265;GO:0016769;GO:0008017;GO:0004365;GO:0003824;GO:0008092;GO:0097159;GO:0016620;GO:0016491;GO:0032403;GO:0035605;GO:0048037;GO:0005515;GO:0044877;GO:0050662;GO:0050661;GO:0015631;GO:0036094;GO:0016903;	NAD binding;heterocyclic compound binding;glyceraldehyde-3-phosphate dehydrogenase (NAD(P)+) (phosphorylating) activity;nucleotide binding;transferase activity;molecular_function;binding;nucleoside phosphate binding;transferase activity, transferring nitrogenous groups;microtubule binding;glyceraldehyde-3-phosphate dehydrogenase (NAD+) (phosphorylating) activity;catalytic activity;cytoskeletal protein binding;organic cyclic compound binding;oxidoreductase activity, acting on the aldehyde or oxo group of donors, NAD or NADP as acceptor;oxidoreductase activity;protein complex binding;peptidyl-cysteine S-nitrosylase activity;cofactor binding;protein binding;macromolecular complex binding;coenzyme binding;NADP binding;tubulin binding;small molecule binding;oxidoreductase activity, acting on the aldehyde or oxo group of donors;	5;3;6;4;3;1;2;4;4;5;7;2;4;3;5;3;4;5;3;3;3;4;5;5;3;4;				IPR020831;IPR020828;IPR020829;IPR016040;	Glyceraldehyde/Erythrose phosphate dehydrogenase family;Glyceraldehyde 3-phosphate dehydrogenase, NAD(P) binding domain;Glyceraldehyde 3-phosphate dehydrogenase, catalytic domain;NAD(P)-binding domain;	cytosol	At1g16300	539.0	G	[G] Carbohydrate transport and metabolism;
Sspon.01G0044710-2C	Sspon.01G0044710-2C	Down	0.625140747	0.967752494	1.49820629	0.463412239	0.645742229	0.894760271	1.688575244	0.863599466	0.629814868	1.095341591	1.544554715	1.083099846	0.64259	0.0039344633354	1.96312	0.0152594103534	0.40173	8.15950871042e-05	1.22727	0.3924350666													IPR001478;IPR008915;	PDZ domain;Peptidase M50;	chloroplast	434394082	329.0	OK	[O] Posttranslational modification, protein turnover, chaperones [K] Transcription	COG0750	Membrane-associated protease RseP, regulator of RpoE activity
Sspon.04G0021320-4D	Sspon.04G0021320-4D	Up	1.209157901	0.016068184	2.544298763	0.102137258	1.226512697	0.113020429	2.762412123	0.005557498	1.213978677	0.026139322	2.741843476	0.038873671	23.51155	3.07701203552e-06	54.91329	3.93903725728e-06	0.45345	3.02155381812e-05	1.05908	0.948292117582	GO:0044237;GO:0044248;GO:0042744;GO:0044699;GO:0044710;GO:0044712;GO:0009987;GO:0072593;GO:0042743;GO:0044763;GO:0008152;GO:0009056;GO:0006979;GO:0050896;GO:0006950;GO:0008150;	cellular metabolic process;cellular catabolic process;hydrogen peroxide catabolic process;single-organism process;single-organism metabolic process;single-organism catabolic process;cellular process;reactive oxygen species metabolic process;hydrogen peroxide metabolic process;single-organism cellular process;metabolic process;catabolic process;response to oxidative stress;response to stimulus;response to stress;biological_process;	3;4;4;2;3;4;2;4;5;3;2;3;4;2;3;1;	GO:0043229;GO:0043227;GO:0043226;GO:0005737;GO:0005739;GO:0043231;GO:0044464;GO:0005623;GO:0005622;GO:0005575;GO:0044444;GO:0044424;	intracellular organelle;membrane-bounded organelle;organelle;cytoplasm;mitochondrion;intracellular membrane-bounded organelle;cell part;cell;intracellular;cellular_component;cytoplasmic part;intracellular part;	3;3;2;4;5;4;2;2;3;1;4;3;	GO:0003674;GO:0005488;GO:0043167;GO:0016491;GO:0043169;GO:1901363;GO:0016684;GO:0020037;GO:0016209;GO:0003824;GO:0046872;GO:0046906;GO:0097159;GO:0004096;GO:0004601;	molecular_function;binding;ion binding;oxidoreductase activity;cation binding;heterocyclic compound binding;oxidoreductase activity, acting on peroxide as acceptor;heme binding;antioxidant activity;catalytic activity;metal ion binding;tetrapyrrole binding;organic cyclic compound binding;catalase activity;peroxidase activity;	1;2;3;3;4;3;4;5;2;2;5;4;3;4;3;	K03781	map00380;map00630;map01110;map01130;map01200;map04011;map04068;map04146;map04211;map04212;map04213;map05014;	Tryptophan metabolism;Glyoxylate and dicarboxylate metabolism;Biosynthesis of secondary metabolites;Biosynthesis of antibiotics;Carbon metabolism;MAPK signaling pathway - yeast;FoxO signaling pathway;Peroxisome;Longevity regulating pathway;Longevity regulating pathway - worm;Longevity regulating pathway - multiple species;Amyotrophic lateral sclerosis (ALS);	IPR024711;IPR002226;IPR024708;IPR018028;IPR020835;IPR010582;IPR011614;	Catalase, mono-functional, haem-containing, clades 1 and 3;Catalase haem-binding site;Catalase active site;Catalase, mono-functional, haem-containing;Catalase-like domain;Catalase immune-responsive domain;Catalase core domain;	cytosol	At1g20630	763.0	P	[P] Inorganic ion transport and metabolism;
Sspon.02G0023390-4P	Sspon.02G0023390-4P	Down	0.619218686	1.166109356	1.478207088	0.771452601	0.574358322	1.11642828	1.619273599	0.711627221	0.672818758	1.111711613	1.375480843	0.783313632	0.54987	0.000107345057651	1.9736	0.000577374866372	0.41726	0.000337162437982	1.49764	0.000182869389391	GO:0006807;GO:0044249;GO:0044237;GO:0034645;GO:1901564;GO:0043043;GO:0071704;GO:0010467;GO:0043604;GO:0044267;GO:1901566;GO:0043170;GO:1901576;GO:0044260;GO:0009987;GO:0009058;GO:0009059;GO:0008150;GO:0008152;GO:0044271;GO:0044238;GO:0019538;GO:0034641;GO:0043603;GO:0006518;GO:0006412;	nitrogen compound metabolic process;cellular biosynthetic process;cellular metabolic process;cellular macromolecule biosynthetic process;organonitrogen compound metabolic process;peptide biosynthetic process;organic substance metabolic process;gene expression;amide biosynthetic process;cellular protein metabolic process;organonitrogen compound biosynthetic process;macromolecule metabolic process;organic substance biosynthetic process;cellular macromolecule metabolic process;cellular process;biosynthetic process;macromolecule biosynthetic process;biological_process;metabolic process;cellular nitrogen compound biosynthetic process;primary metabolic process;protein metabolic process;cellular nitrogen compound metabolic process;cellular amide metabolic process;peptide metabolic process;translation;	3;4;3;5;4;6;3;5;6;5;5;4;4;4;2;3;5;1;2;5;3;4;4;5;5;6;	GO:0022626;GO:0005911;GO:0022625;GO:1990904;GO:0031974;GO:0043229;GO:0043228;GO:0005773;GO:0015934;GO:0043227;GO:0043226;GO:0030054;GO:0005737;GO:0044446;GO:0009536;GO:0031981;GO:0005730;GO:0005618;GO:0005634;GO:0016020;GO:0030529;GO:0009507;GO:0071944;GO:0044391;GO:0055044;GO:0005886;GO:0030312;GO:0009506;GO:0005840;GO:0032991;GO:0043231;GO:0043232;GO:0043233;GO:0005829;GO:0044464;GO:0005623;GO:0005622;GO:0005575;GO:0070013;GO:0044444;GO:0044445;GO:0044428;GO:0044424;GO:0044422;	cytosolic ribosome;cell-cell junction;cytosolic large ribosomal subunit;ribonucleoprotein complex;membrane-enclosed lumen;intracellular organelle;non-membrane-bounded organelle;vacuole;large ribosomal subunit;membrane-bounded organelle;organelle;cell junction;cytoplasm;intracellular organelle part;plastid;nuclear lumen;nucleolus;cell wall;nucleus;membrane;intracellular ribonucleoprotein complex;chloroplast;cell periphery;ribosomal subunit;symplast;plasma membrane;external encapsulating structure;plasmodesma;ribosome;macromolecular complex;intracellular membrane-bounded organelle;intracellular non-membrane-bounded organelle;organelle lumen;cytosol;cell part;cell;intracellular;cellular_component;intracellular organelle lumen;cytoplasmic part;cytosolic part;nuclear part;intracellular part;organelle part;	6;3;6;3;2;3;3;5;5;3;2;2;4;3;5;5;5;4;5;2;4;6;3;4;2;3;3;3;5;2;4;4;3;5;2;2;3;1;4;4;5;4;3;2;	GO:0003674;GO:0005198;GO:0003735;	molecular_function;structural molecule activity;structural constituent of ribosome;	1;2;3;	K02930	map03010;	Ribosome;	IPR025755;IPR002136;IPR013000;IPR023574;	60S ribosomal protein L4, C-terminal domain;Ribosomal protein L4/L1e;Ribosomal protein L4/L1e, eukaryotic/archaeal, conserved site;Ribosomal protein L4 domain;	cytosol	At3g09630	619.0	A	[A] RNA processing and modification;
Sspon.07G0014080-1A	Sspon.07G0014080-1A	Up	1.282920191	0.606970563	1.792019726	0.556858363	1.190673323	0.583091149	1.853446726	0.687623417	1.10089949	0.550130644	1.794412986	0.000953422	2.05408	0.00037434398868	4.36785	0.00271267465119	0.65709	0.000380967009549	1.39726	0.478416971504	GO:0080090;GO:0019222;GO:2000112;GO:0006139;GO:0006526;GO:0009694;GO:0009695;GO:0044281;GO:0044282;GO:0044283;GO:1901362;GO:1901360;GO:0032774;GO:0044712;GO:0044710;GO:0044711;GO:0042440;GO:0009750;GO:0006544;GO:0006546;GO:0010256;GO:0010033;GO:0000096;GO:0033238;GO:0006766;GO:0060255;GO:0032787;GO:2001141;GO:0043436;GO:0072511;GO:0042450;GO:0009071;GO:0009072;GO:0046483;GO:1901564;GO:1901565;GO:1901566;GO:0034284;GO:0016054;GO:0016053;GO:0019637;GO:0019438;GO:0033559;GO:0051252;GO:2000282;GO:0006591;GO:0009063;GO:0006807;GO:0009064;GO:0009069;GO:0043170;GO:0006808;GO:0072330;GO:1901576;GO:1901575;GO:0051186;GO:0044260;GO:2000013;GO:1900079;GO:0019216;GO:0051188;GO:0016043;GO:0065007;GO:0071840;GO:0018130;GO:0006629;GO:0009308;GO:0009718;GO:0006812;GO:0006811;GO:0006810;GO:0009889;GO:0006816;GO:0050794;GO:0006950;GO:0008150;GO:0008152;GO:0009266;GO:0034654;GO:0051234;GO:0090407;GO:0046148;GO:0016070;GO:0008652;GO:0044271;GO:0008654;GO:0046394;GO:0046395;GO:0050896;GO:0009812;GO:0009813;GO:0006355;GO:0010556;GO:0006351;GO:0009117;GO:0006753;GO:0034285;GO:0006633;GO:0006631;GO:0006636;GO:0006732;GO:0006733;GO:0044248;GO:0044249;GO:0034641;GO:0034645;GO:0009651;GO:0044699;GO:0042304;GO:0009749;GO:0009399;GO:0010565;GO:0044765;GO:1901605;GO:1901607;GO:1901606;GO:1901700;GO:0006644;GO:0044238;GO:0006720;GO:0009240;GO:0006725;GO:0009744;GO:1903506;GO:0044106;GO:0006970;GO:0009409;GO:0044255;GO:0055086;GO:0042180;GO:0007030;GO:0070838;GO:0006081;GO:0006082;GO:1901135;GO:0044272;GO:0046490;GO:0046283;GO:0009084;GO:0009987;GO:0031326;GO:0031323;GO:0019752;GO:0090304;GO:0019288;GO:0009108;GO:0071941;GO:0046890;GO:0009106;GO:0006090;GO:0000820;GO:0006521;GO:0006520;GO:0019682;GO:0006796;GO:0006525;GO:0050789;GO:0071704;GO:0010467;GO:0097659;GO:0010468;GO:0019740;GO:0019217;GO:0000821;GO:0019219;GO:0019748;GO:0009058;GO:0009059;GO:0044763;GO:0051171;GO:0042221;GO:0009056;GO:0051179;GO:1902578;GO:0008610;GO:0009746;GO:0009628;GO:0090368;GO:0009743;GO:0006996;GO:0044237;GO:0008299;GO:0006790;GO:0006793;GO:0030001;	regulation of primary metabolic process;regulation of metabolic process;regulation of cellular macromolecule biosynthetic process;nucleobase-containing compound metabolic process;arginine biosynthetic process;jasmonic acid metabolic process;jasmonic acid biosynthetic process;small molecule metabolic process;small molecule catabolic process;small molecule biosynthetic process;organic cyclic compound biosynthetic process;organic cyclic compound metabolic process;RNA biosynthetic process;single-organism catabolic process;single-organism metabolic process;single-organism biosynthetic process;pigment metabolic process;response to fructose;glycine metabolic process;glycine catabolic process;endomembrane system organization;response to organic substance;sulfur amino acid metabolic process;regulation of cellular amine metabolic process;vitamin metabolic process;regulation of macromolecule metabolic process;monocarboxylic acid metabolic process;regulation of RNA biosynthetic process;oxoacid metabolic process;divalent inorganic cation transport;arginine biosynthetic process via ornithine;serine family amino acid catabolic process;aromatic amino acid family metabolic process;heterocycle metabolic process;organonitrogen compound metabolic process;organonitrogen compound catabolic process;organonitrogen compound biosynthetic process;response to monosaccharide;organic acid catabolic process;organic acid biosynthetic process;organophosphate metabolic process;aromatic compound biosynthetic process;unsaturated fatty acid metabolic process;regulation of RNA metabolic process;regulation of cellular amino acid biosynthetic process;ornithine metabolic process;cellular amino acid catabolic process;nitrogen compound metabolic process;glutamine family amino acid metabolic process;serine family amino acid metabolic process;macromolecule metabolic process;regulation of nitrogen utilization;monocarboxylic acid biosynthetic process;organic substance biosynthetic process;organic substance catabolic process;cofactor metabolic process;cellular macromolecule metabolic process;regulation of arginine biosynthetic process via ornithine;regulation of arginine biosynthetic process;regulation of lipid metabolic process;cofactor biosynthetic process;cellular component organization;biological regulation;cellular component organization or biogenesis;heterocycle biosynthetic process;lipid metabolic process;amine metabolic process;anthocyanin-containing compound biosynthetic process;cation transport;ion transport;transport;regulation of biosynthetic process;calcium ion transport;regulation of cellular process;response to stress;biological_process;metabolic process;response to temperature stimulus;nucleobase-containing compound biosynthetic process;establishment of localization;organophosphate biosynthetic process;pigment biosynthetic process;RNA metabolic process;cellular amino acid biosynthetic process;cellular nitrogen compound biosynthetic process;phospholipid biosynthetic process;carboxylic acid biosynthetic process;carboxylic acid catabolic process;response to stimulus;flavonoid metabolic process;flavonoid biosynthetic process;regulation of transcription, DNA-templated;regulation of macromolecule biosynthetic process;transcription, DNA-templated;nucleotide metabolic process;nucleoside phosphate metabolic process;response to disaccharide;fatty acid biosynthetic process;fatty acid metabolic process;unsaturated fatty acid biosynthetic process;coenzyme metabolic process;oxidoreduction coenzyme metabolic process;cellular catabolic process;cellular biosynthetic process;cellular nitrogen compound metabolic process;cellular macromolecule biosynthetic process;response to salt stress;single-organism process;regulation of fatty acid biosynthetic process;response to glucose;nitrogen fixation;regulation of cellular ketone metabolic process;single-organism transport;alpha-amino acid metabolic process;alpha-amino acid biosynthetic process;alpha-amino acid catabolic process;response to oxygen-containing compound;phospholipid metabolic process;primary metabolic process;isoprenoid metabolic process;isopentenyl diphosphate biosynthetic process;cellular aromatic compound metabolic process;response to sucrose;regulation of nucleic acid-templated transcription;cellular amine metabolic process;response to osmotic stress;response to cold;cellular lipid metabolic process;nucleobase-containing small molecule metabolic process;cellular ketone metabolic process;Golgi organization;divalent metal ion transport;cellular aldehyde metabolic process;organic acid metabolic process;carbohydrate derivative metabolic process;sulfur compound biosynthetic process;isopentenyl diphosphate metabolic process;anthocyanin-containing compound metabolic process;glutamine family amino acid biosynthetic process;cellular process;regulation of cellular biosynthetic process;regulation of cellular metabolic process;carboxylic acid metabolic process;nucleic acid metabolic process;isopentenyl diphosphate biosynthetic process, methylerythritol 4-phosphate pathway;coenzyme biosynthetic process;nitrogen cycle metabolic process;regulation of lipid biosynthetic process;lipoate metabolic process;pyruvate metabolic process;regulation of glutamine family amino acid metabolic process;regulation of cellular amino acid metabolic process;cellular amino acid metabolic process;glyceraldehyde-3-phosphate metabolic process;phosphate-containing compound metabolic process;arginine metabolic process;regulation of biological process;organic substance metabolic process;gene expression;nucleic acid-templated transcription;regulation of gene expression;nitrogen utilization;regulation of fatty acid metabolic process;regulation of arginine metabolic process;regulation of nucleobase-containing compound metabolic process;secondary metabolic process;biosynthetic process;macromolecule biosynthetic process;single-organism cellular process;regulation of nitrogen compound metabolic process;response to chemical;catabolic process;localization;single-organism localization;lipid biosynthetic process;response to hexose;response to abiotic stimulus;regulation of ornithine metabolic process;response to carbohydrate;organelle organization;cellular metabolic process;isoprenoid biosynthetic process;sulfur compound metabolic process;phosphorus metabolic process;metal ion transport;	4;3;6;4;8;8;8;4;5;5;5;4;6;4;3;4;4;8;7;8;4;4;5;5;5;4;7;6;5;7;7;7;5;4;4;5;5;6;5;5;4;5;6;5;6;6;5;3;6;6;4;3;7;4;4;4;4;7;7;5;5;3;2;2;5;4;5;6;6;5;4;4;9;3;3;1;2;4;5;3;5;5;5;5;5;5;6;6;2;4;5;6;5;6;6;5;6;6;5;7;5;6;4;4;4;5;5;2;6;8;5;5;4;5;6;6;4;5;3;5;6;4;7;7;5;4;4;4;4;4;5;8;4;4;4;5;6;5;7;2;5;4;6;5;6;6;4;5;5;8;6;5;4;5;5;7;2;3;5;7;5;3;6;7;5;4;3;5;3;4;3;3;2;3;5;7;3;6;5;4;3;5;4;4;7;	GO:0031976;GO:0043231;GO:0005829;GO:0044422;GO:0043229;GO:0009579;GO:0044435;GO:0044434;GO:0044424;GO:0031984;GO:0044446;GO:0044444;GO:0005737;GO:0009507;GO:0044464;GO:0005623;GO:0005622;GO:0009534;GO:0009536;GO:0043227;GO:0005575;GO:0043226;	plastid thylakoid;intracellular membrane-bounded organelle;cytosol;organelle part;intracellular organelle;thylakoid;plastid part;chloroplast part;intracellular part;organelle subcompartment;intracellular organelle part;cytoplasmic part;cytoplasm;chloroplast;cell part;cell;intracellular;chloroplast thylakoid;plastid;membrane-bounded organelle;cellular_component;organelle;	5;4;5;2;3;4;4;5;3;4;3;4;4;6;2;2;3;6;5;3;1;2;	GO:0098772;GO:1901363;GO:0035639;GO:0046872;GO:0032549;GO:0097367;GO:0003674;GO:0005488;GO:1901265;GO:0017076;GO:0005524;GO:0043168;GO:0032559;GO:0032555;GO:0032553;GO:0000166;GO:0043169;GO:0000287;GO:0043167;GO:0030554;GO:0097159;GO:0019207;GO:0001883;GO:0001882;GO:0030234;GO:0036094;GO:0010307;GO:0032550;	molecular function regulator;heterocyclic compound binding;purine ribonucleoside triphosphate binding;metal ion binding;ribonucleoside binding;carbohydrate derivative binding;molecular_function;binding;nucleoside phosphate binding;purine nucleotide binding;ATP binding;anion binding;adenyl ribonucleotide binding;purine ribonucleotide binding;ribonucleotide binding;nucleotide binding;cation binding;magnesium ion binding;ion binding;adenyl nucleotide binding;organic cyclic compound binding;kinase regulator activity;purine nucleoside binding;nucleoside binding;enzyme regulator activity;small molecule binding;acetylglutamate kinase regulator activity;purine ribonucleoside binding;	2;3;5;5;5;3;1;2;4;5;6;4;6;5;4;4;4;6;3;6;3;4;5;4;3;3;5;6;				IPR015867;IPR011322;IPR017918;IPR002187;	Nitrogen regulatory protein PII/ATP phosphoribosyltransferase, C-terminal;Nitrogen regulatory PII-like, alpha/beta;Nitrogen regulatory protein PII, conserved site;Nitrogen regulatory protein PII;	chloroplast	427711503	129.0	TE	[T] Signal transduction mechanisms [E] Amino acid transport and metabolism	COG0347	Nitrogen regulatory protein PII
Sspon.01G0007240-2B	Sspon.01G0007240-2B	Down	0.547982596	1.038767127	0.447450207	1.651933627	0.485433613	1.105491447	0.55057698	1.797381293	0.643772127	1.153001108	0.884076967	1.694132908	0.50866	0.000679657628258	0.36592	0.00142956275271	0.89112	0.650194980412	0.64106	0.000349144561806	GO:0044237;GO:0009987;GO:0006810;GO:0008150;GO:0008152;GO:0015979;GO:0051234;GO:0051179;	cellular metabolic process;cellular process;transport;biological_process;metabolic process;photosynthesis;establishment of localization;localization;	3;2;4;1;2;4;3;2;	GO:0055035;GO:0034357;GO:0031976;GO:0019898;GO:0043229;GO:0005622;GO:0043227;GO:0043226;GO:0009579;GO:0009534;GO:0009536;GO:0009654;GO:0016020;GO:0044436;GO:0044435;GO:0044434;GO:0009535;GO:1902494;GO:0009523;GO:0044446;GO:0031984;GO:0042651;GO:0009507;GO:0043234;GO:0032991;GO:0043231;GO:0009521;GO:1990204;GO:0044464;GO:0005623;GO:0005737;GO:0005575;GO:0098796;GO:0044444;GO:0044424;GO:0044425;GO:0044422;	plastid thylakoid membrane;photosynthetic membrane;plastid thylakoid;extrinsic component of membrane;intracellular organelle;intracellular;membrane-bounded organelle;organelle;thylakoid;chloroplast thylakoid;plastid;photosystem II oxygen evolving complex;membrane;thylakoid part;plastid part;chloroplast part;chloroplast thylakoid membrane;catalytic complex;photosystem II;intracellular organelle part;organelle subcompartment;thylakoid membrane;chloroplast;protein complex;macromolecular complex;intracellular membrane-bounded organelle;photosystem;oxidoreductase complex;cell part;cell;cytoplasm;cellular_component;membrane protein complex;cytoplasmic part;intracellular part;membrane part;organelle part;	5;3;5;3;3;3;3;2;4;6;5;4;2;4;4;5;6;4;5;3;4;4;6;3;2;4;4;3;2;2;4;1;3;4;3;2;2;	GO:0003674;GO:0005488;GO:0043167;GO:0046872;GO:0005509;GO:0043169;	molecular_function;binding;ion binding;metal ion binding;calcium ion binding;cation binding;	1;2;3;5;6;4;	K13125			IPR016123;IPR002683;IPR013083;IPR031790;IPR027799;IPR001841;	Mog1/PsbP, alpha/beta/alpha sandwich;PsbP family;Zinc finger, RING/FYVE/PHD-type;Nitric oxide synthase-interacting protein, zinc-finger;Replication termination factor 2, RING-finger;Zinc finger, RING-type;	chloroplast	At1g61620	456.0	S	[S] Function unknown;
Sspon.02G0023390-4D	Sspon.02G0023390-4D	Down	0.619218686	1.166109356	1.478207088	0.771452601	0.574358322	1.11642828	1.619273599	0.711627221	0.672818758	1.111711613	1.375480843	0.783313632	0.54987	0.000107345057651	1.9736	0.000577374866372	0.41726	0.000337162437982	1.49764	0.000182869389391										K02930	map03010;	Ribosome;	IPR002136;IPR025755;IPR023574;IPR013000;	Ribosomal protein L4/L1e;60S ribosomal protein L4, C-terminal domain;Ribosomal protein L4 domain;Ribosomal protein L4/L1e, eukaryotic/archaeal, conserved site;	cytosol	At3g09630	620.0	A	[A] RNA processing and modification;
Sspon.05G0027810-1B	Sspon.05G0027810-1B	Down	0.446645278	0.845864137	1.723372457	0.889783393	0.482474145	0.767192077	1.796146105	0.938604707	0.543849511	0.812227248	1.855329494	0.898511448	0.60734	0.000952227688625	1.97105	2.75737803916e-05	0.27405	1.06304298316e-05	0.88939	0.0211552517309										K04079	map04141;map04151;map04612;map04621;map04626;map04914;map04915;map05200;map05215;	Protein processing in endoplasmic reticulum;PI3K-Akt signaling pathway;Antigen processing and presentation;NOD-like receptor signaling pathway;Plant-pathogen interaction;Progesterone-mediated oocyte maturation;Estrogen signaling pathway;Pathways in cancer;Prostate cancer;	IPR020575;IPR001404;IPR020568;IPR003594;IPR019805;	Heat shock protein Hsp90, N-terminal;Heat shock protein Hsp90 family;Ribosomal protein S5 domain 2-type fold;Histidine kinase-like ATPase, C-terminal domain;Heat shock protein Hsp90, conserved site;	plasma membrane	At5g52640	1164.0	O	[O] Posttranslational modification, protein turnover, chaperones;
Sspon.05G0002290-1A	Sspon.05G0002290-1A	Down	0.251674464	2.043365275	0.232605687	1.388711061	0.411481752	1.878790793	0.183977267	1.763861934	0.33766615	1.635572784	0.283936529	1.588356305	0.18008	0.000281146591874	0.14776	0.000275607294948	1.42869	0.139876132016	1.17229	0.165144672962													IPR013128;IPR000118;IPR013201;IPR000668;IPR025661;IPR025660;	Peptidase C1A;Granulin;Cathepsin propeptide inhibitor domain (I29);Peptidase C1A, papain C-terminal;Cysteine peptidase, asparagine active site;Cysteine peptidase, histidine active site;	extracellular	At1g47128_1	494.0	O	[O] Posttranslational modification, protein turnover, chaperones;
Sspon.04G0012460-2B	Sspon.04G0012460-2B	Down	0.586116529	1.144040112	0.982540955	1.36091998	0.52638003	0.995081791	0.97248914	1.445020163	0.614405208	1.003984827	1.0054208	1.363600464	0.54943	0.000996268413866	0.71002	0.000161142304532	0.58332	0.000120178684932	0.75383	0.00353206552996													IPR007052;IPR008978;	CS domain;HSP20-like chaperone;	cytosol	SPAC9E9.13	103.0	O	[O] Posttranslational modification, protein turnover, chaperones;
Sspon.07G0029580-2C	Sspon.07G0029580-2C	Down	0.69974211	1.449281592	0.660812968	1.021122436	0.823529412	1.269218961	0.795744811	1.172264522	0.824696058	1.385576569	0.764460273	1.133550289	0.57211	0.000949132719125	0.66759	0.00377459236548	1.05716	0.507101259548	1.23359	0.0203669636151													IPR005326;	Plectin/S10, N-terminal;	chloroplast	At4g25740	188.0	J	[J] Translation, ribosomal structure and biogenesis;
Sspon.04G0006840-2P	Sspon.04G0006840-2P	Down	0.075552945	1.579726263	0.081749691	1.985218936	0.090749278	1.223473909	0.185525679	2.343085727	0.031433979	1.623585126	0.517803649	2.262094821	0.04467	0.00038563604439	0.11912	0.00034278329714	0.25187	0.214173775103	0.6717	0.0123858413996				GO:0005618;GO:0044464;GO:0005623;GO:0030312;GO:0005575;GO:0071944;GO:0005576;	cell wall;cell part;cell;external encapsulating structure;cellular_component;cell periphery;extracellular region;	4;2;2;3;1;3;2;							IPR016140;IPR027923;	Bifunctional inhibitor/plant lipid transfer protein/seed storage helical domain;Hydrophobic seed protein;	chloroplast
Sspon.01G0008000-1A	Sspon.01G0008000-1A	Up	1.237549995	0.924100958	0.173609564	1.424732789	1.230274431	0.810051926	0.297594044	1.673249372	1.480668578	0.787195181	0.272207801	1.68876536	1.56602	0.00678700331267	0.15531	0.000134777287116	5.31132	0.000295365543061	0.52674	0.00138112992212													IPR024949;IPR000916;IPR023393;	Bet v I type allergen;Bet v I/Major latex protein;START-like domain;	mitochondria
Sspon.02G0008930-2B	Sspon.02G0008930-2B	Down	0.311447532	1.265987028	1.323305958	1.068296494	0.349030965	1.194742095	1.723741495	0.795355202	0.52501455	1.193001344	1.502036993	0.748040345	0.32446	0.00030110846233	1.74182	0.0134345853916	0.2606	0.00109106225205	1.39899	0.0276971885633													IPR001461;IPR034164;IPR021109;IPR032861;IPR032799;IPR001969;IPR033121;	Aspartic peptidase A1 family;Pepsin-like domain;Aspartic peptidase domain;Xylanase inhibitor, N-terminal;Xylanase inhibitor, C-terminal;Aspartic peptidase, active site;Peptidase family A1 domain;	endoplasmic reticulum	At4g35880	358.0	O	[O] Posttranslational modification, protein turnover, chaperones;
Sspon.02G0053370-1C	Sspon.02G0053370-1C	Down	0.182916524	1.598527571	0.89684126	1.12642067	0.890242719	1.424101999	1.056015488	1.006401933	0.401919594	1.444457874	0.724843453	1.247310913	0.33021	0.00993188124574	0.79219	0.118766985105	0.55088	0.156155992891	1.32157	0.0150420676386													IPR016177;IPR001739;	DNA-binding domain;Methyl-CpG DNA binding;	nucleus
Sspon.02G0033130-2C	Sspon.02G0033130-2C	Up	1.137118703	0.633723716	1.611178419	0.481684301	1.272702797	0.582473144	1.815146865	0.532816412	1.281210457	0.540860997	1.609239964	0.501844224	2.10069	0.000279051102793	3.32086	7.39443575376e-05	0.73299	0.00562901248821	1.15875	0.0591813254722	GO:0044248;GO:0042744;GO:0042743;GO:0044699;GO:0044712;GO:0044710;GO:0008150;GO:0009987;GO:0072593;GO:0006950;GO:0044763;GO:0008152;GO:0009056;GO:0006979;GO:0050896;GO:0044237;	cellular catabolic process;hydrogen peroxide catabolic process;hydrogen peroxide metabolic process;single-organism process;single-organism catabolic process;single-organism metabolic process;biological_process;cellular process;reactive oxygen species metabolic process;response to stress;single-organism cellular process;metabolic process;catabolic process;response to oxidative stress;response to stimulus;cellular metabolic process;	4;4;5;2;4;3;1;2;4;3;3;2;3;4;2;3;	GO:0005575;GO:0005576;	cellular_component;extracellular region;	1;2;	GO:0005488;GO:1901363;GO:0016491;GO:0043169;GO:0043167;GO:0046872;GO:0020037;GO:0016209;GO:0003824;GO:0016684;GO:0046906;GO:0097159;GO:0003674;GO:0004601;	binding;heterocyclic compound binding;oxidoreductase activity;cation binding;ion binding;metal ion binding;heme binding;antioxidant activity;catalytic activity;oxidoreductase activity, acting on peroxide as acceptor;tetrapyrrole binding;organic cyclic compound binding;molecular_function;peroxidase activity;	2;3;3;4;3;5;5;2;2;4;4;3;1;3;				IPR000823;IPR002016;IPR010255;	Plant peroxidase;Haem peroxidase, plant/fungal/bacterial;Haem peroxidase;	chloroplast	At5g05340	100.0	R	[R] General function prediction only;
Sspon.07G0008450-2B	Sspon.07G0008450-2B	Up	2.132185505	1.106152357	0.817976841	0.191458054	1.744644266	0.950389872	1.18060205	0.172845631	1.608277493	0.937185869	1.001415514	0.156866548	1.8322	0.00748222005218	5.75627	0.00141757508235	1.82837	0.0117704734317	5.74424	0.000116937857299													IPR002925;IPR029058;	Dienelactone hydrolase;Alpha/Beta hydrolase fold;	chloroplast	At3g23600	246.0	R	[R] General function prediction only;
Sspon.08G0016200-1A	Sspon.08G0016200-1A	Down	0.389262511	0.768185927	1.72486151	1.108227276	0.422820386	0.67374227	1.698969588	1.203642985	0.465524383	0.716114886	1.673917166	1.154731112	0.59202	0.00112033528437	1.47053	6.3871248652e-05	0.25062	1.12542411793e-06	0.62252	0.000356316696655	GO:0044249;GO:0034641;GO:0006807;GO:0034645;GO:1901576;GO:0044260;GO:0043043;GO:0071704;GO:0010467;GO:0044267;GO:0009987;GO:0009058;GO:0009059;GO:0008150;GO:0008152;GO:1901564;GO:0043604;GO:0044238;GO:0044271;GO:0043603;GO:1901566;GO:0019538;GO:0044237;GO:0043170;GO:0006518;GO:0006412;	cellular biosynthetic process;cellular nitrogen compound metabolic process;nitrogen compound metabolic process;cellular macromolecule biosynthetic process;organic substance biosynthetic process;cellular macromolecule metabolic process;peptide biosynthetic process;organic substance metabolic process;gene expression;cellular protein metabolic process;cellular process;biosynthetic process;macromolecule biosynthetic process;biological_process;metabolic process;organonitrogen compound metabolic process;amide biosynthetic process;primary metabolic process;cellular nitrogen compound biosynthetic process;cellular amide metabolic process;organonitrogen compound biosynthetic process;protein metabolic process;cellular metabolic process;macromolecule metabolic process;peptide metabolic process;translation;	4;4;3;5;4;4;6;3;5;5;2;3;5;1;2;4;6;3;5;5;5;4;3;4;5;6;	GO:0022626;GO:0015935;GO:1990904;GO:0043232;GO:0005623;GO:0030529;GO:0043226;GO:0022627;GO:0005737;GO:0044445;GO:0032991;GO:0005622;GO:0044446;GO:0044391;GO:0005840;GO:0005829;GO:0044464;GO:0043229;GO:0005575;GO:0044444;GO:0043228;GO:0044424;GO:0044422;	cytosolic ribosome;small ribosomal subunit;ribonucleoprotein complex;intracellular non-membrane-bounded organelle;cell;intracellular ribonucleoprotein complex;organelle;cytosolic small ribosomal subunit;cytoplasm;cytosolic part;macromolecular complex;intracellular;intracellular organelle part;ribosomal subunit;ribosome;cytosol;cell part;intracellular organelle;cellular_component;cytoplasmic part;non-membrane-bounded organelle;intracellular part;organelle part;	6;5;3;4;2;4;2;6;4;5;2;3;3;4;5;5;2;3;1;4;3;3;2;	GO:1901363;GO:0003674;GO:0005198;GO:0003735;GO:0003676;GO:0003723;GO:0097159;GO:0005488;	heterocyclic compound binding;molecular_function;structural molecule activity;structural constituent of ribosome;nucleic acid binding;RNA binding;organic cyclic compound binding;binding;	3;1;2;3;4;5;3;2;	K02969	map03010;	Ribosome;	IPR005729;IPR018268;IPR001848;IPR027486;	Ribosomal protein S10, eukaryotic/archaeal;Ribosomal protein S10, conserved site;Ribosomal protein S10;Ribosomal protein S10 domain;	cytosol	At5g62300	194.0	J	[J] Translation, ribosomal structure and biogenesis;
Sspon.06G0012300-2B	Sspon.06G0012300-2B	Down	0.479519518	1.082598181	0.463472875	1.955031195	0.546365245	0.970638465	0.494649209	1.953609921	0.583822692	1.063892381	0.499188116	1.907212202	0.51641	0.000403864214885	0.25058	1.86897679806e-07	1.10457	0.19313698001	0.53597	1.89236020884e-05										K00134	map00010;map00710;map01100;map01110;map01120;map01130;map01200;map01230;map04066;map05010;	Glycolysis / Gluconeogenesis;Carbon fixation in photosynthetic organisms;Metabolic pathways;Biosynthesis of secondary metabolites;Microbial metabolism in diverse environments;Biosynthesis of antibiotics;Carbon metabolism;Biosynthesis of amino acids;HIF-1 signaling pathway;Alzheimer's disease;	IPR020831;IPR020830;IPR020828;IPR020829;IPR016040;IPR006424;	Glyceraldehyde/Erythrose phosphate dehydrogenase family;Glyceraldehyde 3-phosphate dehydrogenase, active site;Glyceraldehyde 3-phosphate dehydrogenase, NAD(P) binding domain;Glyceraldehyde 3-phosphate dehydrogenase, catalytic domain;NAD(P)-binding domain;Glyceraldehyde-3-phosphate dehydrogenase, type I;	cytosol	At3g04120	602.0	G	[G] Carbohydrate transport and metabolism;
Sspon.07G0000280-1A	Sspon.07G0000280-1A	Up	1.14757003	0.781049612	1.408538643	0.680138373	1.039233885	0.58779109	1.502826527	0.88976544	1.062183598	0.705745866	1.717262909	0.477894026	1.56609	0.00386990677953	2.2603	0.00457138107941	0.70193	0.00906536927734	1.01308	0.949132500622										K10610	map03420;map04120;map05161;map05203;	Nucleotide excision repair;Ubiquitin mediated proteolysis;Hepatitis B;Viral carcinogenesis;	IPR031297;IPR015943;IPR004871;IPR011047;	DNA damage-binding protein 1;WD40/YVTN repeat-like-containing domain;Cleavage/polyadenylation specificity factor, A subunit, C-terminal;Quinoprotein alcohol dehydrogenase-like superfamily;	chloroplast	At4g05420	1882.0	L	[L] Replication, recombination and repair;
Sspon.04G0008850-1A	Sspon.04G0008850-1A	Down	0.328554913	1.339814973	1.455334621	0.99765323	0.377349986	1.059373727	1.53582573	0.703807446	0.344024964	1.537422776	1.414130839	0.906706794	0.26671	0.00231233478255	1.68904	0.00309960508777	0.23833	8.38076547361e-06	1.50934	0.0537587351906	GO:0080090;GO:0019222;GO:1901362;GO:0071840;GO:0010605;GO:0040029;GO:0016458;GO:0048519;GO:0060255;GO:2001141;GO:0046483;GO:0019438;GO:0009892;GO:0009890;GO:0010629;GO:0006807;GO:0050789;GO:0097659;GO:1901576;GO:0044260;GO:0016043;GO:0065007;GO:1901360;GO:0018130;GO:0009889;GO:0050794;GO:0008150;GO:0008152;GO:0034654;GO:0016070;GO:0044271;GO:0006355;GO:0010556;GO:0006351;GO:0010558;GO:0032774;GO:0044249;GO:0034641;GO:0034645;GO:0044699;GO:0006139;GO:0006342;GO:0031327;GO:0009987;GO:0006725;GO:1903506;GO:1903507;GO:0045892;GO:0051253;GO:0051252;GO:0043170;GO:0043933;GO:0031326;GO:0031324;GO:0031323;GO:0090304;GO:0006325;GO:2000112;GO:2000113;GO:0071704;GO:0010467;GO:0045814;GO:0010468;GO:0045934;GO:0019219;GO:1902679;GO:0009058;GO:0009059;GO:0044763;GO:0051171;GO:0051172;GO:0006996;GO:0044238;GO:0051276;GO:0044237;GO:0048523;	regulation of primary metabolic process;regulation of metabolic process;organic cyclic compound biosynthetic process;cellular component organization or biogenesis;negative regulation of macromolecule metabolic process;regulation of gene expression, epigenetic;gene silencing;negative regulation of biological process;regulation of macromolecule metabolic process;regulation of RNA biosynthetic process;heterocycle metabolic process;aromatic compound biosynthetic process;negative regulation of metabolic process;negative regulation of biosynthetic process;negative regulation of gene expression;nitrogen compound metabolic process;regulation of biological process;nucleic acid-templated transcription;organic substance biosynthetic process;cellular macromolecule metabolic process;cellular component organization;biological regulation;organic cyclic compound metabolic process;heterocycle biosynthetic process;regulation of biosynthetic process;regulation of cellular process;biological_process;metabolic process;nucleobase-containing compound biosynthetic process;RNA metabolic process;cellular nitrogen compound biosynthetic process;regulation of transcription, DNA-templated;regulation of macromolecule biosynthetic process;transcription, DNA-templated;negative regulation of macromolecule biosynthetic process;RNA biosynthetic process;cellular biosynthetic process;cellular nitrogen compound metabolic process;cellular macromolecule biosynthetic process;single-organism process;nucleobase-containing compound metabolic process;chromatin silencing;negative regulation of cellular biosynthetic process;cellular process;cellular aromatic compound metabolic process;regulation of nucleic acid-templated transcription;negative regulation of nucleic acid-templated transcription;negative regulation of transcription, DNA-templated;negative regulation of RNA metabolic process;regulation of RNA metabolic process;macromolecule metabolic process;macromolecular complex subunit organization;regulation of cellular biosynthetic process;negative regulation of cellular metabolic process;regulation of cellular metabolic process;nucleic acid metabolic process;chromatin organization;regulation of cellular macromolecule biosynthetic process;negative regulation of cellular macromolecule biosynthetic process;organic substance metabolic process;gene expression;negative regulation of gene expression, epigenetic;regulation of gene expression;negative regulation of nucleobase-containing compound metabolic process;regulation of nucleobase-containing compound metabolic process;negative regulation of RNA biosynthetic process;biosynthetic process;macromolecule biosynthetic process;single-organism cellular process;regulation of nitrogen compound metabolic process;negative regulation of nitrogen compound metabolic process;organelle organization;primary metabolic process;chromosome organization;cellular metabolic process;negative regulation of cellular process;	4;3;5;2;4;6;4;2;4;6;4;5;3;4;5;3;2;7;4;4;3;2;4;5;4;3;1;2;5;5;5;6;5;6;5;6;4;4;5;2;4;5;5;2;4;7;7;6;5;5;4;4;5;4;4;5;5;6;6;3;5;6;5;5;5;6;3;5;3;4;4;4;3;5;3;3;	GO:0031974;GO:0031981;GO:0000790;GO:0043234;GO:0043231;GO:0043232;GO:0043233;GO:0044428;GO:0044424;GO:0044427;GO:0044422;GO:0000785;GO:0000228;GO:0005622;GO:0043227;GO:0044446;GO:0044815;GO:0000786;GO:0044454;GO:0005634;GO:0044464;GO:0043229;GO:0005623;GO:0043228;GO:0043226;GO:0005694;GO:0032991;GO:0032993;GO:0005575;GO:0070013;	membrane-enclosed lumen;nuclear lumen;nuclear chromatin;protein complex;intracellular membrane-bounded organelle;intracellular non-membrane-bounded organelle;organelle lumen;nuclear part;intracellular part;chromosomal part;organelle part;chromatin;nuclear chromosome;intracellular;membrane-bounded organelle;intracellular organelle part;DNA packaging complex;nucleosome;nuclear chromosome part;nucleus;cell part;intracellular organelle;cell;non-membrane-bounded organelle;organelle;chromosome;macromolecular complex;protein-DNA complex;cellular_component;intracellular organelle lumen;	2;5;4;3;4;4;3;4;3;4;2;3;5;3;3;3;4;4;5;5;2;3;2;3;2;5;2;3;1;4;	GO:1901363;GO:0005488;GO:0003676;GO:0003677;GO:0097159;GO:0003674;	heterocyclic compound binding;binding;nucleic acid binding;DNA binding;organic cyclic compound binding;molecular_function;	3;2;4;5;3;1;	K11251	map05034;map05322;	Alcoholism;Systemic lupus erythematosus;	IPR032458;IPR002119;IPR032454;IPR007125;IPR009072;	Histone H2A conserved site;Histone H2A;Histone H2A, C-terminal domain;Histone H2A/H2B/H3;Histone-fold;	cytosol	At3g54560	229.0	B	[B] Chromatin structure and dynamics;
Sspon.06G0013410-1A	Sspon.06G0013410-1A	Up	1.228212921	0.392800998	1.240141389	0.935527206	1.321239722	0.52104155	1.284958889	1.104126373	1.385188502	0.395240046	1.15096371	1.040558694	3.00565	0.00014815341274	1.19345	0.0344057125701	1.07034	0.225670216779	0.425	0.000809031402496										K02639	map00195;	Photosynthesis;	IPR010241;IPR012675;IPR001041;IPR006058;	Ferredoxin [2Fe-2S], plant;Beta-grasp domain;2Fe-2S ferredoxin-type iron-sulfur binding domain;2Fe-2S ferredoxin, iron-sulphur binding site;	chloroplast	428770780	160.0	C	[C] Energy production and conversion	COG0633	Ferredoxin
Sspon.05G0012190-3D	Sspon.05G0012190-3D	Down	0.721930671	1.180693287	0.683773585	1.30095656	0.552663449	1.30850373	0.524124616	1.247845546	0.850302764	1.395699868	0.603562966	1.629942957	0.54696	0.00528531243991	0.43349	0.00352285333383	1.17303	0.345306983937	0.92968	0.507780977217	GO:0006457;GO:0009987;GO:0008150;	protein folding;cellular process;biological_process;	3;2;1;	GO:0005783;GO:0005789;GO:0042175;GO:0043229;GO:0043227;GO:0043226;GO:0031224;GO:0005737;GO:0031090;GO:0016021;GO:0016020;GO:0044432;GO:0098588;GO:0044446;GO:0012505;GO:0043231;GO:0044464;GO:0005623;GO:0005622;GO:0005575;GO:0044444;GO:0044424;GO:0044425;GO:0044422;	endoplasmic reticulum;endoplasmic reticulum membrane;nuclear outer membrane-endoplasmic reticulum membrane network;intracellular organelle;membrane-bounded organelle;organelle;intrinsic component of membrane;cytoplasm;organelle membrane;integral component of membrane;membrane;endoplasmic reticulum part;bounding membrane of organelle;intracellular organelle part;endomembrane system;intracellular membrane-bounded organelle;cell part;cell;intracellular;cellular_component;cytoplasmic part;intracellular part;membrane part;organelle part;	4;3;3;3;3;2;3;4;3;4;2;4;4;3;3;4;2;2;3;1;4;3;2;2;	GO:0030246;GO:0003674;GO:0005488;GO:0043169;GO:0043167;GO:0005509;GO:0046872;	carbohydrate binding;molecular_function;binding;cation binding;ion binding;calcium ion binding;metal ion binding;	3;1;2;4;3;6;5;	K08054	map04141;map04145;map04612;map04918;map05166;	Protein processing in endoplasmic reticulum;Phagosome;Antigen processing and presentation;Thyroid hormone synthesis;HTLV-I infection;	IPR001580;IPR013320;IPR018124;IPR009033;	Calreticulin/calnexin;Concanavalin A-like lectin/glucanase domain;Calreticulin/calnexin, conserved site;Calreticulin/calnexin, P domain;	plasma membrane	At5g61790	783.0	O	[O] Posttranslational modification, protein turnover, chaperones;
Sspon.04G0015790-2C	Sspon.04G0015790-2C	Down	0.661820256	1.380568591	0.893520042	0.992304051	0.778397424	1.312355211	0.886598391	1.054636535	0.760052539	1.309345797	0.876328766	1.094072395	0.54976	0.0001525969023	0.84573	0.00578253395891	0.82828	0.0141209566604	1.2742	0.001590299805	GO:0022607;GO:0070271;GO:0043933;GO:0009658;GO:0034622;GO:0006091;GO:0015979;GO:0071840;GO:0009657;GO:0071822;GO:0019684;GO:0016043;GO:0065003;GO:0009987;GO:0006461;GO:0008150;GO:0008152;GO:0043623;GO:0006996;GO:0010207;GO:0044237;GO:0044085;	cellular component assembly;protein complex biogenesis;macromolecular complex subunit organization;chloroplast organization;cellular macromolecular complex assembly;generation of precursor metabolites and energy;photosynthesis;cellular component organization or biogenesis;plastid organization;protein complex subunit organization;photosynthesis, light reaction;cellular component organization;macromolecular complex assembly;cellular process;protein complex assembly;biological_process;metabolic process;cellular protein complex assembly;organelle organization;photosystem II assembly;cellular metabolic process;cellular component biogenesis;	4;4;4;6;6;4;4;2;5;5;5;3;5;2;5;1;2;6;4;6;3;3;	GO:0031975;GO:0043229;GO:0005739;GO:0042170;GO:0005623;GO:0043227;GO:0005737;GO:0009941;GO:0009536;GO:0031090;GO:0016020;GO:0043226;GO:0044435;GO:0044434;GO:0031969;GO:0031968;GO:0098588;GO:0044446;GO:0031967;GO:0009526;GO:0009507;GO:0009527;GO:0043231;GO:0044464;GO:0019867;GO:0005622;GO:0005575;GO:0044444;GO:0009707;GO:0044424;GO:0098805;GO:0044422;	envelope;intracellular organelle;mitochondrion;plastid membrane;cell;membrane-bounded organelle;cytoplasm;chloroplast envelope;plastid;organelle membrane;membrane;organelle;plastid part;chloroplast part;chloroplast membrane;organelle outer membrane;bounding membrane of organelle;intracellular organelle part;organelle envelope;plastid envelope;chloroplast;plastid outer membrane;intracellular membrane-bounded organelle;cell part;outer membrane;intracellular;cellular_component;cytoplasmic part;chloroplast outer membrane;intracellular part;whole membrane;organelle part;	3;3;5;4;2;3;4;6;5;3;2;2;4;5;5;4;4;3;4;5;6;5;4;2;3;3;1;4;6;3;3;2;							IPR034746;IPR010827;IPR000184;	POTRA domain;POTRA domain, BamA/TamA-like;Bacterial surface antigen (D15);	chloroplast	428319244	366.0	M	[M] Cell wall/membrane/envelope biogenesis	COG4775	Outer membrane protein assembly factor BamA
Sspon.04G0002730-1A	Sspon.04G0002730-1A	Up	1.014296525	0.475869075	1.462677002	0.827821297	1.197335679	0.367987237	1.353540725	1.208162041	1.174564866	0.361933201	1.611028164	0.944784189	2.80828	0.000445652220897	1.48527	0.0233292072187	0.76485	0.0211758540023	0.40452	0.00750726431679										K00366	map00910;map01120;	Nitrogen metabolism;Microbial metabolism in diverse environments;	IPR006066;IPR005117;IPR006067;	Nitrite/sulphite reductase iron-sulphur/sirohaem-binding site;Nitrite/Sulfite reductase ferredoxin-like domain;Nitrite/sulphite reductase 4Fe-4S domain;	chloroplast	At2g15620	907.0	P	[P] Inorganic ion transport and metabolism;
Sspon.01G0029890-1A	Sspon.01G0029890-1A	Up	1.355393334	0.212902566	1.966786165	0.160290314	1.395848132	0.20105509	2.417988504	0.000965188	1.76761196	0.152919135	2.068185852	0.300053759	7.97149	0.000574122384964	13.98836	0.000246868660696	0.70028	0.027198430208	1.22884	0.710685861671													IPR000782;	FAS1 domain;	peroxisome	At2g35860	584.0	MW	[M] Cell wall/membrane/envelope biogenesis;[W] Extracellular structures;
Sspon.07G0005420-1A	Sspon.07G0005420-1A	Up	0.970442898	0.588621453	1.895347678	0.436811773	0.970131812	0.540175883	2.018705007	0.503683171	1.080339801	0.59218697	1.936267374	0.467286179	1.75534	0.000425705542578	4.1557	3.54361684536e-06	0.51637	5.26696002895e-05	1.22248	0.0151073788661	GO:0006869;GO:0007275;GO:0044699;GO:0042335;GO:0071702;GO:0033036;GO:0032502;GO:0032501;GO:0006810;GO:0044767;GO:0044765;GO:0008150;GO:0051234;GO:0010876;GO:0051179;GO:1902578;GO:0044707;GO:0048856;	lipid transport;multicellular organism development;single-organism process;cuticle development;organic substance transport;macromolecule localization;developmental process;multicellular organismal process;transport;single-organism developmental process;single-organism transport;biological_process;establishment of localization;lipid localization;localization;single-organism localization;single-multicellular organism process;anatomical structure development;	5;4;2;4;5;3;2;2;4;3;4;1;3;4;2;3;3;3;	GO:0046658;GO:0071944;GO:0031226;GO:0031225;GO:0016020;GO:0031224;GO:0044459;GO:0005886;GO:0044464;GO:0005623;GO:0005575;GO:0044425;	anchored component of plasma membrane;cell periphery;intrinsic component of plasma membrane;anchored component of membrane;membrane;intrinsic component of membrane;plasma membrane part;plasma membrane;cell part;cell;cellular_component;membrane part;	4;3;4;4;2;3;3;3;2;2;1;2;	GO:0003674;GO:0005488;GO:0008289;	molecular_function;binding;lipid binding;	1;2;3;				IPR016140;	Bifunctional inhibitor/plant lipid transfer protein/seed storage helical domain;	extracellular
Sspon.02G0042060-1B	Sspon.02G0042060-1B	Down	0.36080222	1.733801534	0.425078062	1.313404109	0.413566887	1.762425905	0.453333879	1.45763163	0.409721639	1.722499207	0.43690865	1.510826278	0.22689	3.37994689547e-07	0.30718	7.70031734107e-05	0.90023	0.0811535061881	1.2188	0.00655706130125													IPR001478;IPR019734;IPR013026;IPR011990;IPR011991;	PDZ domain;Tetratricopeptide repeat;Tetratricopeptide repeat-containing domain;Tetratricopeptide-like helical domain;Winged helix-turn-helix DNA-binding domain;	chloroplast	430742256	63.9	R	[R] General function prediction only	COG0457	Tetratricopeptide (TPR) repeat
Sspon.01G0029890-1P	Sspon.01G0029890-1P	Up	1.355393334	0.212902566	1.966786165	0.160290314	1.395848132	0.20105509	2.417988504	0.000965188	1.76761196	0.152919135	2.068185852	0.300053759	7.97149	0.000574122384964	13.98836	0.000246868660696	0.70028	0.027198430208	1.22884	0.710685861671				GO:0005575;GO:0005576;	cellular_component;extracellular region;	1;2;							IPR000782;	FAS1 domain;	peroxisome	At2g35860	587.0	MW	[M] Cell wall/membrane/envelope biogenesis;[W] Extracellular structures;
Sspon.03G0018970-2C	Sspon.03G0018970-2C	Down	0.418278151	1.049661126	1.132852598	1.244072098	0.46252622	0.968076357	1.228081585	1.403747697	0.502285725	1.06463151	1.218237346	1.307549588	0.44871	0.00012530099705	0.90489	0.0863254663239	0.38643	4.63254469428e-05	0.77929	0.00623238050555	GO:0009167;GO:0044281;GO:0009161;GO:1901360;GO:0044712;GO:0044710;GO:0009199;GO:0016310;GO:0009205;GO:0046034;GO:0046031;GO:0032787;GO:0010038;GO:0043436;GO:0010035;GO:0009179;GO:0046483;GO:1901564;GO:0016052;GO:0006163;GO:0006165;GO:0009141;GO:0009144;GO:0006807;GO:0046496;GO:1901575;GO:0051186;GO:0019637;GO:0009150;GO:0006950;GO:0008150;GO:0008152;GO:0044723;GO:0044724;GO:0050896;GO:0044763;GO:0006753;GO:0006757;GO:0006732;GO:0006733;GO:0034641;GO:0009123;GO:0009126;GO:0009259;GO:0044699;GO:0006139;GO:0042278;GO:0046939;GO:0009987;GO:0006725;GO:0009132;GO:0009135;GO:0006979;GO:0055086;GO:0006082;GO:1901135;GO:0046128;GO:0009185;GO:0019752;GO:0044237;GO:0072521;GO:0006091;GO:0006090;GO:0072524;GO:0006096;GO:0071704;GO:0046686;GO:0009117;GO:0009116;GO:0042221;GO:0009119;GO:0009056;GO:0044238;GO:0005975;GO:0019693;GO:1901657;GO:0006796;GO:0006793;GO:0019362;	purine ribonucleoside monophosphate metabolic process;small molecule metabolic process;ribonucleoside monophosphate metabolic process;organic cyclic compound metabolic process;single-organism catabolic process;single-organism metabolic process;ribonucleoside triphosphate metabolic process;phosphorylation;purine ribonucleoside triphosphate metabolic process;ATP metabolic process;ADP metabolic process;monocarboxylic acid metabolic process;response to metal ion;oxoacid metabolic process;response to inorganic substance;purine ribonucleoside diphosphate metabolic process;heterocycle metabolic process;organonitrogen compound metabolic process;carbohydrate catabolic process;purine nucleotide metabolic process;nucleoside diphosphate phosphorylation;nucleoside triphosphate metabolic process;purine nucleoside triphosphate metabolic process;nitrogen compound metabolic process;nicotinamide nucleotide metabolic process;organic substance catabolic process;cofactor metabolic process;organophosphate metabolic process;purine ribonucleotide metabolic process;response to stress;biological_process;metabolic process;single-organism carbohydrate metabolic process;single-organism carbohydrate catabolic process;response to stimulus;single-organism cellular process;nucleoside phosphate metabolic process;ATP generation from ADP;coenzyme metabolic process;oxidoreduction coenzyme metabolic process;cellular nitrogen compound metabolic process;nucleoside monophosphate metabolic process;purine nucleoside monophosphate metabolic process;ribonucleotide metabolic process;single-organism process;nucleobase-containing compound metabolic process;purine nucleoside metabolic process;nucleotide phosphorylation;cellular process;cellular aromatic compound metabolic process;nucleoside diphosphate metabolic process;purine nucleoside diphosphate metabolic process;response to oxidative stress;nucleobase-containing small molecule metabolic process;organic acid metabolic process;carbohydrate derivative metabolic process;purine ribonucleoside metabolic process;ribonucleoside diphosphate metabolic process;carboxylic acid metabolic process;cellular metabolic process;purine-containing compound metabolic process;generation of precursor metabolites and energy;pyruvate metabolic process;pyridine-containing compound metabolic process;glycolytic process;organic substance metabolic process;response to cadmium ion;nucleotide metabolic process;nucleoside metabolic process;response to chemical;ribonucleoside metabolic process;catabolic process;primary metabolic process;carbohydrate metabolic process;ribose phosphate metabolic process;glycosyl compound metabolic process;phosphate-containing compound metabolic process;phosphorus metabolic process;pyridine nucleotide metabolic process;	8;4;7;4;4;3;7;6;8;8;8;7;5;5;4;8;4;4;5;6;7;6;7;3;7;4;4;4;7;3;1;2;4;5;2;3;5;5;5;6;4;6;7;6;2;4;6;7;2;4;6;7;4;4;4;4;7;7;6;3;5;4;8;5;6;3;6;6;5;3;6;3;3;4;5;4;5;4;6;	GO:0031976;GO:0031984;GO:0043231;GO:0044424;GO:0044422;GO:0043229;GO:0043227;GO:0043226;GO:0009579;GO:0009570;GO:0044435;GO:0044434;GO:0044446;GO:0044444;GO:0005737;GO:0005739;GO:0010287;GO:0044464;GO:0005623;GO:0005622;GO:0009534;GO:0009536;GO:0009532;GO:0009507;GO:0005575;	plastid thylakoid;organelle subcompartment;intracellular membrane-bounded organelle;intracellular part;organelle part;intracellular organelle;membrane-bounded organelle;organelle;thylakoid;chloroplast stroma;plastid part;chloroplast part;intracellular organelle part;cytoplasmic part;cytoplasm;mitochondrion;plastoglobule;cell part;cell;intracellular;chloroplast thylakoid;plastid;plastid stroma;chloroplast;cellular_component;	5;4;4;3;2;3;3;2;4;6;4;5;3;4;4;5;6;2;2;3;6;5;5;6;1;	GO:0003674;GO:0003824;GO:0016830;GO:0016832;GO:0004332;GO:0016829;	molecular_function;catalytic activity;carbon-carbon lyase activity;aldehyde-lyase activity;fructose-bisphosphate aldolase activity;lyase activity;	1;2;4;5;6;3;				IPR000741;IPR013785;IPR029768;	Fructose-bisphosphate aldolase, class-I;Aldolase-type TIM barrel;Fructose-bisphosphate aldolase class-I active site;	chloroplast	At2g01140	452.0	G	[G] Carbohydrate transport and metabolism;
Sspon.06G0003940-1A	Sspon.06G0003940-1A	Down	0.362123805	0.768708827	2.107379112	0.862474409	0.375334521	0.657907756	1.976914488	0.949998338	0.411920931	0.713144037	1.84546434	0.968629437	0.53715	0.000726652226073	2.13216	0.000218740507559	0.19383	3.23142415941e-05	0.76939	0.00950581915998													IPR019794;IPR002016;IPR010255;IPR002207;IPR019793;	Peroxidase, active site;Haem peroxidase, plant/fungal/bacterial;Haem peroxidase;Plant ascorbate peroxidase;Peroxidases heam-ligand binding site;	cytosol	At4g35000	374.0	R	[R] General function prediction only;
Sspon.08G0001950-1A	Sspon.08G0001950-1A	Down	0.103318996	1.053148288	1.608793676	1.032427663	0.510260983	0.958069032	1.576084195	1.284262951	0.244337055	1.12702182	1.282530457	1.219744885	0.27338	0.00414121841347	1.26325	0.0728837770812	0.19204	0.0016000094848	0.8874	0.214176736299													IPR001731;IPR013785;IPR030656;	Delta-aminolevulinic acid dehydratase;Aldolase-type TIM barrel;Delta-aminolevulinic acid dehydratase, active site;	chloroplast	At1g69740	503.0	H	[H] Coenzyme transport and metabolism;
Sspon.03G0002090-1P	Sspon.03G0002090-1P	Down	0.613025639	1.040319055	1.458111456	0.852652997	0.586691853	0.867787357	1.54614298	0.900746628	0.663540767	1.066131546	1.501832939	0.903016782	0.62647	0.00501608499284	1.6963	3.42485801071e-05	0.4135	1.31408682637e-05	1.11964	0.175252675705										K03542	map00195;map01100;	Photosynthesis;Metabolic pathways;	IPR022796;IPR023329;	Chlorophyll A-B binding protein;Chlorophyll a/b binding protein domain;	chloroplast
Sspon.02G0048360-1P	Sspon.02G0048360-1P	Down	0.429155019	0.866669825	2.248035082	0.077206947	0.538542933	0.865827529	2.490826871	0.167606353	0.544439005	0.863827077	2.481508973	0.426354385	0.58241	0.000647892814026	10.75792	7.67803171854e-05	0.20943	2.68499057474e-05	3.86837	0.00358127536915										K02877	map03010;	Ribosome;	IPR024794;IPR020925;IPR000439;IPR012678;	Ribosomal protein L15e core domain;Ribosomal protein L15e, conserved site;Ribosomal protein L15e;Ribosomal protein L23/L15e core domain;	nucleus	At4g16720	347.0	J	[J] Translation, ribosomal structure and biogenesis;
Sspon.05G0003770-1A	Sspon.05G0003770-1A	Down	0.124764249	1.285511201	2.20154931	0.829669091	0.021460625	1.061842782	2.212079647	0.047849246	0.216276932	1.426860731	1.352642102	1.219494085	0.09605	0.000697064588761	2.74976	0.052083568689	0.06287	0.00342967677473	1.79981	0.195880571173										K02937	map03010;	Ribosome;	IPR016082;IPR012988;IPR018038;IPR005998;	Ribosomal protein L30, ferredoxin-like fold domain;Ribosomal protein L30, N-terminal;Ribosomal protein L30, conserved site;Ribosomal protein L7, eukaryotic;	cytosol	At2g44120	406.0	J	[J] Translation, ribosomal structure and biogenesis;
Sspon.07G0010040-2B	Sspon.07G0010040-2B	Down	0.588341652	1.603171369	1.301568707	0.684076941	0.603629758	1.301059387	1.041730332	1.645105429	0.904383552	1.356745102	0.106380089	0.863807681	0.49199	0.00648600692208	0.76721	0.624308016208	0.85577	0.77047936106	1.33448	0.313792682968	GO:0044699;GO:0006778;GO:0044249;GO:0006807;GO:0044237;GO:0015994;GO:0042440;GO:1901362;GO:0051188;GO:0071704;GO:0033014;GO:0033013;GO:1901360;GO:0046483;GO:0018130;GO:1901576;GO:0009987;GO:0006725;GO:0044710;GO:0009058;GO:0044711;GO:0008150;GO:0008152;GO:0019438;GO:0044271;GO:0006779;GO:0046148;GO:0015995;GO:1901564;GO:1901566;GO:0034641;GO:0044763;GO:0051186;	single-organism process;porphyrin-containing compound metabolic process;cellular biosynthetic process;nitrogen compound metabolic process;cellular metabolic process;chlorophyll metabolic process;pigment metabolic process;organic cyclic compound biosynthetic process;cofactor biosynthetic process;organic substance metabolic process;tetrapyrrole biosynthetic process;tetrapyrrole metabolic process;organic cyclic compound metabolic process;heterocycle metabolic process;heterocycle biosynthetic process;organic substance biosynthetic process;cellular process;cellular aromatic compound metabolic process;single-organism metabolic process;biosynthetic process;single-organism biosynthetic process;biological_process;metabolic process;aromatic compound biosynthetic process;cellular nitrogen compound biosynthetic process;porphyrin-containing compound biosynthetic process;pigment biosynthetic process;chlorophyll biosynthetic process;organonitrogen compound metabolic process;organonitrogen compound biosynthetic process;cellular nitrogen compound metabolic process;single-organism cellular process;cofactor metabolic process;	2;5;4;3;3;6;4;5;5;3;6;5;4;4;5;4;2;4;3;3;4;1;2;5;5;6;5;4;4;5;4;3;4;	GO:0031975;GO:0043229;GO:0042170;GO:0043227;GO:0043226;GO:0031224;GO:0005737;GO:0009941;GO:0009536;GO:0031090;GO:0016021;GO:0016020;GO:0044435;GO:0044434;GO:0009507;GO:0031969;GO:0031967;GO:0043231;GO:0009526;GO:0005575;GO:0044464;GO:0005623;GO:0005622;GO:0044446;GO:0044444;GO:0044424;GO:0044425;GO:0044422;	envelope;intracellular organelle;plastid membrane;membrane-bounded organelle;organelle;intrinsic component of membrane;cytoplasm;chloroplast envelope;plastid;organelle membrane;integral component of membrane;membrane;plastid part;chloroplast part;chloroplast;chloroplast membrane;organelle envelope;intracellular membrane-bounded organelle;plastid envelope;cellular_component;cell part;cell;intracellular;intracellular organelle part;cytoplasmic part;intracellular part;membrane part;organelle part;	3;3;4;3;2;3;4;6;5;3;4;2;4;5;6;5;4;4;5;1;2;2;3;3;4;3;2;2;	GO:0003674;GO:0004659;GO:0016765;GO:0016740;GO:0046408;GO:0003824;	molecular_function;prenyltransferase activity;transferase activity, transferring alkyl or aryl (other than methyl) groups;transferase activity;chlorophyll synthetase activity;catalytic activity;	1;5;4;3;6;2;	K04040	map00860;map01100;map01110;	Porphyrin and chlorophyll metabolism;Metabolic pathways;Biosynthesis of secondary metabolites;	IPR006372;IPR000537;IPR011799;	Bacteriochlorophyll/chlorophyll synthetase;UbiA prenyltransferase family;Chlorophyll synthase, ChlG;	chloroplast	158334201	392.0	H	[H] Coenzyme transport and metabolism	COG0382	4-hydroxybenzoate polyprenyltransferase
Sspon.03G0017690-1A	Sspon.03G0017690-1A	Down	0.529521261	1.243301765	1.306406763	0.675923633	0.571284851	1.301381651	1.074914525	1.280744983	0.623297832	1.236821208	1.02509237	1.131309159	0.45593	3.57253251544e-05	1.10312	0.626183225171	0.50613	0.00349366187904	1.22459	0.27521367877										K09494			IPR002423;IPR012716;IPR017998;IPR027409;IPR027413;IPR002194;	Chaperonin Cpn60/TCP-1 family;T-complex protein 1, beta subunit;Chaperone tailless complex polypeptide 1 (TCP-1);GroEL-like apical domain;GroEL-like equatorial domain;Chaperonin TCP-1, conserved site;	cytosol	At5g20890	884.0	O	[O] Posttranslational modification, protein turnover, chaperones;
Sspon.05G0014310-4D	Sspon.05G0014310-4D	Down	0.362123805	0.768708827	2.107379112	0.862474409	0.375334521	0.657907756	1.976914488	0.949998338	0.411920931	0.713144037	1.84546434	0.968629437	0.53715	0.000726652226073	2.13216	0.000218740507559	0.19383	3.23142415941e-05	0.76939	0.00950581915998	GO:0044237;GO:0044248;GO:0042744;GO:0044710;GO:0008150;GO:0044699;GO:0044712;GO:0009987;GO:0042743;GO:0044763;GO:0072593;GO:0008152;GO:0009056;GO:0006979;GO:0050896;GO:0006950;	cellular metabolic process;cellular catabolic process;hydrogen peroxide catabolic process;single-organism metabolic process;biological_process;single-organism process;single-organism catabolic process;cellular process;hydrogen peroxide metabolic process;single-organism cellular process;reactive oxygen species metabolic process;metabolic process;catabolic process;response to oxidative stress;response to stimulus;response to stress;	3;4;4;3;1;2;4;2;5;3;4;2;3;4;2;3;	GO:0005911;GO:0031975;GO:0043229;GO:0005774;GO:0043227;GO:0043226;GO:0031224;GO:0005737;GO:0009941;GO:0009536;GO:0031090;GO:0005773;GO:0016021;GO:0016020;GO:0005739;GO:0044437;GO:0044435;GO:0044434;GO:0098588;GO:0031967;GO:0055044;GO:0009506;GO:0009507;GO:0009526;GO:0005575;GO:0043231;GO:0044464;GO:0005623;GO:0005622;GO:0044446;GO:0044444;GO:0044424;GO:0044425;GO:0030054;GO:0098805;GO:0044422;	cell-cell junction;envelope;intracellular organelle;vacuolar membrane;membrane-bounded organelle;organelle;intrinsic component of membrane;cytoplasm;chloroplast envelope;plastid;organelle membrane;vacuole;integral component of membrane;membrane;mitochondrion;vacuolar part;plastid part;chloroplast part;bounding membrane of organelle;organelle envelope;symplast;plasmodesma;chloroplast;plastid envelope;cellular_component;intracellular membrane-bounded organelle;cell part;cell;intracellular;intracellular organelle part;cytoplasmic part;intracellular part;membrane part;cell junction;whole membrane;organelle part;	3;3;3;4;3;2;3;4;6;5;3;5;4;2;5;4;4;5;4;4;2;3;6;5;1;4;2;2;3;3;4;3;2;2;3;2;	GO:0003674;GO:0005488;GO:0016491;GO:0016688;GO:1901363;GO:0043167;GO:0016684;GO:0016209;GO:0004601;GO:0020037;GO:0043169;GO:0003824;GO:0046872;GO:0046906;GO:0097159;	molecular_function;binding;oxidoreductase activity;L-ascorbate peroxidase activity;heterocyclic compound binding;ion binding;oxidoreductase activity, acting on peroxide as acceptor;antioxidant activity;peroxidase activity;heme binding;cation binding;catalytic activity;metal ion binding;tetrapyrrole binding;organic cyclic compound binding;	1;2;3;4;3;3;4;2;3;5;4;2;5;4;3;	K00434	map00053;map00480;	Ascorbate and aldarate metabolism;Glutathione metabolism;	IPR002016;IPR010255;IPR002207;IPR019793;	Haem peroxidase, plant/fungal/bacterial;Haem peroxidase;Plant ascorbate peroxidase;Peroxidases heam-ligand binding site;	cytosol	At4g35000	424.0	R	[R] General function prediction only;
Sspon.05G0003770-1P	Sspon.05G0003770-1P	Down	0.124764249	1.285511201	2.20154931	0.829669091	0.021460625	1.061842782	2.212079647	0.047849246	0.216276932	1.426860731	1.352642102	1.219494085	0.09605	0.000697064588761	2.74976	0.052083568689	0.06287	0.00342967677473	1.79981	0.195880571173				GO:0005737;GO:0032991;GO:0005840;GO:0043232;GO:1990904;GO:0044464;GO:0043229;GO:0005623;GO:0005622;GO:0005575;GO:0044444;GO:0043228;GO:0044424;GO:0030529;GO:0043226;	cytoplasm;macromolecular complex;ribosome;intracellular non-membrane-bounded organelle;ribonucleoprotein complex;cell part;intracellular organelle;cell;intracellular;cellular_component;cytoplasmic part;non-membrane-bounded organelle;intracellular part;intracellular ribonucleoprotein complex;organelle;	4;2;5;4;3;2;3;2;3;1;4;3;3;4;2;				K02937	map03010;	Ribosome;	IPR016082;IPR012988;IPR018038;IPR005998;	Ribosomal protein L30, ferredoxin-like fold domain;Ribosomal protein L30, N-terminal;Ribosomal protein L30, conserved site;Ribosomal protein L7, eukaryotic;	cytosol	At2g44120	405.0	J	[J] Translation, ribosomal structure and biogenesis;
Sspon.08G0000020-1A	Sspon.08G0000020-1A	Down	0.551731973	0.866286097	1.538184813	0.950996078	0.554900234	0.885636477	1.638281691	0.967140328	0.620386061	0.87262262	1.569993657	0.983839971	0.65803	0.000204649141278	1.6356	3.81934924252e-05	0.36385	1.09165567575e-05	0.9044	0.00111905955017													IPR000642;IPR027417;	Peptidase M41;P-loop containing nucleoside triphosphate hydrolase;	cytosol	At2g30950	523.0	O	[O] Posttranslational modification, protein turnover, chaperones;
Sspon.02G0028770-1P	Sspon.02G0028770-1P	Down	0.380261936	1.119915722	1.338303589	0.873289657	0.446200934	1.069348776	1.482673715	1.086516105	0.53566553	1.143890139	1.392648095	1.131285804	0.40866	0.000195325336765	1.36315	0.0141951741832	0.32327	0.000103244327673	1.07831	0.383799226075	GO:0022607;GO:0048564;GO:0070271;GO:0044237;GO:0034622;GO:0006091;GO:0071840;GO:0071822;GO:0043623;GO:0019684;GO:0016043;GO:0015979;GO:0065003;GO:0043933;GO:0009987;GO:0006461;GO:0008150;GO:0008152;GO:0044085;	cellular component assembly;photosystem I assembly;protein complex biogenesis;cellular metabolic process;cellular macromolecular complex assembly;generation of precursor metabolites and energy;cellular component organization or biogenesis;protein complex subunit organization;cellular protein complex assembly;photosynthesis, light reaction;cellular component organization;photosynthesis;macromolecular complex assembly;macromolecular complex subunit organization;cellular process;protein complex assembly;biological_process;metabolic process;cellular component biogenesis;	4;6;4;3;6;4;2;5;6;5;3;4;5;4;2;5;1;2;3;	GO:0031978;GO:0055035;GO:0034357;GO:0031976;GO:0031977;GO:0019898;GO:0043229;GO:0005622;GO:0043227;GO:0043226;GO:0009579;GO:0009534;GO:0009536;GO:0009532;GO:0016020;GO:0044436;GO:0044435;GO:0044434;GO:0009535;GO:1902494;GO:0009654;GO:0009523;GO:0044446;GO:0031984;GO:1990204;GO:0042651;GO:0009507;GO:0043234;GO:0032991;GO:0043231;GO:0009521;GO:0044464;GO:0005623;GO:0005737;GO:0005575;GO:0098796;GO:0044444;GO:0009570;GO:0044424;GO:0044425;GO:0044422;GO:0009543;	plastid thylakoid lumen;plastid thylakoid membrane;photosynthetic membrane;plastid thylakoid;thylakoid lumen;extrinsic component of membrane;intracellular organelle;intracellular;membrane-bounded organelle;organelle;thylakoid;chloroplast thylakoid;plastid;plastid stroma;membrane;thylakoid part;plastid part;chloroplast part;chloroplast thylakoid membrane;catalytic complex;photosystem II oxygen evolving complex;photosystem II;intracellular organelle part;organelle subcompartment;oxidoreductase complex;thylakoid membrane;chloroplast;protein complex;macromolecular complex;intracellular membrane-bounded organelle;photosystem;cell part;cell;cytoplasm;cellular_component;membrane protein complex;cytoplasmic part;chloroplast stroma;intracellular part;membrane part;organelle part;chloroplast thylakoid lumen;	5;5;3;5;5;3;3;3;3;2;4;6;5;5;2;4;4;5;6;4;4;5;3;4;3;4;6;3;2;4;4;2;2;4;1;3;4;6;3;2;2;6;	GO:0005488;GO:0003674;GO:0046872;GO:0005509;GO:0043169;GO:0043167;	binding;molecular_function;metal ion binding;calcium ion binding;cation binding;ion binding;	2;1;5;6;4;3;				IPR016123;IPR002683;	Mog1/PsbP, alpha/beta/alpha sandwich;PsbP family;	chloroplast
Sspon.03G0020580-2B	Sspon.03G0020580-2B	Up	0.606154351	0.428344602	1.435717001	1.427979336	0.642449813	0.363782063	1.516671761	1.549478565	0.704865485	0.472623724	1.456291139	1.395642159	1.54455	0.00581832521467	1.00814	0.833144145666	0.4431	2.66324427162e-05	0.28921	5.19966906425e-05													IPR005493;IPR010203;	Ribonuclease E inhibitor RraA/RraA-like protein;Regulator of ribonuclease activity A;	cytosol	300311428	196.0	J	[J] Translation, ribosomal structure and biogenesis	COG0684	Regulator of RNase E activity RraA
Sspon.01G0019110-3C	Sspon.01G0019110-3C	Up	0.987608921	0.54816217	1.968649512	0.528119199	1.029505935	0.698092262	1.700623407	0.544744088	1.032248053	0.617225285	1.652476914	0.692544255	1.63638	0.00098018315942	3.01446	0.000441199756782	0.573	0.0015926065332	1.05555	0.655268088589										K14411	map03015;	mRNA surveillance pathway;	IPR000504;IPR034131;	RNA recognition motif domain;DAZ-associated protein 1, RNA recognition motif 2;	nucleus	At2g33410	296.0	A	[A] RNA processing and modification;
Sspon.03G0020580-2P	Sspon.03G0020580-2P	Up	0.606154351	0.428344602	1.435717001	1.427979336	0.642449813	0.363782063	1.516671761	1.549478565	0.704865485	0.472623724	1.456291139	1.395642159	1.54455	0.00581832521467	1.00814	0.833144145666	0.4431	2.66324427162e-05	0.28921	5.19966906425e-05													IPR005493;IPR010203;	Ribonuclease E inhibitor RraA/RraA-like protein;Regulator of ribonuclease activity A;	cytosol	300311428	195.0	J	[J] Translation, ribosomal structure and biogenesis	COG0684	Regulator of RNase E activity RraA
Sspon.01G0050630-1C	Sspon.01G0050630-1C	Down	0.133676928	1.241969291	1.434510835	1.142626641	0.269211877	0.978532543	1.629882229	1.166568667	0.329539823	1.167425069	1.435069358	1.07098674	0.21619	0.0008151217746	1.33113	0.00630444095293	0.16278	0.000134437808188	1.00229	0.976814308677										K03781	map00380;map00630;map01110;map01130;map01200;map04011;map04068;map04146;map04211;map04212;map04213;map05014;	Tryptophan metabolism;Glyoxylate and dicarboxylate metabolism;Biosynthesis of secondary metabolites;Biosynthesis of antibiotics;Carbon metabolism;MAPK signaling pathway - yeast;FoxO signaling pathway;Peroxisome;Longevity regulating pathway;Longevity regulating pathway - worm;Longevity regulating pathway - multiple species;Amyotrophic lateral sclerosis (ALS);	IPR024711;IPR002226;IPR024708;IPR018028;IPR020835;IPR010582;IPR011614;	Catalase, mono-functional, haem-containing, clades 1 and 3;Catalase haem-binding site;Catalase active site;Catalase, mono-functional, haem-containing;Catalase-like domain;Catalase immune-responsive domain;Catalase core domain;	peroxisome	At4g35090	863.0	P	[P] Inorganic ion transport and metabolism;
Sspon.02G0023770-2C	Sspon.02G0023770-2C	Down	0.36080222	1.733801534	0.425078062	1.313404109	0.413566887	1.762425905	0.453333879	1.45763163	0.409721639	1.722499207	0.43690865	1.510826278	0.22689	3.37994689547e-07	0.30718	7.70031734107e-05	0.90023	0.0811535061881	1.2188	0.00655706130125													IPR001478;IPR019734;IPR013026;IPR011990;	PDZ domain;Tetratricopeptide repeat;Tetratricopeptide repeat-containing domain;Tetratricopeptide-like helical domain;	chloroplast	430742256	64.3	R	[R] General function prediction only	COG0457	Tetratricopeptide (TPR) repeat
Sspon.01G0050630-1P	Sspon.01G0050630-1P	Down	0.133676928	1.241969291	1.434510835	1.142626641	0.269211877	0.978532543	1.629882229	1.166568667	0.329539823	1.167425069	1.435069358	1.07098674	0.21619	0.0008151217746	1.33113	0.00630444095293	0.16278	0.000134437808188	1.00229	0.976814308677													IPR024711;IPR002226;IPR024708;IPR018028;IPR010582;IPR020835;IPR011614;	Catalase, mono-functional, haem-containing, clades 1 and 3;Catalase haem-binding site;Catalase active site;Catalase, mono-functional, haem-containing;Catalase immune-responsive domain;Catalase-like domain;Catalase core domain;	cytoskeleton	At4g35090	818.0	P	[P] Inorganic ion transport and metabolism;
Sspon.06G0000700-2B	Sspon.06G0000700-2B	Down	0.265138791	1.458064843	1.116464816	1.428475232	0.369508144	1.396083133	0.895465223	1.407923648	0.393469423	1.194864439	0.854805782	1.219736527	0.25392	0.000342915265071	0.70677	0.0194920902754	0.35864	0.0024644162569	0.99824	0.982805204127										K00345			IPR021659;	NADH dehydrogenase-like complex, subunit S;	chloroplast
Sspon.08G0001560-1A	Sspon.08G0001560-1A	Down	0.479519518	1.082598181	0.463472875	1.955031195	0.546365245	0.970638465	0.494649209	1.953609921	0.583822692	1.063892381	0.499188116	1.907212202	0.51641	0.000403864214885	0.25058	1.86897679806e-07	1.10457	0.19313698001	0.53597	1.89236020884e-05													IPR020831;IPR020828;IPR020829;IPR016040;	Glyceraldehyde/Erythrose phosphate dehydrogenase family;Glyceraldehyde 3-phosphate dehydrogenase, NAD(P) binding domain;Glyceraldehyde 3-phosphate dehydrogenase, catalytic domain;NAD(P)-binding domain;	cytosol	At3g04120	485.0	G	[G] Carbohydrate transport and metabolism;
Sspon.06G0031020-1C	Sspon.06G0031020-1C	Down	0.430792463	1.390355905	0.887613687	1.185173491	0.465799499	1.320218279	0.912736383	1.306009541	0.531901019	1.405470707	0.922208875	1.24172015	0.34705	2.26233872418e-05	0.72934	0.000758738563837	0.52469	0.000162471235425	1.10264	0.0430860391112															chloroplast
Sspon.06G0027830-3D	Sspon.06G0027830-3D	Down	0.527826332	1.159882721	0.995759544	1.189847497	0.576425737	1.054596155	1.047583122	1.261526154	0.684226066	1.178918096	1.076454958	1.246953619	0.52705	0.000888936959811	0.84357	0.00390094547671	0.57327	0.00102660159867	0.91755	0.0840154392365				GO:0043229;GO:0043227;GO:0043226;GO:0005737;GO:0044446;GO:0009536;GO:0009532;GO:0009570;GO:0044435;GO:0044434;GO:0009507;GO:0043231;GO:0044464;GO:0005623;GO:0005622;GO:0005575;GO:0044444;GO:0044424;GO:0044422;	intracellular organelle;membrane-bounded organelle;organelle;cytoplasm;intracellular organelle part;plastid;plastid stroma;chloroplast stroma;plastid part;chloroplast part;chloroplast;intracellular membrane-bounded organelle;cell part;cell;intracellular;cellular_component;cytoplasmic part;intracellular part;organelle part;	3;3;2;4;3;5;5;6;4;5;6;4;2;2;3;1;4;3;2;	GO:0035639;GO:1901363;GO:0003674;GO:0005488;GO:0000166;GO:1901265;GO:0001882;GO:0043167;GO:0001883;GO:0017076;GO:0005524;GO:0043168;GO:0032549;GO:0036094;GO:0032555;GO:0030554;GO:0097367;GO:0097159;GO:0032559;GO:0032553;GO:0032550;	purine ribonucleoside triphosphate binding;heterocyclic compound binding;molecular_function;binding;nucleotide binding;nucleoside phosphate binding;nucleoside binding;ion binding;purine nucleoside binding;purine nucleotide binding;ATP binding;anion binding;ribonucleoside binding;small molecule binding;purine ribonucleotide binding;adenyl nucleotide binding;carbohydrate derivative binding;organic cyclic compound binding;adenyl ribonucleotide binding;ribonucleotide binding;purine ribonucleoside binding;	5;3;1;2;4;4;4;3;5;5;6;4;5;3;5;6;3;3;6;4;6;				IPR003959;IPR027417;	ATPase, AAA-type, core;P-loop containing nucleoside triphosphate hydrolase;	chloroplast	At2g39730	685.0	O	[O] Posttranslational modification, protein turnover, chaperones;
Sspon.04G0008080-2P	Sspon.04G0008080-2P	Down	0.462746181	0.807883741	1.649518525	0.821955173	0.48643819	0.823280742	1.892556629	0.902712957	0.580038705	0.88369613	1.76856488	0.920608148	0.60807	0.00152567128421	2.00759	0.00031322848155	0.28795	8.91875046122e-05	0.9507	0.318192387113										K00856	map00230;map01100;	Purine metabolism;Metabolic pathways;	IPR011611;IPR029056;IPR001805;	Carbohydrate kinase PfkB;Ribokinase-like;Adenosine kinase;	cytoskeleton	At5g03300	447.0	G	[G] Carbohydrate transport and metabolism;
Sspon.06G0003940-2B	Sspon.06G0003940-2B	Down	0.362123805	0.768708827	2.107379112	0.862474409	0.375334521	0.657907756	1.976914488	0.949998338	0.411920931	0.713144037	1.84546434	0.968629437	0.53715	0.000726652226073	2.13216	0.000218740507559	0.19383	3.23142415941e-05	0.76939	0.00950581915998										K00434	map00053;map00480;	Ascorbate and aldarate metabolism;Glutathione metabolism;	IPR000823;IPR002016;IPR010255;IPR019793;	Plant peroxidase;Haem peroxidase, plant/fungal/bacterial;Haem peroxidase;Peroxidases heam-ligand binding site;	chloroplast	At4g35000	429.0	R	[R] General function prediction only;
Sspon.08G0022510-2C	Sspon.08G0022510-2C	Down	0.404747299	1.237633597	0.704848899	1.68063197	0.450837612	1.139446213	0.678438068	1.894543949	0.419916462	1.13918368	0.50949276	1.740279493	0.36274	3.00541609128e-05	0.35609	0.000207454410985	0.67388	0.0304211949381	0.66152	0.00111510072262	GO:0006633;GO:0006631;GO:0019752;GO:0044249;GO:0044281;GO:0044283;GO:0072330;GO:0044699;GO:1901576;GO:0044710;GO:0044711;GO:0071704;GO:0006629;GO:0009987;GO:0032787;GO:0009058;GO:0008150;GO:0008152;GO:0043436;GO:0044255;GO:0008610;GO:0044238;GO:0006082;GO:0046394;GO:0016053;GO:0044237;GO:0044763;	fatty acid biosynthetic process;fatty acid metabolic process;carboxylic acid metabolic process;cellular biosynthetic process;small molecule metabolic process;small molecule biosynthetic process;monocarboxylic acid biosynthetic process;single-organism process;organic substance biosynthetic process;single-organism metabolic process;single-organism biosynthetic process;organic substance metabolic process;lipid metabolic process;cellular process;monocarboxylic acid metabolic process;biosynthetic process;biological_process;metabolic process;oxoacid metabolic process;cellular lipid metabolic process;lipid biosynthetic process;primary metabolic process;organic acid metabolic process;carboxylic acid biosynthetic process;organic acid biosynthetic process;cellular metabolic process;single-organism cellular process;	6;5;6;4;4;5;7;2;4;3;4;3;4;2;7;3;1;2;5;4;5;3;4;6;5;3;3;	GO:0043229;GO:0043227;GO:0005737;GO:0005623;GO:0043226;GO:0005575;GO:0009507;GO:0009536;GO:0043231;GO:0044464;GO:0005622;GO:0044444;GO:0044424;	intracellular organelle;membrane-bounded organelle;cytoplasm;cell;organelle;cellular_component;chloroplast;plastid;intracellular membrane-bounded organelle;cell part;intracellular;cytoplasmic part;intracellular part;	3;3;4;2;2;1;6;5;4;2;3;4;3;	GO:0003674;GO:0016740;GO:0016746;GO:0016747;GO:0003824;GO:0004312;GO:0004315;	molecular_function;transferase activity;transferase activity, transferring acyl groups;transferase activity, transferring acyl groups other than amino-acyl groups;catalytic activity;fatty acid synthase activity;3-oxoacyl-[acyl-carrier-protein] synthase activity;	1;3;4;5;2;6;7;	K09458	map00061;map00780;map01100;map01212;	Fatty acid biosynthesis;Biotin metabolism;Metabolic pathways;Fatty acid metabolism;	IPR017568;IPR018201;IPR016039;IPR014030;IPR014031;IPR020841;	3-oxoacyl-[acyl-carrier-protein] synthase 2;Beta-ketoacyl synthase, active site;Thiolase-like;Beta-ketoacyl synthase, N-terminal;Beta-ketoacyl synthase, C-terminal;Polyketide synthase, beta-ketoacyl synthase domain;	chloroplast	At5g46290	780.0	IQ	[I] Lipid transport and metabolism;[Q] Secondary metabolites biosynthesis, transport and catabolism;
Sspon.07G0019210-3C	Sspon.07G0019210-3C	Down	0.528253467	1.434190396	0.820016779	1.125795785	0.517396239	1.408083699	0.825346691	1.269555347	0.539900311	1.581305828	0.804224449	1.145931007	0.35843	6.37635747163e-05	0.69172	0.0013128001916	0.64727	5.8871753136e-06	1.24915	0.0138076418328													IPR027417;	P-loop containing nucleoside triphosphate hydrolase;	chloroplast	428776752	174.0	H	[H] Coenzyme transport and metabolism	COG1239	Mg-chelatase subunit ChlI
Sspon.08G0024130-1P	Sspon.08G0024130-1P	Down	0.234612953	1.196427728	1.206548089	1.302081433	0.266789961	1.088118324	1.239134219	1.423741101	0.327727458	1.182862136	1.195422869	1.336533728	0.23912	3.58556927398e-05	0.8963	0.0218372589674	0.22771	6.49836271288e-06	0.85355	0.0162752899124	GO:0006457;GO:0009987;GO:0042026;GO:0008150;	protein folding;cellular process;protein refolding;biological_process;	3;2;4;1;	GO:0043226;GO:0043229;GO:0043227;GO:0009536;GO:0005737;GO:0044424;GO:0009507;GO:0043231;GO:0044464;GO:0005623;GO:0005622;GO:0005575;GO:0044444;	organelle;intracellular organelle;membrane-bounded organelle;plastid;cytoplasm;intracellular part;chloroplast;intracellular membrane-bounded organelle;cell part;cell;intracellular;cellular_component;cytoplasmic part;	2;3;3;5;4;3;6;4;2;2;3;1;4;	GO:0035639;GO:0003674;GO:0005488;GO:0043167;GO:1901363;GO:0001883;GO:0001882;GO:0043168;GO:0000166;GO:1901265;GO:0032549;GO:0017076;GO:0005524;GO:0036094;GO:0030554;GO:0097367;GO:0097159;GO:0032559;GO:0032555;GO:0032550;GO:0032553;	purine ribonucleoside triphosphate binding;molecular_function;binding;ion binding;heterocyclic compound binding;purine nucleoside binding;nucleoside binding;anion binding;nucleotide binding;nucleoside phosphate binding;ribonucleoside binding;purine nucleotide binding;ATP binding;small molecule binding;adenyl nucleotide binding;carbohydrate derivative binding;organic cyclic compound binding;adenyl ribonucleotide binding;purine ribonucleotide binding;purine ribonucleoside binding;ribonucleotide binding;	5;1;2;3;3;5;4;4;4;4;5;5;6;3;6;3;3;6;5;6;4;	K04077	map03018;map04212;map04940;map05134;map05152;	RNA degradation;Longevity regulating pathway - worm;Type I diabetes mellitus;Legionellosis;Tuberculosis;	IPR027409;IPR001844;IPR018370;IPR002423;IPR027413;	GroEL-like apical domain;Chaperonin Cpn60;Chaperonin Cpn60, conserved site;Chaperonin Cpn60/TCP-1 family;GroEL-like equatorial domain;	chloroplast	At1g55490	969.0	O	[O] Posttranslational modification, protein turnover, chaperones;
Sspon.04G0033600-1P	Sspon.04G0033600-1P	Down	0.500881727	0.989616051	1.38378227	1.039806398	0.480231141	0.932103204	1.431577195	1.147191717	0.566943168	0.986993574	1.444292234	1.096581319	0.53221	0.00014703448316	1.29726	0.000836954153133	0.36342	9.33281916948e-06	0.88584	0.0261088722419	GO:0009167;GO:0044281;GO:0009161;GO:1901360;GO:0044710;GO:1902600;GO:0009199;GO:0009205;GO:0046034;GO:0098660;GO:0046128;GO:0046483;GO:1901564;GO:0006163;GO:0019637;GO:0009141;GO:0009144;GO:0006807;GO:0090662;GO:0015992;GO:0015991;GO:0098662;GO:0006818;GO:0006812;GO:0006811;GO:0006810;GO:0009150;GO:0008150;GO:0008152;GO:0051234;GO:0015988;GO:0044763;GO:0006753;GO:0034641;GO:0009123;GO:0009126;GO:0009259;GO:0044699;GO:0006139;GO:0042278;GO:0015672;GO:0009987;GO:0006725;GO:0055085;GO:0055086;GO:1901135;GO:0044237;GO:0072521;GO:0006796;GO:0071704;GO:0034220;GO:0044765;GO:0009117;GO:0009116;GO:0009119;GO:0051179;GO:1902578;GO:0044238;GO:0019693;GO:1901657;GO:0006793;GO:0098655;	purine ribonucleoside monophosphate metabolic process;small molecule metabolic process;ribonucleoside monophosphate metabolic process;organic cyclic compound metabolic process;single-organism metabolic process;hydrogen ion transmembrane transport;ribonucleoside triphosphate metabolic process;purine ribonucleoside triphosphate metabolic process;ATP metabolic process;inorganic ion transmembrane transport;purine ribonucleoside metabolic process;heterocycle metabolic process;organonitrogen compound metabolic process;purine nucleotide metabolic process;organophosphate metabolic process;nucleoside triphosphate metabolic process;purine nucleoside triphosphate metabolic process;nitrogen compound metabolic process;ATP hydrolysis coupled transmembrane transport;proton transport;ATP hydrolysis coupled proton transport;inorganic cation transmembrane transport;hydrogen transport;cation transport;ion transport;transport;purine ribonucleotide metabolic process;biological_process;metabolic process;establishment of localization;energy coupled proton transmembrane transport, against electrochemical gradient;single-organism cellular process;nucleoside phosphate metabolic process;cellular nitrogen compound metabolic process;nucleoside monophosphate metabolic process;purine nucleoside monophosphate metabolic process;ribonucleotide metabolic process;single-organism process;nucleobase-containing compound metabolic process;purine nucleoside metabolic process;monovalent inorganic cation transport;cellular process;cellular aromatic compound metabolic process;transmembrane transport;nucleobase-containing small molecule metabolic process;carbohydrate derivative metabolic process;cellular metabolic process;purine-containing compound metabolic process;phosphate-containing compound metabolic process;organic substance metabolic process;ion transmembrane transport;single-organism transport;nucleotide metabolic process;nucleoside metabolic process;ribonucleoside metabolic process;localization;single-organism localization;primary metabolic process;ribose phosphate metabolic process;glycosyl compound metabolic process;phosphorus metabolic process;cation transmembrane transport;	8;4;7;4;3;7;7;8;8;6;7;4;4;6;4;6;7;3;5;6;6;7;5;6;5;4;7;1;2;3;8;3;5;4;6;7;6;2;4;6;7;2;4;4;4;4;3;5;5;3;5;4;6;5;6;2;3;3;5;4;4;6;	GO:0033180;GO:0016020;GO:0043234;GO:0044425;GO:0033178;GO:0016469;GO:0098796;GO:0032991;GO:0005575;GO:0033176;	proton-transporting V-type ATPase, V1 domain;membrane;protein complex;membrane part;proton-transporting two-sector ATPase complex, catalytic domain;proton-transporting two-sector ATPase complex;membrane protein complex;macromolecular complex;cellular_component;proton-transporting V-type ATPase complex;	5;2;3;2;4;4;3;2;1;5;	GO:1901363;GO:0000166;GO:0097367;GO:0016817;GO:0022804;GO:0003674;GO:0005488;GO:1901265;GO:0032549;GO:0017076;GO:0005524;GO:0016787;GO:0003824;GO:0097159;GO:0032559;GO:0032555;GO:0032550;GO:0032553;GO:0035639;GO:0043168;GO:0016820;GO:0043167;GO:0005215;GO:0030554;GO:0001883;GO:0001882;GO:0036094;GO:0022857;	heterocyclic compound binding;nucleotide binding;carbohydrate derivative binding;hydrolase activity, acting on acid anhydrides;active transmembrane transporter activity;molecular_function;binding;nucleoside phosphate binding;ribonucleoside binding;purine nucleotide binding;ATP binding;hydrolase activity;catalytic activity;organic cyclic compound binding;adenyl ribonucleotide binding;purine ribonucleotide binding;purine ribonucleoside binding;ribonucleotide binding;purine ribonucleoside triphosphate binding;anion binding;hydrolase activity, acting on acid anhydrides, catalyzing transmembrane movement of substances;ion binding;transporter activity;adenyl nucleotide binding;purine nucleoside binding;nucleoside binding;small molecule binding;transmembrane transporter activity;	3;4;3;4;4;1;2;4;5;5;6;3;2;3;6;5;6;4;5;4;5;3;2;6;5;4;3;3;				IPR000194;IPR022879;IPR027417;IPR004100;	ATPase, F1/V1/A1 complex, alpha/beta subunit, nucleotide-binding domain;V-type ATP synthase regulatory subunit B/beta;P-loop containing nucleoside triphosphate hydrolase;ATPase, F1/V1/A1 complex, alpha/beta subunit, N-terminal domain;	plasma membrane	At1g20260	448.0	C	[C] Energy production and conversion;
Sspon.01G0057540-1D	Sspon.01G0057540-1D	Down	0.330447952	0.648633357	1.191037486	1.569883244	0.40048419	0.679405193	1.360195985	1.63500638	0.4645739	0.724437149	1.441195772	1.554699392	0.58247	0.00303950662884	0.83882	0.0301856373808	0.29944	0.00036204127049	0.43123	1.06796555059e-05	GO:0019752;GO:0006807;GO:0044237;GO:0044699;GO:0044710;GO:0006107;GO:0071704;GO:0006108;GO:0009987;GO:0008150;GO:0008152;GO:0043436;GO:0043648;GO:0006082;GO:0044763;GO:0044281;	carboxylic acid metabolic process;nitrogen compound metabolic process;cellular metabolic process;single-organism process;single-organism metabolic process;oxaloacetate metabolic process;organic substance metabolic process;malate metabolic process;cellular process;biological_process;metabolic process;oxoacid metabolic process;dicarboxylic acid metabolic process;organic acid metabolic process;single-organism cellular process;small molecule metabolic process;	6;3;3;2;3;8;3;8;2;1;2;5;7;4;3;4;	GO:0043229;GO:0043227;GO:0043226;GO:0005737;GO:0044446;GO:0009536;GO:0009532;GO:0009570;GO:0044435;GO:0044434;GO:0009507;GO:0043231;GO:0005829;GO:0044464;GO:0005623;GO:0005622;GO:0005575;GO:0044444;GO:0044424;GO:0044422;	intracellular organelle;membrane-bounded organelle;organelle;cytoplasm;intracellular organelle part;plastid;plastid stroma;chloroplast stroma;plastid part;chloroplast part;chloroplast;intracellular membrane-bounded organelle;cytosol;cell part;cell;intracellular;cellular_component;cytoplasmic part;intracellular part;organelle part;	3;3;2;4;3;5;5;6;4;5;6;4;5;2;2;3;1;4;3;2;	GO:0005488;GO:0003674;GO:0046914;GO:0008270;GO:0043167;GO:0046872;GO:0016787;GO:0043169;GO:0003824;GO:0016811;GO:0050152;GO:0016810;	binding;molecular_function;transition metal ion binding;zinc ion binding;ion binding;metal ion binding;hydrolase activity;cation binding;catalytic activity;hydrolase activity, acting on carbon-nitrogen (but not peptide) bonds, in linear amides;omega-amidase activity;hydrolase activity, acting on carbon-nitrogen (but not peptide) bonds;	2;1;6;7;3;5;3;4;2;5;6;4;				IPR003010;	Carbon-nitrogen hydrolase;	chloroplast	At5g12040	264.0	E	[E] Amino acid transport and metabolism;
Sspon.01G0034340-2C	Sspon.01G0034340-2C	Down	0.183945331	1.383557675	1.170124721	1.209379314	0.15237717	1.218270501	1.204044601	1.372310323	0.217029439	1.378400787	1.230851531	1.279708606	0.13903	3.75611127897e-05	0.93361	0.164848633658	0.15349	2.40947975443e-06	1.03077	0.611025097959										K11254	map05034;map05203;map05322;	Alcoholism;Viral carcinogenesis;Systemic lupus erythematosus;	IPR001951;IPR019809;IPR009072;IPR035425;	Histone H4;Histone H4, conserved site;Histone-fold;CENP-T/Histone H4, histone fold;	nucleus	At5g59970	207.0	B	[B] Chromatin structure and dynamics;
Sspon.02G0001560-3D	Sspon.02G0001560-3D	Down	0.66340771	0.993532592	0.932191901	1.224086509	0.643383467	1.05972982	0.992934497	1.316982727	0.729293928	1.173798625	0.979393611	1.291264613	0.63094	0.00249260051377	0.7579	0.00074373900514	0.70101	0.000809496921362	0.84206	0.0274867085621	GO:0006139;GO:0044238;GO:0009987;GO:0006725;GO:0044237;GO:0071704;GO:0034641;GO:0006807;GO:0008150;GO:0008152;GO:1901360;GO:0046483;	nucleobase-containing compound metabolic process;primary metabolic process;cellular process;cellular aromatic compound metabolic process;cellular metabolic process;organic substance metabolic process;cellular nitrogen compound metabolic process;nitrogen compound metabolic process;biological_process;metabolic process;organic cyclic compound metabolic process;heterocycle metabolic process;	4;3;2;4;3;3;4;3;1;2;4;4;				GO:0005488;GO:0003676;GO:0097159;GO:0003723;GO:0003674;GO:1901363;	binding;nucleic acid binding;organic cyclic compound binding;RNA binding;molecular_function;heterocyclic compound binding;	2;4;3;5;1;3;	K02357			IPR003029;IPR012340;IPR001816;IPR022967;	S1 domain;Nucleic acid-binding, OB-fold;Translation elongation factor EFTs/EF1B;RNA-binding domain, S1;	chloroplast	At4g29060	244.0	J	[J] Translation, ribosomal structure and biogenesis;
Sspon.03G0045380-1D	Sspon.03G0045380-1D	Down	0.548150781	1.733293195	0.349148202	1.438781913	0.611538894	1.578058184	0.060765076	1.502616871	0.717504924	1.973660826	0.056578084	1.429903051	0.35519	0.000818884877053	0.10672	0.000197184798841	4.02407	0.0123913102231	1.20902	0.0603192422956	GO:0051049;GO:0006778;GO:0006779;GO:0044281;GO:1901362;GO:1901360;GO:0044710;GO:0044711;GO:0042440;GO:0006783;GO:0033013;GO:0032787;GO:0043436;GO:0010033;GO:0046483;GO:1901564;GO:0034285;GO:1901566;GO:0019438;GO:0016114;GO:0006807;GO:1901576;GO:0051186;GO:0015992;GO:0051188;GO:0033014;GO:0065007;GO:0009644;GO:0018130;GO:0006818;GO:0006629;GO:0006812;GO:0006811;GO:0006810;GO:0019637;GO:0008150;GO:0008152;GO:0051234;GO:0090407;GO:0046148;GO:0044271;GO:0008654;GO:0050896;GO:0044765;GO:0009314;GO:0044249;GO:0034641;GO:0009416;GO:0010114;GO:0044699;GO:0010218;GO:0008610;GO:0015672;GO:0006644;GO:0042168;GO:0044238;GO:0006721;GO:0006720;GO:0009987;GO:0006725;GO:0010155;GO:0044255;GO:0032879;GO:0009642;GO:0006081;GO:0006082;GO:1901135;GO:0046490;GO:0019752;GO:0019288;GO:0006090;GO:0043269;GO:0019682;GO:0009637;GO:0050789;GO:0006796;GO:0071704;GO:0009240;GO:0009058;GO:0009639;GO:0044763;GO:0042221;GO:0051179;GO:1902578;GO:1901700;GO:0009628;GO:0009744;GO:0009743;GO:0044237;GO:0008299;GO:0006793;	regulation of transport;porphyrin-containing compound metabolic process;porphyrin-containing compound biosynthetic process;small molecule metabolic process;organic cyclic compound biosynthetic process;organic cyclic compound metabolic process;single-organism metabolic process;single-organism biosynthetic process;pigment metabolic process;heme biosynthetic process;tetrapyrrole metabolic process;monocarboxylic acid metabolic process;oxoacid metabolic process;response to organic substance;heterocycle metabolic process;organonitrogen compound metabolic process;response to disaccharide;organonitrogen compound biosynthetic process;aromatic compound biosynthetic process;terpenoid biosynthetic process;nitrogen compound metabolic process;organic substance biosynthetic process;cofactor metabolic process;proton transport;cofactor biosynthetic process;tetrapyrrole biosynthetic process;biological regulation;response to high light intensity;heterocycle biosynthetic process;hydrogen transport;lipid metabolic process;cation transport;ion transport;transport;organophosphate metabolic process;biological_process;metabolic process;establishment of localization;organophosphate biosynthetic process;pigment biosynthetic process;cellular nitrogen compound biosynthetic process;phospholipid biosynthetic process;response to stimulus;single-organism transport;response to radiation;cellular biosynthetic process;cellular nitrogen compound metabolic process;response to light stimulus;response to red light;single-organism process;response to far red light;lipid biosynthetic process;monovalent inorganic cation transport;phospholipid metabolic process;heme metabolic process;primary metabolic process;terpenoid metabolic process;isoprenoid metabolic process;cellular process;cellular aromatic compound metabolic process;regulation of proton transport;cellular lipid metabolic process;regulation of localization;response to light intensity;cellular aldehyde metabolic process;organic acid metabolic process;carbohydrate derivative metabolic process;isopentenyl diphosphate metabolic process;carboxylic acid metabolic process;isopentenyl diphosphate biosynthetic process, methylerythritol 4-phosphate pathway;pyruvate metabolic process;regulation of ion transport;glyceraldehyde-3-phosphate metabolic process;response to blue light;regulation of biological process;phosphate-containing compound metabolic process;organic substance metabolic process;isopentenyl diphosphate biosynthetic process;biosynthetic process;response to red or far red light;single-organism cellular process;response to chemical;localization;single-organism localization;response to oxygen-containing compound;response to abiotic stimulus;response to sucrose;response to carbohydrate;cellular metabolic process;isoprenoid biosynthetic process;phosphorus metabolic process;	4;5;6;4;5;4;3;4;4;5;5;7;5;4;4;4;6;5;5;6;3;4;4;6;5;6;2;7;5;5;4;6;5;4;4;1;2;3;5;5;5;5;2;4;4;4;4;5;7;2;7;5;7;5;4;3;6;5;2;4;6;4;3;6;4;4;4;6;6;6;8;5;5;6;2;5;3;6;3;6;3;3;2;3;4;3;7;5;3;5;4;	GO:0043231;GO:0044424;GO:0044422;GO:0043229;GO:0043227;GO:0043226;GO:0009570;GO:0044435;GO:0044434;GO:0044446;GO:0044444;GO:0005737;GO:0044464;GO:0005623;GO:0005622;GO:0009536;GO:0009532;GO:0009507;GO:0005575;	intracellular membrane-bounded organelle;intracellular part;organelle part;intracellular organelle;membrane-bounded organelle;organelle;chloroplast stroma;plastid part;chloroplast part;intracellular organelle part;cytoplasmic part;cytoplasm;cell part;cell;intracellular;plastid;plastid stroma;chloroplast;cellular_component;	4;3;2;3;3;2;6;4;5;3;4;4;2;2;3;5;5;6;1;	GO:1901363;GO:0000166;GO:0016740;GO:0032549;GO:0097367;GO:0003674;GO:0005488;GO:0050515;GO:1901265;GO:0017076;GO:0005524;GO:0043168;GO:0016773;GO:0016772;GO:0032559;GO:0032555;GO:0032550;GO:0032553;GO:0035639;GO:0043167;GO:0030554;GO:0016301;GO:0097159;GO:0001882;GO:0001883;GO:0036094;GO:0003824;	heterocyclic compound binding;nucleotide binding;transferase activity;ribonucleoside binding;carbohydrate derivative binding;molecular_function;binding;4-(cytidine 5'-diphospho)-2-C-methyl-D-erythritol kinase activity;nucleoside phosphate binding;purine nucleotide binding;ATP binding;anion binding;phosphotransferase activity, alcohol group as acceptor;transferase activity, transferring phosphorus-containing groups;adenyl ribonucleotide binding;purine ribonucleotide binding;purine ribonucleoside binding;ribonucleotide binding;purine ribonucleoside triphosphate binding;ion binding;adenyl nucleotide binding;kinase activity;organic cyclic compound binding;nucleoside binding;purine nucleoside binding;small molecule binding;catalytic activity;	3;4;3;5;3;1;2;6;4;5;6;4;5;4;6;5;6;4;5;3;6;5;3;4;5;3;2;	K00919	map00900;map01100;map01110;map01130;	Terpenoid backbone biosynthesis;Metabolic pathways;Biosynthesis of secondary metabolites;Biosynthesis of antibiotics;	IPR006204;IPR014721;IPR004424;IPR013750;IPR020568;	GHMP kinase N-terminal domain;Ribosomal protein S5 domain 2-type fold, subgroup;4-diphosphocytidyl-2C-methyl-D-erythritol kinase;GHMP kinase, C-terminal domain;Ribosomal protein S5 domain 2-type fold;	chloroplast	46447223	215.0	I	[I] Lipid transport and metabolism	COG1947	4-diphosphocytidyl-2C-methyl-D-erythritol kinase
Sspon.07G0029580-3D	Sspon.07G0029580-3D	Down	0.69974211	1.449281592	0.660812968	1.021122436	0.823529412	1.269218961	0.795744811	1.172264522	0.824696058	1.385576569	0.764460273	1.133550289	0.57211	0.000949132719125	0.66759	0.00377459236548	1.05716	0.507101259548	1.23359	0.0203669636151										K02947	map03010;	Ribosome;	IPR005326;	Plectin/S10, N-terminal;	mitochondria	At4g25740	218.0	J	[J] Translation, ribosomal structure and biogenesis;
Sspon.01G0014350-2B	Sspon.01G0014350-2B	Down	0.328554913	1.339814973	1.455334621	0.99765323	0.377349986	1.059373727	1.53582573	0.703807446	0.344024964	1.537422776	1.414130839	0.906706794	0.26671	0.00231233478255	1.68904	0.00309960508777	0.23833	8.38076547361e-06	1.50934	0.0537587351906				GO:0000786;GO:0043232;GO:0044815;GO:0043229;GO:0043228;GO:0043227;GO:0043226;GO:0005575;GO:0005634;GO:0005694;GO:0043234;GO:0032991;GO:0043231;GO:0032993;GO:0044464;GO:0005623;GO:0005622;GO:0044446;GO:0044424;GO:0000785;GO:0044427;GO:0044422;	nucleosome;intracellular non-membrane-bounded organelle;DNA packaging complex;intracellular organelle;non-membrane-bounded organelle;membrane-bounded organelle;organelle;cellular_component;nucleus;chromosome;protein complex;macromolecular complex;intracellular membrane-bounded organelle;protein-DNA complex;cell part;cell;intracellular;intracellular organelle part;intracellular part;chromatin;chromosomal part;organelle part;	4;4;4;3;3;3;2;1;5;5;3;2;4;3;2;2;3;3;3;3;4;2;	GO:0003674;GO:0005488;GO:0003676;GO:0003677;GO:1901363;GO:0097159;	molecular_function;binding;nucleic acid binding;DNA binding;heterocyclic compound binding;organic cyclic compound binding;	1;2;4;5;3;3;	K11251	map05034;map05322;	Alcoholism;Systemic lupus erythematosus;	IPR032458;IPR002119;IPR032454;IPR007125;IPR009072;	Histone H2A conserved site;Histone H2A;Histone H2A, C-terminal domain;Histone H2A/H2B/H3;Histone-fold;	nucleus	At1g08880	233.0	B	[B] Chromatin structure and dynamics;
Sspon.03G0030500-1B	Sspon.03G0030500-1B	Up	0.874631138	0.366327768	1.892901406	0.706742908	0.91388397	0.341150931	2.033789319	0.940468405	1.099687102	0.312765408	1.816059271	0.701592374	2.83089	0.000937708042339	2.44497	0.000366563949521	0.50293	0.000541522712751	0.43437	0.00527268068461	GO:0009892;GO:0032774;GO:0019222;GO:0031327;GO:0031326;GO:0031324;GO:0031323;GO:0090304;GO:0044249;GO:0034641;GO:0006807;GO:0034645;GO:1901362;GO:0050789;GO:0097659;GO:0080090;GO:1901576;GO:0010605;GO:0009890;GO:0044260;GO:2000112;GO:2000113;GO:0008150;GO:0071704;GO:0010467;GO:0065007;GO:1901360;GO:0048519;GO:0010468;GO:0018130;GO:0045934;GO:0006139;GO:0019219;GO:0006725;GO:0009987;GO:0009889;GO:1903506;GO:0050794;GO:1902679;GO:0009058;GO:0009059;GO:0045892;GO:0051171;GO:0051172;GO:2001141;GO:0034654;GO:1903507;GO:0008152;GO:0046483;GO:0016070;GO:0044238;GO:0044271;GO:0060255;GO:0051253;GO:0051252;GO:0010629;GO:0044237;GO:0043170;GO:0006355;GO:0010556;GO:0006351;GO:0019438;GO:0010558;GO:0048523;	negative regulation of metabolic process;RNA biosynthetic process;regulation of metabolic process;negative regulation of cellular biosynthetic process;regulation of cellular biosynthetic process;negative regulation of cellular metabolic process;regulation of cellular metabolic process;nucleic acid metabolic process;cellular biosynthetic process;cellular nitrogen compound metabolic process;nitrogen compound metabolic process;cellular macromolecule biosynthetic process;organic cyclic compound biosynthetic process;regulation of biological process;nucleic acid-templated transcription;regulation of primary metabolic process;organic substance biosynthetic process;negative regulation of macromolecule metabolic process;negative regulation of biosynthetic process;cellular macromolecule metabolic process;regulation of cellular macromolecule biosynthetic process;negative regulation of cellular macromolecule biosynthetic process;biological_process;organic substance metabolic process;gene expression;biological regulation;organic cyclic compound metabolic process;negative regulation of biological process;regulation of gene expression;heterocycle biosynthetic process;negative regulation of nucleobase-containing compound metabolic process;nucleobase-containing compound metabolic process;regulation of nucleobase-containing compound metabolic process;cellular aromatic compound metabolic process;cellular process;regulation of biosynthetic process;regulation of nucleic acid-templated transcription;regulation of cellular process;negative regulation of RNA biosynthetic process;biosynthetic process;macromolecule biosynthetic process;negative regulation of transcription, DNA-templated;regulation of nitrogen compound metabolic process;negative regulation of nitrogen compound metabolic process;regulation of RNA biosynthetic process;nucleobase-containing compound biosynthetic process;negative regulation of nucleic acid-templated transcription;metabolic process;heterocycle metabolic process;RNA metabolic process;primary metabolic process;cellular nitrogen compound biosynthetic process;regulation of macromolecule metabolic process;negative regulation of RNA metabolic process;regulation of RNA metabolic process;negative regulation of gene expression;cellular metabolic process;macromolecule metabolic process;regulation of transcription, DNA-templated;regulation of macromolecule biosynthetic process;transcription, DNA-templated;aromatic compound biosynthetic process;negative regulation of macromolecule biosynthetic process;negative regulation of cellular process;	3;6;3;5;5;4;4;5;4;4;3;5;5;2;7;4;4;4;4;4;6;6;1;3;5;2;4;2;5;5;5;4;5;4;2;4;7;3;6;3;5;6;4;4;6;5;7;2;4;5;3;5;4;5;5;5;3;4;6;5;6;5;5;3;				GO:0032553;GO:1901363;GO:0003674;GO:0005488;GO:0097367;GO:0036094;GO:0000166;GO:0010181;GO:0016491;GO:0003824;GO:0048037;GO:0097159;GO:1901265;	ribonucleotide binding;heterocyclic compound binding;molecular_function;binding;carbohydrate derivative binding;small molecule binding;nucleotide binding;FMN binding;oxidoreductase activity;catalytic activity;cofactor binding;organic cyclic compound binding;nucleoside phosphate binding;	4;3;1;2;3;3;4;4;3;2;3;3;4;				IPR010089;IPR029039;IPR005025;IPR008254;	Flavoprotein WrbA-like;Flavoprotein-like domain;NADPH-dependent FMN reductase-like;Flavodoxin/nitric oxide synthase;	cytosol	At5g54500	302.0	R	[R] General function prediction only;
Sspon.07G0037930-1D	Sspon.07G0037930-1D	Down	0.619165946	1.451807985	0.733493622	1.083981002	0.542530587	1.435235873	0.829600502	1.170565314	0.633890396	1.501126364	0.79779228	1.200810129	0.40919	1.51639974737e-05	0.68325	0.00125806356977	0.76056	0.00924465089688	1.26996	0.00150670813182	GO:0071704;GO:0008150;GO:0008152;GO:0044238;GO:0019538;GO:0043170;	organic substance metabolic process;biological_process;metabolic process;primary metabolic process;protein metabolic process;macromolecule metabolic process;	3;1;2;3;4;4;	GO:0043226;GO:0043229;GO:0043227;GO:0009536;GO:0005737;GO:0005622;GO:0044424;GO:0009507;GO:0043231;GO:0044464;GO:0005623;GO:0005575;GO:0044444;	organelle;intracellular organelle;membrane-bounded organelle;plastid;cytoplasm;intracellular;intracellular part;chloroplast;intracellular membrane-bounded organelle;cell part;cell;cellular_component;cytoplasmic part;	2;3;3;5;4;3;3;6;4;2;2;1;4;	GO:0035639;GO:0003674;GO:0005488;GO:0000166;GO:1901363;GO:0001883;GO:0001882;GO:0043168;GO:0043167;GO:1901265;GO:0032549;GO:0017076;GO:0005524;GO:0036094;GO:0030554;GO:0097159;GO:0097367;GO:0032559;GO:0032555;GO:0032550;GO:0032553;	purine ribonucleoside triphosphate binding;molecular_function;binding;nucleotide binding;heterocyclic compound binding;purine nucleoside binding;nucleoside binding;anion binding;ion binding;nucleoside phosphate binding;ribonucleoside binding;purine nucleotide binding;ATP binding;small molecule binding;adenyl nucleotide binding;organic cyclic compound binding;carbohydrate derivative binding;adenyl ribonucleotide binding;purine ribonucleotide binding;purine ribonucleoside binding;ribonucleotide binding;	5;1;2;4;3;5;4;4;3;4;5;5;6;3;6;3;3;6;5;6;4;				IPR019489;IPR020846;IPR028299;IPR001270;IPR018368;IPR000109;IPR003593;IPR001943;IPR003959;IPR027417;	Clp ATPase, C-terminal;Major facilitator superfamily domain;ClpA/B, conserved site 2;ClpA/B family;ClpA/B, conserved site 1;Proton-dependent oligopeptide transporter family;AAA+ ATPase domain;UVR domain;ATPase, AAA-type, core;P-loop containing nucleoside triphosphate hydrolase;	nucleus	At5g50920	1048.0	O	[O] Posttranslational modification, protein turnover, chaperones;
Sspon.07G0012330-4P	Sspon.07G0012330-4P	Down	0.709971587	1.419655199	0.642240055	1.206439103	0.724658271	1.295365535	0.690389341	1.446551989	0.672822915	1.268987099	0.720799416	1.20211949	0.52898	0.000216085159155	0.53265	0.00201979295884	1.02631	0.549499961445	1.03344	0.668661138607										K00430	map00940;map01100;map01110;	Phenylpropanoid biosynthesis;Metabolic pathways;Biosynthesis of secondary metabolites;	IPR019794;IPR002016;IPR000823;IPR019793;IPR010255;IPR033905;	Peroxidase, active site;Haem peroxidase, plant/fungal/bacterial;Plant peroxidase;Peroxidases heam-ligand binding site;Haem peroxidase;Secretory peroxidase;	chloroplast	At1g05260	286.0	R	[R] General function prediction only;
Sspon.05G0004840-2B	Sspon.05G0004840-2B	Down	0.117598002	0.931374585	1.522388109	1.292800553	0.144643483	0.797675551	1.663197381	1.341974154	0.361911059	0.865455379	1.595616904	1.36536484	0.24057	0.00160855493033	1.19526	0.00478041001279	0.13054	9.23401123625e-05	0.6486	0.000445265317328										K00658	map00020;map00310;map01100;map01110;map01120;map01130;map01200;	Citrate cycle (TCA cycle);Lysine degradation;Metabolic pathways;Biosynthesis of secondary metabolites;Microbial metabolism in diverse environments;Biosynthesis of antibiotics;Carbon metabolism;	IPR011053;IPR000089;IPR001078;IPR003016;	Single hybrid motif;Biotin/lipoyl attachment;2-oxoacid dehydrogenase acyltransferase, catalytic domain;2-oxo acid dehydrogenase, lipoyl-binding site;	mitochondria	At5g55070	499.0	C	[C] Energy production and conversion;
Sspon.06G0007310-4D	Sspon.06G0007310-4D	Down	0.809482975	1.587884379	0.164633259	1.567410994	0.740880624	1.432352695	0.180425834	1.316199256	0.912180116	1.338241167	0.19768787	1.752620831	0.565	0.00200665337494	0.11707	0.000423107294101	4.53719	0.000226513409421	0.94009	0.560226385546	GO:0019752;GO:0006099;GO:0009060;GO:0044237;GO:0006091;GO:0072350;GO:0015979;GO:0044699;GO:0044710;GO:0071704;GO:0009987;GO:0045333;GO:0008152;GO:0043436;GO:0055114;GO:0044238;GO:0015980;GO:0006082;GO:0044763;GO:0015977;GO:0006101;GO:0008150;GO:0044281;	carboxylic acid metabolic process;tricarboxylic acid cycle;aerobic respiration;cellular metabolic process;generation of precursor metabolites and energy;tricarboxylic acid metabolic process;photosynthesis;single-organism process;single-organism metabolic process;organic substance metabolic process;cellular process;cellular respiration;metabolic process;oxoacid metabolic process;oxidation-reduction process;primary metabolic process;energy derivation by oxidation of organic compounds;organic acid metabolic process;single-organism cellular process;carbon fixation;citrate metabolic process;biological_process;small molecule metabolic process;	6;4;6;3;4;7;4;2;3;3;2;5;2;5;4;3;4;4;3;4;8;1;4;	GO:0005737;GO:0044464;GO:0005623;GO:0005622;GO:0005575;GO:0044424;	cytoplasm;cell part;cell;intracellular;cellular_component;intracellular part;	4;2;2;3;1;3;	GO:0016830;GO:0008964;GO:0003674;GO:0016829;GO:0004611;GO:0003824;GO:0016831;	carbon-carbon lyase activity;phosphoenolpyruvate carboxylase activity;molecular_function;lyase activity;phosphoenolpyruvate carboxykinase activity;catalytic activity;carboxy-lyase activity;	4;7;1;3;6;2;5;				IPR018129;IPR015813;IPR021135;IPR033129;IPR022805;	Phosphoenolpyruvate carboxylase, Lys active site;Pyruvate/Phosphoenolpyruvate kinase-like domain;Phosphoenolpyruvate carboxylase;Phosphoenolpyruvate carboxylase, His active site;Phosphoenolpyruvate carboxylase, bacterial/plant-type;	cytosol	507524157	642.0	C	[C] Energy production and conversion	COG2352	Phosphoenolpyruvate carboxylase
Sspon.07G0020110-3C	Sspon.07G0020110-3C	Down	0.256088762	1.18665928	1.206556109	1.36500533	0.369459232	1.127435127	1.147539214	1.378788029	0.463787816	1.129196825	0.831987951	1.537496324	0.31636	0.000240690442465	0.74419	0.0471074359608	0.3419	0.00592182565293	0.80426	0.00889432352761	GO:0080090;GO:0019222;GO:0044281;GO:1901576;GO:1901362;GO:1901360;GO:0043043;GO:0044710;GO:0044711;GO:0010604;GO:0043207;GO:0010608;GO:0009611;GO:0048511;GO:0001101;GO:0048518;GO:0051704;GO:0006364;GO:0034470;GO:0043604;GO:0060255;GO:1901701;GO:2001141;GO:1901564;GO:0010035;GO:0051707;GO:0046483;GO:0031668;GO:0071214;GO:0009607;GO:0009605;GO:0044249;GO:0019538;GO:0016052;GO:0007154;GO:0033554;GO:0019438;GO:0009893;GO:0009891;GO:0009415;GO:0006807;GO:0034660;GO:0097659;GO:1901575;GO:0044260;GO:0042254;GO:0016043;GO:0070887;GO:0065007;GO:0071840;GO:0032544;GO:0045727;GO:0018130;GO:0007623;GO:0009889;GO:0051716;GO:0050794;GO:0006952;GO:0006950;GO:0008150;GO:0008152;GO:0009266;GO:0034654;GO:0042631;GO:0016070;GO:0016072;GO:0044271;GO:0050896;GO:0006355;GO:0010556;GO:0006351;GO:0071462;GO:0006518;GO:0034250;GO:0009617;GO:0032774;GO:0009658;GO:0034641;GO:0034645;GO:0009414;GO:1901566;GO:0044699;GO:0009657;GO:0006139;GO:0051246;GO:0051247;GO:0032270;GO:0022613;GO:1903508;GO:1901700;GO:0071496;GO:0009628;GO:0031323;GO:0009987;GO:0006725;GO:1903506;GO:0034248;GO:0098542;GO:0045893;GO:0009409;GO:0090304;GO:0032268;GO:0043603;GO:0005996;GO:0051252;GO:0051254;GO:0043170;GO:1902680;GO:0010628;GO:0042742;GO:0009991;GO:0031328;GO:0031326;GO:0031325;GO:0071229;GO:0044723;GO:2000112;GO:0010557;GO:0050789;GO:0071704;GO:0010467;GO:0010468;GO:0045935;GO:0044267;GO:0019219;GO:0000272;GO:0009058;GO:0009059;GO:0044763;GO:0051171;GO:0051173;GO:0042221;GO:0009056;GO:0009057;GO:0006996;GO:0044238;GO:0005975;GO:0005976;GO:0044237;GO:1902589;GO:0044085;GO:0006417;GO:0006412;GO:0006396;GO:0048522;	regulation of primary metabolic process;regulation of metabolic process;small molecule metabolic process;organic substance biosynthetic process;organic cyclic compound biosynthetic process;organic cyclic compound metabolic process;peptide biosynthetic process;single-organism metabolic process;single-organism biosynthetic process;positive regulation of macromolecule metabolic process;response to external biotic stimulus;posttranscriptional regulation of gene expression;response to wounding;rhythmic process;response to acid chemical;positive regulation of biological process;multi-organism process;rRNA processing;ncRNA processing;amide biosynthetic process;regulation of macromolecule metabolic process;cellular response to oxygen-containing compound;regulation of RNA biosynthetic process;organonitrogen compound metabolic process;response to inorganic substance;response to other organism;heterocycle metabolic process;cellular response to extracellular stimulus;cellular response to abiotic stimulus;response to biotic stimulus;response to external stimulus;cellular biosynthetic process;protein metabolic process;carbohydrate catabolic process;cell communication;cellular response to stress;aromatic compound biosynthetic process;positive regulation of metabolic process;positive regulation of biosynthetic process;response to water;nitrogen compound metabolic process;ncRNA metabolic process;nucleic acid-templated transcription;organic substance catabolic process;cellular macromolecule metabolic process;ribosome biogenesis;cellular component organization;cellular response to chemical stimulus;biological regulation;cellular component organization or biogenesis;plastid translation;positive regulation of translation;heterocycle biosynthetic process;circadian rhythm;regulation of biosynthetic process;cellular response to stimulus;regulation of cellular process;defense response;response to stress;biological_process;metabolic process;response to temperature stimulus;nucleobase-containing compound biosynthetic process;cellular response to water deprivation;RNA metabolic process;rRNA metabolic process;cellular nitrogen compound biosynthetic process;response to stimulus;regulation of transcription, DNA-templated;regulation of macromolecule biosynthetic process;transcription, DNA-templated;cellular response to water stimulus;peptide metabolic process;positive regulation of cellular amide metabolic process;response to bacterium;RNA biosynthetic process;chloroplast organization;cellular nitrogen compound metabolic process;cellular macromolecule biosynthetic process;response to water deprivation;organonitrogen compound biosynthetic process;single-organism process;plastid organization;nucleobase-containing compound metabolic process;regulation of protein metabolic process;positive regulation of protein metabolic process;positive regulation of cellular protein metabolic process;ribonucleoprotein complex biogenesis;positive regulation of nucleic acid-templated transcription;response to oxygen-containing compound;cellular response to external stimulus;response to abiotic stimulus;regulation of cellular metabolic process;cellular process;cellular aromatic compound metabolic process;regulation of nucleic acid-templated transcription;regulation of cellular amide metabolic process;defense response to other organism;positive regulation of transcription, DNA-templated;response to cold;nucleic acid metabolic process;regulation of cellular protein metabolic process;cellular amide metabolic process;monosaccharide metabolic process;regulation of RNA metabolic process;positive regulation of RNA metabolic process;macromolecule metabolic process;positive regulation of RNA biosynthetic process;positive regulation of gene expression;defense response to bacterium;response to extracellular stimulus;positive regulation of cellular biosynthetic process;regulation of cellular biosynthetic process;positive regulation of cellular metabolic process;cellular response to acid chemical;single-organism carbohydrate metabolic process;regulation of cellular macromolecule biosynthetic process;positive regulation of macromolecule biosynthetic process;regulation of biological process;organic substance metabolic process;gene expression;regulation of gene expression;positive regulation of nucleobase-containing compound metabolic process;cellular protein metabolic process;regulation of nucleobase-containing compound metabolic process;polysaccharide catabolic process;biosynthetic process;macromolecule biosynthetic process;single-organism cellular process;regulation of nitrogen compound metabolic process;positive regulation of nitrogen compound metabolic process;response to chemical;catabolic process;macromolecule catabolic process;organelle organization;primary metabolic process;carbohydrate metabolic process;polysaccharide metabolic process;cellular metabolic process;single-organism organelle organization;cellular component biogenesis;regulation of translation;translation;RNA processing;positive regulation of cellular process;	4;3;4;4;5;4;6;3;4;4;4;6;4;2;4;2;2;6;7;6;4;5;6;4;4;3;4;4;4;3;3;4;4;5;4;4;5;3;4;4;3;6;7;4;4;5;3;4;2;2;5;6;5;3;4;3;3;4;3;1;2;4;5;5;5;7;5;2;6;5;6;5;5;5;4;6;6;4;5;4;5;2;5;4;5;5;5;4;7;4;4;3;4;2;4;7;5;4;6;4;5;5;5;5;5;5;4;6;5;5;4;5;5;4;5;4;6;5;2;3;5;5;5;5;5;6;3;5;3;4;4;3;3;5;4;3;4;5;3;4;3;6;6;6;3;	GO:0031975;GO:0043228;GO:0030529;GO:0005773;GO:0010319;GO:0016020;GO:0005777;GO:0031967;GO:0055044;GO:0043231;GO:0030054;GO:0044424;GO:0044422;GO:1990904;GO:0043232;GO:0043229;GO:0005622;GO:0043227;GO:0043226;GO:0009941;GO:0009570;GO:0044435;GO:0044434;GO:0005840;GO:0044446;GO:0044444;GO:0042579;GO:0005737;GO:0010287;GO:0005911;GO:0032991;GO:0009526;GO:0044464;GO:0005623;GO:0048046;GO:0009536;GO:0009532;GO:0005576;GO:0009506;GO:0009507;GO:0005575;	envelope;non-membrane-bounded organelle;intracellular ribonucleoprotein complex;vacuole;stromule;membrane;peroxisome;organelle envelope;symplast;intracellular membrane-bounded organelle;cell junction;intracellular part;organelle part;ribonucleoprotein complex;intracellular non-membrane-bounded organelle;intracellular organelle;intracellular;membrane-bounded organelle;organelle;chloroplast envelope;chloroplast stroma;plastid part;chloroplast part;ribosome;intracellular organelle part;cytoplasmic part;microbody;cytoplasm;plastoglobule;cell-cell junction;macromolecular complex;plastid envelope;cell part;cell;apoplast;plastid;plastid stroma;extracellular region;plasmodesma;chloroplast;cellular_component;	3;3;4;5;5;2;6;4;2;4;2;3;2;3;4;3;3;3;2;6;6;4;5;5;3;4;5;4;6;3;2;5;2;2;3;5;5;2;3;6;1;	GO:1901363;GO:0003674;GO:0005488;GO:0003676;GO:0003824;GO:0097159;GO:0001871;GO:0010297;GO:0003723;GO:0030247;GO:0030246;GO:0050662;GO:0019843;GO:0048037;	heterocyclic compound binding;molecular_function;binding;nucleic acid binding;catalytic activity;organic cyclic compound binding;pattern binding;heteropolysaccharide binding;RNA binding;polysaccharide binding;carbohydrate binding;coenzyme binding;rRNA binding;cofactor binding;	3;1;2;4;2;3;3;5;5;4;3;4;6;3;				IPR001509;IPR016040;	NAD-dependent epimerase/dehydratase;NAD(P)-binding domain;	chloroplast	428311078	234.0	M	[M] Cell wall/membrane/envelope biogenesis	COG0451	Nucleoside-diphosphate-sugar epimerase
Sspon.04G0007320-1A	Sspon.04G0007320-1A	Down	0.302164908	1.600402302	1.237525069	1.081289991	0.372358777	1.398236797	1.041179209	1.19750382	0.449455639	1.335653233	1.018437828	0.965792427	0.25932	0.000292908256896	1.0162	0.86476500032	0.3409	0.000886379469427	1.33585	0.025210926865													IPR001752;IPR027417;IPR021881;	Kinesin motor domain;P-loop containing nucleoside triphosphate hydrolase;NPK1-activating kinesin-like protein, C-terminal;	chloroplast	At4g38950	607.0	Z	[Z] Cytoskeleton;
Sspon.02G0013720-2B	Sspon.02G0013720-2B	Up	0.755902518	0.140816454	2.41371374	0.190984724	0.619967496	0.074449538	2.731289398	0.252071986	0.749633732	0.169519271	3.722476915	0.179174229	5.52387	0.000380861771067	14.25111	0.0022374659081	0.2397	0.00478385452721	0.6184	0.0934043457402										K00679	map00561;	Glycerolipid metabolism;	IPR003386;IPR029058;	Lecithin:cholesterol/phospholipid:diacylglycerol acyltransferase;Alpha/Beta hydrolase fold;	mitochondria	At5g13640	954.0	I	[I] Lipid transport and metabolism;
Sspon.08G0000830-1P	Sspon.08G0000830-1P	Down	0.133676928	1.241969291	1.434510835	1.142626641	0.269211877	0.978532543	1.629882229	1.166568667	0.329539823	1.167425069	1.435069358	1.07098674	0.21619	0.0008151217746	1.33113	0.00630444095293	0.16278	0.000134437808188	1.00229	0.976814308677										K03781	map00380;map00630;map01110;map01130;map01200;map04011;map04068;map04146;map04211;map04212;map04213;map05014;	Tryptophan metabolism;Glyoxylate and dicarboxylate metabolism;Biosynthesis of secondary metabolites;Biosynthesis of antibiotics;Carbon metabolism;MAPK signaling pathway - yeast;FoxO signaling pathway;Peroxisome;Longevity regulating pathway;Longevity regulating pathway - worm;Longevity regulating pathway - multiple species;Amyotrophic lateral sclerosis (ALS);	IPR024711;IPR002226;IPR024708;IPR018028;IPR010582;IPR020835;IPR011614;	Catalase, mono-functional, haem-containing, clades 1 and 3;Catalase haem-binding site;Catalase active site;Catalase, mono-functional, haem-containing;Catalase immune-responsive domain;Catalase-like domain;Catalase core domain;	peroxisome	At4g35090	889.0	P	[P] Inorganic ion transport and metabolism;
Sspon.08G0000830-1T	Sspon.08G0000830-1T	Down	0.133676928	1.241969291	1.434510835	1.142626641	0.269211877	0.978532543	1.629882229	1.166568667	0.329539823	1.167425069	1.435069358	1.07098674	0.21619	0.0008151217746	1.33113	0.00630444095293	0.16278	0.000134437808188	1.00229	0.976814308677										K03781	map00380;map00630;map01110;map01130;map01200;map04011;map04068;map04146;map04211;map04212;map04213;map05014;	Tryptophan metabolism;Glyoxylate and dicarboxylate metabolism;Biosynthesis of secondary metabolites;Biosynthesis of antibiotics;Carbon metabolism;MAPK signaling pathway - yeast;FoxO signaling pathway;Peroxisome;Longevity regulating pathway;Longevity regulating pathway - worm;Longevity regulating pathway - multiple species;Amyotrophic lateral sclerosis (ALS);	IPR024711;IPR002226;IPR024708;IPR018028;IPR010582;IPR020835;IPR011614;	Catalase, mono-functional, haem-containing, clades 1 and 3;Catalase haem-binding site;Catalase active site;Catalase, mono-functional, haem-containing;Catalase immune-responsive domain;Catalase-like domain;Catalase core domain;	peroxisome	At4g35090	892.0	P	[P] Inorganic ion transport and metabolism;
Sspon.08G0000830-1A	Sspon.08G0000830-1A	Down	0.133676928	1.241969291	1.434510835	1.142626641	0.269211877	0.978532543	1.629882229	1.166568667	0.329539823	1.167425069	1.435069358	1.07098674	0.21619	0.0008151217746	1.33113	0.00630444095293	0.16278	0.000134437808188	1.00229	0.976814308677										K03781	map00380;map00630;map01110;map01130;map01200;map04011;map04068;map04146;map04211;map04212;map04213;map05014;	Tryptophan metabolism;Glyoxylate and dicarboxylate metabolism;Biosynthesis of secondary metabolites;Biosynthesis of antibiotics;Carbon metabolism;MAPK signaling pathway - yeast;FoxO signaling pathway;Peroxisome;Longevity regulating pathway;Longevity regulating pathway - worm;Longevity regulating pathway - multiple species;Amyotrophic lateral sclerosis (ALS);	IPR024711;IPR002226;IPR024708;IPR018028;IPR010582;IPR020835;IPR011614;	Catalase, mono-functional, haem-containing, clades 1 and 3;Catalase haem-binding site;Catalase active site;Catalase, mono-functional, haem-containing;Catalase immune-responsive domain;Catalase-like domain;Catalase core domain;	peroxisome	At4g35090	891.0	P	[P] Inorganic ion transport and metabolism;
Sspon.07G0002040-2B	Sspon.07G0002040-2B	Down	0.661305131	1.550196777	0.477878083	1.414115347	0.569278947	1.234916649	0.524479273	1.547814608	0.66265999	1.514613121	0.472145987	1.370596088	0.44032	0.00154159755855	0.34033	6.92100794135e-05	1.28399	0.0163951736332	0.99243	0.927612252517	GO:0044237;GO:0006091;GO:0044260;GO:0071704;GO:0043170;GO:0044267;GO:0009987;GO:0018298;GO:0043412;GO:0008150;GO:0006464;GO:0008152;GO:0015979;GO:0009765;GO:0044238;GO:0019538;GO:0036211;GO:0019684;	cellular metabolic process;generation of precursor metabolites and energy;cellular macromolecule metabolic process;organic substance metabolic process;macromolecule metabolic process;cellular protein metabolic process;cellular process;protein-chromophore linkage;macromolecule modification;biological_process;cellular protein modification process;metabolic process;photosynthesis;photosynthesis, light harvesting;primary metabolic process;protein metabolic process;protein modification process;photosynthesis, light reaction;	3;4;4;3;4;5;2;7;5;1;6;2;4;5;3;4;5;5;	GO:0055035;GO:0034357;GO:0031976;GO:0043229;GO:0005622;GO:0043227;GO:0043226;GO:0031224;GO:0009579;GO:0009534;GO:0009536;GO:0016021;GO:0016020;GO:0044436;GO:0044435;GO:0044434;GO:0009535;GO:0009523;GO:0044446;GO:0031984;GO:0032991;GO:0042651;GO:0009507;GO:0043234;GO:0009522;GO:0043231;GO:0009521;GO:0044464;GO:0005623;GO:0005737;GO:0005575;GO:0098796;GO:0044444;GO:0044424;GO:0044425;GO:0044422;	plastid thylakoid membrane;photosynthetic membrane;plastid thylakoid;intracellular organelle;intracellular;membrane-bounded organelle;organelle;intrinsic component of membrane;thylakoid;chloroplast thylakoid;plastid;integral component of membrane;membrane;thylakoid part;plastid part;chloroplast part;chloroplast thylakoid membrane;photosystem II;intracellular organelle part;organelle subcompartment;macromolecular complex;thylakoid membrane;chloroplast;protein complex;photosystem I;intracellular membrane-bounded organelle;photosystem;cell part;cell;cytoplasm;cellular_component;membrane protein complex;cytoplasmic part;intracellular part;membrane part;organelle part;	5;3;5;3;3;3;2;3;4;6;5;4;2;4;4;5;6;5;3;4;2;4;6;3;5;4;4;2;2;4;1;3;4;3;2;2;	GO:0043169;GO:0003674;GO:0005488;GO:1901363;GO:0046872;GO:0016168;GO:0043167;GO:0046906;GO:0097159;	cation binding;molecular_function;binding;heterocyclic compound binding;metal ion binding;chlorophyll binding;ion binding;tetrapyrrole binding;organic cyclic compound binding;	4;1;2;3;5;5;3;4;3;	K08912	map00196;map01100;	Photosynthesis - antenna proteins;Metabolic pathways;	IPR022796;IPR023329;IPR001344;	Chlorophyll A-B binding protein;Chlorophyll a/b binding protein domain;Chlorophyll A-B binding protein, plant;	chloroplast
Sspon.08G0001400-2B	Sspon.08G0001400-2B	Down	0.455492706	0.895334496	1.505124825	0.8326883	0.509973206	0.801854293	1.445881002	1.345383405	0.599838387	0.853442776	1.5297495	1.225237103	0.61369	0.00278306416675	1.31659	0.0838079510881	0.34934	3.78016938035e-05	0.74946	0.144781844761				GO:0098590;GO:0042579;GO:0043229;GO:0071944;GO:0045202;GO:0005622;GO:0043227;GO:0043226;GO:0097060;GO:0098805;GO:0016020;GO:0005777;GO:0044456;GO:0044459;GO:0098589;GO:0045211;GO:0005886;GO:0043231;GO:0030054;GO:0044464;GO:0005623;GO:0005737;GO:0005575;GO:0044444;GO:0098794;GO:0044424;GO:0044425;	plasma membrane region;microbody;intracellular organelle;cell periphery;synapse;intracellular;membrane-bounded organelle;organelle;synaptic membrane;whole membrane;membrane;peroxisome;synapse part;plasma membrane part;membrane region;postsynaptic membrane;plasma membrane;intracellular membrane-bounded organelle;cell junction;cell part;cell;cytoplasm;cellular_component;cytoplasmic part;postsynapse;intracellular part;membrane part;	4;5;3;3;2;3;3;2;3;3;2;6;2;3;3;4;3;4;2;2;2;4;1;4;3;3;2;	GO:0035639;GO:1901363;GO:0003674;GO:0016887;GO:0032550;GO:1901265;GO:0001882;GO:0043167;GO:0001883;GO:0032549;GO:0017076;GO:0005524;GO:0016787;GO:0000166;GO:0017111;GO:0036094;GO:0032555;GO:0016818;GO:0003824;GO:0097367;GO:0097159;GO:0030554;GO:0016817;GO:0016462;GO:0032559;GO:0043168;GO:0032553;GO:0005488;	purine ribonucleoside triphosphate binding;heterocyclic compound binding;molecular_function;ATPase activity;purine ribonucleoside binding;nucleoside phosphate binding;nucleoside binding;ion binding;purine nucleoside binding;ribonucleoside binding;purine nucleotide binding;ATP binding;hydrolase activity;nucleotide binding;nucleoside-triphosphatase activity;small molecule binding;purine ribonucleotide binding;hydrolase activity, acting on acid anhydrides, in phosphorus-containing anhydrides;catalytic activity;carbohydrate derivative binding;organic cyclic compound binding;adenyl nucleotide binding;hydrolase activity, acting on acid anhydrides;pyrophosphatase activity;adenyl ribonucleotide binding;anion binding;ribonucleotide binding;binding;	5;3;1;8;6;4;4;3;5;5;5;6;3;4;7;3;5;5;2;3;3;6;4;6;6;4;4;2;				IPR003959;IPR003960;IPR003593;IPR027417;	ATPase, AAA-type, core;ATPase, AAA-type, conserved site;AAA+ ATPase domain;P-loop containing nucleoside triphosphate hydrolase;	chloroplast	At4g27680	540.0	O	[O] Posttranslational modification, protein turnover, chaperones;
Sspon.06G0020080-3D	Sspon.06G0020080-3D	Up	1.051650231	0.538460928	0.210511102	2.130268297	1.198305696	0.50292628	0.176529726	2.237281998	1.17305313	0.52707345	0.121955597	2.131983565	2.1824	0.000184482262672	0.07831	1.38332016258e-06	6.72502	4.87232718406e-05	0.24132	1.51999092371e-06	GO:0045184;GO:0033036;GO:0008104;GO:0006810;GO:0015031;GO:0008150;GO:0071702;GO:0051234;GO:0051179;	establishment of protein localization;macromolecule localization;protein localization;transport;protein transport;biological_process;organic substance transport;establishment of localization;localization;	4;3;4;4;5;1;5;3;2;	GO:0005737;GO:0044464;GO:0005623;GO:0005622;GO:0005575;GO:0044424;	cytoplasm;cell part;cell;intracellular;cellular_component;intracellular part;	4;2;2;3;1;3;							IPR002075;IPR018222;IPR032710;	Nuclear transport factor 2;Nuclear transport factor 2, eukaryote;NTF2-like domain;	chloroplast	At1g27310	172.0	U	[U] Intracellular trafficking, secretion, and vesicular transport;
Sspon.03G0043820-1C	Sspon.03G0043820-1C	Down	0.183945331	1.383557675	1.170124721	1.209379314	0.15237717	1.218270501	1.204044601	1.372310323	0.217029439	1.378400787	1.230851531	1.279708606	0.13903	3.75611127897e-05	0.93361	0.164848633658	0.15349	2.40947975443e-06	1.03077	0.611025097959										K11254	map05034;map05203;map05322;	Alcoholism;Viral carcinogenesis;Systemic lupus erythematosus;	IPR001951;IPR019809;IPR009072;IPR035425;	Histone H4;Histone H4, conserved site;Histone-fold;CENP-T/Histone H4, histone fold;	nucleus	Hs22060712	168.0	B	[B] Chromatin structure and dynamics;
Sspon.06G0021040-1B	Sspon.06G0021040-1B	Down	0.591268477	1.122808525	0.568279477	1.144239859	0.501740289	1.020969405	1.132047095	1.278467686	0.716526298	1.359627449	1.167389997	1.396635442	0.51651	0.00876518625263	0.75084	0.200755598772	0.631	0.158593443855	0.91728	0.443604505524													IPR016123;IPR002683;	Mog1/PsbP, alpha/beta/alpha sandwich;PsbP family;	chloroplast
Sspon.02G0049520-2D	Sspon.02G0049520-2D	Down	0.183945331	1.383557675	1.170124721	1.209379314	0.15237717	1.218270501	1.204044601	1.372310323	0.217029439	1.378400787	1.230851531	1.279708606	0.13903	3.75611127897e-05	0.93361	0.164848633658	0.15349	2.40947975443e-06	1.03077	0.611025097959	GO:0034728;GO:0071103;GO:0022607;GO:0031497;GO:0070271;GO:0043933;GO:0034622;GO:0071840;GO:0016043;GO:0071824;GO:0071822;GO:0006325;GO:0006323;GO:0065003;GO:0065004;GO:0006461;GO:0009987;GO:0008150;GO:0051276;GO:0006996;GO:0006334;GO:0006333;GO:0044085;	nucleosome organization;DNA conformation change;cellular component assembly;chromatin assembly;protein complex biogenesis;macromolecular complex subunit organization;cellular macromolecular complex assembly;cellular component organization or biogenesis;cellular component organization;protein-DNA complex subunit organization;protein complex subunit organization;chromatin organization;DNA packaging;macromolecular complex assembly;protein-DNA complex assembly;protein complex assembly;cellular process;biological_process;chromosome organization;organelle organization;nucleosome assembly;chromatin assembly or disassembly;cellular component biogenesis;	6;6;4;6;4;4;6;2;3;5;5;5;7;5;6;5;2;1;5;4;6;6;3;	GO:0043232;GO:0044815;GO:0043229;GO:0043228;GO:0043227;GO:0043226;GO:0044446;GO:0005634;GO:0005694;GO:0043234;GO:0000786;GO:0032991;GO:0043231;GO:0032993;GO:0044464;GO:0005623;GO:0005622;GO:0005575;GO:0044424;GO:0000785;GO:0044427;GO:0044422;	intracellular non-membrane-bounded organelle;DNA packaging complex;intracellular organelle;non-membrane-bounded organelle;membrane-bounded organelle;organelle;intracellular organelle part;nucleus;chromosome;protein complex;nucleosome;macromolecular complex;intracellular membrane-bounded organelle;protein-DNA complex;cell part;cell;intracellular;cellular_component;intracellular part;chromatin;chromosomal part;organelle part;	4;4;3;3;3;2;3;5;5;3;4;2;4;3;2;2;3;1;3;3;4;2;	GO:0003674;GO:0005488;GO:0003676;GO:0003677;GO:1901363;GO:0097159;	molecular_function;binding;nucleic acid binding;DNA binding;heterocyclic compound binding;organic cyclic compound binding;	1;2;4;5;3;3;	K11254	map05034;map05203;map05322;	Alcoholism;Viral carcinogenesis;Systemic lupus erythematosus;	IPR001951;IPR035425;IPR009072;IPR019809;	Histone H4;CENP-T/Histone H4, histone fold;Histone-fold;Histone H4, conserved site;	chloroplast	At5g59970	191.0	B	[B] Chromatin structure and dynamics;
Sspon.05G0012190-2C	Sspon.05G0012190-2C	Down	0.721930671	1.180693287	0.683773585	1.30095656	0.552663449	1.30850373	0.524124616	1.247845546	0.850302764	1.395699868	0.603562966	1.629942957	0.54696	0.00528531243991	0.43349	0.00352285333383	1.17303	0.345306983937	0.92968	0.507780977217										K08054	map04141;map04145;map04612;map04918;map05166;	Protein processing in endoplasmic reticulum;Phagosome;Antigen processing and presentation;Thyroid hormone synthesis;HTLV-I infection;	IPR001580;IPR009033;IPR018124;IPR013320;	Calreticulin/calnexin;Calreticulin/calnexin, P domain;Calreticulin/calnexin, conserved site;Concanavalin A-like lectin/glucanase domain;	plasma membrane	At5g61790	785.0	O	[O] Posttranslational modification, protein turnover, chaperones;
Sspon.03G0020430-1A	Sspon.03G0020430-1A	Up	1.537564329	0.337859867	1.384549939	0.790378175	1.592961679	0.291328651	1.307019237	0.717875454	1.430735721	0.332934236	1.409753814	0.867038896	4.74083	1.76725131635e-05	1.72666	0.00040900933991	1.11214	0.054045381837	0.40505	0.000492321375669										K01803	map00010;map00051;map00562;map00710;map01100;map01110;map01120;map01130;map01200;map01230;	Glycolysis / Gluconeogenesis;Fructose and mannose metabolism;Inositol phosphate metabolism;Carbon fixation in photosynthetic organisms;Metabolic pathways;Biosynthesis of secondary metabolites;Microbial metabolism in diverse environments;Biosynthesis of antibiotics;Carbon metabolism;Biosynthesis of amino acids;	IPR020861;IPR013785;IPR000652;IPR022896;	Triosephosphate isomerase, active site;Aldolase-type TIM barrel;Triosephosphate isomerase;Triosephosphate isomerase, bacterial/eukaryotic;	chloroplast	At3g55440	427.0	G	[G] Carbohydrate transport and metabolism;
Sspon.02G0013850-2B	Sspon.02G0013850-2B	Down	0.486114834	1.114345639	0.761042688	1.536656522	0.599214672	0.91526974	0.759591882	1.643826976	0.647816694	1.16991784	0.775992304	1.590210209	0.54169	0.00578856609244	0.4814	1.24546575973e-05	0.75465	0.0175730560482	0.67066	0.00326389408548													IPR000169;IPR013128;IPR006311;IPR013201;IPR000668;IPR025661;IPR025660;	Cysteine peptidase, cysteine active site;Peptidase C1A;Twin-arginine translocation pathway, signal sequence;Cathepsin propeptide inhibitor domain (I29);Peptidase C1A, papain C-terminal;Cysteine peptidase, asparagine active site;Cysteine peptidase, histidine active site;	chloroplast	At5g60360	468.0	O	[O] Posttranslational modification, protein turnover, chaperones;
Sspon.05G0020400-4D	Sspon.05G0020400-4D	Up	1.083515802	0.47779797	1.301750809	0.863578742	1.256992155	0.454953238	1.407570586	0.814352201	1.481928993	0.639705687	1.439590444	0.778263375	2.43087	0.00437651818579	1.68916	0.000310384050701	0.92131	0.424957174473	0.6402	0.00957674944488													IPR008979;IPR017853;IPR010720;	Galactose-binding domain-like;Glycoside hydrolase superfamily;Alpha-L-arabinofuranosidase, C-terminal;	chloroplast	512551402	178.0	G	[G] Carbohydrate transport and metabolism	COG3534	Alpha-L-arabinofuranosidase
Sspon.04G0030170-2D	Sspon.04G0030170-2D	Up	1.427188258	0.805051837	0.840155328	0.968396543	1.196996603	0.637934465	0.92256453	1.134158113	1.295085953	0.763228283	0.959849093	1.049390994	1.77647	0.00238988144969	0.86377	0.073925568557	1.43955	0.0061518849914	0.69995	0.0104577869867	GO:0009991;GO:0071482;GO:0009414;GO:0009314;GO:0071229;GO:0070887;GO:0009415;GO:0051716;GO:0071478;GO:0044699;GO:0071214;GO:0044763;GO:0009605;GO:1901700;GO:0007154;GO:0071496;GO:0071462;GO:1901701;GO:0009987;GO:0009058;GO:0001101;GO:0008152;GO:0042221;GO:0042631;GO:0010035;GO:0043094;GO:0009628;GO:0031668;GO:0009416;GO:0044249;GO:0050896;GO:0006950;GO:0009853;GO:0009854;GO:0008150;GO:0044237;GO:0033554;	response to extracellular stimulus;cellular response to light stimulus;response to water deprivation;response to radiation;cellular response to acid chemical;cellular response to chemical stimulus;response to water;cellular response to stimulus;cellular response to radiation;single-organism process;cellular response to abiotic stimulus;single-organism cellular process;response to external stimulus;response to oxygen-containing compound;cell communication;cellular response to external stimulus;cellular response to water stimulus;cellular response to oxygen-containing compound;cellular process;biosynthetic process;response to acid chemical;metabolic process;response to chemical;cellular response to water deprivation;response to inorganic substance;cellular metabolic compound salvage;response to abiotic stimulus;cellular response to extracellular stimulus;response to light stimulus;cellular biosynthetic process;response to stimulus;response to stress;photorespiration;oxidative photosynthetic carbon pathway;biological_process;cellular metabolic process;cellular response to stress;	4;6;4;4;5;4;4;3;5;2;4;3;3;4;4;4;5;5;2;3;4;2;3;5;4;5;3;4;5;4;2;3;6;6;1;3;4;	GO:0043226;GO:0042579;GO:0043229;GO:0043227;GO:0005737;GO:0005777;GO:0043231;GO:0044464;GO:0005623;GO:0005622;GO:0005575;GO:0044444;GO:0044424;	organelle;microbody;intracellular organelle;membrane-bounded organelle;cytoplasm;peroxisome;intracellular membrane-bounded organelle;cell part;cell;intracellular;cellular_component;cytoplasmic part;intracellular part;	2;5;3;3;4;6;4;2;2;3;1;4;3;	GO:0008465;GO:0003674;GO:0005488;GO:1901363;GO:1901265;GO:0016491;GO:0050662;GO:0016616;GO:0000166;GO:0051287;GO:0036094;GO:0003824;GO:0048037;GO:0016614;GO:0097159;	glycerate dehydrogenase activity;molecular_function;binding;heterocyclic compound binding;nucleoside phosphate binding;oxidoreductase activity;coenzyme binding;oxidoreductase activity, acting on the CH-OH group of donors, NAD or NADP as acceptor;nucleotide binding;NAD binding;small molecule binding;catalytic activity;cofactor binding;oxidoreductase activity, acting on CH-OH group of donors;organic cyclic compound binding;	6;1;2;3;4;3;4;5;4;5;3;2;3;4;3;	K15893	map00260;map00630;map01100;map01110;map01130;map01200;	"Glycine, serine and threonine metabolism";Glyoxylate and dicarboxylate metabolism;Metabolic pathways;Biosynthesis of secondary metabolites;Biosynthesis of antibiotics;Carbon metabolism;	IPR006140;IPR016040;IPR029752;IPR006139;	D-isomer specific 2-hydroxyacid dehydrogenase, NAD-binding domain;NAD(P)-binding domain;D-isomer specific 2-hydroxyacid dehydrogenase, NAD-binding domain conserved site 1;D-isomer specific 2-hydroxyacid dehydrogenase, catalytic domain;	chloroplast	At1g68010	647.0	C	[C] Energy production and conversion;
Sspon.05G0020400-4P	Sspon.05G0020400-4P	Up	1.083515802	0.47779797	1.301750809	0.863578742	1.256992155	0.454953238	1.407570586	0.814352201	1.481928993	0.639705687	1.439590444	0.778263375	2.43087	0.00437651818579	1.68916	0.000310384050701	0.92131	0.424957174473	0.6402	0.00957674944488	GO:0019321;GO:0016052;GO:0044036;GO:0044281;GO:0044699;GO:0044710;GO:0044260;GO:0019566;GO:0009057;GO:0071554;GO:0071704;GO:1901575;GO:0043170;GO:0009987;GO:0046373;GO:0008150;GO:0008152;GO:0010383;GO:0044723;GO:0000272;GO:0009056;GO:0044238;GO:0005975;GO:0005976;GO:0005996;GO:0045493;GO:0044237;GO:0045491;GO:0010410;	pentose metabolic process;carbohydrate catabolic process;cell wall macromolecule metabolic process;small molecule metabolic process;single-organism process;single-organism metabolic process;cellular macromolecule metabolic process;arabinose metabolic process;macromolecule catabolic process;cell wall organization or biogenesis;organic substance metabolic process;organic substance catabolic process;macromolecule metabolic process;cellular process;L-arabinose metabolic process;biological_process;metabolic process;cell wall polysaccharide metabolic process;single-organism carbohydrate metabolic process;polysaccharide catabolic process;catabolic process;primary metabolic process;carbohydrate metabolic process;polysaccharide metabolic process;monosaccharide metabolic process;xylan catabolic process;cellular metabolic process;xylan metabolic process;hemicellulose metabolic process;	6;5;4;4;2;3;4;7;5;3;3;4;4;2;8;1;2;5;4;6;3;3;4;5;5;7;3;7;6;	GO:0031012;GO:0048046;GO:0043229;GO:0071944;GO:0005622;GO:0043227;GO:0043226;GO:0005737;GO:0005773;GO:0030312;GO:0009505;GO:0043231;GO:0044464;GO:0005623;GO:0005578;GO:0005575;GO:0005618;GO:0044444;GO:0005576;GO:0044424;GO:0044421;	extracellular matrix;apoplast;intracellular organelle;cell periphery;intracellular;membrane-bounded organelle;organelle;cytoplasm;vacuole;external encapsulating structure;plant-type cell wall;intracellular membrane-bounded organelle;cell part;cell;proteinaceous extracellular matrix;cellular_component;cell wall;cytoplasmic part;extracellular region;intracellular part;extracellular region part;	2;3;3;3;3;3;2;4;5;3;5;4;2;2;3;1;4;4;2;3;2;	GO:0046556;GO:0016798;GO:0003674;GO:0097599;GO:0009044;GO:0016787;GO:0003824;GO:0004553;	alpha-L-arabinofuranosidase activity;hydrolase activity, acting on glycosyl bonds;molecular_function;xylanase activity;xylan 1,4-beta-xylosidase activity;hydrolase activity;catalytic activity;hydrolase activity, hydrolyzing O-glycosyl compounds;	6;4;1;6;7;3;2;5;	K01209	map00520;	Amino sugar and nucleotide sugar metabolism;	IPR008979;IPR010720;IPR017853;	Galactose-binding domain-like;Alpha-L-arabinofuranosidase, C-terminal;Glycoside hydrolase superfamily;	endoplasmic reticulum	294673281	364.0	G	[G] Carbohydrate transport and metabolism	COG3534	Alpha-L-arabinofuranosidase
Sspon.01G0052770-1C	Sspon.01G0052770-1C	Down	0.678173056	0.997563116	1.328070201	0.923576207	0.633256132	1.076659714	1.282083004	0.895300295	0.74784435	1.034539308	1.367014313	1.035920305	0.66241	0.000979897665821	1.39315	0.00163773283997	0.51777	0.000102605698604	1.08896	0.156783414737										K10206	map00300;map01100;map01110;map01130;map01230;	Lysine biosynthesis;Metabolic pathways;Biosynthesis of secondary metabolites;Biosynthesis of antibiotics;Biosynthesis of amino acids;	IPR004839;IPR019942;IPR015422;IPR015424;IPR015421;	Aminotransferase, class I/classII;LL-diaminopimelate aminotransferase;Pyridoxal phosphate-dependent transferase, subdomain 2;Pyridoxal phosphate-dependent transferase;Pyridoxal phosphate-dependent transferase, major region, subdomain 1;	chloroplast	At4g33680	704.0	E	[E] Amino acid transport and metabolism;
Sspon.01G0044710-3D	Sspon.01G0044710-3D	Down	0.625140747	0.967752494	1.49820629	0.463412239	0.645742229	0.894760271	1.688575244	0.863599466	0.629814868	1.095341591	1.544554715	1.083099846	0.64259	0.0039344633354	1.96312	0.0152594103534	0.40173	8.15950871042e-05	1.22727	0.3924350666				GO:0009706;GO:0031975;GO:0043229;GO:0042170;GO:0043227;GO:0043226;GO:0031224;GO:0005737;GO:0009536;GO:0031090;GO:0016021;GO:0016020;GO:0044435;GO:0044434;GO:0044464;GO:0031969;GO:0009941;GO:0044446;GO:0031967;GO:0005623;GO:0044425;GO:0009507;GO:0009526;GO:0043231;GO:0019866;GO:0009528;GO:0005622;GO:0005575;GO:0044444;GO:0044424;GO:0044422;	chloroplast inner membrane;envelope;intracellular organelle;plastid membrane;membrane-bounded organelle;organelle;intrinsic component of membrane;cytoplasm;plastid;organelle membrane;integral component of membrane;membrane;plastid part;chloroplast part;cell part;chloroplast membrane;chloroplast envelope;intracellular organelle part;organelle envelope;cell;membrane part;chloroplast;plastid envelope;intracellular membrane-bounded organelle;organelle inner membrane;plastid inner membrane;intracellular;cellular_component;cytoplasmic part;intracellular part;organelle part;	6;3;3;4;3;2;3;4;5;3;4;2;4;5;2;5;6;3;4;2;2;6;5;4;4;5;3;1;4;3;2;	GO:0004175;GO:0005488;GO:0008233;GO:0043169;GO:0043167;GO:0008237;GO:0046872;GO:0016787;GO:0004222;GO:0003824;GO:0070011;GO:0003674;	endopeptidase activity;binding;peptidase activity;cation binding;ion binding;metallopeptidase activity;metal ion binding;hydrolase activity;metalloendopeptidase activity;catalytic activity;peptidase activity, acting on L-amino acid peptides;molecular_function;	6;2;4;4;3;6;5;3;7;2;5;1;				IPR001478;IPR008915;	PDZ domain;Peptidase M50;	chloroplast	428781525	328.0	OK	[O] Posttranslational modification, protein turnover, chaperones [K] Transcription	COG0750	Membrane-associated protease RseP, regulator of RpoE activity
Sspon.02G0039620-1P	Sspon.02G0039620-1P	Down	0.468978563	0.894448023	1.580417642	0.88048858	0.544157337	0.945002079	1.756410988	1.076246932	0.499734999	0.724064546	1.655629031	0.974421278	0.59015	0.00759008281488	1.70324	0.000834397890959	0.30303	3.08858845338e-05	0.87457	0.234091716247										K13126	map03013;map03015;map03018;	RNA transport;mRNA surveillance pathway;RNA degradation;	IPR000504;IPR002004;IPR003954;IPR006515;	RNA recognition motif domain;Polyadenylate-binding protein/Hyperplastic disc protein;RNA recognition motif domain, eukaryote;Polyadenylate binding protein, human types 1, 2, 3, 4;	peroxisome	At4g34110	788.0	AJ	[A] RNA processing and modification;[J] Translation, ribosomal structure and biogenesis;
Sspon.02G0000380-2B	Sspon.02G0000380-2B	Down	0.052200217	0.677835669	0.356494171	2.592083979	0.007638846	0.913769192	0.690274307	3.029539462	0.009884611	0.843684176	0.244125798	2.582469572	0.02863	0.000383036167963	0.15735	0.000319110448497	0.05401	0.0391365563318	0.29684	0.000296890725008													IPR019794;IPR010255;IPR002207;	Peroxidase, active site;Haem peroxidase;Plant ascorbate peroxidase;	mitochondria	At1g07890	107.0	R	[R] General function prediction only;
Sspon.08G0006060-2B	Sspon.08G0006060-2B	Down	0.667615146	1.088271577	1.050668588	1.099995498	0.687118995	1.052235379	1.052883706	1.220530368	0.740065733	1.105884472	1.070496601	1.164233938	0.64527	0.000137861086017	0.91084	0.0429302591338	0.65998	9.00174136236e-05	0.9316	0.106237439361										K01623	map00010;map00030;map00051;map00680;map00710;map01100;map01110;map01120;map01130;map01200;map01230;	Glycolysis / Gluconeogenesis;Pentose phosphate pathway;Fructose and mannose metabolism;Methane metabolism;Carbon fixation in photosynthetic organisms;Metabolic pathways;Biosynthesis of secondary metabolites;Microbial metabolism in diverse environments;Biosynthesis of antibiotics;Carbon metabolism;Biosynthesis of amino acids;	IPR000741;IPR013785;	Fructose-bisphosphate aldolase, class-I;Aldolase-type TIM barrel;	cytosol	At4g26530	563.0	G	[G] Carbohydrate transport and metabolism;
Sspon.03G0014840-1A	Sspon.03G0014840-1A	Down	0.50781435	1.286832388	1.303651879	0.645826045	0.66237699	1.178071059	1.438490486	0.863447642	0.652659847	1.379551598	1.448384304	0.632893412	0.47415	0.000927156178752	1.95621	0.00149748004212	0.43499	0.000322032850496	1.79466	0.00391414310522										K23025			IPR004131;	Pyrophosphate-energised proton pump;	plasma membrane	183222788	722.0	C	[C] Energy production and conversion	COG3808	Na+ or H+-translocating membrane pyrophosphatase
Sspon.02G0039620-1B	Sspon.02G0039620-1B	Down	0.468978563	0.894448023	1.580417642	0.88048858	0.544157337	0.945002079	1.756410988	1.076246932	0.499734999	0.724064546	1.655629031	0.974421278	0.59015	0.00759008281488	1.70324	0.000834397890959	0.30303	3.08858845338e-05	0.87457	0.234091716247										K13126	map03013;map03015;map03018;	RNA transport;mRNA surveillance pathway;RNA degradation;	IPR000504;IPR002004;IPR003954;IPR006515;	RNA recognition motif domain;Polyadenylate-binding protein/Hyperplastic disc protein;RNA recognition motif domain, eukaryote;Polyadenylate binding protein, human types 1, 2, 3, 4;	peroxisome	At4g34110	785.0	AJ	[A] RNA processing and modification;[J] Translation, ribosomal structure and biogenesis;
Sspon.03G0015170-3C	Sspon.03G0015170-3C	Up	0.794923852	0.402019735	1.966385673	0.602948005	0.849874009	0.524567678	2.060572621	0.639841778	0.915653335	0.576743517	2.063486821	0.602982975	1.70319	0.00485610341244	3.29967	2.03527951043e-06	0.4204	1.54683416309e-05	0.81447	0.0985665098618	GO:0000245;GO:0019222;GO:0050684;GO:0071840;GO:0080090;GO:0060255;GO:0046483;GO:0000398;GO:0006376;GO:0022607;GO:0006807;GO:0044260;GO:0016043;GO:0065003;GO:0065007;GO:1901360;GO:0050794;GO:0008150;GO:0008152;GO:0016070;GO:0016071;GO:1903311;GO:0034641;GO:0048024;GO:0006139;GO:0043484;GO:0022618;GO:0022613;GO:0008380;GO:0009987;GO:0006725;GO:0051252;GO:0043170;GO:0043933;GO:0031323;GO:0090304;GO:0034622;GO:0071826;GO:0050789;GO:0071704;GO:0010467;GO:0010468;GO:0019219;GO:0000375;GO:0000377;GO:0051171;GO:0044238;GO:0044237;GO:0044085;GO:0006396;GO:0006397;	spliceosomal complex assembly;regulation of metabolic process;regulation of mRNA processing;cellular component organization or biogenesis;regulation of primary metabolic process;regulation of macromolecule metabolic process;heterocycle metabolic process;mRNA splicing, via spliceosome;mRNA splice site selection;cellular component assembly;nitrogen compound metabolic process;cellular macromolecule metabolic process;cellular component organization;macromolecular complex assembly;biological regulation;organic cyclic compound metabolic process;regulation of cellular process;biological_process;metabolic process;RNA metabolic process;mRNA metabolic process;regulation of mRNA metabolic process;cellular nitrogen compound metabolic process;regulation of mRNA splicing, via spliceosome;nucleobase-containing compound metabolic process;regulation of RNA splicing;ribonucleoprotein complex assembly;ribonucleoprotein complex biogenesis;RNA splicing;cellular process;cellular aromatic compound metabolic process;regulation of RNA metabolic process;macromolecule metabolic process;macromolecular complex subunit organization;regulation of cellular metabolic process;nucleic acid metabolic process;cellular macromolecular complex assembly;ribonucleoprotein complex subunit organization;regulation of biological process;organic substance metabolic process;gene expression;regulation of gene expression;regulation of nucleobase-containing compound metabolic process;RNA splicing, via transesterification reactions;RNA splicing, via transesterification reactions with bulged adenosine as nucleophile;regulation of nitrogen compound metabolic process;primary metabolic process;cellular metabolic process;cellular component biogenesis;RNA processing;mRNA processing;	6;3;6;2;4;4;4;8;6;4;3;4;3;5;2;4;3;1;2;5;6;6;4;7;4;6;5;4;7;2;4;5;4;4;4;5;6;5;2;3;5;5;5;8;9;4;3;3;3;6;7;	GO:0035061;GO:0031974;GO:0030529;GO:0005654;GO:0031981;GO:0043231;GO:0043233;GO:0044424;GO:0044422;GO:0044464;GO:0043229;GO:0005622;GO:0043227;GO:0043226;GO:0016607;GO:0016604;GO:0044428;GO:0044446;GO:0005737;GO:0005634;GO:0044451;GO:1990904;GO:0005623;GO:0032991;GO:0005575;GO:0070013;GO:0005681;	interchromatin granule;membrane-enclosed lumen;intracellular ribonucleoprotein complex;nucleoplasm;nuclear lumen;intracellular membrane-bounded organelle;organelle lumen;intracellular part;organelle part;cell part;intracellular organelle;intracellular;membrane-bounded organelle;organelle;nuclear speck;nuclear body;nuclear part;intracellular organelle part;cytoplasm;nucleus;nucleoplasm part;ribonucleoprotein complex;cell;macromolecular complex;cellular_component;intracellular organelle lumen;spliceosomal complex;	7;2;4;5;5;4;3;3;2;2;3;3;3;2;7;6;4;3;4;5;5;3;2;2;1;4;5;	GO:1901363;GO:0000166;GO:0003674;GO:0005488;GO:0003676;GO:1901265;GO:0097159;GO:0044822;GO:0003723;GO:0003729;GO:0036094;	heterocyclic compound binding;nucleotide binding;molecular_function;binding;nucleic acid binding;nucleoside phosphate binding;organic cyclic compound binding;poly(A) RNA binding;RNA binding;mRNA binding;small molecule binding;	3;4;1;2;4;4;3;6;5;7;3;				IPR000504;	RNA recognition motif domain;	mitochondria	At1g09140	186.0	A	[A] RNA processing and modification;
Sspon.04G0019180-1P	Sspon.04G0019180-1P	Down	0.344605813	1.566293248	0.283305554	1.406749934	0.13205888	1.46415842	1.189120463	1.464352041	0.138119202	1.56716454	1.04467955	1.399392354	0.13372	6.90945764081e-05	0.58942	0.106674975282	0.24424	0.0936793902145	1.0766	0.0522334115565													IPR001246;IPR001024;IPR020833;IPR027433;IPR000907;IPR020834;IPR013819;	Lipoxygenase, plant;PLAT/LH2 domain;Lipoxygenase, iron binding site;Lipoxygenase, domain 3;Lipoxygenase;Lipoxygenase, conserved site;Lipoxygenase, C-terminal;	cytosol	At3g45140	734.0	I	[I] Lipid transport and metabolism;
Sspon.08G0007100-1A	Sspon.08G0007100-1A	Down	0.500881727	0.989616051	1.38378227	1.039806398	0.480231141	0.932103204	1.431577195	1.147191717	0.566943168	0.986993574	1.444292234	1.096581319	0.53221	0.00014703448316	1.29726	0.000836954153133	0.36342	9.33281916948e-06	0.88584	0.0261088722419													IPR022879;IPR027417;IPR004100;	V-type ATP synthase regulatory subunit B/beta;P-loop containing nucleoside triphosphate hydrolase;ATPase, F1/V1/A1 complex, alpha/beta subunit, N-terminal domain;	plasma membrane	At1g20260	289.0	C	[C] Energy production and conversion;
Sspon.03G0021100-3D	Sspon.03G0021100-3D	Down	0.318169294	1.621791626	0.702603576	1.214794882	0.380141787	1.571596626	0.692804804	1.135077128	0.448315955	1.826364703	0.653230408	1.435109212	0.22842	0.000117411366837	0.54125	0.0031306085781	0.5597	0.00175740114572	1.32623	0.0257340140622													IPR001563;IPR029058;	Peptidase S10, serine carboxypeptidase;Alpha/Beta hydrolase fold;	extracellular	At2g35770	185.0	OE	[O] Posttranslational modification, protein turnover, chaperones;[E] Amino acid transport and metabolism;
Sspon.04G0019180-1A	Sspon.04G0019180-1A	Down	0.344605813	1.566293248	0.283305554	1.406749934	0.13205888	1.46415842	1.189120463	1.464352041	0.138119202	1.56716454	1.04467955	1.399392354	0.13372	6.90945764081e-05	0.58942	0.106674975282	0.24424	0.0936793902145	1.0766	0.0522334115565										K00454	map00591;map00592;map01100;map01110;	Linoleic acid metabolism;alpha-Linolenic acid metabolism;Metabolic pathways;Biosynthesis of secondary metabolites;	IPR001246;IPR001024;IPR020833;IPR027433;IPR013819;IPR020834;IPR000907;	Lipoxygenase, plant;PLAT/LH2 domain;Lipoxygenase, iron binding site;Lipoxygenase, domain 3;Lipoxygenase, C-terminal;Lipoxygenase, conserved site;Lipoxygenase;	chloroplast	At3g45140	840.0	I	[I] Lipid transport and metabolism;
Sspon.06G0024090-1B	Sspon.06G0024090-1B	Up	1.013380835	0.600719321	2.070516454	0.796550184	1.035164198	0.582697115	1.625508997	0.517002254	1.165394229	0.66914102	1.409587291	0.514338102	1.73487	0.00111880058673	2.79317	0.00718150830726	0.62949	0.0345682304307	1.01349	0.936690680902										K17871			IPR011992;IPR023753;IPR002048;IPR018247;	EF-hand domain pair;FAD/NAD(P)-binding domain;EF-hand domain;EF-Hand 1, calcium-binding site;	cytosol	At4g05020	803.0	C	[C] Energy production and conversion;
Sspon.02G0045790-3D	Sspon.02G0045790-3D	Down	0.295001504	0.686326128	2.093894464	0.828597495	0.365774036	0.586478524	2.12218207	0.904209502	0.458656772	0.665286265	2.114154506	0.879438733	0.5776	0.00835432705249	2.42329	8.13208608945e-07	0.17684	3.51887305011e-06	0.74193	0.00396441811426							GO:0097159;GO:0000166;GO:0036094;GO:0003674;GO:0005488;GO:0003676;GO:1901363;GO:1901265;GO:0003723;	organic cyclic compound binding;nucleotide binding;small molecule binding;molecular_function;binding;nucleic acid binding;heterocyclic compound binding;nucleoside phosphate binding;RNA binding;	3;4;3;1;2;4;3;4;5;	K13195			IPR000504;	RNA recognition motif domain;	nucleus	At2g21660	140.0	R	[R] General function prediction only;
Sspon.06G0002900-1A	Sspon.06G0002900-1A	Down	0.238694639	3.057886558	0.394392644	0.175304325	0.360800311	2.821937322	0.411447811	0.143680394	0.487347837	3.244366744	0.446632997	0.217508418	0.11912	4.61473004124e-05	2.33456	0.00082247547189	0.86776	0.493853992016	17.0071	2.09178232113e-05										K22390			IPR004843;IPR008963;IPR015914;IPR029052;IPR025733;	Calcineurin-like phosphoesterase domain, ApaH type;Purple acid phosphatase-like, N-terminal;Purple acid phosphatase, N-terminal;Metallo-dependent phosphatase-like;Iron/zinc purple acid phosphatase-like C-terminal domain;	plasma membrane	At1g13750	786.0	G	[G] Carbohydrate transport and metabolism;
Sspon.04G0006120-2B	Sspon.04G0006120-2B	Down	0.183945331	1.383557675	1.170124721	1.209379314	0.15237717	1.218270501	1.204044601	1.372310323	0.217029439	1.378400787	1.230851531	1.279708606	0.13903	3.75611127897e-05	0.93361	0.164848633658	0.15349	2.40947975443e-06	1.03077	0.611025097959	GO:0034728;GO:0071103;GO:0022607;GO:0031497;GO:0070271;GO:0043933;GO:0071840;GO:0016043;GO:0006323;GO:0065003;GO:0044085;GO:0065004;GO:0034622;GO:0006334;GO:0071824;GO:0009987;GO:0008150;GO:0051276;GO:0006461;GO:0006325;GO:0006333;GO:0006996;GO:0071822;	nucleosome organization;DNA conformation change;cellular component assembly;chromatin assembly;protein complex biogenesis;macromolecular complex subunit organization;cellular component organization or biogenesis;cellular component organization;DNA packaging;macromolecular complex assembly;cellular component biogenesis;protein-DNA complex assembly;cellular macromolecular complex assembly;nucleosome assembly;protein-DNA complex subunit organization;cellular process;biological_process;chromosome organization;protein complex assembly;chromatin organization;chromatin assembly or disassembly;organelle organization;protein complex subunit organization;	6;6;4;6;4;4;2;3;7;5;3;6;6;6;5;2;1;5;5;5;6;4;5;	GO:0031974;GO:0044815;GO:0043229;GO:0043228;GO:0000785;GO:0000786;GO:0043227;GO:0043226;GO:0009579;GO:0005575;GO:0009536;GO:0031090;GO:0031981;GO:0005730;GO:0005773;GO:0005634;GO:0016020;GO:0005774;GO:0044437;GO:0030054;GO:0005694;GO:0005737;GO:0009507;GO:0098588;GO:0055044;GO:0005911;GO:0005886;GO:0009506;GO:0043234;GO:0032991;GO:0043231;GO:0043232;GO:0043233;GO:0005829;GO:0044464;GO:0005623;GO:0005622;GO:0044446;GO:0070013;GO:0044444;GO:0071944;GO:0044428;GO:0044424;GO:0032993;GO:0044427;GO:0098805;GO:0044422;	membrane-enclosed lumen;DNA packaging complex;intracellular organelle;non-membrane-bounded organelle;chromatin;nucleosome;membrane-bounded organelle;organelle;thylakoid;cellular_component;plastid;organelle membrane;nuclear lumen;nucleolus;vacuole;nucleus;membrane;vacuolar membrane;vacuolar part;cell junction;chromosome;cytoplasm;chloroplast;bounding membrane of organelle;symplast;cell-cell junction;plasma membrane;plasmodesma;protein complex;macromolecular complex;intracellular membrane-bounded organelle;intracellular non-membrane-bounded organelle;organelle lumen;cytosol;cell part;cell;intracellular;intracellular organelle part;intracellular organelle lumen;cytoplasmic part;cell periphery;nuclear part;intracellular part;protein-DNA complex;chromosomal part;whole membrane;organelle part;	2;4;3;3;3;4;3;2;4;1;5;3;5;5;5;5;2;4;4;2;5;4;6;4;2;3;3;3;3;2;4;4;3;5;2;2;3;3;4;4;3;4;3;3;4;3;2;	GO:0003674;GO:0003677;GO:1901363;GO:0005488;GO:0003676;GO:0097159;	molecular_function;DNA binding;heterocyclic compound binding;binding;nucleic acid binding;organic cyclic compound binding;	1;5;3;2;4;3;	K11254	map05034;map05203;map05322;	Alcoholism;Viral carcinogenesis;Systemic lupus erythematosus;	IPR001951;IPR035425;IPR009072;IPR019809;	Histone H4;CENP-T/Histone H4, histone fold;Histone-fold;Histone H4, conserved site;	nucleus	At5g59970	192.0	B	[B] Chromatin structure and dynamics;
Sspon.01G0033710-1A	Sspon.01G0033710-1A	Down	0.254144106	0.956969956	1.410739354	1.261000511	0.306885132	0.825659398	1.558165627	1.314984544	0.371232364	1.002570926	1.469203988	1.268444093	0.33472	0.000603634052416	1.15443	0.0126899720329	0.21006	2.82193727997e-05	0.72448	0.003162153607													IPR027409;IPR001844;IPR027413;IPR018370;IPR002423;	GroEL-like apical domain;Chaperonin Cpn60;GroEL-like equatorial domain;Chaperonin Cpn60, conserved site;Chaperonin Cpn60/TCP-1 family;	chloroplast	At2g28000	885.0	O	[O] Posttranslational modification, protein turnover, chaperones;
Sspon.07G0029210-1B	Sspon.07G0029210-1B	Up	0.704903113	0.114429857	2.029825718	1.122764146	0.782495127	0.274805796	2.158279826	0.988308347	0.835901221	0.201244769	1.9280657	0.85897638	3.93459	0.000649146443985	2.05928	0.00048898385871	0.37986	7.93095890591e-05	0.19881	0.000881867258124	GO:0071704;GO:0008150;GO:0008152;GO:0044238;GO:0005975;	organic substance metabolic process;biological_process;metabolic process;primary metabolic process;carbohydrate metabolic process;	3;1;2;3;4;	GO:0048046;GO:0043229;GO:0071944;GO:0043227;GO:0043226;GO:0005737;GO:0044446;GO:0031090;GO:0005618;GO:0098805;GO:0016020;GO:0005774;GO:0044437;GO:0098588;GO:0030312;GO:0009505;GO:0043231;GO:0044464;GO:0005623;GO:0005622;GO:0005575;GO:0005773;GO:0044444;GO:0005576;GO:0044424;GO:0044422;	apoplast;intracellular organelle;cell periphery;membrane-bounded organelle;organelle;cytoplasm;intracellular organelle part;organelle membrane;cell wall;whole membrane;membrane;vacuolar membrane;vacuolar part;bounding membrane of organelle;external encapsulating structure;plant-type cell wall;intracellular membrane-bounded organelle;cell part;cell;intracellular;cellular_component;vacuole;cytoplasmic part;extracellular region;intracellular part;organelle part;	3;3;3;3;2;4;3;3;4;3;2;4;4;4;3;5;4;2;2;3;1;5;4;2;3;2;	GO:0030246;GO:0003674;GO:0005488;GO:0004565;GO:0016787;GO:0015925;GO:0003824;GO:0004553;GO:0016798;	carbohydrate binding;molecular_function;binding;beta-galactosidase activity;hydrolase activity;galactosidase activity;catalytic activity;hydrolase activity, hydrolyzing O-glycosyl compounds;hydrolase activity, acting on glycosyl bonds;	3;1;2;7;3;6;2;5;4;				IPR017853;IPR001944;IPR008979;IPR031330;IPR019801;IPR000922;	Glycoside hydrolase superfamily;Glycoside hydrolase, family 35;Galactose-binding domain-like;Glycoside hydrolase 35, catalytic domain;Glycoside hydrolase, family 35, conserved site;D-galactoside/L-rhamnose binding SUEL lectin domain;	vacuolar membrane	At2g32810	755.0	G	[G] Carbohydrate transport and metabolism;
Sspon.04G0011130-2B	Sspon.04G0011130-2B	Down	0.564005196	1.663728849	0.940450349	0.70430909	0.527733173	1.579621832	1.137746162	0.656711213	0.714003016	1.815065687	1.145487355	0.551138077	0.35698	0.000265425664178	1.68589	0.00568541814264	0.56015	0.00581431853404	2.6454	0.000219772389485										K00700	map00500;map01100;map01110;	Starch and sucrose metabolism;Metabolic pathways;Biosynthesis of secondary metabolites;	IPR013783;IPR004193;IPR017853;IPR006048;IPR014756;IPR006407;IPR006047;	Immunoglobulin-like fold;Glycoside hydrolase, family 13, N-terminal;Glycoside hydrolase superfamily;Alpha-amylase/branching enzyme, C-terminal all beta;Immunoglobulin E-set;1,4-alpha-glucan-branching enzyme, GlgB;Glycosyl hydrolase, family 13, catalytic domain;	cytosol	At5g03650	1151.0	G	[G] Carbohydrate transport and metabolism;
Sspon.03G0002090-1A	Sspon.03G0002090-1A	Down	0.613025639	1.040319055	1.458111456	0.852652997	0.586691853	0.867787357	1.54614298	0.900746628	0.663540767	1.066131546	1.501832939	0.903016782	0.62647	0.00501608499284	1.6963	3.42485801071e-05	0.4135	1.31408682637e-05	1.11964	0.175252675705										K03542	map00195;map01100;	Photosynthesis;Metabolic pathways;	IPR022796;IPR023329;	Chlorophyll A-B binding protein;Chlorophyll a/b binding protein domain;	chloroplast
Sspon.03G0014840-1T	Sspon.03G0014840-1T	Down	0.50781435	1.286832388	1.303651879	0.645826045	0.66237699	1.178071059	1.438490486	0.863447642	0.652659847	1.379551598	1.448384304	0.632893412	0.47415	0.000927156178752	1.95621	0.00149748004212	0.43499	0.000322032850496	1.79466	0.00391414310522													IPR004131;	Pyrophosphate-energised proton pump;	plasma membrane	183222788	630.0	C	[C] Energy production and conversion	COG3808	Na+ or H+-translocating membrane pyrophosphatase
Sspon.02G0033130-1B	Sspon.02G0033130-1B	Up	1.580398311	1.041084224	0.731291896	0.685450807	1.506137694	0.909960218	0.864070465	0.703237344	1.581225592	1.001545069	0.669562149	0.72603623	1.5809	0.000243557211927	1.07103	0.440861134721	2.06089	0.000214400416356	1.39621	0.00233369690747	GO:0044248;GO:0042744;GO:0042743;GO:0044699;GO:0044712;GO:0044710;GO:0008150;GO:0009987;GO:0072593;GO:0006950;GO:0044763;GO:0008152;GO:0009056;GO:0006979;GO:0050896;GO:0044237;	cellular catabolic process;hydrogen peroxide catabolic process;hydrogen peroxide metabolic process;single-organism process;single-organism catabolic process;single-organism metabolic process;biological_process;cellular process;reactive oxygen species metabolic process;response to stress;single-organism cellular process;metabolic process;catabolic process;response to oxidative stress;response to stimulus;cellular metabolic process;	4;4;5;2;4;3;1;2;4;3;3;2;3;4;2;3;	GO:0005575;GO:0005576;	cellular_component;extracellular region;	1;2;	GO:0005488;GO:1901363;GO:0016491;GO:0043169;GO:0043167;GO:0046872;GO:0020037;GO:0016209;GO:0003824;GO:0016684;GO:0046906;GO:0097159;GO:0003674;GO:0004601;	binding;heterocyclic compound binding;oxidoreductase activity;cation binding;ion binding;metal ion binding;heme binding;antioxidant activity;catalytic activity;oxidoreductase activity, acting on peroxide as acceptor;tetrapyrrole binding;organic cyclic compound binding;molecular_function;peroxidase activity;	2;3;3;4;3;5;5;2;2;4;4;3;1;3;				IPR019794;IPR002016;IPR010255;IPR000823;IPR019793;	Peroxidase, active site;Haem peroxidase, plant/fungal/bacterial;Haem peroxidase;Plant peroxidase;Peroxidases heam-ligand binding site;	plasma membrane	At5g05340	127.0	R	[R] General function prediction only;
Sspon.02G0004750-1A	Sspon.02G0004750-1A	Up	1.236551156	0.47435887	1.569849131	0.469985395	1.375392674	0.407190124	1.688455168	0.56326444	1.59475183	0.470148584	1.61763098	0.532421649	3.11216	0.000867642365439	3.11428	1.50701801712e-05	0.86275	0.112033120037	0.86333	0.111178607302													IPR008972;	Cupredoxin;	nucleus
Sspon.01G0019710-2B	Sspon.01G0019710-2B	Down	0.712825703	1.250788338	0.585668507	1.360713542	0.808763616	1.072724416	0.612239976	1.462395452	0.764302444	1.25271762	0.556510047	1.56035034	0.63919	0.00283063488836	0.40024	0.000126469446352	1.30293	0.0052345189194	0.81585	0.0315765701615										K01527	map04214;	Apoptosis - fly;	IPR002715;	Nascent polypeptide-associated complex NAC domain;	cytosol	At1g17880	248.0	K	[K] Transcription;
Sspon.04G0010390-3P	Sspon.04G0010390-3P	Down	0.263776513	0.839846254	0.37459445	2.071789524	0.425045347	0.767976964	0.241745035	1.950477958	0.463570767	0.843564313	1.712759502	2.044853372	0.4701	0.00278514861833	0.38389	0.0573211667813	0.49478	0.454229109084	0.40404	1.08022873227e-05	GO:0044237;GO:0044248;GO:0042744;GO:0044710;GO:0008150;GO:0044699;GO:0044712;GO:0009987;GO:0042743;GO:0044763;GO:0072593;GO:0008152;GO:0009056;GO:0006979;GO:0050896;GO:0006950;	cellular metabolic process;cellular catabolic process;hydrogen peroxide catabolic process;single-organism metabolic process;biological_process;single-organism process;single-organism catabolic process;cellular process;hydrogen peroxide metabolic process;single-organism cellular process;reactive oxygen species metabolic process;metabolic process;catabolic process;response to oxidative stress;response to stimulus;response to stress;	3;4;4;3;1;2;4;2;5;3;4;2;3;4;2;3;	GO:0031975;GO:0043229;GO:0042170;GO:0043227;GO:0043226;GO:0031224;GO:0005737;GO:0009941;GO:0009536;GO:0031090;GO:0016021;GO:0016020;GO:0044435;GO:0044434;GO:0009507;GO:0031969;GO:0031967;GO:0044425;GO:0043231;GO:0009526;GO:0005575;GO:0044464;GO:0005623;GO:0005622;GO:0044446;GO:0044444;GO:0044424;GO:0044422;	envelope;intracellular organelle;plastid membrane;membrane-bounded organelle;organelle;intrinsic component of membrane;cytoplasm;chloroplast envelope;plastid;organelle membrane;integral component of membrane;membrane;plastid part;chloroplast part;chloroplast;chloroplast membrane;organelle envelope;membrane part;intracellular membrane-bounded organelle;plastid envelope;cellular_component;cell part;cell;intracellular;intracellular organelle part;cytoplasmic part;intracellular part;organelle part;	3;3;4;3;2;3;4;6;5;3;4;2;4;5;6;5;4;2;4;5;1;2;2;3;3;4;3;2;	GO:0046872;GO:0005488;GO:0043167;GO:0016491;GO:0016688;GO:1901363;GO:0020037;GO:0043169;GO:0016209;GO:0003824;GO:0016684;GO:0046906;GO:0097159;GO:0003674;GO:0004601;	metal ion binding;binding;ion binding;oxidoreductase activity;L-ascorbate peroxidase activity;heterocyclic compound binding;heme binding;cation binding;antioxidant activity;catalytic activity;oxidoreductase activity, acting on peroxide as acceptor;tetrapyrrole binding;organic cyclic compound binding;molecular_function;peroxidase activity;	5;2;3;3;4;3;5;4;2;2;4;4;3;1;3;	K00434	map00053;map00480;	Ascorbate and aldarate metabolism;Glutathione metabolism;	IPR002016;IPR010255;IPR002207;IPR019793;	Haem peroxidase, plant/fungal/bacterial;Haem peroxidase;Plant ascorbate peroxidase;Peroxidases heam-ligand binding site;	chloroplast	At1g77490	495.0	R	[R] General function prediction only;
Sspon.02G0004750-1P	Sspon.02G0004750-1P	Up	0.73050235	0.394384093	2.359247422	0.281529248	0.973469401	0.314353818	2.482599012	0.148225023	1.170846771	0.191595264	2.598241128	0.35500647	3.19306	0.00937827542438	9.48071	1.73807408843e-05	0.3864	0.000463989762836	1.14727	0.672111800635	GO:0044710;GO:0055114;GO:0008152;GO:0008150;GO:0044699;	single-organism metabolic process;oxidation-reduction process;metabolic process;biological_process;single-organism process;	3;4;2;1;2;				GO:0043169;GO:0043167;GO:0003674;GO:0005488;GO:0046872;GO:0009055;	cation binding;ion binding;molecular_function;binding;metal ion binding;electron carrier activity;	4;3;1;2;5;2;				IPR008972;IPR003245;	Cupredoxin;Phytocyanin domain;	extracellular
Sspon.06G0027830-2C	Sspon.06G0027830-2C	Down	0.497648093	1.152606007	1.00811141	1.179764878	0.541925282	1.06771984	1.100286971	1.221855249	0.65675087	1.19698901	1.10763515	1.26870724	0.49639	0.000699590406835	0.87623	0.0210391651899	0.52746	0.000898332196202	0.93107	0.139390592246													IPR003959;IPR027417;	ATPase, AAA-type, core;P-loop containing nucleoside triphosphate hydrolase;	chloroplast	At2g39730	685.0	O	[O] Posttranslational modification, protein turnover, chaperones;
Sspon.01G0000090-1P	Sspon.01G0000090-1P	Down	0.414427969	1.020617891	1.379901484	1.236840442	0.435113994	0.837184574	1.370539183	1.378418767	0.541742553	0.903779764	1.257217215	1.224216163	0.5038	0.00236092823635	1.0438	0.425370683324	0.34716	9.76622014762e-05	0.71926	0.00788875364097										K01535	map00190;	Oxidative phosphorylation;	IPR018303;IPR023298;IPR023299;IPR004014;IPR023214;IPR008250;IPR006534;IPR001757;	P-type ATPase, phosphorylation site;P-type ATPase,  transmembrane domain;P-type ATPase, cytoplasmic domain N;Cation-transporting P-type ATPase, N-terminal;HAD-like domain;P-type ATPase, A  domain;P-type ATPase, subfamily IIIA;P-type ATPase;	plasma membrane	At5g62670	1478.0	P	[P] Inorganic ion transport and metabolism;
Sspon.04G0008080-1P	Sspon.04G0008080-1P	Down	0.462746181	0.807883741	1.649518525	0.821955173	0.48643819	0.823280742	1.892556629	0.902712957	0.580038705	0.88369613	1.76856488	0.920608148	0.60807	0.00152567128421	2.00759	0.00031322848155	0.28795	8.91875046122e-05	0.9507	0.318192387113										K00856	map00230;map01100;	Purine metabolism;Metabolic pathways;	IPR011611;IPR029056;IPR001805;IPR002173;	Carbohydrate kinase PfkB;Ribokinase-like;Adenosine kinase;Carbohydrate/puine kinase, PfkB, conserved site;	cytosol	At5g03300	611.0	G	[G] Carbohydrate transport and metabolism;
Sspon.01G0029400-3D	Sspon.01G0029400-3D	Down	0.491869295	1.577354184	0.756868177	1.160776546	0.502758834	1.379623089	0.811346034	1.244092073	0.563541161	1.479770646	0.81529764	1.21670232	0.3512	9.71736238638e-05	0.65814	0.000182365959453	0.65373	0.000707442719417	1.22509	0.0119314094758										K02694	map00195;map01100;	Photosynthesis;Metabolic pathways;	IPR003666;	Photosystem I PsaF, reaction centre subunit III;	chloroplast
Sspon.07G0029600-2D	Sspon.07G0029600-2D	Down	0.440640622	1.069966611	1.359868706	1.41578163	0.430710607	0.836958367	1.302069382	1.422044481	0.497949482	0.909169795	1.072909396	1.24193092	0.48624	0.00258238355078	0.91546	0.3376670995	0.36663	0.000939313243639	0.69026	0.0097030061312													IPR018303;IPR023298;IPR023299;IPR023214;IPR008250;IPR001757;	P-type ATPase, phosphorylation site;P-type ATPase,  transmembrane domain;P-type ATPase, cytoplasmic domain N;HAD-like domain;P-type ATPase, A  domain;P-type ATPase;	vacuolar membrane	At4g30190	1053.0	P	[P] Inorganic ion transport and metabolism;
Sspon.07G0029580-1P	Sspon.07G0029580-1P	Down	0.69974211	1.449281592	0.660812968	1.021122436	0.823529412	1.269218961	0.795744811	1.172264522	0.824696058	1.385576569	0.764460273	1.133550289	0.57211	0.000949132719125	0.66759	0.00377459236548	1.05716	0.507101259548	1.23359	0.0203669636151													IPR005326;	Plectin/S10, N-terminal;	cytosol	At4g25740	127.0	J	[J] Translation, ribosomal structure and biogenesis;
Sspon.05G0003190-3C	Sspon.05G0003190-3C	Down	0.034407823	1.509397245	0.995505728	1.352397402	0.098857369	1.268671374	1.066234184	1.289900742	0.528140105	1.52580668	0.999405	1.331276347	0.15368	0.00230727032208	0.77038	0.000492113075489	0.21606	0.00695132033665	1.08312	0.265461993101													IPR000566;IPR012674;IPR022272;	Lipocalin/cytosolic fatty-acid binding domain;Calycin;Lipocalin family conserved site;	nucleus	At3g47860	403.0	M	[M] Cell wall/membrane/envelope biogenesis;
Sspon.04G0003870-1A	Sspon.04G0003870-1A	Up	1.480098545	0.398450572	1.215541339	0.749920658	1.544282865	0.567127371	1.08351663	0.852564792	1.233212339	0.49831203	1.44577212	0.931200739	2.90841	0.000950095086827	1.47802	0.0268511994854	1.13693	0.295393932961	0.57777	0.00766255423724										K00161	map00010;map00020;map00620;map01100;map01110;map01120;map01130;map01200;map04066;map04922;map05230;	Glycolysis / Gluconeogenesis;Citrate cycle (TCA cycle);Pyruvate metabolism;Metabolic pathways;Biosynthesis of secondary metabolites;Microbial metabolism in diverse environments;Biosynthesis of antibiotics;Carbon metabolism;HIF-1 signaling pathway;Glucagon signaling pathway;Central carbon metabolism in cancer;	IPR029061;IPR001017;IPR017597;	Thiamin diphosphate-binding fold;Dehydrogenase, E1 component;Pyruvate dehydrogenase (acetyl-transferring) E1 component, alpha subunit, subgroup y;	mitochondria	At1g59900	655.0	C	[C] Energy production and conversion;
Sspon.05G0013780-3C	Sspon.05G0013780-3C	Up	1.432013244	0.832919444	0.697250904	1.116586067	1.252428876	0.89391365	0.695377511	1	1.360693591	0.935607546	0.967890908	0.815318259	1.51933	0.00155636570843	0.80511	0.205301488543	1.71366	0.00579380770245	0.90809	0.387144759353	GO:0009165;GO:0044281;GO:0044283;GO:1901362;GO:1901360;GO:0044710;GO:0044711;GO:0006732;GO:0034032;GO:0032787;GO:0043436;GO:0046129;GO:0046128;GO:0042455;GO:0046483;GO:1901564;GO:1901566;GO:0016053;GO:0006163;GO:0042451;GO:0071616;GO:0006164;GO:0019438;GO:0009163;GO:0006807;GO:0072330;GO:0035384;GO:1901576;GO:0051186;GO:0051188;GO:0018130;GO:0035383;GO:0006629;GO:0006139;GO:0009152;GO:0009150;GO:0008150;GO:0008152;GO:0034654;GO:0090407;GO:0044271;GO:0009260;GO:0046394;GO:0046390;GO:0033865;GO:1901293;GO:0044763;GO:0006753;GO:0006633;GO:0006631;GO:0006637;GO:0015936;GO:0015937;GO:0009117;GO:0044249;GO:0034641;GO:0035337;GO:0009259;GO:0044699;GO:0042278;GO:0033875;GO:0009987;GO:0006725;GO:0044255;GO:0034030;GO:0055086;GO:0034033;GO:0006082;GO:1901137;GO:1901135;GO:0044272;GO:0033866;GO:0019752;GO:0009108;GO:0044237;GO:0072521;GO:2001293;GO:0072522;GO:0019637;GO:0071704;GO:2001295;GO:0019693;GO:0009058;GO:0046949;GO:0009116;GO:0009119;GO:0008610;GO:0044238;GO:1901657;GO:0006796;GO:0006790;GO:0006793;GO:1901659;	nucleotide biosynthetic process;small molecule metabolic process;small molecule biosynthetic process;organic cyclic compound biosynthetic process;organic cyclic compound metabolic process;single-organism metabolic process;single-organism biosynthetic process;coenzyme metabolic process;purine nucleoside bisphosphate metabolic process;monocarboxylic acid metabolic process;oxoacid metabolic process;purine ribonucleoside biosynthetic process;purine ribonucleoside metabolic process;ribonucleoside biosynthetic process;heterocycle metabolic process;organonitrogen compound metabolic process;organonitrogen compound biosynthetic process;organic acid biosynthetic process;purine nucleotide metabolic process;purine nucleoside biosynthetic process;acyl-CoA biosynthetic process;purine nucleotide biosynthetic process;aromatic compound biosynthetic process;nucleoside biosynthetic process;nitrogen compound metabolic process;monocarboxylic acid biosynthetic process;thioester biosynthetic process;organic substance biosynthetic process;cofactor metabolic process;cofactor biosynthetic process;heterocycle biosynthetic process;thioester metabolic process;lipid metabolic process;nucleobase-containing compound metabolic process;purine ribonucleotide biosynthetic process;purine ribonucleotide metabolic process;biological_process;metabolic process;nucleobase-containing compound biosynthetic process;organophosphate biosynthetic process;cellular nitrogen compound biosynthetic process;ribonucleotide biosynthetic process;carboxylic acid biosynthetic process;ribose phosphate biosynthetic process;nucleoside bisphosphate metabolic process;nucleoside phosphate biosynthetic process;single-organism cellular process;nucleoside phosphate metabolic process;fatty acid biosynthetic process;fatty acid metabolic process;acyl-CoA metabolic process;coenzyme A metabolic process;coenzyme A biosynthetic process;nucleotide metabolic process;cellular biosynthetic process;cellular nitrogen compound metabolic process;fatty-acyl-CoA metabolic process;ribonucleotide metabolic process;single-organism process;purine nucleoside metabolic process;ribonucleoside bisphosphate metabolic process;cellular process;cellular aromatic compound metabolic process;cellular lipid metabolic process;ribonucleoside bisphosphate biosynthetic process;nucleobase-containing small molecule metabolic process;purine nucleoside bisphosphate biosynthetic process;organic acid metabolic process;carbohydrate derivative biosynthetic process;carbohydrate derivative metabolic process;sulfur compound biosynthetic process;nucleoside bisphosphate biosynthetic process;carboxylic acid metabolic process;coenzyme biosynthetic process;cellular metabolic process;purine-containing compound metabolic process;malonyl-CoA metabolic process;purine-containing compound biosynthetic process;organophosphate metabolic process;organic substance metabolic process;malonyl-CoA biosynthetic process;ribose phosphate metabolic process;biosynthetic process;fatty-acyl-CoA biosynthetic process;nucleoside metabolic process;ribonucleoside metabolic process;lipid biosynthetic process;primary metabolic process;glycosyl compound metabolic process;phosphate-containing compound metabolic process;sulfur compound metabolic process;phosphorus metabolic process;glycosyl compound biosynthetic process;	6;4;5;5;4;3;4;5;6;7;5;8;7;7;4;4;5;5;6;7;6;7;5;6;3;7;5;4;4;5;5;4;4;4;8;7;1;2;5;5;5;7;6;6;6;5;3;5;6;5;5;6;7;6;4;4;6;6;2;6;7;2;4;4;7;4;7;4;5;4;5;6;6;6;3;5;7;6;4;3;8;5;3;7;5;6;5;3;4;5;4;4;5;	GO:0005829;GO:0044424;GO:0044444;GO:0005737;GO:0044464;GO:0005623;GO:0005622;GO:0005575;	cytosol;intracellular part;cytoplasmic part;cytoplasm;cell part;cell;intracellular;cellular_component;	5;3;4;4;2;2;3;1;	GO:1901363;GO:0000166;GO:0003989;GO:0046872;GO:0097367;GO:0003674;GO:0005488;GO:1901265;GO:0032549;GO:0017076;GO:0005524;GO:0043168;GO:0003824;GO:0097159;GO:0032559;GO:0032555;GO:0032550;GO:0032553;GO:0035639;GO:0043169;GO:0043167;GO:0030554;GO:0016885;GO:0001883;GO:0001882;GO:0036094;GO:0016879;GO:0016874;GO:0016421;GO:0004075;	heterocyclic compound binding;nucleotide binding;acetyl-CoA carboxylase activity;metal ion binding;carbohydrate derivative binding;molecular_function;binding;nucleoside phosphate binding;ribonucleoside binding;purine nucleotide binding;ATP binding;anion binding;catalytic activity;organic cyclic compound binding;adenyl ribonucleotide binding;purine ribonucleotide binding;purine ribonucleoside binding;ribonucleotide binding;purine ribonucleoside triphosphate binding;cation binding;ion binding;adenyl nucleotide binding;ligase activity, forming carbon-carbon bonds;purine nucleoside binding;nucleoside binding;small molecule binding;ligase activity, forming carbon-nitrogen bonds;ligase activity;CoA carboxylase activity;biotin carboxylase activity;	3;4;6;5;3;1;2;4;5;5;6;4;2;3;6;5;6;4;5;4;3;6;4;5;4;3;4;3;5;5;	K11262	map00061;map00254;map00620;map00640;map01100;map01110;map01212;map04152;map04910;map04922;	Fatty acid biosynthesis;Aflatoxin biosynthesis;Pyruvate metabolism;Propanoate metabolism;Metabolic pathways;Biosynthesis of secondary metabolites;Fatty acid metabolism;AMPK signaling pathway;Insulin signaling pathway;Glucagon signaling pathway;	IPR013815;IPR000089;IPR034733;IPR011054;IPR011761;IPR013537;IPR011763;IPR011762;IPR011764;IPR005481;IPR005482;IPR011053;IPR005479;IPR029045;IPR016185;	ATP-grasp fold, subdomain 1;Biotin/lipoyl attachment;Acetyl-CoA carboxylase;Rudiment single hybrid motif;ATP-grasp fold;Acetyl-CoA carboxylase, central domain;Acetyl-coenzyme A carboxyltransferase, C-terminal;Acetyl-coenzyme A carboxyltransferase, N-terminal;Biotin carboxylation domain;Biotin carboxylase-like, N-terminal domain;Biotin carboxylase, C-terminal;Single hybrid motif;Carbamoyl-phosphate synthetase large subunit-like, ATP-binding domain;ClpP/crotonase-like domain;Pre-ATP-grasp domain;	chloroplast	At1g36160	3097.0	I	[I] Lipid transport and metabolism;
[truncated: 1,242,684 more chars]
