# Supplementary material for: Cold-Induced Physiological and Biochemical Alternations and Proteomic Insight into the Response of Saccharum spontaneum to Low Temperature
Source: Int J Mol Sci. 2022 Nov 17;23(22):14244. doi: 10.3390/ijms232214244 (PMC9692960; doi:10.3390/ijms232214244)
Supplement: Supplementary file 1 [file ijms-23-14244-s001.zip › ijms-2037950 supplementary/Table S3. DAPs from low-tolerance genotype between treatment and control.xls]

Protein	Description	Regulated-Stage	1027_8D_r1	1027_CK_r1	3217_8D_r1	3217_CK_r1	1027_8D_r2	1027_CK_r2	3217_8D_r2	3217_CK_r2	1027_8D_r3	1027_CK_r3	3217_8D_r3	3217_CK_r3	1027_8D-vs-1027_CK	1027_8D-vs-1027_CK-p	3217_8D-vs-3217_CK	3217_8D-vs-3217_CK-p	1027_8D-vs-3217_8D	1027_8D-vs-3217_8D-p	1027_CK-vs-3217_CK	1027_CK-vs-3217_CK-p	BP_GO_ID	BP_GO_Desc	BP_GO_Level	CC_GO_ID	CC_GO_Desc	CC_GO_Level	MF_GO_ID	MF_GO_Desc	MF_GO_Level	KEGG_KO	KEGG_Pathway_ID	KEGG_Pathway_Desc	Domain_ID	Domain_Desc	SubcellurLocation	COG_Gene	BlastScore	COG_Code	COG_Desc
Sspon.06G0005070-4P	Sspon.06G0005070-4P	Down	0.204791977	0.206796806	0.899737006	2.687098503	0.218575182	0.000682658	0.897439805	2.956149453	0.226336936	0.101842572	0.952224565	2.648324537	2.10041	0.130811755104	0.33159	4.74609793138e-05	0.23631	3.22073077958e-06	0.03731	1.971174887e-05				GO:0000786;GO:0043232;GO:0044815;GO:0043229;GO:0043228;GO:0043227;GO:0043226;GO:0005575;GO:0005634;GO:0005694;GO:0043234;GO:0032991;GO:0043231;GO:0032993;GO:0044464;GO:0005623;GO:0005622;GO:0044446;GO:0044424;GO:0000785;GO:0044427;GO:0044422;	nucleosome;intracellular non-membrane-bounded organelle;DNA packaging complex;intracellular organelle;non-membrane-bounded organelle;membrane-bounded organelle;organelle;cellular_component;nucleus;chromosome;protein complex;macromolecular complex;intracellular membrane-bounded organelle;protein-DNA complex;cell part;cell;intracellular;intracellular organelle part;intracellular part;chromatin;chromosomal part;organelle part;	4;4;4;3;3;3;2;1;5;5;3;2;4;3;2;2;3;3;3;3;4;2;	GO:0003674;GO:0005488;GO:0003676;GO:0003677;GO:1901363;GO:0097159;	molecular_function;binding;nucleic acid binding;DNA binding;heterocyclic compound binding;organic cyclic compound binding;	1;2;4;5;3;3;	K11252	map05034;map05203;map05322;	Alcoholism;Viral carcinogenesis;Systemic lupus erythematosus;	IPR000558;IPR007125;IPR009072;	Histone H2B;Histone H2A/H2B/H3;Histone-fold;	nucleus	At3g45980	220.0	B	[B] Chromatin structure and dynamics;
Sspon.08G0004920-1A	Sspon.08G0004920-1A	Down	0.469281875	1.320445643	1.023849779	1.450172885	0.479980091	1.081916634	0.870681724	1.547414798	0.560866953	1.174663049	0.703331441	1.317395126	0.42217	0.000788030130416	0.60206	0.00739593389188	0.5813	0.0201346190294	0.82898	0.0629203637135										K01535	map00190;	Oxidative phosphorylation;	IPR018303;IPR023298;IPR023299;IPR004014;IPR023214;IPR008250;IPR006534;IPR001757;	P-type ATPase, phosphorylation site;P-type ATPase,  transmembrane domain;P-type ATPase, cytoplasmic domain N;Cation-transporting P-type ATPase, N-terminal;HAD-like domain;P-type ATPase, A  domain;P-type ATPase, subfamily IIIA;P-type ATPase;	plasma membrane	At2g07560	1551.0	P	[P] Inorganic ion transport and metabolism;
Sspon.06G0005070-4D	Sspon.06G0005070-4D	Down	0.204791977	0.206796806	0.899737006	2.687098503	0.218575182	0.000682658	0.897439805	2.956149453	0.226336936	0.101842572	0.952224565	2.648324537	2.10041	0.130811755104	0.33159	4.74609793138e-05	0.23631	3.22073077958e-06	0.03731	1.971174887e-05										K11252	map05034;map05203;map05322;	Alcoholism;Viral carcinogenesis;Systemic lupus erythematosus;	IPR000558;IPR007125;IPR009072;	Histone H2B;Histone H2A/H2B/H3;Histone-fold;	chloroplast	At3g45980	216.0	B	[B] Chromatin structure and dynamics;
Sspon.05G0003070-1A	Sspon.05G0003070-1A	Up	0.166866455	0.900144945	1.825361382	1.234535982	0.301484702	0.520249148	2.163434795	1.072589807	0.485869863	0.775539625	1.699455479	0.854467818	0.43454	0.0462645601617	1.79917	0.00890958215951	0.16775	0.000692335714775	0.69457	0.109544461146										K00083	map00940;map01100;map01110;	Phenylpropanoid biosynthesis;Metabolic pathways;Biosynthesis of secondary metabolites;	IPR020843;IPR029752;IPR013149;IPR002328;IPR011032;IPR013154;IPR016040;	Polyketide synthase, enoylreductase domain;D-isomer specific 2-hydroxyacid dehydrogenase, NAD-binding domain conserved site 1;Alcohol dehydrogenase, C-terminal;Alcohol dehydrogenase, zinc-type, conserved site;GroES-like;Alcohol dehydrogenase, N-terminal;NAD(P)-binding domain;	cytoskeleton	At1g72680	484.0	Q	[Q] Secondary metabolites biosynthesis, transport and catabolism;
Sspon.08G0003570-3C	Sspon.08G0003570-3C	Up	0.292360086	1.489012206	1.838000338	0.726049172	0.379179424	0.00181785	1.806712539	0.713821096	0.527718969	1.648666096	2.009308216	0.567354009	0.38199	0.288481575399	2.81684	0.000114976111124	0.21211	9.07308070106e-05	1.5641	0.513351580685										K02955	map03010;	Ribosome;	IPR018102;IPR001878;IPR001971;IPR026960;	Ribosomal S11, conserved site;Zinc finger, CCHC-type;Ribosomal protein S11;Reverse transcriptase zinc-binding domain;	nucleus	At3g52580	268.0	J	[J] Translation, ribosomal structure and biogenesis;
Sspon.07G0017230-2B	Sspon.07G0017230-2B	Down	0.842715206	1.50444369	0.300402868	1.449756278	0.88382524	1.145466447	0.360677789	1.498613245	0.698654634	1.413100056	0.299916997	1.602427552	0.5969	0.0108673132486	0.21117	1.71323534066e-05	2.52362	0.00121551760559	0.89281	0.236102052648													IPR003441;	NAC domain;	nucleus
Sspon.03G0044110-1C	Sspon.03G0044110-1C	Down	0.707399756	1.287217017	0.675144038	1.317377641	0.634158762	1.038424606	0.907524879	1.231260548	0.747381133	1.36700518	0.648387942	1.438718501	0.5657	0.00687318634002	0.55953	0.00455559261313	0.9363	0.621629620748	0.92609	0.444066752786	GO:0019752;GO:0044710;GO:0071704;GO:0006082;GO:0009987;GO:0008152;GO:0043436;GO:0043648;GO:0044699;GO:0044237;GO:0044763;GO:0008150;GO:0006108;GO:0044281;	carboxylic acid metabolic process;single-organism metabolic process;organic substance metabolic process;organic acid metabolic process;cellular process;metabolic process;oxoacid metabolic process;dicarboxylic acid metabolic process;single-organism process;cellular metabolic process;single-organism cellular process;biological_process;malate metabolic process;small molecule metabolic process;	6;3;3;4;2;2;5;7;2;3;3;1;8;4;	GO:0043226;GO:0043229;GO:0043227;GO:0005737;GO:0009536;GO:0005623;GO:0044464;GO:0009507;GO:0043231;GO:0005622;GO:0005575;GO:0044444;GO:0044424;	organelle;intracellular organelle;membrane-bounded organelle;cytoplasm;plastid;cell;cell part;chloroplast;intracellular membrane-bounded organelle;intracellular;cellular_component;cytoplasmic part;intracellular part;	2;3;3;4;5;2;2;6;4;3;1;4;3;	GO:0051287;GO:0008948;GO:0003674;GO:0005488;GO:0043167;GO:1901363;GO:1901265;GO:0016491;GO:0050662;GO:0016829;GO:0000166;GO:0046872;GO:0043169;GO:0036094;GO:0003824;GO:0048037;GO:0016614;GO:0016615;GO:0016616;GO:0004473;GO:0097159;GO:0004471;GO:0004470;GO:0016830;GO:0016831;	NAD binding;oxaloacetate decarboxylase activity;molecular_function;binding;ion binding;heterocyclic compound binding;nucleoside phosphate binding;oxidoreductase activity;coenzyme binding;lyase activity;nucleotide binding;metal ion binding;cation binding;small molecule binding;catalytic activity;cofactor binding;oxidoreductase activity, acting on CH-OH group of donors;malate dehydrogenase activity;oxidoreductase activity, acting on the CH-OH group of donors, NAD or NADP as acceptor;malate dehydrogenase (decarboxylating) (NADP+) activity;organic cyclic compound binding;malate dehydrogenase (decarboxylating) (NAD+) activity;malic enzyme activity;carbon-carbon lyase activity;carboxy-lyase activity;	5;6;1;2;3;3;4;3;4;3;4;5;4;3;2;3;4;5;5;6;3;6;6;4;5;				IPR001891;IPR012302;IPR016040;IPR012301;	Malic oxidoreductase;Malic enzyme, NAD-binding;NAD(P)-binding domain;Malic enzyme, N-terminal domain;	chloroplast	At1g79750	473.0	C	[C] Energy production and conversion;
Sspon.07G0000580-1A	Sspon.07G0000580-1A	Down	0.934235674	1.288122317	0.665570072	1.129977755	0.985963593	1.029749037	0.68903719	1.184525488	0.935269606	1.266566407	0.79363662	1.097346242	0.79663	0.0452253935797	0.62964	0.000848304524569	1.32921	0.00534867129245	1.05058	0.542760155169										K12812	map03013;map03015;map03040;map05164;	RNA transport;mRNA surveillance pathway;Spliceosome;Influenza A;	IPR011545;IPR001650;IPR027417;IPR014001;	DEAD/DEAH box helicase domain;Helicase, C-terminal;P-loop containing nucleoside triphosphate hydrolase;Helicase superfamily 1/2, ATP-binding domain;	nucleus	At5g11200	685.0	A	[A] RNA processing and modification;
Sspon.03G0039290-1C	Sspon.03G0039290-1C	Down	0.418060512	1.35607267	0.724989248	1.198493601	0.554787117	1.093150303	0.676414864	1.381597759	0.955796032	1.436309323	0.793265375	1.411063197	0.49637	0.027242367877	0.54988	0.00130899083132	0.87879	0.619230791266	0.97354	0.789126169341										K09569			IPR023566;IPR001179;	Peptidyl-prolyl cis-trans isomerase, FKBP-type;FKBP-type peptidyl-prolyl cis-trans isomerase domain;	extracellular	At3g25220	221.0	O	[O] Posttranslational modification, protein turnover, chaperones;
Sspon.07G0008360-1P	Sspon.07G0008360-1P	Down	0.310101159	1.565995079	0.674020484	1.276714547	0.404251404	1.515757429	0.722396896	1.407789859	0.47057772	1.598771793	0.728106795	1.325516835	0.25316	2.42926652771e-05	0.5298	0.000115292302594	0.55774	0.00322133880953	1.16721	0.00780774668287													IPR007621;	TPM domain;	chloroplast	166364911	110.0	S	[S] Function unknown	COG1512	Uncharacterized membrane protein YgcG, contains a TPM-fold domain
Sspon.07G0009020-1P	Sspon.07G0009020-1P	Up	0.144208774	0.720012177	2.220762692	1.004463625	0.417768244	0.113266424	2.049264777	0.825523986	0.5642941	0.801549795	1.789058129	1.349827276	0.68892	0.534283635912	1.90548	0.00843943535384	0.18588	0.000727585348158	0.51413	0.125060403132	GO:0009218;GO:0009165;GO:0044281;GO:0046134;GO:1901362;GO:0046131;GO:1901360;GO:0044710;GO:0044711;GO:0009199;GO:0009206;GO:0009205;GO:0046039;GO:0009201;GO:0046036;GO:0009209;GO:0009208;GO:0046129;GO:0046128;GO:0042455;GO:0046483;GO:1901564;GO:1901566;GO:0006163;GO:0042451;GO:0006164;GO:0019438;GO:1901070;GO:0009163;GO:0009148;GO:0009141;GO:0009142;GO:0009144;GO:0009145;GO:0009147;GO:0006807;GO:1901576;GO:1901068;GO:0046132;GO:0019637;GO:0018130;GO:0006221;GO:0009152;GO:0009150;GO:0009260;GO:0008150;GO:0008152;GO:0034654;GO:0090407;GO:0006183;GO:0044271;GO:0046390;GO:0006213;GO:1901293;GO:0044763;GO:0006753;GO:0044249;GO:0034641;GO:0009259;GO:0044699;GO:0006220;GO:0006139;GO:0006228;GO:0042278;GO:0009987;GO:0006725;GO:0055086;GO:1901137;GO:1901135;GO:0072528;GO:0044237;GO:0072521;GO:0072522;GO:0072527;GO:0071704;GO:0006241;GO:0046051;GO:0009220;GO:0009058;GO:0009117;GO:0009116;GO:0009119;GO:0044238;GO:0019693;GO:1901657;GO:0006796;GO:0006793;GO:1901659;	pyrimidine ribonucleotide metabolic process;nucleotide biosynthetic process;small molecule metabolic process;pyrimidine nucleoside biosynthetic process;organic cyclic compound biosynthetic process;pyrimidine ribonucleoside metabolic process;organic cyclic compound metabolic process;single-organism metabolic process;single-organism biosynthetic process;ribonucleoside triphosphate metabolic process;purine ribonucleoside triphosphate biosynthetic process;purine ribonucleoside triphosphate metabolic process;GTP metabolic process;ribonucleoside triphosphate biosynthetic process;CTP metabolic process;pyrimidine ribonucleoside triphosphate biosynthetic process;pyrimidine ribonucleoside triphosphate metabolic process;purine ribonucleoside biosynthetic process;purine ribonucleoside metabolic process;ribonucleoside biosynthetic process;heterocycle metabolic process;organonitrogen compound metabolic process;organonitrogen compound biosynthetic process;purine nucleotide metabolic process;purine nucleoside biosynthetic process;purine nucleotide biosynthetic process;aromatic compound biosynthetic process;guanosine-containing compound biosynthetic process;nucleoside biosynthetic process;pyrimidine nucleoside triphosphate biosynthetic process;nucleoside triphosphate metabolic process;nucleoside triphosphate biosynthetic process;purine nucleoside triphosphate metabolic process;purine nucleoside triphosphate biosynthetic process;pyrimidine nucleoside triphosphate metabolic process;nitrogen compound metabolic process;organic substance biosynthetic process;guanosine-containing compound metabolic process;pyrimidine ribonucleoside biosynthetic process;organophosphate metabolic process;heterocycle biosynthetic process;pyrimidine nucleotide biosynthetic process;purine ribonucleotide biosynthetic process;purine ribonucleotide metabolic process;ribonucleotide biosynthetic process;biological_process;metabolic process;nucleobase-containing compound biosynthetic process;organophosphate biosynthetic process;GTP biosynthetic process;cellular nitrogen compound biosynthetic process;ribose phosphate biosynthetic process;pyrimidine nucleoside metabolic process;nucleoside phosphate biosynthetic process;single-organism cellular process;nucleoside phosphate metabolic process;cellular biosynthetic process;cellular nitrogen compound metabolic process;ribonucleotide metabolic process;single-organism process;pyrimidine nucleotide metabolic process;nucleobase-containing compound metabolic process;UTP biosynthetic process;purine nucleoside metabolic process;cellular process;cellular aromatic compound metabolic process;nucleobase-containing small molecule metabolic process;carbohydrate derivative biosynthetic process;carbohydrate derivative metabolic process;pyrimidine-containing compound biosynthetic process;cellular metabolic process;purine-containing compound metabolic process;purine-containing compound biosynthetic process;pyrimidine-containing compound metabolic process;organic substance metabolic process;CTP biosynthetic process;UTP metabolic process;pyrimidine ribonucleotide biosynthetic process;biosynthetic process;nucleotide metabolic process;nucleoside metabolic process;ribonucleoside metabolic process;primary metabolic process;ribose phosphate metabolic process;glycosyl compound metabolic process;phosphate-containing compound metabolic process;phosphorus metabolic process;glycosyl compound biosynthetic process;	7;6;4;7;5;7;4;3;4;7;8;8;8;7;8;8;8;8;7;7;4;4;5;6;7;7;5;9;6;7;6;6;7;7;7;3;4;8;8;4;5;7;8;7;7;1;2;5;5;9;5;6;6;5;3;5;4;4;6;2;6;4;9;6;2;4;4;5;4;6;3;5;6;5;3;9;8;8;3;6;5;6;3;5;4;5;4;5;	GO:0031978;GO:0031970;GO:0031976;GO:0031977;GO:0031974;GO:0031975;GO:0044436;GO:0043231;GO:0044429;GO:0044424;GO:0044422;GO:0043229;GO:0043227;GO:0043226;GO:0009579;GO:0044435;GO:0044434;GO:0005737;GO:0031984;GO:0009543;GO:0044446;GO:0044444;GO:0005739;GO:0044464;GO:0005623;GO:0005622;GO:0005740;GO:0031967;GO:0009534;GO:0009536;GO:0005758;GO:0009507;GO:0005575;	plastid thylakoid lumen;organelle envelope lumen;plastid thylakoid;thylakoid lumen;membrane-enclosed lumen;envelope;thylakoid part;intracellular membrane-bounded organelle;mitochondrial part;intracellular part;organelle part;intracellular organelle;membrane-bounded organelle;organelle;thylakoid;plastid part;chloroplast part;cytoplasm;organelle subcompartment;chloroplast thylakoid lumen;intracellular organelle part;cytoplasmic part;mitochondrion;cell part;cell;intracellular;mitochondrial envelope;organelle envelope;chloroplast thylakoid;plastid;mitochondrial intermembrane space;chloroplast;cellular_component;	5;3;5;5;2;3;4;4;4;3;2;3;3;2;4;4;5;4;4;6;3;4;5;2;2;3;5;4;6;5;4;6;1;	GO:0000166;GO:0046872;GO:0017076;GO:0097367;GO:0043169;GO:0032549;GO:0004550;GO:0003674;GO:0005488;GO:1901265;GO:0046914;GO:1901363;GO:0005524;GO:0016301;GO:0003824;GO:0016772;GO:0016776;GO:0032559;GO:0032555;GO:0032550;GO:0032553;GO:0035639;GO:0008270;GO:0016740;GO:0043167;GO:0030554;GO:0097159;GO:0019205;GO:0001883;GO:0001882;GO:0036094;GO:0043168;	nucleotide binding;metal ion binding;purine nucleotide binding;carbohydrate derivative binding;cation binding;ribonucleoside binding;nucleoside diphosphate kinase activity;molecular_function;binding;nucleoside phosphate binding;transition metal ion binding;heterocyclic compound binding;ATP binding;kinase activity;catalytic activity;transferase activity, transferring phosphorus-containing groups;phosphotransferase activity, phosphate group as acceptor;adenyl ribonucleotide binding;purine ribonucleotide binding;purine ribonucleoside binding;ribonucleotide binding;purine ribonucleoside triphosphate binding;zinc ion binding;transferase activity;ion binding;adenyl nucleotide binding;organic cyclic compound binding;nucleobase-containing compound kinase activity;purine nucleoside binding;nucleoside binding;small molecule binding;anion binding;	4;5;5;3;4;5;6;1;2;4;6;3;6;5;2;4;5;6;5;6;4;5;7;3;3;6;3;6;5;4;3;4;	K00940	map00230;map00240;map01100;map01110;map01130;	Purine metabolism;Pyrimidine metabolism;Metabolic pathways;Biosynthesis of secondary metabolites;Biosynthesis of antibiotics;	IPR034907;IPR023005;IPR001564;	Nucleoside diphosphate kinase-like domain;Nucleoside diphosphate kinase, active site;Nucleoside diphosphate kinase;	mitochondria	At4g23900	338.0	F	[F] Nucleotide transport and metabolism;
Sspon.02G0024170-3C	Sspon.02G0024170-3C	Up	0.837250892	0.69361168	1.700584223	0.776213808	0.863240427	0.688281387	1.553449546	0.75201265	1.007948021	0.655475115	1.697216499	0.774715752	1.32938	0.0147289633145	2.14997	5.63547046823e-05	0.54702	0.000483424876001	0.88468	0.00342941449723										K02698	map00195;map01100;	Photosynthesis;Metabolic pathways;	IPR023618;IPR000549;IPR016370;IPR017493;	Photosystem I PsaG/PsaK domain;Photosystem I PsaG/PsaK protein;Photosystem I PsaG/PsaK, plant;Photosystem I reaction centre subunit psaK, chloroplastic;	chloroplast
Sspon.02G0001740-1P	Sspon.02G0001740-1P	Down	0.204791977	0.206796806	0.899737006	2.687098503	0.218575182	0.000682658	0.897439805	2.956149453	0.226336936	0.101842572	0.952224565	2.648324537	2.10041	0.130811755104	0.33159	4.74609793138e-05	0.23631	3.22073077958e-06	0.03731	1.971174887e-05										K11252	map05034;map05203;map05322;	Alcoholism;Viral carcinogenesis;Systemic lupus erythematosus;	IPR000558;IPR007125;IPR009072;	Histone H2B;Histone H2A/H2B/H3;Histone-fold;	nucleus	At3g45980	216.0	B	[B] Chromatin structure and dynamics;
Sspon.07G0015170-4D	Sspon.07G0015170-4D	Up	0.723752393	0.541931824	1.808088793	0.852687729	0.73966839	0.513030894	1.883004289	0.881021355	0.837307518	0.536038177	1.825738216	0.857730421	1.44609	0.00294337605103	2.12887	2.2805584169e-06	0.41704	1.41087088759e-05	0.61394	1.13841555281e-05							GO:0003674;GO:0045735;	molecular_function;nutrient reservoir activity;	1;2;				IPR006044;IPR006045;IPR011051;IPR014710;	11-S seed storage protein, plant;Cupin 1;RmlC-like cupin domain;RmlC-like jelly roll fold;	cytosol
Sspon.04G0003150-2B	Sspon.04G0003150-2B	Up	0.249189327	1.059454142	1.715738851	0.794265088	0.084544054	0.987445509	1.810119482	0.853174068	0.428500688	1.192857533	1.864214734	0.960496524	0.23528	0.00206598093587	2.0668	0.000141817550551	0.14141	0.000141520009289	1.24227	0.0529056965764													IPR001024;	PLAT/LH2 domain;	chloroplast
Sspon.02G0001740-1A	Sspon.02G0001740-1A	Down	0.204791977	0.206796806	0.899737006	2.687098503	0.218575182	0.000682658	0.897439805	2.956149453	0.226336936	0.101842572	0.952224565	2.648324537	2.10041	0.130811755104	0.33159	4.74609793138e-05	0.23631	3.22073077958e-06	0.03731	1.971174887e-05										K11252	map05034;map05203;map05322;	Alcoholism;Viral carcinogenesis;Systemic lupus erythematosus;	IPR000558;IPR007125;IPR009072;	Histone H2B;Histone H2A/H2B/H3;Histone-fold;	nucleus	At3g45980	214.0	B	[B] Chromatin structure and dynamics;
Sspon.07G0019830-1A	Sspon.07G0019830-1A	Up	0.855132286	0.694650056	1.374517582	0.896838986	0.913392843	0.651880559	1.486368833	1.010783624	0.992329617	0.68118797	1.481215882	0.961701762	1.36156	0.00423608373978	1.51328	0.000565516536264	0.63583	0.000614513427955	0.70669	0.0013621993952										K03671			IPR005746;IPR017937;IPR013766;IPR012336;	Thioredoxin;Thioredoxin, conserved site;Thioredoxin domain;Thioredoxin-like fold;	chloroplast	At4g03520	154.0	O	[O] Posttranslational modification, protein turnover, chaperones;
Sspon.01G0002360-2B	Sspon.01G0002360-2B	Up	1.483853513	0.299162028	1.652724107	0.286354553	1.425369027	0.260582867	1.946781058	0.458292672	1.654963177	0.385612488	1.876787757	0.269516753	4.828	0.000102942656266	5.39981	0.000156743844233	0.83344	0.0536782197294	0.93215	0.762018233175	GO:0044237;GO:0019752;GO:0090304;GO:0044249;GO:0034641;GO:0006807;GO:0044281;GO:0034645;GO:0034660;GO:0043170;GO:1901360;GO:0006139;GO:0044710;GO:0044260;GO:0006520;GO:0043043;GO:0043038;GO:0071704;GO:0010467;GO:0043604;GO:0044699;GO:0006424;GO:0044267;GO:0009987;GO:0006725;GO:0009058;GO:0009059;GO:0008150;GO:0008152;GO:0043436;GO:0044271;GO:0046483;GO:0016070;GO:0044238;GO:0006418;GO:1901564;GO:1901566;GO:0006082;GO:0019538;GO:0006399;GO:0043039;GO:0043603;GO:1901576;GO:0044763;GO:0006518;GO:0006412;	cellular metabolic process;carboxylic acid metabolic process;nucleic acid metabolic process;cellular biosynthetic process;cellular nitrogen compound metabolic process;nitrogen compound metabolic process;small molecule metabolic process;cellular macromolecule biosynthetic process;ncRNA metabolic process;macromolecule metabolic process;organic cyclic compound metabolic process;nucleobase-containing compound metabolic process;single-organism metabolic process;cellular macromolecule metabolic process;cellular amino acid metabolic process;peptide biosynthetic process;amino acid activation;organic substance metabolic process;gene expression;amide biosynthetic process;single-organism process;glutamyl-tRNA aminoacylation;cellular protein metabolic process;cellular process;cellular aromatic compound metabolic process;biosynthetic process;macromolecule biosynthetic process;biological_process;metabolic process;oxoacid metabolic process;cellular nitrogen compound biosynthetic process;heterocycle metabolic process;RNA metabolic process;primary metabolic process;tRNA aminoacylation for protein translation;organonitrogen compound metabolic process;organonitrogen compound biosynthetic process;organic acid metabolic process;protein metabolic process;tRNA metabolic process;tRNA aminoacylation;cellular amide metabolic process;organic substance biosynthetic process;single-organism cellular process;peptide metabolic process;translation;	3;6;5;4;4;3;4;5;6;4;4;4;3;4;4;6;5;3;5;6;2;8;5;2;4;3;5;1;2;5;5;4;5;3;7;4;5;4;4;7;6;5;4;3;5;6;	GO:0005737;GO:0005829;GO:0044464;GO:0005623;GO:0005622;GO:0005575;GO:0044444;GO:0044424;	cytoplasm;cytosol;cell part;cell;intracellular;cellular_component;cytoplasmic part;intracellular part;	4;5;2;2;3;1;4;3;	GO:0032550;GO:0035639;GO:0003674;GO:1901363;GO:0001882;GO:0004812;GO:0004818;GO:0043167;GO:0032555;GO:0032549;GO:0017076;GO:0097367;GO:0005524;GO:0043168;GO:0000166;GO:0001883;GO:1901265;GO:0036094;GO:0003824;GO:0016874;GO:0016875;GO:0016876;GO:0030554;GO:0097159;GO:0032559;GO:0032553;GO:0005488;	purine ribonucleoside binding;purine ribonucleoside triphosphate binding;molecular_function;heterocyclic compound binding;nucleoside binding;aminoacyl-tRNA ligase activity;glutamate-tRNA ligase activity;ion binding;purine ribonucleotide binding;ribonucleoside binding;purine nucleotide binding;carbohydrate derivative binding;ATP binding;anion binding;nucleotide binding;purine nucleoside binding;nucleoside phosphate binding;small molecule binding;catalytic activity;ligase activity;ligase activity, forming carbon-oxygen bonds;ligase activity, forming aminoacyl-tRNA and related compounds;adenyl nucleotide binding;organic cyclic compound binding;adenyl ribonucleotide binding;ribonucleotide binding;binding;	6;5;1;3;4;6;7;3;5;5;5;3;6;4;4;5;4;3;2;3;4;5;6;3;6;4;2;	K01885	map00860;map00970;map01100;map01110;	Porphyrin and chlorophyll metabolism;Aminoacyl-tRNA biosynthesis;Metabolic pathways;Biosynthesis of secondary metabolites;	IPR020059;IPR020058;IPR014729;IPR001412;IPR020056;IPR011035;IPR020061;IPR000924;IPR004526;IPR010987;	Glutamyl/glutaminyl-tRNA synthetase, class Ib, anti-codon binding domain;Glutamyl/glutaminyl-tRNA synthetase, class Ib, catalytic domain;Rossmann-like alpha/beta/alpha sandwich fold;Aminoacyl-tRNA synthetase, class I, conserved site;Ribosomal protein L25/Gln-tRNA synthetase, beta-barrel domain;Ribosomal protein L25/Gln-tRNA synthetase, anti-codon-binding domain;Glutamyl/glutaminyl-tRNA synthetase, class Ib, alpha-bundle domain;Glutamyl/glutaminyl-tRNA synthetase;Glutamyl-tRNA synthetase, archaeal/eukaryotic cytosolic;Glutathione S-transferase, C-terminal-like;	cytosol	At5g26707	1045.0	J	[J] Translation, ribosomal structure and biogenesis;
Sspon.02G0042300-3D	Sspon.02G0042300-3D	Up	0.253426264	0.544123645	2.148189323	0.702000715	0.191120046	0.845779297	1.96982505	0.777907317	0.391877308	0.787869381	2.326358685	1.061522969	0.38407	0.0152092967077	2.53573	0.000977710886699	0.12979	9.52876028016e-05	0.85691	0.44500278346							GO:0016787;GO:0003674;GO:0052689;GO:0016788;GO:0003824;	hydrolase activity;molecular_function;carboxylic ester hydrolase activity;hydrolase activity, acting on ester bonds;catalytic activity;	3;1;5;4;2;				IPR013094;IPR029058;	Alpha/beta hydrolase fold-3;Alpha/Beta hydrolase fold;	chloroplast	At5g06570	247.0	V	[V] Defense mechanisms;
Sspon.01G0015200-1A	Sspon.01G0015200-1A	Down	0.313672224	1.316249915	0.69048171	1.758706975	0.28575814	1.223747842	0.738936567	1.815568458	0.266490037	1.209590851	0.69582342	1.684973862	0.23094	1.18775566737e-05	0.4041	1.38155727067e-05	0.40745	3.40094288406e-05	0.71295	0.000568619923345													IPR006843;	Plastid lipid-associated protein/fibrillin conserved domain;	chloroplast
Sspon.01G0039800-1P	Sspon.01G0039800-1P	Down	0.815509094	1.098505254	0.774777403	1.409572833	0.578527553	0.91801041	0.819729185	1.521764727	0.767587619	0.974559626	0.797190774	1.524265522	0.72269	0.0370429110703	0.53678	6.69508811729e-05	0.9038	0.355643821428	0.67131	0.0017171540668										K11294	map05130;	Pathogenic Escherichia coli infection;	IPR000504;	RNA recognition motif domain;	chloroplast	At2g37220	262.0	R	[R] General function prediction only;
Sspon.07G0007540-3C	Sspon.07G0007540-3C	Up	0.805887986	0.307473522	1.88222881	0.591528135	1.249161358	0.310982918	1.924547993	0.834398959	1.142526191	0.328656051	1.825917919	0.796690158	3.37613	0.00496320185609	2.53426	0.00014735363636	0.56768	0.00402272573498	0.42612	0.00495003783246										K02951	map03010;	Ribosome;	IPR029064;IPR000530;IPR004038;	50S ribosomal protein L30e-like;Ribosomal protein S12e;Ribosomal protein L7Ae/L30e/S12e/Gadd45;	chloroplast	At2g32060	184.0	J	[J] Translation, ribosomal structure and biogenesis;
Sspon.05G0002290-4D	Sspon.05G0002290-4D	Down	0.251674464	2.043365275	0.232605687	1.388711061	0.411481752	1.878790793	0.183977267	1.763861934	0.33766615	1.635572784	0.283936529	1.588356305	0.18008	0.000281146591874	0.14776	0.000275607294948	1.42869	0.139876132016	1.17229	0.165144672962	GO:0044248;GO:0044237;GO:0043170;GO:1901575;GO:0044265;GO:0044260;GO:0071704;GO:0006508;GO:0044238;GO:0009987;GO:0044267;GO:0008150;GO:0030163;GO:0008152;GO:0044257;GO:0009056;GO:0009057;GO:0051603;GO:0019538;	cellular catabolic process;cellular metabolic process;macromolecule metabolic process;organic substance catabolic process;cellular macromolecule catabolic process;cellular macromolecule metabolic process;organic substance metabolic process;proteolysis;primary metabolic process;cellular process;cellular protein metabolic process;biological_process;protein catabolic process;metabolic process;cellular protein catabolic process;catabolic process;macromolecule catabolic process;proteolysis involved in cellular protein catabolic process;protein metabolic process;	4;3;4;4;5;4;3;5;3;2;5;1;5;2;6;3;5;6;4;	GO:0000323;GO:0043229;GO:0043227;GO:0043226;GO:0005737;GO:0005575;GO:0005615;GO:0005773;GO:0005576;GO:0043231;GO:0044464;GO:0005623;GO:0005622;GO:0005764;GO:0044444;GO:0044424;GO:0044421;	lytic vacuole;intracellular organelle;membrane-bounded organelle;organelle;cytoplasm;cellular_component;extracellular space;vacuole;extracellular region;intracellular membrane-bounded organelle;cell part;cell;intracellular;lysosome;cytoplasmic part;intracellular part;extracellular region part;	6;3;3;2;4;1;3;5;2;4;2;2;3;7;4;3;2;	GO:0004175;GO:0003674;GO:0008233;GO:0008234;GO:0070011;GO:0016787;GO:0003824;GO:0004197;	endopeptidase activity;molecular_function;peptidase activity;cysteine-type peptidase activity;peptidase activity, acting on L-amino acid peptides;hydrolase activity;catalytic activity;cysteine-type endopeptidase activity;	6;1;4;6;5;3;2;7;				IPR000169;IPR013128;IPR000118;IPR013201;IPR000668;IPR025661;IPR025660;	Cysteine peptidase, cysteine active site;Peptidase C1A;Granulin;Cathepsin propeptide inhibitor domain (I29);Peptidase C1A, papain C-terminal;Cysteine peptidase, asparagine active site;Cysteine peptidase, histidine active site;	extracellular	At1g47128_1	504.0	O	[O] Posttranslational modification, protein turnover, chaperones;
Sspon.08G0014800-1P	Sspon.08G0014800-1P	Up	0.553313095	0.679714135	1.731091293	0.915250127	0.555554248	0.662398924	1.796606648	1.073543084	0.591160953	0.679959741	1.744354008	1.017053743	0.84074	0.00138079868865	1.75393	0.000115881643901	0.32246	9.01398077744e-07	0.67271	0.00216283224883										K05759	map04015;map04810;map05131;map05132;	Rap1 signaling pathway;Regulation of actin cytoskeleton;Shigellosis;Salmonella infection;	IPR005455;IPR027310;	Profilin;Profilin conserved site;	cytosol	At5g56600	207.0	Z	[Z] Cytoskeleton;
Sspon.06G0020740-2C	Sspon.06G0020740-2C	Up	0.887722704	1.502212336	1.102045153	0.537693305	0.774831932	1.534022371	1.052570433	0.578854232	0.801949519	1.518006843	1.24569186	0.464399311	0.54114	3.86440578762e-05	2.1508	0.000820455142131	0.72479	0.00970568761128	2.88071	8.9510882339e-06													IPR016040;IPR008030;	NAD(P)-binding domain;NmrA-like domain;	chloroplast	At4g35250	638.0	G	[G] Carbohydrate transport and metabolism;
Sspon.08G0014800-1A	Sspon.08G0014800-1A	Up	0.553313095	0.679714135	1.731091293	0.915250127	0.555554248	0.662398924	1.796606648	1.073543084	0.591160953	0.679959741	1.744354008	1.017053743	0.84074	0.00138079868865	1.75393	0.000115881643901	0.32246	9.01398077744e-07	0.67271	0.00216283224883										K05759	map04015;map04810;map05131;map05132;	Rap1 signaling pathway;Regulation of actin cytoskeleton;Shigellosis;Salmonella infection;	IPR005455;IPR027310;	Profilin;Profilin conserved site;	cytosol	At5g56600	211.0	Z	[Z] Cytoskeleton;
Sspon.07G0003890-3D	Sspon.07G0003890-3D	Up	1.249019391	0.608007069	1.385190678	0.781886745	1.416847852	0.615936509	1.306350684	0.641830259	1.375420881	0.631863551	1.366862841	0.62078354	2.17764	0.000139106618106	1.98503	0.000275429184605	0.99578	0.923500493843	0.90771	0.285342870948	GO:0008104;GO:0071840;GO:0033036;GO:0006605;GO:0045184;GO:0072655;GO:0006839;GO:0070585;GO:0019538;GO:0043170;GO:0044267;GO:0044260;GO:0006886;GO:0016043;GO:0007005;GO:0006627;GO:0006626;GO:0006810;GO:0008150;GO:0008152;GO:0051234;GO:0046907;GO:0070727;GO:0006508;GO:0051641;GO:0072594;GO:0009987;GO:0016485;GO:0044699;GO:0051604;GO:0034982;GO:0033365;GO:0071704;GO:0010467;GO:0071702;GO:0034613;GO:0044765;GO:0051649;GO:0051179;GO:1902578;GO:0006996;GO:0044238;GO:0044237;GO:0015031;GO:1902582;GO:1902580;	protein localization;cellular component organization or biogenesis;macromolecule localization;protein targeting;establishment of protein localization;establishment of protein localization to mitochondrion;mitochondrial transport;protein localization to mitochondrion;protein metabolic process;macromolecule metabolic process;cellular protein metabolic process;cellular macromolecule metabolic process;intracellular protein transport;cellular component organization;mitochondrion organization;protein processing involved in protein targeting to mitochondrion;protein targeting to mitochondrion;transport;biological_process;metabolic process;establishment of localization;intracellular transport;cellular macromolecule localization;proteolysis;cellular localization;establishment of protein localization to organelle;cellular process;protein processing;single-organism process;protein maturation;mitochondrial protein processing;protein localization to organelle;organic substance metabolic process;gene expression;organic substance transport;cellular protein localization;single-organism transport;establishment of localization in cell;localization;single-organism localization;organelle organization;primary metabolic process;cellular metabolic process;protein transport;single-organism intracellular transport;single-organism cellular localization;	4;2;3;6;4;6;6;7;4;4;5;4;6;3;5;6;5;4;1;2;3;5;4;5;3;5;2;6;2;5;6;6;3;5;5;5;4;4;2;3;4;3;3;5;5;4;	GO:0031970;GO:0031974;GO:0031975;GO:0031224;GO:0005750;GO:0005773;GO:0016021;GO:0016020;GO:0005774;GO:0031968;GO:1902495;GO:1902494;GO:0098588;GO:0031967;GO:0043234;GO:0043231;GO:0043233;GO:0044429;GO:0044424;GO:0044425;GO:0044422;GO:0044464;GO:0019867;GO:0043229;GO:0043227;GO:0043226;GO:0009570;GO:0044437;GO:0044435;GO:0044434;GO:1990351;GO:0044446;GO:0044444;GO:1990204;GO:0005737;GO:0031090;GO:0005739;GO:0044455;GO:0019866;GO:0005623;GO:0005622;GO:0005743;GO:0005740;GO:0005741;GO:0005746;GO:0070469;GO:0009536;GO:0009532;GO:0098805;GO:0098803;GO:0070069;GO:0098800;GO:0005759;GO:0005758;GO:0070013;GO:0031966;GO:0009507;GO:0032991;GO:0045275;GO:0005575;GO:0098796;GO:0098798;	organelle envelope lumen;membrane-enclosed lumen;envelope;intrinsic component of membrane;mitochondrial respiratory chain complex III;vacuole;integral component of membrane;membrane;vacuolar membrane;organelle outer membrane;transmembrane transporter complex;catalytic complex;bounding membrane of organelle;organelle envelope;protein complex;intracellular membrane-bounded organelle;organelle lumen;mitochondrial part;intracellular part;membrane part;organelle part;cell part;outer membrane;intracellular organelle;membrane-bounded organelle;organelle;chloroplast stroma;vacuolar part;plastid part;chloroplast part;transporter complex;intracellular organelle part;cytoplasmic part;oxidoreductase complex;cytoplasm;organelle membrane;mitochondrion;mitochondrial membrane part;organelle inner membrane;cell;intracellular;mitochondrial inner membrane;mitochondrial envelope;mitochondrial outer membrane;mitochondrial respiratory chain;respiratory chain;plastid;plastid stroma;whole membrane;respiratory chain complex;cytochrome complex;inner mitochondrial membrane protein complex;mitochondrial matrix;mitochondrial intermembrane space;intracellular organelle lumen;mitochondrial membrane;chloroplast;macromolecular complex;respiratory chain complex III;cellular_component;membrane protein complex;mitochondrial protein complex;	3;2;3;3;5;5;4;2;4;4;4;4;4;4;3;4;3;4;3;2;2;2;3;3;3;2;6;4;4;5;4;3;4;3;4;3;5;3;4;2;3;5;5;5;4;3;5;5;3;4;4;4;5;4;4;4;6;2;4;1;3;4;	GO:0008270;GO:0003674;GO:0005488;GO:0016787;GO:0003824;GO:0008233;GO:0008237;GO:0016491;GO:0043169;GO:0043167;GO:0046872;GO:0004175;GO:0004222;GO:0046914;GO:0070011;	zinc ion binding;molecular_function;binding;hydrolase activity;catalytic activity;peptidase activity;metallopeptidase activity;oxidoreductase activity;cation binding;ion binding;metal ion binding;endopeptidase activity;metalloendopeptidase activity;transition metal ion binding;peptidase activity, acting on L-amino acid peptides;	7;1;2;3;2;4;6;3;4;3;5;6;7;6;5;				IPR007863;IPR011249;IPR011765;IPR001431;	Peptidase M16, C-terminal;Metalloenzyme, LuxS/M16 peptidase-like;Peptidase M16, N-terminal;Peptidase M16, zinc-binding site;	mitochondria	At1g51980	518.0	O	[O] Posttranslational modification, protein turnover, chaperones;
Sspon.02G0035320-3D	Sspon.02G0035320-3D	Up	0.516625795	0.962596694	1.644027662	0.959377437	0.463728734	0.732173204	1.366496581	0.905675563	0.719179349	1.038262207	1.721134052	0.970722721	0.62185	0.0460374631557	1.66856	0.00448058271567	0.35918	0.00160325433117	0.96377	0.73460577438				GO:0043229;GO:0043227;GO:0043226;GO:0005737;GO:0044446;GO:0009536;GO:0009532;GO:0009570;GO:0044435;GO:0044434;GO:0009507;GO:0043231;GO:0044464;GO:0005623;GO:0005622;GO:0005575;GO:0044444;GO:0044424;GO:0044422;	intracellular organelle;membrane-bounded organelle;organelle;cytoplasm;intracellular organelle part;plastid;plastid stroma;chloroplast stroma;plastid part;chloroplast part;chloroplast;intracellular membrane-bounded organelle;cell part;cell;intracellular;cellular_component;cytoplasmic part;intracellular part;organelle part;	3;3;2;4;3;5;5;6;4;5;6;4;2;2;3;1;4;3;2;	GO:0035639;GO:1901363;GO:0003674;GO:0005488;GO:0000166;GO:1901265;GO:0001882;GO:0043167;GO:0004674;GO:0016740;GO:0001883;GO:0017076;GO:0004672;GO:0005524;GO:0043168;GO:0016301;GO:0032549;GO:0036094;GO:0003824;GO:0032555;GO:0030554;GO:0097367;GO:0016772;GO:0016776;GO:0016773;GO:0032559;GO:0032553;GO:0097159;GO:0032550;	purine ribonucleoside triphosphate binding;heterocyclic compound binding;molecular_function;binding;nucleotide binding;nucleoside phosphate binding;nucleoside binding;ion binding;protein serine/threonine kinase activity;transferase activity;purine nucleoside binding;purine nucleotide binding;protein kinase activity;ATP binding;anion binding;kinase activity;ribonucleoside binding;small molecule binding;catalytic activity;purine ribonucleotide binding;adenyl nucleotide binding;carbohydrate derivative binding;transferase activity, transferring phosphorus-containing groups;phosphotransferase activity, phosphate group as acceptor;phosphotransferase activity, alcohol group as acceptor;adenyl ribonucleotide binding;ribonucleotide binding;organic cyclic compound binding;purine ribonucleoside binding;	5;3;1;2;4;4;4;3;7;3;5;5;6;6;4;5;5;3;2;5;6;3;4;5;5;6;4;3;6;	K20115			IPR026565;IPR005177;IPR017409;	Putative pyruvate, phosphate dikinase regulatory protein;Bifunctional kinase-pyrophosphorylase;Pyruvate Pi dikinase regulator, chloroplast;	chloroplast	521466065	212.0	T	[T] Signal transduction mechanisms	COG1806	Regulator of PEP synthase PpsR, kinase-PPPase family (combines ADP:protein kinase and phosphorylase activities)
Sspon.02G0046050-1B	Sspon.02G0046050-1B	Down	0.694763069	1.129061859	0.721090016	1.450456206	0.882815177	0.934284271	0.616635982	1.69142356	0.723738392	1.035636917	0.397726811	1.722367741	0.7426	0.0305658861329	0.35678	0.00124624646905	1.32606	0.16679302744	0.63709	0.00459670917248													IPR001279;	Metallo-beta-lactamase;	chloroplast	428202944	142.0	G	[G] Carbohydrate transport and metabolism	COG2220	L-ascorbate metabolism protein UlaG, beta-lactamase superfamily
Sspon.05G0016160-1A	Sspon.05G0016160-1A	Down	1.014401509	0.95359899	0.679353215	1.279640274	0.930967058	0.879379563	0.761872404	1.263269565	1.002503103	1.01309102	0.805305746	1.416617552	1.03577	0.507133158995	0.56737	0.00072809889178	1.31219	0.00664400181516	0.71879	0.00394428666946													IPR011037;IPR015793;IPR015813;IPR015795;IPR001697;	Pyruvate kinase-like, insert domain;Pyruvate kinase, barrel;Pyruvate/Phosphoenolpyruvate kinase-like domain;Pyruvate kinase, C-terminal;Pyruvate kinase;	cytoskeleton	At3g52990	513.0	G	[G] Carbohydrate transport and metabolism;
Sspon.03G0023320-1A	Sspon.03G0023320-1A	Up	0.936265384	0.543018165	1.623666504	0.927039717	0.871584057	0.686232027	1.413992261	0.658656687	1.069999428	0.703310947	1.821802309	0.744432513	1.48914	0.0152337557299	2.08549	0.00402054568675	0.59222	0.00735695126686	0.82938	0.231618117574										K11808	map00230;map01100;map01110;	Purine metabolism;Metabolic pathways;Biosynthesis of secondary metabolites;	IPR016301;IPR005875;IPR003135;IPR011761;IPR016185;IPR000031;IPR013815;IPR011054;IPR033747;	Phosphoribosylaminoimidazole carboxylase, fungi/plant;Phosphoribosylaminoimidazole carboxylase, ATPase subunit;ATP-grasp fold, ATP-dependent carboxylate-amine ligase-type;ATP-grasp fold;Pre-ATP-grasp domain;PurE domain;ATP-grasp fold, subdomain 1;Rudiment single hybrid motif;Class I PurE;	chloroplast	At2g37690	782.0	F	[F] Nucleotide transport and metabolism;
Sspon.02G0049870-1C	Sspon.02G0049870-1C	Up	0.549774399	0.506438965	1.988745057	0.819190291	0.607482473	0.512144518	2.157401882	0.843501637	0.677488441	0.565669636	2.006815431	0.765347269	1.15811	0.114315456024	2.53413	2.86151585059e-05	0.29819	2.45758387202e-05	0.65248	0.000704300996081													IPR020843;IPR013149;IPR002328;IPR011032;IPR013154;IPR016040;	Polyketide synthase, enoylreductase domain;Alcohol dehydrogenase, C-terminal;Alcohol dehydrogenase, zinc-type, conserved site;GroES-like;Alcohol dehydrogenase, N-terminal;NAD(P)-binding domain;	chloroplast	At4g39330	417.0	Q	[Q] Secondary metabolites biosynthesis, transport and catabolism;
Sspon.03G0010400-1A	Sspon.03G0010400-1A	Down	0.914049587	0.974975975	0.410532385	1.78493177	0.796924851	0.800845666	0.55122045	1.755833173	0.747107438	1.042706131	0.449433019	1.771439554	0.87212	0.241175368707	0.26565	6.97723806147e-06	1.74186	0.00576944586405	0.53058	0.000330749418421													IPR015353;	Rubisco LSMT, substrate-binding domain;	cytosol	At5g14260	471.0	R	[R] General function prediction only;
Sspon.01G0051970-1C	Sspon.01G0051970-1C	Up	0.640823444	0.717689592	1.743115988	0.800782612	0.684887925	0.682914381	1.823418825	0.839709072	0.744026201	0.709523202	1.754412828	0.85869593	0.98086	0.692787431576	2.12907	6.44955757387e-06	0.38898	1.00125923157e-05	0.84433	0.00292632585536													IPR018181;IPR029047;IPR013126;	Heat shock protein 70, conserved site;Heat shock protein 70kD, peptide-binding domain;Heat shock protein 70 family;	cytosol	At5g02500	1019.0	O	[O] Posttranslational modification, protein turnover, chaperones;
Sspon.01G0051520-1C	Sspon.01G0051520-1C	Down	1.120506353	1.09828651	0.716093161	1.162898683	0.933474284	1.088370879	0.791082624	1.203163367	0.988913496	0.900415493	0.758385131	1.23841002	0.98569	0.870819459611	0.62854	0.000131438470389	1.34311	0.0121528265905	0.85646	0.0641434274284										K03841	map00010;map00030;map00051;map00680;map00710;map01100;map01110;map01120;map01130;map01200;map04152;map04910;	Glycolysis / Gluconeogenesis;Pentose phosphate pathway;Fructose and mannose metabolism;Methane metabolism;Carbon fixation in photosynthetic organisms;Metabolic pathways;Biosynthesis of secondary metabolites;Microbial metabolism in diverse environments;Biosynthesis of antibiotics;Carbon metabolism;AMPK signaling pathway;Insulin signaling pathway;	IPR000146;IPR028343;IPR033391;IPR020548;	Fructose-1,6-bisphosphatase class 1;Fructose-1,6-bisphosphatase;Fructose-1-6-bisphosphatase class I, N-terminal;Fructose-1,6-bisphosphatase, active site;	chloroplast	At3g54050	550.0	G	[G] Carbohydrate transport and metabolism;
Sspon.07G0001370-3D	Sspon.07G0001370-3D	Down	0.487437788	1.93527869	0.373442372	1.113718687	0.684748983	1.798649402	0.36909733	1.084294653	0.742572744	1.758833612	0.414811143	1.237114594	0.3486	0.00022143233807	0.33692	0.000101477167261	1.65443	0.0325181454663	1.599	0.000643665538435	GO:0044249;GO:0009250;GO:0034645;GO:0006091;GO:0016051;GO:0044699;GO:1901576;GO:0044264;GO:0044711;GO:0044262;GO:0044260;GO:0005982;GO:0071704;GO:0006112;GO:0006073;GO:0019252;GO:0043170;GO:0009987;GO:0000271;GO:0044710;GO:0034637;GO:0009058;GO:0009059;GO:0044763;GO:0008152;GO:0044723;GO:0055114;GO:0044042;GO:0044238;GO:0005975;GO:0015980;GO:0005977;GO:0005976;GO:0005978;GO:0044237;GO:0033692;GO:0008150;	cellular biosynthetic process;glucan biosynthetic process;cellular macromolecule biosynthetic process;generation of precursor metabolites and energy;carbohydrate biosynthetic process;single-organism process;organic substance biosynthetic process;cellular polysaccharide metabolic process;single-organism biosynthetic process;cellular carbohydrate metabolic process;cellular macromolecule metabolic process;starch metabolic process;organic substance metabolic process;energy reserve metabolic process;cellular glucan metabolic process;starch biosynthetic process;macromolecule metabolic process;cellular process;polysaccharide biosynthetic process;single-organism metabolic process;cellular carbohydrate biosynthetic process;biosynthetic process;macromolecule biosynthetic process;single-organism cellular process;metabolic process;single-organism carbohydrate metabolic process;oxidation-reduction process;glucan metabolic process;primary metabolic process;carbohydrate metabolic process;energy derivation by oxidation of organic compounds;glycogen metabolic process;polysaccharide metabolic process;glycogen biosynthetic process;cellular metabolic process;cellular polysaccharide biosynthetic process;biological_process;	4;6;5;4;5;2;4;5;4;4;4;7;3;5;6;7;4;2;6;3;4;3;5;3;2;4;4;6;3;4;4;5;5;6;3;5;1;	GO:0043229;GO:0005623;GO:0043227;GO:0043226;GO:0005737;GO:0005575;GO:0009507;GO:0009536;GO:0009501;GO:0043231;GO:0044464;GO:0044444;GO:0044424;GO:0005622;	intracellular organelle;cell;membrane-bounded organelle;organelle;cytoplasm;cellular_component;chloroplast;plastid;amyloplast;intracellular membrane-bounded organelle;cell part;cytoplasmic part;intracellular part;intracellular;	3;2;3;2;4;1;6;5;6;4;2;4;3;3;	GO:0005488;GO:0003674;GO:0035639;GO:1901363;GO:0001882;GO:0032549;GO:0043167;GO:0016740;GO:1901265;GO:0017076;GO:0005524;GO:0043168;GO:0001883;GO:0000166;GO:0036094;GO:0032555;GO:0016779;GO:0097367;GO:0003824;GO:0030554;GO:0070566;GO:0032559;GO:0032553;GO:0016772;GO:0097159;GO:0032550;GO:0008878;	binding;molecular_function;purine ribonucleoside triphosphate binding;heterocyclic compound binding;nucleoside binding;ribonucleoside binding;ion binding;transferase activity;nucleoside phosphate binding;purine nucleotide binding;ATP binding;anion binding;purine nucleoside binding;nucleotide binding;small molecule binding;purine ribonucleotide binding;nucleotidyltransferase activity;carbohydrate derivative binding;catalytic activity;adenyl nucleotide binding;adenylyltransferase activity;adenyl ribonucleotide binding;ribonucleotide binding;transferase activity, transferring phosphorus-containing groups;organic cyclic compound binding;purine ribonucleoside binding;glucose-1-phosphate adenylyltransferase activity;	2;1;5;3;4;5;3;3;4;5;6;4;5;4;3;5;5;3;2;6;6;6;4;4;3;6;7;	K00975	map00500;map00520;map01100;map01110;	Starch and sucrose metabolism;Amino sugar and nucleotide sugar metabolism;Metabolic pathways;Biosynthesis of secondary metabolites;	IPR011004;IPR005835;IPR005836;IPR011831;IPR029044;	Trimeric LpxA-like;Nucleotidyl transferase domain;ADP-glucose pyrophosphorylase, conserved site;Glucose-1-phosphate adenylyltransferase;Nucleotide-diphospho-sugar transferases;	chloroplast	At1g27680	669.0	M	[M] Cell wall/membrane/envelope biogenesis;
Sspon.01G0001950-3D	Sspon.01G0001950-3D	Down	0.832703282	1.382704394	0.487054772	1.492504144	0.684777086	1.082088494	0.487965172	1.499585032	0.952793311	1.36109389	0.425754509	1.310975913	0.64567	0.0218910822083	0.32553	0.000119153630103	1.76351	0.0112871366288	0.88911	0.238166164182										K13473	map04626;	Plant-pathogen interaction;	IPR018392;	LysM domain;	chloroplast	557827303	68.2	M	[M] Cell wall/membrane/envelope biogenesis	COG1388	LysM repeat
Sspon.05G0020400-2B	Sspon.05G0020400-2B	Up	1.083515802	0.47779797	1.301750809	0.863578742	1.256992155	0.454953238	1.407570586	0.814352201	1.481928993	0.639705687	1.439590444	0.778263375	2.43087	0.00437651818579	1.68916	0.000310384050701	0.92131	0.424957174473	0.6402	0.00957674944488										K01209	map00520;	Amino sugar and nucleotide sugar metabolism;	IPR008979;IPR010720;IPR017853;	Galactose-binding domain-like;Alpha-L-arabinofuranosidase, C-terminal;Glycoside hydrolase superfamily;	endoplasmic reticulum	294673281	370.0	G	[G] Carbohydrate transport and metabolism	COG3534	Alpha-L-arabinofuranosidase
Sspon.02G0032070-1A	Sspon.02G0032070-1A	Up	0.169313143	1.099680031	1.768461426	1.06155974	0.127992016	1.069768779	1.630218459	0.89437129	0.355858368	1.168635954	1.67436791	0.979772883	0.19567	0.000296919089866	1.72805	0.00035236727757	0.12875	5.39532203614e-05	1.13706	0.0763180878005										K00430	map00940;map01100;map01110;	Phenylpropanoid biosynthesis;Metabolic pathways;Biosynthesis of secondary metabolites;	IPR019794;IPR002016;IPR000823;IPR019793;IPR010255;IPR033905;	Peroxidase, active site;Haem peroxidase, plant/fungal/bacterial;Plant peroxidase;Peroxidases heam-ligand binding site;Haem peroxidase;Secretory peroxidase;	extracellular	At1g71695	397.0	R	[R] General function prediction only;
Sspon.02G0031930-1A	Sspon.02G0031930-1A	Up	1.045180942	0.601930479	1.871924054	0.819910525	0.941735564	0.45399129	2.082094452	0.675291974	0.972208905	0.548533806	1.985208359	0.00198965	1.84432	0.00104388525229	3.96691	0.00464683085982	0.49823	0.00012807810785	1.07164	0.895554244935										K01738	map00270;map00920;map01100;map01110;map01120;map01130;map01200;map01230;	Cysteine and methionine metabolism;Sulfur metabolism;Metabolic pathways;Biosynthesis of secondary metabolites;Microbial metabolism in diverse environments;Biosynthesis of antibiotics;Carbon metabolism;Biosynthesis of amino acids;	IPR001926;IPR001216;IPR005859;IPR005856;	Tryptophan synthase beta subunit-like PLP-dependent enzyme;Cysteine synthase/cystathionine beta-synthase, pyridoxal-phosphate attachment site;Cysteine synthase CysK;Cysteine synthase;	cytosol	At3g22460	509.0	E	[E] Amino acid transport and metabolism;
Sspon.07G0001370-1T	Sspon.07G0001370-1T	Down	0.368227862	2.111915161	0.270892815	1.1234566	0.597344389	2.008497891	0.283876019	1.080081779	0.615678779	1.943386924	0.366941238	1.229700543	0.26077	8.96888185434e-05	0.26847	9.86293857424e-05	1.71556	0.0611080297765	1.7662	0.000187771192578													IPR011004;IPR005835;IPR005836;IPR029044;	Trimeric LpxA-like;Nucleotidyl transferase domain;ADP-glucose pyrophosphorylase, conserved site;Nucleotide-diphospho-sugar transferases;	mitochondria	At1g27680	429.0	M	[M] Cell wall/membrane/envelope biogenesis;
Sspon.04G0008080-5P	Sspon.04G0008080-5P	Up	0.462746181	0.807883741	1.649518525	0.821955173	0.48643819	0.823280742	1.892556629	0.902712957	0.580038705	0.88369613	1.76856488	0.920608148	0.60807	0.00152567128421	2.00759	0.00031322848155	0.28795	8.91875046122e-05	0.9507	0.318192387113	GO:0009167;GO:0009165;GO:0044281;GO:0009161;GO:1901362;GO:0046129;GO:1901360;GO:0044710;GO:0044711;GO:0044209;GO:0044419;GO:0051704;GO:0046033;GO:0042451;GO:0046128;GO:0042455;GO:0046483;GO:1901564;GO:1901566;GO:0006163;GO:0006167;GO:0006166;GO:0006164;GO:0019438;GO:0006169;GO:0032261;GO:0009163;GO:0006807;GO:0046085;GO:0046086;GO:1901576;GO:0009259;GO:0044699;GO:0019637;GO:0018130;GO:0009156;GO:0009152;GO:0009150;GO:0009260;GO:0008150;GO:0008152;GO:0034654;GO:0090407;GO:0043094;GO:0044271;GO:0046390;GO:1901293;GO:0009117;GO:0006753;GO:0044249;GO:0034641;GO:0009123;GO:0009126;GO:0009127;GO:0009124;GO:0006139;GO:0042278;GO:0009987;GO:0006725;GO:0055086;GO:1901137;GO:1901135;GO:0043174;GO:0043173;GO:0044237;GO:0072521;GO:0072522;GO:0071704;GO:0043101;GO:0009168;GO:0009058;GO:0044764;GO:0044763;GO:0009116;GO:0009119;GO:0044238;GO:0019693;GO:1901657;GO:0006796;GO:0016032;GO:0006793;GO:0044403;GO:1901659;	purine ribonucleoside monophosphate metabolic process;nucleotide biosynthetic process;small molecule metabolic process;ribonucleoside monophosphate metabolic process;organic cyclic compound biosynthetic process;purine ribonucleoside biosynthetic process;organic cyclic compound metabolic process;single-organism metabolic process;single-organism biosynthetic process;AMP salvage;interspecies interaction between organisms;multi-organism process;AMP metabolic process;purine nucleoside biosynthetic process;purine ribonucleoside metabolic process;ribonucleoside biosynthetic process;heterocycle metabolic process;organonitrogen compound metabolic process;organonitrogen compound biosynthetic process;purine nucleotide metabolic process;AMP biosynthetic process;purine ribonucleoside salvage;purine nucleotide biosynthetic process;aromatic compound biosynthetic process;adenosine salvage;purine nucleotide salvage;nucleoside biosynthetic process;nitrogen compound metabolic process;adenosine metabolic process;adenosine biosynthetic process;organic substance biosynthetic process;ribonucleotide metabolic process;single-organism process;organophosphate metabolic process;heterocycle biosynthetic process;ribonucleoside monophosphate biosynthetic process;purine ribonucleotide biosynthetic process;purine ribonucleotide metabolic process;ribonucleotide biosynthetic process;biological_process;metabolic process;nucleobase-containing compound biosynthetic process;organophosphate biosynthetic process;cellular metabolic compound salvage;cellular nitrogen compound biosynthetic process;ribose phosphate biosynthetic process;nucleoside phosphate biosynthetic process;nucleotide metabolic process;nucleoside phosphate metabolic process;cellular biosynthetic process;cellular nitrogen compound metabolic process;nucleoside monophosphate metabolic process;purine nucleoside monophosphate metabolic process;purine nucleoside monophosphate biosynthetic process;nucleoside monophosphate biosynthetic process;nucleobase-containing compound metabolic process;purine nucleoside metabolic process;cellular process;cellular aromatic compound metabolic process;nucleobase-containing small molecule metabolic process;carbohydrate derivative biosynthetic process;carbohydrate derivative metabolic process;nucleoside salvage;nucleotide salvage;cellular metabolic process;purine-containing compound metabolic process;purine-containing compound biosynthetic process;organic substance metabolic process;purine-containing compound salvage;purine ribonucleoside monophosphate biosynthetic process;biosynthetic process;multi-organism cellular process;single-organism cellular process;nucleoside metabolic process;ribonucleoside metabolic process;primary metabolic process;ribose phosphate metabolic process;glycosyl compound metabolic process;phosphate-containing compound metabolic process;viral process;phosphorus metabolic process;symbiosis, encompassing mutualism through parasitism;glycosyl compound biosynthetic process;	8;6;4;7;5;8;4;3;4;8;3;2;8;7;7;7;4;4;5;6;9;7;7;5;8;7;6;3;8;9;4;6;2;4;5;7;8;7;7;1;2;5;5;5;5;6;5;6;5;4;4;6;7;7;6;4;6;2;4;4;5;4;6;6;3;5;6;3;6;8;3;3;3;5;6;3;5;4;5;4;4;4;5;	GO:0016020;GO:0005829;GO:0044424;GO:0044464;GO:0044444;GO:0005737;GO:0005623;GO:0005622;GO:0071944;GO:0005886;GO:0005575;	membrane;cytosol;intracellular part;cell part;cytoplasmic part;cytoplasm;cell;intracellular;cell periphery;plasma membrane;cellular_component;	2;5;3;2;4;4;2;3;3;3;1;	GO:0000166;GO:0016740;GO:0017076;GO:0097367;GO:0003674;GO:0005488;GO:0046914;GO:0032549;GO:0005524;GO:0043168;GO:0043169;GO:0016301;GO:0003824;GO:0016773;GO:0016772;GO:0032559;GO:0032555;GO:0032550;GO:0032553;GO:0035639;GO:0043167;GO:0005507;GO:0046872;GO:0030554;GO:0097159;GO:0019206;GO:0019205;GO:1901363;GO:0001883;GO:0001882;GO:1901265;GO:0004001;GO:0036094;	nucleotide binding;transferase activity;purine nucleotide binding;carbohydrate derivative binding;molecular_function;binding;transition metal ion binding;ribonucleoside binding;ATP binding;anion binding;cation binding;kinase activity;catalytic activity;phosphotransferase activity, alcohol group as acceptor;transferase activity, transferring phosphorus-containing groups;adenyl ribonucleotide binding;purine ribonucleotide binding;purine ribonucleoside binding;ribonucleotide binding;purine ribonucleoside triphosphate binding;ion binding;copper ion binding;metal ion binding;adenyl nucleotide binding;organic cyclic compound binding;nucleoside kinase activity;nucleobase-containing compound kinase activity;heterocyclic compound binding;purine nucleoside binding;nucleoside binding;nucleoside phosphate binding;adenosine kinase activity;small molecule binding;	4;3;5;3;1;2;6;5;6;4;4;5;2;5;4;6;5;6;4;5;3;7;5;6;3;7;6;3;5;4;4;6;3;	K00856	map00230;map01100;	Purine metabolism;Metabolic pathways;	IPR011611;IPR029056;IPR001805;IPR002173;	Carbohydrate kinase PfkB;Ribokinase-like;Adenosine kinase;Carbohydrate/puine kinase, PfkB, conserved site;	cytosol	At5g03300	608.0	G	[G] Carbohydrate transport and metabolism;
Sspon.04G0009800-2B	Sspon.04G0009800-2B	Down	1.57821244	1.041368608	0.054754178	1.481496576	1.179042322	0.89113084	0.223723807	1.081329055	1.439171319	1.636222655	0.188299933	1.205248267	1.17589	0.459324097348	0.12388	0.00103566330278	8.9902	0.000625249583292	0.94709	0.808301046632	GO:0034728;GO:0071103;GO:0022607;GO:0070271;GO:0043933;GO:0016043;GO:0031497;GO:0034622;GO:0071840;GO:0071822;GO:0006325;GO:0006323;GO:0065003;GO:0065004;GO:0071824;GO:0006461;GO:0009987;GO:0008150;GO:0051276;GO:0006996;GO:0006334;GO:0006333;GO:0044085;	nucleosome organization;DNA conformation change;cellular component assembly;protein complex biogenesis;macromolecular complex subunit organization;cellular component organization;chromatin assembly;cellular macromolecular complex assembly;cellular component organization or biogenesis;protein complex subunit organization;chromatin organization;DNA packaging;macromolecular complex assembly;protein-DNA complex assembly;protein-DNA complex subunit organization;protein complex assembly;cellular process;biological_process;chromosome organization;organelle organization;nucleosome assembly;chromatin assembly or disassembly;cellular component biogenesis;	6;6;4;4;4;3;6;6;2;5;5;7;5;6;5;5;2;1;5;4;6;6;3;	GO:0043229;GO:0043227;GO:0043226;GO:0005737;GO:0005634;GO:0043231;GO:0044464;GO:0005623;GO:0005622;GO:0005575;GO:0044424;	intracellular organelle;membrane-bounded organelle;organelle;cytoplasm;nucleus;intracellular membrane-bounded organelle;cell part;cell;intracellular;cellular_component;intracellular part;	3;3;2;4;5;4;2;2;3;1;3;				K11290			IPR002164;	Nucleosome assembly protein (NAP);	nucleus	At1g18800	295.0	L	[L] Replication, recombination and repair;
Sspon.06G0003710-1A	Sspon.06G0003710-1A	Up	0.693920618	0.44537666	2.347665092	0.531523902	0.75100844	0.037493143	2.513773471	1.073174687	0.700740608	0.219224875	2.183007775	0.50309073	3.0561	0.01570776942	3.3421	0.00139656733935	0.30459	7.34786825147e-05	0.3331	0.100023276884										K00008	map00040;map00051;map01100;	Pentose and glucuronate interconversions;Fructose and mannose metabolism;Metabolic pathways;	IPR020843;IPR013149;IPR002328;IPR011032;IPR013154;IPR016040;	Polyketide synthase, enoylreductase domain;Alcohol dehydrogenase, C-terminal;Alcohol dehydrogenase, zinc-type, conserved site;GroES-like;Alcohol dehydrogenase, N-terminal;NAD(P)-binding domain;	cytosol	At5g51970	575.0	Q	[Q] Secondary metabolites biosynthesis, transport and catabolism;
Sspon.01G0013360-4P	Sspon.01G0013360-4P	Up	0.546445222	0.608992643	1.755918899	0.439792196	1.132482316	0.598314444	1.968038483	0.499528208	1.206455926	0.788278054	1.782717567	0.673036043	1.44588	0.244683961504	3.4153	0.000177741602051	0.52398	0.0163080289692	1.23768	0.242454172572													IPR004045;IPR012336;IPR010987;	Glutathione S-transferase, N-terminal;Thioredoxin-like fold;Glutathione S-transferase, C-terminal-like;	chloroplast	At1g10360	139.0	O	[O] Posttranslational modification, protein turnover, chaperones;
Sspon.08G0017040-3D	Sspon.08G0017040-3D	Up	0.449792332	0.712623117	1.839377909	0.771082402	0.543243605	0.716310624	1.939776447	1.06170716	0.580708682	0.678108046	1.797684491	0.909585184	0.7469	0.0120744231863	2.03358	0.000549285096289	0.28219	2.02791209107e-05	0.76833	0.0669625399599													IPR009515;	Protein of unknown function DUF1138;	cytosol
Sspon.02G0013370-1A	Sspon.02G0013370-1A	Up	0.916040913	0.846658637	1.474860538	0.529090838	1.132277053	0.483681928	1.350801765	0.640324539	2.190028205	0.518871567	1.75558458	0.161779437	2.29197	0.124186681184	3.44145	0.00447591279873	0.92515	0.794916204083	1.38914	0.403706458106													IPR013094;IPR029058;	Alpha/beta hydrolase fold-3;Alpha/Beta hydrolase fold;	cytosol	At1g47480	216.0	V	[V] Defense mechanisms;
Sspon.06G0003710-1T	Sspon.06G0003710-1T	Up	0.693920618	0.44537666	2.347665092	0.531523902	0.75100844	0.037493143	2.513773471	1.073174687	0.700740608	0.219224875	2.183007775	0.50309073	3.0561	0.01570776942	3.3421	0.00139656733935	0.30459	7.34786825147e-05	0.3331	0.100023276884										K00008	map00040;map00051;map01100;	Pentose and glucuronate interconversions;Fructose and mannose metabolism;Metabolic pathways;	IPR020843;IPR013149;IPR002328;IPR011032;IPR013154;IPR016040;	Polyketide synthase, enoylreductase domain;Alcohol dehydrogenase, C-terminal;Alcohol dehydrogenase, zinc-type, conserved site;GroES-like;Alcohol dehydrogenase, N-terminal;NAD(P)-binding domain;	cytosol	At5g51970	580.0	Q	[Q] Secondary metabolites biosynthesis, transport and catabolism;
Sspon.07G0009240-3P	Sspon.07G0009240-3P	Down	0.243759277	1.563790569	0.021133746	2.193894067	0.287629082	1.399198038	0.029012058	2.262057019	0.318322601	1.498777327	0.000404132	2.182022083	0.19044	2.14582187057e-05	0.00762	1.24404183755e-07	16.80934	0.00033159627392	0.67216	0.000177226564096										K03231	map03013;map05134;	RNA transport;Legionellosis;	IPR000795;IPR004161;IPR004160;IPR009001;IPR009000;IPR004539;IPR027417;IPR031157;	Transcription factor, GTP-binding domain;Translation elongation factor EFTu-like, domain 2;Translation elongation factor EFTu/EF1A, C-terminal;Translation elongation factor EF1A/initiation factor IF2gamma, C-terminal;Translation protein, beta-barrel domain;Translation elongation factor EF1A, eukaryotic/archaeal;P-loop containing nucleoside triphosphate hydrolase;Tr-type G domain, conserved site;	cytosol	At5g60390	877.0	J	[J] Translation, ribosomal structure and biogenesis;
Sspon.06G0003710-1P	Sspon.06G0003710-1P	Up	0.693920618	0.44537666	2.347665092	0.531523902	0.75100844	0.037493143	2.513773471	1.073174687	0.700740608	0.219224875	2.183007775	0.50309073	3.0561	0.01570776942	3.3421	0.00139656733935	0.30459	7.34786825147e-05	0.3331	0.100023276884										K00008	map00040;map00051;map01100;	Pentose and glucuronate interconversions;Fructose and mannose metabolism;Metabolic pathways;	IPR020843;IPR013149;IPR002328;IPR011032;IPR013154;IPR016040;	Polyketide synthase, enoylreductase domain;Alcohol dehydrogenase, C-terminal;Alcohol dehydrogenase, zinc-type, conserved site;GroES-like;Alcohol dehydrogenase, N-terminal;NAD(P)-binding domain;	cytosol	At5g51970	577.0	Q	[Q] Secondary metabolites biosynthesis, transport and catabolism;
Sspon.01G0031530-1A	Sspon.01G0031530-1A	Down	0.048152928	0.999547498	0.732772524	2.098455527	0.037002604	0.904427038	0.414751954	2.278696566	0.785264307	1.072449375	0.60874663	2.01973305	0.29244	0.0497054140733	0.27455	0.000209956161085	0.49561	0.326491334846	0.46529	0.000231278400609													IPR013517;	FG-GAP repeat;	plasma membrane	383764384	66.6	M	[M] Cell wall/membrane/envelope biogenesis	COG1520	Outer membrane protein assembly factor BamB, contains PQQ-like beta-propeller repeat
Sspon.07G0029580-1B	Sspon.07G0029580-1B	Up	1.108153846	1.227423077	1.148307692	0.566846154	1.421961538	1.049	1.152461538	0.520076923	1.081038462	1.235307692	1.087923077	0.4015	1.02831	0.80428212023	2.2767	0.00029019529392	1.06565	0.541957824264	2.35936	0.000995792752393													IPR005326;	Plectin/S10, N-terminal;	cytosol	At4g25740	166.0	J	[J] Translation, ribosomal structure and biogenesis;
Sspon.07G0012330-2C	Sspon.07G0012330-2C	Up	0.593123096	1.18545846	1.412010293	0.762485558	0.698482302	1.085652768	1.440880685	0.547513391	0.76654238	1.236267199	1.50279645	0.768787417	0.58681	0.00197238740072	2.0953	0.000609473696116	0.47252	0.000178904519099	1.68722	0.00501191399409													IPR000823;IPR002016;IPR010255;	Plant peroxidase;Haem peroxidase, plant/fungal/bacterial;Haem peroxidase;	chloroplast	At2g39040	123.0	R	[R] General function prediction only;
Sspon.03G0034420-1B	Sspon.03G0034420-1B	Up	1.412271763	0.354822004	1.633450828	0.545797765	1.397793778	0.324730069	1.707177183	0.481715975	1.475974897	0.313893854	1.810416353	0.54195553	4.31432	2.17410210758e-06	3.28203	2.73435960473e-05	0.83207	0.00703799326612	0.63298	0.00134320573796										K01648	map00020;map00720;map01100;map01110;map01120;map01130;	Citrate cycle (TCA cycle);Carbon fixation pathways in prokaryotes;Metabolic pathways;Biosynthesis of secondary metabolites;Microbial metabolism in diverse environments;Biosynthesis of antibiotics;	IPR017866;IPR033847;IPR002020;IPR005811;IPR017440;IPR016142;IPR016143;IPR016102;IPR016040;	Succinyl-CoA synthetase, beta subunit, conserved site;ATP-citrate lyase/succinyl-CoA ligase, conserved site;Citrate synthase;ATP-citrate lyase/succinyl-CoA ligase;ATP-citrate lyase/succinyl-CoA ligase, active site;Citrate synthase-like, large alpha subdomain;Citrate synthase-like, small alpha subdomain;Succinyl-CoA synthetase-like;NAD(P)-binding domain;	chloroplast	At3g06650	1094.0	C	[C] Energy production and conversion;
Sspon.02G0032500-3C	Sspon.02G0032500-3C	Up	1.565798912	0.054757127	1.415897784	0.807423176	1.495798491	0.086413592	1.469659645	0.880374476	1.706829945	0.181121072	1.621516385	0.714409395	14.79537	3.42822960511e-05	1.87622	0.000849079332732	1.05799	0.375376959555	0.13416	0.00034651674697										K00626	map00071;map00072;map00280;map00310;map00362;map00380;map00620;map00630;map00640;map00650;map00720;map00900;map01100;map01110;map01120;map01130;map01200;map01212;map02020;	Fatty acid degradation;Synthesis and degradation of ketone bodies;"Valine, leucine and isoleucine degradation";Lysine degradation;Benzoate degradation;Tryptophan metabolism;Pyruvate metabolism;Glyoxylate and dicarboxylate metabolism;Propanoate metabolism;Butanoate metabolism;Carbon fixation pathways in prokaryotes;Terpenoid backbone biosynthesis;Metabolic pathways;Biosynthesis of secondary metabolites;Microbial metabolism in diverse environments;Biosynthesis of antibiotics;Carbon metabolism;Fatty acid metabolism;Two-component system;	IPR020617;IPR020616;IPR020610;IPR020613;IPR016039;IPR002155;	Thiolase, C-terminal;Thiolase, N-terminal;Thiolase, active site;Thiolase, conserved site;Thiolase-like;Thiolase;	chloroplast	At5g47720	647.0	I	[I] Lipid transport and metabolism;
Sspon.04G0026940-2C	Sspon.04G0026940-2C	Down	0.619008418	1.312675693	0.352672051	1.637145816	0.670302239	1.249625378	0.35291105	1.735704612	0.766983183	1.297539065	0.335509619	1.669922875	0.53274	0.000221844181452	0.20645	1.43949770541e-06	1.97513	0.00150621894762	0.76542	0.000340210059358															chloroplast
Sspon.03G0032650-1B	Sspon.03G0032650-1B	Up	1.405842568	0.590806307	1.728732073	0.349647572	1.387813722	0.544348924	1.782818611	0.345379726	1.467772164	0.216957301	1.84749837	0.33238266	3.15168	0.00127815571996	5.21608	1.99851883504e-06	0.79518	0.000957238838171	1.31604	0.41002971606													IPR011009;IPR032675;IPR003591;IPR001245;IPR000719;IPR001611;IPR013210;	Protein kinase-like domain;Leucine-rich repeat domain, L domain-like;Leucine-rich repeat, typical subtype;Serine-threonine/tyrosine-protein kinase, catalytic domain;Protein kinase domain;Leucine-rich repeat;Leucine-rich repeat-containing N-terminal, plant-type;	plasma membrane	319952435	120.0	K	[K] Transcription	COG4886	Leucine-rich repeat (LRR) protein
Sspon.02G0003710-2B	Sspon.02G0003710-2B	Up	0.673013141	0.441245463	2.385119726	0.572219661	0.615467449	0.164842358	2.568058712	0.626882167	0.577564514	0.336624596	2.381578971	0.657383239	1.97944	0.0225219021167	3.95088	1.04138232506e-05	0.25441	1.12048245876e-05	0.50779	0.0225233947095										K13379	map00520;	Amino sugar and nucleotide sugar metabolism;	IPR004901;IPR029044;	Reversibly glycosylated polypeptide family;Nucleotide-diphospho-sugar transferases;	cytosol	292655851	84.3	M	[M] Cell wall/membrane/envelope biogenesis	COG0463	Glycosyltransferase involved in cell wall bisynthesis
Sspon.02G0013080-2B	Sspon.02G0013080-2B	Up	0.197741628	0.934089455	2.164633943	0.356045867	0.260425689	0.971043269	2.257855496	0.353772171	0.301027411	1.120532561	2.699952028	0.382880482	0.25092	0.00030254421555	6.51821	0.000263005771214	0.10659	0.000225630121157	2.76898	0.000367494831956	GO:0050896;GO:0006952;GO:0006950;GO:0008150;	response to stimulus;defense response;response to stress;biological_process;	2;4;3;1;	GO:0005737;GO:0005575;GO:0009536;GO:0043231;GO:0044444;GO:0044464;GO:0043229;GO:0005623;GO:0005622;GO:0044424;GO:0009501;GO:0043227;GO:0043226;	cytoplasm;cellular_component;plastid;intracellular membrane-bounded organelle;cytoplasmic part;cell part;intracellular organelle;cell;intracellular;intracellular part;amyloplast;membrane-bounded organelle;organelle;	4;1;5;4;4;2;3;2;3;3;6;3;2;	GO:0003674;GO:0016787;GO:0016829;GO:0003824;	molecular_function;hydrolase activity;lyase activity;catalytic activity;	1;3;3;2;				IPR013094;IPR029058;	Alpha/beta hydrolase fold-3;Alpha/Beta hydrolase fold;	chloroplast	At1g47480	251.0	V	[V] Defense mechanisms;
Sspon.04G0009860-2B	Sspon.04G0009860-2B	Down	0.844780971	1.399699233	0.726825373	1.114619603	0.898124465	1.282270584	0.332651001	1.127671735	0.72617682	1.825555425	0.596506731	1.125118057	0.54777	0.0170350195815	0.49177	0.00794457884052	1.49101	0.0989749113714	1.33857	0.082756798415							GO:0035639;GO:0003674;GO:0005488;GO:0000166;GO:1901363;GO:0001883;GO:0001882;GO:0043168;GO:0043167;GO:0016740;GO:1901265;GO:0032549;GO:0017076;GO:0004672;GO:0005524;GO:0016301;GO:0036094;GO:0003824;GO:0030554;GO:0097367;GO:0097159;GO:0016773;GO:0032559;GO:0016772;GO:0032555;GO:0032550;GO:0032553;	purine ribonucleoside triphosphate binding;molecular_function;binding;nucleotide binding;heterocyclic compound binding;purine nucleoside binding;nucleoside binding;anion binding;ion binding;transferase activity;nucleoside phosphate binding;ribonucleoside binding;purine nucleotide binding;protein kinase activity;ATP binding;kinase activity;small molecule binding;catalytic activity;adenyl nucleotide binding;carbohydrate derivative binding;organic cyclic compound binding;phosphotransferase activity, alcohol group as acceptor;adenyl ribonucleotide binding;transferase activity, transferring phosphorus-containing groups;purine ribonucleotide binding;purine ribonucleoside binding;ribonucleotide binding;	5;1;2;4;3;5;4;4;3;3;4;5;5;6;6;5;3;2;6;3;3;5;6;4;5;6;4;				IPR004147;IPR011009;	UbiB domain;Protein kinase-like domain;	chloroplast	At5g64940	889.0	R	[R] General function prediction only;
Sspon.02G0011520-1A	Sspon.02G0011520-1A	Up	0.610164304	0.5390356	1.943001138	0.821683441	0.680864522	0.56275537	2.006968001	0.86976571	0.745474115	0.562235065	1.864037258	0.794015477	1.22384	0.035673002828	2.3392	1.89100720794e-05	0.35028	2.4648935498e-05	0.6695	0.000308700890446										K04043	map03018;map04212;map05152;	RNA degradation;Longevity regulating pathway - worm;Tuberculosis;	IPR029048;IPR018181;IPR029047;IPR012725;IPR013126;	Heat shock protein 70kD, C-terminal domain;Heat shock protein 70, conserved site;Heat shock protein 70kD, peptide-binding domain;Chaperone DnaK;Heat shock protein 70 family;	mitochondria	At5g09590	1060.0	O	[O] Posttranslational modification, protein turnover, chaperones;
Sspon.06G0002700-3D	Sspon.06G0002700-3D	Up	0.238694639	3.057886558	0.394392644	0.175304325	0.360800311	2.821937322	0.411447811	0.143680394	0.487347837	3.244366744	0.446632997	0.217508418	0.11912	4.61473004124e-05	2.33456	0.00082247547189	0.86776	0.493853992016	17.0071	2.09178232113e-05													IPR004843;IPR008963;IPR015914;IPR029052;IPR025733;	Calcineurin-like phosphoesterase domain, ApaH type;Purple acid phosphatase-like, N-terminal;Purple acid phosphatase, N-terminal;Metallo-dependent phosphatase-like;Iron/zinc purple acid phosphatase-like C-terminal domain;	vacuolar membrane	At1g13750	717.0	G	[G] Carbohydrate transport and metabolism;
Sspon.08G0015870-2B	Sspon.08G0015870-2B	Down	1.822575255	0.763450243	0.218828695	1.439959989	1.619016666	0.701397083	0.059412092	1.635498102	1.695312136	0.524928249	0.100456008	1.419165482	2.58165	0.000350442233542	0.08426	8.16949967587e-05	13.56469	3.15079668741e-05	0.4427	0.00109341939724													IPR029055;IPR035140;IPR001353;	Nucleophile aminohydrolases, N-terminal;Proteasome subunit beta 6;Proteasome, subunit alpha/beta;	cytosol	At4g31300	320.0	O	[O] Posttranslational modification, protein turnover, chaperones;
Sspon.06G0020870-2C	Sspon.06G0020870-2C	Down	0.258547018	1.335210716	0.019208168	2.264360985	0.186879645	1.169965762	0.309957288	2.136507704	0.250878445	1.395430989	0.044156286	2.628896995	0.17851	0.000114567411664	0.05311	0.000219883109035	1.86516	0.323848208978	0.55487	0.0030059317697	GO:0071486;GO:0009628;GO:0071482;GO:0009407;GO:0000305;GO:0044237;GO:0071484;GO:0000303;GO:0000302;GO:0009314;GO:0006801;GO:0070887;GO:0098754;GO:0044699;GO:0044710;GO:0009636;GO:0071451;GO:0071450;GO:0019748;GO:0009642;GO:0009987;GO:0034614;GO:0051716;GO:0072593;GO:1990748;GO:0071478;GO:0008150;GO:0009404;GO:0008152;GO:0044712;GO:0042221;GO:0034599;GO:0010035;GO:0009056;GO:0006979;GO:0044248;GO:1901700;GO:1901701;GO:0009416;GO:0009644;GO:0050896;GO:0006950;GO:0019430;GO:0090487;GO:0033554;GO:0098869;GO:0044763;GO:0071214;	cellular response to high light intensity;response to abiotic stimulus;cellular response to light stimulus;toxin catabolic process;response to oxygen radical;cellular metabolic process;cellular response to light intensity;response to superoxide;response to reactive oxygen species;response to radiation;superoxide metabolic process;cellular response to chemical stimulus;detoxification;single-organism process;single-organism metabolic process;response to toxic substance;cellular response to superoxide;cellular response to oxygen radical;secondary metabolic process;response to light intensity;cellular process;cellular response to reactive oxygen species;cellular response to stimulus;reactive oxygen species metabolic process;cellular detoxification;cellular response to radiation;biological_process;toxin metabolic process;metabolic process;single-organism catabolic process;response to chemical;cellular response to oxidative stress;response to inorganic substance;catabolic process;response to oxidative stress;cellular catabolic process;response to oxygen-containing compound;cellular response to oxygen-containing compound;response to light stimulus;response to high light intensity;response to stimulus;response to stress;removal of superoxide radicals;secondary metabolite catabolic process;cellular response to stress;cellular oxidant detoxification;single-organism cellular process;cellular response to abiotic stimulus;	8;3;6;5;5;3;7;6;5;4;5;4;2;2;3;4;7;6;4;6;2;6;3;4;3;5;1;4;2;4;3;5;4;3;4;4;4;5;5;7;2;3;4;5;4;4;3;4;	GO:0048046;GO:0043229;GO:0043227;GO:0043226;GO:0009579;GO:0005575;GO:0009536;GO:0005615;GO:0009532;GO:0009570;GO:0044435;GO:0044434;GO:0005737;GO:0009507;GO:0043231;GO:0044464;GO:0005623;GO:0005622;GO:0044446;GO:0044444;GO:0005576;GO:0044424;GO:0044421;GO:0044422;	apoplast;intracellular organelle;membrane-bounded organelle;organelle;thylakoid;cellular_component;plastid;extracellular space;plastid stroma;chloroplast stroma;plastid part;chloroplast part;cytoplasm;chloroplast;intracellular membrane-bounded organelle;cell part;cell;intracellular;intracellular organelle part;cytoplasmic part;extracellular region;intracellular part;extracellular region part;organelle part;	3;3;3;2;4;1;5;3;5;6;4;5;4;6;4;2;2;3;3;4;2;3;2;2;	GO:0008270;GO:0016721;GO:0003674;GO:0016491;GO:0046914;GO:0043167;GO:0004784;GO:0046872;GO:0043169;GO:0016209;GO:0003824;GO:0005507;GO:0005488;	zinc ion binding;oxidoreductase activity, acting on superoxide radicals as acceptor;molecular_function;oxidoreductase activity;transition metal ion binding;ion binding;superoxide dismutase activity;metal ion binding;cation binding;antioxidant activity;catalytic activity;copper ion binding;binding;	7;4;1;3;6;3;3;5;4;2;2;7;2;				IPR001424;	Superoxide dismutase, copper/zinc binding domain;	chloroplast	At2g28190	187.0	P	[P] Inorganic ion transport and metabolism;
Sspon.02G0006030-2B	Sspon.02G0006030-2B	Up	0.328554913	1.339814973	1.455334621	0.99765323	0.377349986	1.059373727	1.53582573	0.703807446	0.344024964	1.537422776	1.414130839	0.906706794	0.26671	0.00231233478255	1.68904	0.00309960508777	0.23833	8.38076547361e-06	1.50934	0.0537587351906										K11251	map05034;map05322;	Alcoholism;Systemic lupus erythematosus;	IPR032458;IPR002119;IPR032454;IPR007125;IPR009072;	Histone H2A conserved site;Histone H2A;Histone H2A, C-terminal domain;Histone H2A/H2B/H3;Histone-fold;	nucleus	At4g27230	231.0	B	[B] Chromatin structure and dynamics;
Sspon.01G0026820-3D	Sspon.01G0026820-3D	Up	5.835213434	0.263270998	1.12820498	0.178931485	0.442628221	0.16429132	1.195801705	0.446824779	0.572721507	0.227900012	1.136459078	0.407752481	10.4515	0.309687636647	3.34827	0.000718848937749	1.97967	0.55925949097	0.63421	0.227259430167	GO:0008104;GO:0044699;GO:0006888;GO:0070727;GO:0006886;GO:0071702;GO:0033036;GO:0034613;GO:0048193;GO:0006810;GO:0045184;GO:0044765;GO:0008150;GO:0051649;GO:0051234;GO:0051179;GO:1902578;GO:0051641;GO:0006891;GO:0006890;GO:0016192;GO:0046907;GO:0015031;GO:1902582;	protein localization;single-organism process;ER to Golgi vesicle-mediated transport;cellular macromolecule localization;intracellular protein transport;organic substance transport;macromolecule localization;cellular protein localization;Golgi vesicle transport;transport;establishment of protein localization;single-organism transport;biological_process;establishment of localization in cell;establishment of localization;localization;single-organism localization;cellular localization;intra-Golgi vesicle-mediated transport;retrograde vesicle-mediated transport, Golgi to ER;vesicle-mediated transport;intracellular transport;protein transport;single-organism intracellular transport;	4;2;7;4;6;5;3;5;6;4;4;4;1;4;3;2;3;3;7;7;5;5;5;5;	GO:0043231;GO:0031090;GO:0043229;GO:0044425;GO:0044424;GO:0043227;GO:0031988;GO:0030135;GO:0043226;GO:0044422;GO:0005737;GO:0044446;GO:0031982;GO:0030663;GO:0016023;GO:0031410;GO:0016020;GO:0044433;GO:0044431;GO:0030137;GO:0030117;GO:0005794;GO:0098588;GO:0005798;GO:0030659;GO:0097708;GO:0012506;GO:0030120;GO:0030126;GO:0043234;GO:0032991;GO:0030660;GO:0030662;GO:0044464;GO:0005623;GO:0000139;GO:0005575;GO:0098796;GO:0044444;GO:0048475;GO:0098805;GO:0005622;GO:0012505;	intracellular membrane-bounded organelle;organelle membrane;intracellular organelle;membrane part;intracellular part;membrane-bounded organelle;membrane-bounded vesicle;coated vesicle;organelle;organelle part;cytoplasm;intracellular organelle part;vesicle;COPI-coated vesicle membrane;cytoplasmic, membrane-bounded vesicle;cytoplasmic vesicle;membrane;cytoplasmic vesicle part;Golgi apparatus part;COPI-coated vesicle;membrane coat;Golgi apparatus;bounding membrane of organelle;Golgi-associated vesicle;cytoplasmic vesicle membrane;intracellular vesicle;vesicle membrane;vesicle coat;COPI vesicle coat;protein complex;macromolecular complex;Golgi-associated vesicle membrane;coated vesicle membrane;cell part;cell;Golgi membrane;cellular_component;membrane protein complex;cytoplasmic part;coated membrane;whole membrane;intracellular;endomembrane system;	4;3;3;2;3;3;5;6;2;2;4;3;4;5;5;5;2;4;4;6;4;4;4;5;5;4;4;5;5;3;2;4;4;2;2;5;1;3;4;3;3;3;3;	GO:0003674;GO:0005198;	molecular_function;structural molecule activity;	1;2;	K05236			IPR020472;IPR017986;IPR001680;IPR015943;IPR010714;IPR016391;IPR011990;IPR019775;IPR006692;	G-protein beta WD-40 repeat;WD40-repeat-containing domain;WD40 repeat;WD40/YVTN repeat-like-containing domain;Coatomer, alpha subunit, C-terminal;Coatomer alpha subunit;Tetratricopeptide-like helical domain;WD40 repeat, conserved site;Coatomer, WD associated region;	mitochondria	At1g62020	2035.0	U	[U] Intracellular trafficking, secretion, and vesicular transport;
Sspon.02G0043770-1B	Sspon.02G0043770-1B	Up	0.191731898	0.241159088	3.487426195	0.203826767	0.260864821	0.238851943	3.571786276	0.04174684	0.476395599	0.273464547	2.857114163	0.155631863	1.23294	0.535660265162	24.71633	0.000161758331541	0.09368	0.000241699847642	1.87803	0.0759757037948													IPR001377;	Ribosomal protein S6e;	nucleus	At5g10360	232.0	J	[J] Translation, ribosomal structure and biogenesis;
Sspon.01G0005150-1P	Sspon.01G0005150-1P	Down	0.903014034	1.707291454	0.450558749	0.855338021	0.921366673	1.685641759	0.517929566	0.866775596	0.904647974	1.801826511	0.415545765	0.970063899	0.52534	2.21682498254e-05	0.51409	0.000767067695018	1.97179	0.000126434267189	1.92958	8.19396377635e-05										K01858	map00521;map00562;map01100;map01130;	Streptomycin biosynthesis;Inositol phosphate metabolism;Metabolic pathways;Biosynthesis of antibiotics;	IPR002587;IPR013021;IPR016040;	Myo-inositol-1-phosphate synthase;Myo-inositol-1-phosphate synthase, GAPDH-like;NAD(P)-binding domain;	cytosol	At2g22240	951.0	I	[I] Lipid transport and metabolism;
Sspon.03G0015040-1A	Sspon.03G0015040-1A	Down	0.850354115	1.076290778	0.407709809	1.560548237	0.954350299	0.957322667	0.408645554	1.760559246	1.053337492	0.960955561	0.428259513	1.581666728	0.95441	0.553374343257	0.25386	4.41468994637e-05	2.29633	0.000802648131796	0.61079	0.00103322251416													IPR022636;IPR022631;IPR022630;IPR022628;IPR022629;IPR002133;	S-adenosylmethionine synthetase superfamily;S-adenosylmethionine synthetase, conserved site;S-adenosylmethionine synthetase, C-terminal;S-adenosylmethionine synthetase, N-terminal;S-adenosylmethionine synthetase, central domain;S-adenosylmethionine synthetase;	cytosol	At1g02500	522.0	H	[H] Coenzyme transport and metabolism;
Sspon.06G0003500-2B	Sspon.06G0003500-2B	Down	0.753244387	1.202086866	0.582551617	2.426516028	0.889449207	1.078895245	0.174935429	1.907770682	0.215864615	0.897982063	0.255284508	1.615419354	0.58464	0.120613276562	0.17022	0.0035628037115	1.83512	0.306070342672	0.53431	0.0217818566986															nucleus	At5g42220	182.0	O	[O] Posttranslational modification, protein turnover, chaperones;
Sspon.05G0017090-3C	Sspon.05G0017090-3C	Up	0.910878419	0.497813186	1.990419159	0.583278951	0.865656355	0.218552469	2.261149508	0.678631977	0.817007324	0.422628321	2.194578369	0.559405962	2.27705	0.00523417188531	3.53928	6.58371478741e-05	0.40234	0.000116288841397	0.62537	0.0668758431388	GO:0019752;GO:0044249;GO:0006807;GO:0044281;GO:0044283;GO:0044699;GO:1901576;GO:0044710;GO:0044711;GO:0006549;GO:0006520;GO:0071704;GO:0009099;GO:0009097;GO:1901605;GO:1901607;GO:0008652;GO:0009987;GO:0009058;GO:0008150;GO:0008152;GO:0043436;GO:0044238;GO:0006573;GO:1901564;GO:0006082;GO:1901566;GO:0046394;GO:0016053;GO:0044237;GO:0044763;GO:0009081;GO:0009082;	carboxylic acid metabolic process;cellular biosynthetic process;nitrogen compound metabolic process;small molecule metabolic process;small molecule biosynthetic process;single-organism process;organic substance biosynthetic process;single-organism metabolic process;single-organism biosynthetic process;isoleucine metabolic process;cellular amino acid metabolic process;organic substance metabolic process;valine biosynthetic process;isoleucine biosynthetic process;alpha-amino acid metabolic process;alpha-amino acid biosynthetic process;cellular amino acid biosynthetic process;cellular process;biosynthetic process;biological_process;metabolic process;oxoacid metabolic process;primary metabolic process;valine metabolic process;organonitrogen compound metabolic process;organic acid metabolic process;organonitrogen compound biosynthetic process;carboxylic acid biosynthetic process;organic acid biosynthetic process;cellular metabolic process;single-organism cellular process;branched-chain amino acid metabolic process;branched-chain amino acid biosynthetic process;	6;4;3;4;5;2;4;3;4;6;4;3;7;7;5;6;5;2;3;1;2;5;3;6;4;4;5;6;5;3;3;5;6;	GO:0044464;GO:0043229;GO:0043226;GO:0005623;GO:0043227;GO:0009507;GO:0005737;GO:0009536;GO:0043231;GO:0005622;GO:0005575;GO:0044444;GO:0044424;	cell part;intracellular organelle;organelle;cell;membrane-bounded organelle;chloroplast;cytoplasm;plastid;intracellular membrane-bounded organelle;intracellular;cellular_component;cytoplasmic part;intracellular part;	2;3;2;2;3;6;4;5;4;3;1;4;3;	GO:0005488;GO:0003674;GO:0016597;GO:0043168;GO:0043167;GO:0016740;GO:0016744;GO:0003984;GO:0036094;GO:0003824;GO:0031406;GO:0043177;	binding;molecular_function;amino acid binding;anion binding;ion binding;transferase activity;transferase activity, transferring aldehyde or ketonic groups;acetolactate synthase activity;small molecule binding;catalytic activity;carboxylic acid binding;organic acid binding;	2;1;6;4;3;3;4;5;3;2;5;4;	K01653	map00290;map00650;map00660;map00770;map01100;map01110;map01130;map01210;map01230;	"Valine, leucine and isoleucine biosynthesis";Butanoate metabolism;C5-Branched dibasic acid metabolism;Pantothenate and CoA biosynthesis;Metabolic pathways;Biosynthesis of secondary metabolites;Biosynthesis of antibiotics;2-Oxocarboxylic acid metabolism;Biosynthesis of amino acids;	IPR002912;IPR004789;IPR019455;	ACT domain;Acetolactate synthase, small subunit;Acetolactate synthase, small subunit, C-terminal;	chloroplast	At5g16290	595.0	E	[E] Amino acid transport and metabolism;
Sspon.01G0005150-1A	Sspon.01G0005150-1A	Down	0.903014034	1.707291454	0.450558749	0.855338021	0.921366673	1.685641759	0.517929566	0.866775596	0.904647974	1.801826511	0.415545765	0.970063899	0.52534	2.21682498254e-05	0.51409	0.000767067695018	1.97179	0.000126434267189	1.92958	8.19396377635e-05										K01858	map00521;map00562;map01100;map01130;	Streptomycin biosynthesis;Inositol phosphate metabolism;Metabolic pathways;Biosynthesis of antibiotics;	IPR002587;IPR016040;IPR013021;	Myo-inositol-1-phosphate synthase;NAD(P)-binding domain;Myo-inositol-1-phosphate synthase, GAPDH-like;	cytosol	At2g22240	952.0	I	[I] Lipid transport and metabolism;
Sspon.05G0010500-4D	Sspon.05G0010500-4D	Down	1.333318343	1.555860677	0.138490664	1.026222827	1.323728024	1.463711493	0.191037988	0.946626109	1.364699511	1.477437087	0.269282676	0.9095846	0.89432	0.007138372601	0.20775	0.000119767390219	6.71622	8.95551900581e-06	1.56014	0.00027547403017													IPR015424;IPR015422;IPR010107;IPR002129;IPR015421;	Pyridoxal phosphate-dependent transferase;Pyridoxal phosphate-dependent transferase, subdomain 2;Glutamate decarboxylase;Pyridoxal phosphate-dependent decarboxylase;Pyridoxal phosphate-dependent transferase, major region, subdomain 1;	cytosol	At1g65960	598.0	E	[E] Amino acid transport and metabolism;
Sspon.06G0021400-2D	Sspon.06G0021400-2D	Up	1.293738556	0.674111743	1.357173408	0.520958494	1.091634715	0.784743732	1.279455212	0.622878009	1.283802316	0.653380802	1.536226634	0.901896379	1.7371	0.00257304020813	2.03979	0.00661091453128	0.8793	0.170217476997	1.03251	0.863482256093															extracellular
Sspon.02G0029090-4D	Sspon.02G0029090-4D	Up	0.645092361	0.72347963	1.693985998	0.804734726	0.683217589	0.690752664	1.821969803	0.84510923	0.728146878	0.723086007	1.771586021	0.868839092	0.96217	0.363987493238	2.09933	2.45758868158e-05	0.38892	1.6967652697e-05	0.84859	0.00418597462054													IPR029048;IPR018181;IPR029047;IPR013126;	Heat shock protein 70kD, C-terminal domain;Heat shock protein 70, conserved site;Heat shock protein 70kD, peptide-binding domain;Heat shock protein 70 family;	cytosol	At3g12580	939.0	O	[O] Posttranslational modification, protein turnover, chaperones;
Sspon.03G0020430-3C	Sspon.03G0020430-3C	Up	1.537564329	0.337859867	1.384549939	0.790378175	1.592961679	0.291328651	1.307019237	0.717875454	1.430735721	0.332934236	1.409753814	0.867038896	4.74083	1.76725131635e-05	1.72666	0.00040900933991	1.11214	0.054045381837	0.40505	0.000492321375669										K01803	map00010;map00051;map00562;map00710;map01100;map01110;map01120;map01130;map01200;map01230;	Glycolysis / Gluconeogenesis;Fructose and mannose metabolism;Inositol phosphate metabolism;Carbon fixation in photosynthetic organisms;Metabolic pathways;Biosynthesis of secondary metabolites;Microbial metabolism in diverse environments;Biosynthesis of antibiotics;Carbon metabolism;Biosynthesis of amino acids;	IPR020861;IPR013785;IPR000652;IPR022896;	Triosephosphate isomerase, active site;Aldolase-type TIM barrel;Triosephosphate isomerase;Triosephosphate isomerase, bacterial/eukaryotic;	chloroplast	At3g55440	426.0	G	[G] Carbohydrate transport and metabolism;
Sspon.03G0024450-4D	Sspon.03G0024450-4D	Up	0.641873833	0.659159858	1.633966691	0.74529841	0.683485251	0.683985088	1.821613779	0.871757135	0.748047512	0.791283401	1.880719487	0.838809555	0.97141	0.710217059662	2.17288	0.00032611932517	0.38855	0.000174015900878	0.86911	0.125642616567													IPR002312;IPR004365;IPR004364;IPR012340;IPR006195;	Aspartyl/Asparaginyl-tRNA synthetase, class IIb;OB-fold nucleic acid binding domain, AA-tRNA synthetase-type;Aminoacyl-tRNA synthetase, class II (D/K/N);Nucleic acid-binding, OB-fold;Aminoacyl-tRNA synthetase, class II;	endoplasmic reticulum	At4g31180	560.0	J	[J] Translation, ribosomal structure and biogenesis;
Sspon.01G0013370-3C	Sspon.01G0013370-3C	Down	0.412310402	1.513094939	0.083657348	1.877850767	0.474236647	1.200873968	0.063579698	2.096755489	0.663458891	1.255884736	0.281178164	2.07711895	0.39044	0.00274060095724	0.07079	4.49929068027e-05	3.618	0.0218892649322	0.65599	0.0043017499068													IPR029058;	Alpha/Beta hydrolase fold;	cytosol	At4g24140	153.0	R	[R] General function prediction only;
Sspon.06G0001860-3C	Sspon.06G0001860-3C	Up	0.693203865	0.76726957	1.583270654	1.084024417	0.667753463	0.947359246	1.504440262	0.730469141	0.7802853	0.800932278	1.549181836	0.891809968	0.8512	0.127056364806	1.71337	0.00355484931583	0.46178	3.48695604188e-05	0.92952	0.613317302338													IPR016123;IPR002683;	Mog1/PsbP, alpha/beta/alpha sandwich;PsbP family;	chloroplast
Sspon.02G0009290-1A	Sspon.02G0009290-1A	Up	0.328554913	1.339814973	1.455334621	0.99765323	0.377349986	1.059373727	1.53582573	0.703807446	0.344024964	1.537422776	1.414130839	0.906706794	0.26671	0.00231233478255	1.68904	0.00309960508777	0.23833	8.38076547361e-06	1.50934	0.0537587351906										K11251	map05034;map05322;	Alcoholism;Systemic lupus erythematosus;	IPR032458;IPR002119;IPR032454;IPR007125;IPR009072;	Histone H2A conserved site;Histone H2A;Histone H2A, C-terminal domain;Histone H2A/H2B/H3;Histone-fold;	nucleus	At5g02560	226.0	B	[B] Chromatin structure and dynamics;
Sspon.03G0004430-2B	Sspon.03G0004430-2B	Down	0.103519798	0.88667421	0.699602292	1.686248269	1.911134725	0.606493163	0.683329369	1.926807417	0.36545383	0.782500828	0.679727984	1.668508115	1.04589	0.954218093864	0.39054	0.000211699207417	1.1539	0.860311246807	0.43087	0.0010117039026	GO:0044249;GO:0044237;GO:0009853;GO:0043094;GO:0009987;GO:0009058;GO:0008150;GO:0008152;	cellular biosynthetic process;cellular metabolic process;photorespiration;cellular metabolic compound salvage;cellular process;biosynthetic process;biological_process;metabolic process;	4;3;6;5;2;3;1;2;	GO:0019866;GO:0031974;GO:1990204;GO:0043229;GO:0043228;GO:0043227;GO:0043226;GO:0005737;GO:0005575;GO:0005743;GO:0031090;GO:0031981;GO:0005730;GO:0005773;GO:0005634;GO:0016020;GO:0098803;GO:0005740;GO:0005739;GO:0098800;GO:0044455;GO:0005746;GO:0005747;GO:1902494;GO:0031967;GO:0031966;GO:0070013;GO:0031975;GO:0043234;GO:0045271;GO:0032991;GO:0043231;GO:0043232;GO:0043233;GO:0030964;GO:0044464;GO:0005623;GO:0005622;GO:0044446;GO:0098796;GO:0044444;GO:0044428;GO:0044429;GO:0044424;GO:0044425;GO:0070469;GO:0044422;GO:0098798;	organelle inner membrane;membrane-enclosed lumen;oxidoreductase complex;intracellular organelle;non-membrane-bounded organelle;membrane-bounded organelle;organelle;cytoplasm;cellular_component;mitochondrial inner membrane;organelle membrane;nuclear lumen;nucleolus;vacuole;nucleus;membrane;respiratory chain complex;mitochondrial envelope;mitochondrion;inner mitochondrial membrane protein complex;mitochondrial membrane part;mitochondrial respiratory chain;mitochondrial respiratory chain complex I;catalytic complex;organelle envelope;mitochondrial membrane;intracellular organelle lumen;envelope;protein complex;respiratory chain complex I;macromolecular complex;intracellular membrane-bounded organelle;intracellular non-membrane-bounded organelle;organelle lumen;NADH dehydrogenase complex;cell part;cell;intracellular;intracellular organelle part;membrane protein complex;cytoplasmic part;nuclear part;mitochondrial part;intracellular part;membrane part;respiratory chain;organelle part;mitochondrial protein complex;	4;2;3;3;3;3;2;4;1;5;3;5;5;5;5;2;4;5;5;4;3;4;5;4;4;4;4;3;3;4;2;4;4;3;4;2;2;3;3;3;4;4;4;3;2;3;2;4;	GO:0005488;GO:0005507;GO:0046914;GO:0003674;GO:0043167;GO:0046872;GO:0043169;	binding;copper ion binding;transition metal ion binding;molecular_function;ion binding;metal ion binding;cation binding;	2;7;6;1;3;5;4;						mitochondria
Sspon.04G0009760-2P	Sspon.04G0009760-2P	Up	0.592801726	0.103540828	3.055594972	0.000792651	0.627076896	0.202208491	3.217211624	0.197060781	0.678007054	0.103737085	3.182035604	0.039932289	4.6348	0.00027104566402	39.76203	2.41785047851e-06	0.20073	1.35548708425e-06	1.72208	0.449712333348							GO:0035251;GO:0046527;GO:0003824;GO:0016740;GO:0003674;GO:0016757;GO:0016758;GO:0008194;	UDP-glucosyltransferase activity;glucosyltransferase activity;catalytic activity;transferase activity;molecular_function;transferase activity, transferring glycosyl groups;transferase activity, transferring hexosyl groups;UDP-glycosyltransferase activity;	6;6;2;3;1;4;5;5;				IPR035595;IPR002213;	UDP-glycosyltransferase family, conserved site;UDP-glucuronosyl/UDP-glucosyltransferase;	chloroplast	At1g22340	525.0	GC	[G] Carbohydrate transport and metabolism;[C] Energy production and conversion;
Sspon.04G0015030-4D	Sspon.04G0015030-4D	Up	0.923752293	0.58292118	1.685414398	0.681153251	0.954872446	0.508774508	1.768068215	0.59628176	0.931568687	0.669701326	1.932466966	0.765024972	1.59543	0.00180593355785	2.63699	0.000218247898274	0.52176	0.000302316312402	0.86239	0.236563719163													IPR034016;IPR001930;IPR014782;IPR024571;	Aminopeptidase N-type;Peptidase M1, alanine aminopeptidase/leukotriene A4 hydrolase;Peptidase M1, membrane alanine aminopeptidase, N-terminal;ERAP1-like C-terminal domain;	plasma membrane	At4g33090	929.0	EO	[E] Amino acid transport and metabolism;[O] Posttranslational modification, protein turnover, chaperones;
Sspon.04G0017360-2B	Sspon.04G0017360-2B	Down	0.475032426	0.923211882	0.881409254	1.687393255	0.508592997	0.790357377	0.951023887	1.811898517	0.579538996	0.818507864	0.928853263	1.644180282	0.61734	0.00314142794445	0.53685	0.000127274834712	0.5661	0.0004187407173	0.49229	0.000174532151737													IPR020831;IPR020828;IPR020829;IPR016040;	Glyceraldehyde/Erythrose phosphate dehydrogenase family;Glyceraldehyde 3-phosphate dehydrogenase, NAD(P) binding domain;Glyceraldehyde 3-phosphate dehydrogenase, catalytic domain;NAD(P)-binding domain;	cytosol	At1g16300	537.0	G	[G] Carbohydrate transport and metabolism;
Sspon.04G0009760-2B	Sspon.04G0009760-2B	Up	0.592801726	0.103540828	3.055594972	0.000792651	0.627076896	0.202208491	3.217211624	0.197060781	0.678007054	0.103737085	3.182035604	0.039932289	4.6348	0.00027104566402	39.76203	2.41785047851e-06	0.20073	1.35548708425e-06	1.72208	0.449712333348	GO:0016098;GO:0016099;GO:0016137;GO:0044249;GO:1901362;GO:1901360;GO:0006629;GO:1901576;GO:0044710;GO:0044711;GO:1901806;GO:0071704;GO:1901804;GO:0044699;GO:0008610;GO:0018130;GO:0046184;GO:0006721;GO:0006720;GO:0009987;GO:0016138;GO:0009058;GO:0008150;GO:0008152;GO:1900992;GO:0044255;GO:1900994;GO:0046483;GO:0044238;GO:0006081;GO:1901137;GO:1901135;GO:0044763;GO:0044237;GO:1901657;GO:0008299;GO:0016114;GO:1901659;	monoterpenoid metabolic process;monoterpenoid biosynthetic process;glycoside metabolic process;cellular biosynthetic process;organic cyclic compound biosynthetic process;organic cyclic compound metabolic process;lipid metabolic process;organic substance biosynthetic process;single-organism metabolic process;single-organism biosynthetic process;beta-glucoside biosynthetic process;organic substance metabolic process;beta-glucoside metabolic process;single-organism process;lipid biosynthetic process;heterocycle biosynthetic process;aldehyde biosynthetic process;terpenoid metabolic process;isoprenoid metabolic process;cellular process;glycoside biosynthetic process;biosynthetic process;biological_process;metabolic process;(-)-secologanin metabolic process;cellular lipid metabolic process;(-)-secologanin biosynthetic process;heterocycle metabolic process;primary metabolic process;cellular aldehyde metabolic process;carbohydrate derivative biosynthetic process;carbohydrate derivative metabolic process;single-organism cellular process;cellular metabolic process;glycosyl compound metabolic process;isoprenoid biosynthetic process;terpenoid biosynthetic process;glycosyl compound biosynthetic process;	7;7;5;4;5;4;4;4;3;4;7;3;6;2;5;5;5;6;5;2;6;3;1;2;5;4;6;4;3;4;5;4;3;3;4;5;6;5;				GO:0003674;GO:0046527;GO:0016740;GO:0035251;GO:0003824;GO:0008194;GO:0016757;GO:0016758;	molecular_function;glucosyltransferase activity;transferase activity;UDP-glucosyltransferase activity;catalytic activity;UDP-glycosyltransferase activity;transferase activity, transferring glycosyl groups;transferase activity, transferring hexosyl groups;	1;6;3;6;2;5;4;5;				IPR035595;IPR002213;	UDP-glycosyltransferase family, conserved site;UDP-glucuronosyl/UDP-glucosyltransferase;	chloroplast	At1g22400	543.0	GC	[G] Carbohydrate transport and metabolism;[C] Energy production and conversion;
Sspon.04G0014930-4P	Sspon.04G0014930-4P	Up	0.814837933	0.594700854	1.583518091	0.78492536	0.835071478	0.671598053	1.66450091	0.818145339	0.985023448	0.807007162	1.684685817	0.755985554	1.27088	0.0846340009006	2.09097	1.78873222186e-05	0.53418	0.000245809165301	0.87887	0.214400828859	GO:0044237;GO:0006807;GO:0071704;GO:0006749;GO:0009987;GO:0008150;GO:0008152;GO:0006518;GO:0006575;GO:1901564;GO:0043603;GO:0034641;GO:0006790;	cellular metabolic process;nitrogen compound metabolic process;organic substance metabolic process;glutathione metabolic process;cellular process;biological_process;metabolic process;peptide metabolic process;cellular modified amino acid metabolic process;organonitrogen compound metabolic process;cellular amide metabolic process;cellular nitrogen compound metabolic process;sulfur compound metabolic process;	3;3;3;5;2;1;2;5;4;4;5;4;4;	GO:0043229;GO:0043227;GO:0043226;GO:0005737;GO:0005634;GO:0043231;GO:0044464;GO:0005623;GO:0005622;GO:0005575;GO:0044424;	intracellular organelle;membrane-bounded organelle;organelle;cytoplasm;nucleus;intracellular membrane-bounded organelle;cell part;cell;intracellular;cellular_component;intracellular part;	3;3;2;4;5;4;2;2;3;1;3;	GO:0003674;GO:0005488;GO:0003676;GO:0004364;GO:1901363;GO:0016765;GO:0016740;GO:0008135;GO:0003824;GO:0097159;GO:0003723;GO:0003746;	molecular_function;binding;nucleic acid binding;glutathione transferase activity;heterocyclic compound binding;transferase activity, transferring alkyl or aryl (other than methyl) groups;transferase activity;translation factor activity, RNA binding;catalytic activity;organic cyclic compound binding;RNA binding;translation elongation factor activity;	1;2;4;5;3;4;3;6;2;3;5;7;	K03233	map05134;	Legionellosis;	IPR004045;IPR004046;IPR012336;IPR010987;IPR001662;	Glutathione S-transferase, N-terminal;Glutathione S-transferase, C-terminal;Thioredoxin-like fold;Glutathione S-transferase, C-terminal-like;Translation elongation factor EF1B, gamma chain, conserved;	cytosol	At1g09640_1	323.0	O	[O] Posttranslational modification, protein turnover, chaperones;
Sspon.02G0009300-1A	Sspon.02G0009300-1A	Up	0.511842766	0.466067706	2.014597938	0.786905884	0.61402145	0.355654465	2.066894602	0.833465187	0.506497527	0.608077709	2.271623453	0.964351314	1.14167	0.451410813883	2.45795	0.000186856232482	0.25694	5.21776601622e-05	0.55317	0.0130327501035													IPR004567;	Type II pantothenate kinase;	Golgi apparatus	At4g32180_1	704.0	H	[H] Coenzyme transport and metabolism;
Sspon.01G0042430-1P	Sspon.01G0042430-1P	Up	0.793173148	0.631060936	1.973692125	0.612984068	0.963935574	0.612273242	2.110936341	0.368055087	1.160506473	0.542054508	1.938041436	0.293287063	1.63416	0.0261561225293	4.72616	0.000135558909413	0.48444	0.000946483678598	1.40105	0.164573766261										K00297	map00670;map00720;map01100;map01120;map01200;	One carbon pool by folate;Carbon fixation pathways in prokaryotes;Metabolic pathways;Microbial metabolism in diverse environments;Carbon metabolism;	IPR029041;IPR004621;IPR003171;	FAD-linked oxidoreductase-like;Eukaryotic-type methylenetetrahydrofolate reductase;Methylenetetrahydrofolate reductase;	cytosol	At3g59970	958.0	E	[E] Amino acid transport and metabolism;
Sspon.08G0021800-2C	Sspon.08G0021800-2C	Down	0.434804773	1.052482755	0.256734583	1.757833782	0.807958836	0.936134962	0.272744651	1.848565466	0.695529925	1.238796935	0.504532203	2.193881127	0.60057	0.0384139936381	0.17827	0.000511973958854	1.87454	0.0917590690415	0.55642	0.00577005635897	GO:0022607;GO:0061572;GO:0043933;GO:0030036;GO:0044699;GO:0071822;GO:0016043;GO:0071840;GO:0030029;GO:0009987;GO:0051017;GO:0008150;GO:0006996;GO:0007015;GO:0007010;GO:1902589;GO:0044085;GO:0044763;	cellular component assembly;actin filament bundle organization;macromolecular complex subunit organization;actin cytoskeleton organization;single-organism process;protein complex subunit organization;cellular component organization;cellular component organization or biogenesis;actin filament-based process;cellular process;actin filament bundle assembly;biological_process;organelle organization;actin filament organization;cytoskeleton organization;single-organism organelle organization;cellular component biogenesis;single-organism cellular process;	4;7;4;5;2;5;3;2;4;2;5;1;4;6;5;4;3;3;	GO:0043229;GO:0043228;GO:0043226;GO:0005737;GO:0016020;GO:0005856;GO:0005886;GO:0043232;GO:0071944;GO:0044464;GO:0005623;GO:0005622;GO:0005575;GO:0044424;	intracellular organelle;non-membrane-bounded organelle;organelle;cytoplasm;membrane;cytoskeleton;plasma membrane;intracellular non-membrane-bounded organelle;cell periphery;cell part;cell;intracellular;cellular_component;intracellular part;	3;3;2;4;2;5;3;4;3;2;2;3;1;3;	GO:0003674;GO:0005488;GO:0043169;GO:0043167;GO:0003779;GO:0032403;GO:0046872;GO:0044877;GO:0051015;GO:0046914;GO:0008092;GO:0005515;GO:0008270;	molecular_function;binding;cation binding;ion binding;actin binding;protein complex binding;metal ion binding;macromolecular complex binding;actin filament binding;transition metal ion binding;cytoskeletal protein binding;protein binding;zinc ion binding;	1;2;4;3;5;4;5;3;5;6;4;3;7;				IPR001781;	Zinc finger, LIM-type;	nucleus	At1g10200	252.0	TZ	[T] Signal transduction mechanisms;[Z] Cytoskeleton;
Sspon.01G0012990-3C	Sspon.01G0012990-3C	Down	0.635614187	0.708457909	0.982744109	1.55124481	0.661816842	0.639950123	1.015578196	1.733354116	0.728726283	0.703747892	0.991994105	1.646771428	0.98733	0.818893912795	0.60639	0.000267986989168	0.67757	0.000397459995658	0.41614	7.31486165295e-05	GO:0019752;GO:0044237;GO:0006090;GO:0044699;GO:0044710;GO:0071704;GO:0009987;GO:0032787;GO:0008150;GO:0008152;GO:0043436;GO:0006082;GO:0044763;GO:0044281;	carboxylic acid metabolic process;cellular metabolic process;pyruvate metabolic process;single-organism process;single-organism metabolic process;organic substance metabolic process;cellular process;monocarboxylic acid metabolic process;biological_process;metabolic process;oxoacid metabolic process;organic acid metabolic process;single-organism cellular process;small molecule metabolic process;	6;3;8;2;3;3;2;7;1;2;5;4;3;4;	GO:0005737;GO:0044464;GO:0005623;GO:0005622;GO:0005575;GO:0044424;	cytoplasm;cell part;cell;intracellular;cellular_component;intracellular part;	4;2;2;3;1;3;	GO:0005488;GO:0035639;GO:0003674;GO:0001883;GO:1901363;GO:0001882;GO:0043169;GO:0043167;GO:0016740;GO:1901265;GO:0032549;GO:0017076;GO:0046872;GO:0005524;GO:0043168;GO:0016301;GO:0016781;GO:0000166;GO:0036094;GO:0003824;GO:0032555;GO:0050242;GO:0030554;GO:0097367;GO:0016772;GO:0032559;GO:0097159;GO:0032550;GO:0032553;	binding;purine ribonucleoside triphosphate binding;molecular_function;purine nucleoside binding;heterocyclic compound binding;nucleoside binding;cation binding;ion binding;transferase activity;nucleoside phosphate binding;ribonucleoside binding;purine nucleotide binding;metal ion binding;ATP binding;anion binding;kinase activity;phosphotransferase activity, paired acceptors;nucleotide binding;small molecule binding;catalytic activity;purine ribonucleotide binding;pyruvate, phosphate dikinase activity;adenyl nucleotide binding;carbohydrate derivative binding;transferase activity, transferring phosphorus-containing groups;adenyl ribonucleotide binding;organic cyclic compound binding;purine ribonucleoside binding;ribonucleotide binding;	2;5;1;5;3;4;4;3;3;4;5;5;5;6;4;5;5;4;3;2;5;6;6;3;4;6;3;6;4;	K01006	map00620;map00710;map00720;map01100;map01120;map01200;	Pyruvate metabolism;Carbon fixation in photosynthetic organisms;Carbon fixation pathways in prokaryotes;Metabolic pathways;Microbial metabolism in diverse environments;Carbon metabolism;	IPR008279;IPR018274;IPR023151;IPR010121;IPR013815;IPR015813;IPR002192;IPR000121;	PEP-utilising enzyme, mobile domain;PEP-utilising enzyme, active site;PEP-utilising enzyme, conserved site;Pyruvate, phosphate dikinase;ATP-grasp fold, subdomain 1;Pyruvate/Phosphoenolpyruvate kinase-like domain;Pyruvate phosphate dikinase, PEP/pyruvate-binding;PEP-utilising enzyme, C-terminal;	cytosol	268316505	1127.0	G	[G] Carbohydrate transport and metabolism	COG1080	Phosphoenolpyruvate-protein kinase (PTS system EI component in bacteria)
Sspon.01G0042430-1B	Sspon.01G0042430-1B	Up	0.793173148	0.631060936	1.973692125	0.612984068	0.963935574	0.612273242	2.110936341	0.368055087	1.160506473	0.542054508	1.938041436	0.293287063	1.63416	0.0261561225293	4.72616	0.000135558909413	0.48444	0.000946483678598	1.40105	0.164573766261										K00297	map00670;map00720;map01100;map01120;map01200;	One carbon pool by folate;Carbon fixation pathways in prokaryotes;Metabolic pathways;Microbial metabolism in diverse environments;Carbon metabolism;	IPR029041;IPR004621;IPR003171;	FAD-linked oxidoreductase-like;Eukaryotic-type methylenetetrahydrofolate reductase;Methylenetetrahydrofolate reductase;	cytosol	At3g59970	957.0	E	[E] Amino acid transport and metabolism;
Sspon.05G0036980-1T	Sspon.05G0036980-1T	Down	0.508456356	1.951584034	0.376849257	1.194483147	0.43604636	2.02090476	0.338233376	1.083457269	0.602804348	2.049313524	0.269977196	1.167890373	0.25695	1.20925773391e-05	0.28587	5.70582317985e-05	1.57077	0.0311081042936	1.74756	4.17692398337e-05	GO:0044699;GO:0015992;GO:0015672;GO:0006818;GO:0006812;GO:0006811;GO:0006810;GO:0044765;GO:0008150;GO:0051234;GO:0051179;GO:1902578;	single-organism process;proton transport;monovalent inorganic cation transport;hydrogen transport;cation transport;ion transport;transport;single-organism transport;biological_process;establishment of localization;localization;single-organism localization;	2;6;7;5;6;5;4;4;1;3;2;3;	GO:0000325;GO:0098588;GO:0043229;GO:0071944;GO:0043227;GO:0043226;GO:0005737;GO:0044446;GO:0031090;GO:0005773;GO:0098805;GO:0016020;GO:0005774;GO:0044437;GO:0005794;GO:0012505;GO:0005886;GO:0043231;GO:0044464;GO:0005623;GO:0005622;GO:0005575;GO:0044444;GO:0044424;GO:0044422;	plant-type vacuole;bounding membrane of organelle;intracellular organelle;cell periphery;membrane-bounded organelle;organelle;cytoplasm;intracellular organelle part;organelle membrane;vacuole;whole membrane;membrane;vacuolar membrane;vacuolar part;Golgi apparatus;endomembrane system;plasma membrane;intracellular membrane-bounded organelle;cell part;cell;intracellular;cellular_component;cytoplasmic part;intracellular part;organelle part;	6;4;3;3;3;2;4;3;3;5;3;2;4;4;4;3;3;4;2;2;3;1;4;3;2;	GO:0016787;GO:0003674;GO:0016887;GO:0042626;GO:0016820;GO:0042623;GO:0022857;GO:0015399;GO:0005215;GO:0022804;GO:0017111;GO:0003824;GO:0016818;GO:0043492;GO:0016817;GO:0016462;GO:0015405;	hydrolase activity;molecular_function;ATPase activity;ATPase activity, coupled to transmembrane movement of substances;hydrolase activity, acting on acid anhydrides, catalyzing transmembrane movement of substances;ATPase activity, coupled;transmembrane transporter activity;primary active transmembrane transporter activity;transporter activity;active transmembrane transporter activity;nucleoside-triphosphatase activity;catalytic activity;hydrolase activity, acting on acid anhydrides, in phosphorus-containing anhydrides;ATPase activity, coupled to movement of substances;hydrolase activity, acting on acid anhydrides;pyrophosphatase activity;P-P-bond-hydrolysis-driven transmembrane transporter activity;	3;1;8;6;5;9;3;5;2;4;7;2;5;10;4;6;6;	K02149	map00190;map01100;map04145;map04721;map04966;map05110;map05120;map05323;	Oxidative phosphorylation;Metabolic pathways;Phagosome;Synaptic vesicle cycle;Collecting duct acid secretion;Vibrio cholerae infection;Epithelial cell signaling in Helicobacter pylori infection;Rheumatoid arthritis;	IPR002699;	ATPase, V1 complex, subunit D;	chloroplast	At3g58730	416.0	C	[C] Energy production and conversion;
Sspon.02G0035050-2D	Sspon.02G0035050-2D	Down	0.813918698	0.925805705	0.464714948	1.577087438	0.720547806	0.747305849	0.557769711	1.908796848	0.758652614	1.004160481	0.624467238	1.896772664	0.85651	0.187720474229	0.30597	0.000457466805732	1.39234	0.015956328867	0.49739	0.00244002683911	GO:0044237;GO:0006091;GO:0044260;GO:0071704;GO:0043170;GO:0044267;GO:0009987;GO:0018298;GO:0043412;GO:0008150;GO:0006464;GO:0008152;GO:0015979;GO:0009765;GO:0044238;GO:0019538;GO:0036211;GO:0019684;	cellular metabolic process;generation of precursor metabolites and energy;cellular macromolecule metabolic process;organic substance metabolic process;macromolecule metabolic process;cellular protein metabolic process;cellular process;protein-chromophore linkage;macromolecule modification;biological_process;cellular protein modification process;metabolic process;photosynthesis;photosynthesis, light harvesting;primary metabolic process;protein metabolic process;protein modification process;photosynthesis, light reaction;	3;4;4;3;4;5;2;7;5;1;6;2;4;5;3;4;5;5;	GO:0055035;GO:0034357;GO:0031976;GO:0043229;GO:0005622;GO:0043227;GO:0043226;GO:0031224;GO:0009579;GO:0009534;GO:0009536;GO:0016021;GO:0016020;GO:0044436;GO:0044435;GO:0044434;GO:0009535;GO:0009523;GO:0044446;GO:0031984;GO:0032991;GO:0042651;GO:0009507;GO:0043234;GO:0009522;GO:0043231;GO:0009521;GO:0044464;GO:0005623;GO:0005737;GO:0005575;GO:0098796;GO:0044444;GO:0044424;GO:0044425;GO:0044422;	plastid thylakoid membrane;photosynthetic membrane;plastid thylakoid;intracellular organelle;intracellular;membrane-bounded organelle;organelle;intrinsic component of membrane;thylakoid;chloroplast thylakoid;plastid;integral component of membrane;membrane;thylakoid part;plastid part;chloroplast part;chloroplast thylakoid membrane;photosystem II;intracellular organelle part;organelle subcompartment;macromolecular complex;thylakoid membrane;chloroplast;protein complex;photosystem I;intracellular membrane-bounded organelle;photosystem;cell part;cell;cytoplasm;cellular_component;membrane protein complex;cytoplasmic part;intracellular part;membrane part;organelle part;	5;3;5;3;3;3;2;3;4;6;5;4;2;4;4;5;6;5;3;4;2;4;6;3;5;4;4;2;2;4;1;3;4;3;2;2;	GO:0043169;GO:0003674;GO:0005488;GO:1901363;GO:0046872;GO:0016168;GO:0043167;GO:0046906;GO:0097159;	cation binding;molecular_function;binding;heterocyclic compound binding;metal ion binding;chlorophyll binding;ion binding;tetrapyrrole binding;organic cyclic compound binding;	4;1;2;3;5;5;3;4;3;	K08914	map00196;map01100;	Photosynthesis - antenna proteins;Metabolic pathways;	IPR022796;IPR023329;IPR001344;	Chlorophyll A-B binding protein;Chlorophyll a/b binding protein domain;Chlorophyll A-B binding protein, plant;	chloroplast
Sspon.06G0010710-1A	Sspon.06G0010710-1A	Down	0.606441512	1.562522418	0.249420813	1.390375651	0.677619268	1.636285262	0.430655544	1.484869393	0.738657457	1.495962683	0.318693636	1.408496364	0.43084	8.93883926152e-05	0.23315	5.37889084779e-05	2.02521	0.00635259403995	1.09595	0.0513293174023													IPR024934;	Rubredoxin-like domain;	chloroplast
Sspon.03G0003760-4D	Sspon.03G0003760-4D	Down	0.747584271	1.111611055	0.580230286	1.595098355	0.65229812	0.929961872	0.756006601	1.770965723	0.678111425	0.872690024	0.622706148	1.682736119	0.71304	0.0227609195632	0.388	0.000149321375394	1.06077	0.545230151039	0.57722	0.00127777890913				GO:0071944;GO:0016021;GO:0016020;GO:0031224;GO:0005886;GO:0044464;GO:0005623;GO:0005575;GO:0044425;	cell periphery;integral component of membrane;membrane;intrinsic component of membrane;plasma membrane;cell part;cell;cellular_component;membrane part;	3;4;2;3;3;2;2;1;2;	GO:0035639;GO:0003674;GO:0005488;GO:0001883;GO:0000166;GO:1901363;GO:1901265;GO:0001882;GO:0043168;GO:0032549;GO:0043167;GO:0016740;GO:0004672;GO:0017076;GO:0005524;GO:0016301;GO:0036094;GO:0003824;GO:0030554;GO:0016773;GO:0016772;GO:0097367;GO:0032559;GO:0097159;GO:0032555;GO:0032550;GO:0032553;	purine ribonucleoside triphosphate binding;molecular_function;binding;purine nucleoside binding;nucleotide binding;heterocyclic compound binding;nucleoside phosphate binding;nucleoside binding;anion binding;ribonucleoside binding;ion binding;transferase activity;protein kinase activity;purine nucleotide binding;ATP binding;kinase activity;small molecule binding;catalytic activity;adenyl nucleotide binding;phosphotransferase activity, alcohol group as acceptor;transferase activity, transferring phosphorus-containing groups;carbohydrate derivative binding;adenyl ribonucleotide binding;organic cyclic compound binding;purine ribonucleotide binding;purine ribonucleoside binding;ribonucleotide binding;	5;1;2;5;4;3;4;4;4;5;3;3;6;5;6;5;3;2;6;5;4;3;6;3;5;6;4;				IPR003657;IPR017441;IPR011009;IPR000719;IPR003591;IPR001245;IPR002547;IPR012340;IPR032675;IPR013210;IPR001611;IPR005349;IPR010987;	WRKY domain;Protein kinase, ATP binding site;Protein kinase-like domain;Protein kinase domain;Leucine-rich repeat, typical subtype;Serine-threonine/tyrosine-protein kinase, catalytic domain;tRNA-binding domain;Nucleic acid-binding, OB-fold;Leucine-rich repeat domain, L domain-like;Leucine-rich repeat-containing N-terminal, plant-type;Leucine-rich repeat;TMEM14 family;Glutathione S-transferase, C-terminal-like;	plasma membrane	343085920	207.0	K	[K] Transcription	COG4886	Leucine-rich repeat (LRR) protein
Sspon.01G0019110-2B	Sspon.01G0019110-2B	Up	0.987608921	0.54816217	1.968649512	0.528119199	1.029505935	0.698092262	1.700623407	0.544744088	1.032248053	0.617225285	1.652476914	0.692544255	1.63638	0.00098018315942	3.01446	0.000441199756782	0.573	0.0015926065332	1.05555	0.655268088589										K14411	map03015;	mRNA surveillance pathway;	IPR000504;IPR034131;	RNA recognition motif domain;DAZ-associated protein 1, RNA recognition motif 2;	nucleus	At2g33410	294.0	A	[A] RNA processing and modification;
Sspon.07G0001500-1A	Sspon.07G0001500-1A	Up	0.805887986	0.307473522	1.88222881	0.591528135	1.249161358	0.310982918	1.924547993	0.834398959	1.142526191	0.328656051	1.825917919	0.796690158	3.37613	0.00496320185609	2.53426	0.00014735363636	0.56768	0.00402272573498	0.42612	0.00495003783246										K02951	map03010;	Ribosome;	IPR029064;IPR000530;IPR004038;	50S ribosomal protein L30e-like;Ribosomal protein S12e;Ribosomal protein L7Ae/L30e/S12e/Gadd45;	chloroplast	At2g32060	184.0	J	[J] Translation, ribosomal structure and biogenesis;
Sspon.08G0007100-3C	Sspon.08G0007100-3C	Up	0.677279631	0.898956877	1.460654039	0.893726173	0.636206532	0.830474888	1.518352731	1.029322121	0.677521049	0.880689648	1.516421394	0.980394918	0.7628	0.0011136133831	1.54831	0.000269322482631	0.4429	3.67031951614e-06	0.89897	0.0935593316226													IPR000194;IPR005723;IPR022879;IPR024034;IPR020003;IPR004100;IPR027417;	ATPase, F1/V1/A1 complex, alpha/beta subunit, nucleotide-binding domain;ATPase, V1 complex, subunit B;V-type ATP synthase regulatory subunit B/beta;ATPase, F1/V1 complex, beta/alpha subunit, C-terminal;ATPase, alpha/beta subunit, nucleotide-binding domain, active site;ATPase, F1/V1/A1 complex, alpha/beta subunit, N-terminal domain;P-loop containing nucleoside triphosphate hydrolase;	cytosol	At4g38510	900.0	C	[C] Energy production and conversion;
Sspon.01G0029830-2D	Sspon.01G0029830-2D	Down	0.740512709	0.891426158	0.764884143	1.720080513	0.92084084	0.788231567	0.754797646	1.300108481	0.692461048	0.875093201	0.812539	1.739024695	0.92135	0.430918274001	0.49004	0.0049785104049	1.00926	0.924928151422	0.5368	0.00745880729042										K09503	map04141;	Protein processing in endoplasmic reticulum;	IPR018253;IPR002939;IPR001305;IPR001623;IPR008971;IPR012724;	DnaJ domain, conserved site;Chaperone DnaJ, C-terminal;Heat shock protein DnaJ, cysteine-rich domain;DnaJ domain;HSP40/DnaJ peptide-binding;Chaperone DnaJ;	nucleus	At3g44110	640.0	O	[O] Posttranslational modification, protein turnover, chaperones;
Sspon.01G0019110-2P	Sspon.01G0019110-2P	Up	0.987608921	0.54816217	1.968649512	0.528119199	1.029505935	0.698092262	1.700623407	0.544744088	1.032248053	0.617225285	1.652476914	0.692544255	1.63638	0.00098018315942	3.01446	0.000441199756782	0.573	0.0015926065332	1.05555	0.655268088589										K14411	map03015;	mRNA surveillance pathway;	IPR000504;IPR034131;	RNA recognition motif domain;DAZ-associated protein 1, RNA recognition motif 2;	nucleus	At2g33410	294.0	A	[A] RNA processing and modification;
Sspon.03G0031200-2C	Sspon.03G0031200-2C	Up	0.625118014	0.665215537	2.327744263	0.355396923	0.657670559	0.347970577	2.597797523	0.118819164	0.808000682	0.6010595	2.607525324	0.287681934	1.29521	0.229202516824	9.88724	4.05177061104e-05	0.27755	7.25553710043e-05	2.11872	0.0765146413375										K16055	map00500;map01100;	Starch and sucrose metabolism;Metabolic pathways;	IPR001830;IPR023214;IPR003337;IPR006379;	Glycosyl transferase, family 20;HAD-like domain;Trehalose-phosphatase;HAD-superfamily hydrolase, subfamily IIB;	cytosol	At1g06410	1231.0	G	[G] Carbohydrate transport and metabolism;
Sspon.06G0002900-3D	Sspon.06G0002900-3D	Up	0.238694639	3.057886558	0.394392644	0.175304325	0.360800311	2.821937322	0.411447811	0.143680394	0.487347837	3.244366744	0.446632997	0.217508418	0.11912	4.61473004124e-05	2.33456	0.00082247547189	0.86776	0.493853992016	17.0071	2.09178232113e-05	GO:0016311;GO:0009987;GO:0044237;GO:0006796;GO:0008150;GO:0008152;GO:0006793;	dephosphorylation;cellular process;cellular metabolic process;phosphate-containing compound metabolic process;biological_process;metabolic process;phosphorus metabolic process;	6;2;3;5;1;2;4;	GO:0005575;GO:0005576;	cellular_component;extracellular region;	1;2;	GO:0016788;GO:0043169;GO:0016791;GO:0016787;GO:0043167;GO:0003824;GO:0005488;GO:0042578;GO:0003674;GO:0046872;GO:0003993;	hydrolase activity, acting on ester bonds;cation binding;phosphatase activity;hydrolase activity;ion binding;catalytic activity;binding;phosphoric ester hydrolase activity;molecular_function;metal ion binding;acid phosphatase activity;	4;4;6;3;3;2;2;5;1;5;7;	K22390			IPR004843;IPR008963;IPR029052;IPR015914;IPR025733;	Calcineurin-like phosphoesterase domain, ApaH type;Purple acid phosphatase-like, N-terminal;Metallo-dependent phosphatase-like;Purple acid phosphatase, N-terminal;Iron/zinc purple acid phosphatase-like C-terminal domain;	vacuolar membrane	At1g13750	797.0	G	[G] Carbohydrate transport and metabolism;
Sspon.05G0010080-1A	Sspon.05G0010080-1A	Up	0.249189327	1.059454142	1.715738851	0.794265088	0.084544054	0.987445509	1.810119482	0.853174068	0.428500688	1.192857533	1.864214734	0.960496524	0.23528	0.00206598093587	2.0668	0.000141817550551	0.14141	0.000141520009289	1.24227	0.0529056965764													IPR001024;	PLAT/LH2 domain;	chloroplast
Sspon.03G0033870-1T	Sspon.03G0033870-1T	Up	0.655769135	0.493387427	2.204624031	0.436770539	1.421010308	0.697393588	1.932497694	0.508897783	0.82112207	0.587921549	1.843170037	0.397435839	1.62922	0.194797320086	4.45259	0.000168288274699	0.48458	0.0160813443243	1.32432	0.0974285969469	GO:0044281;GO:0044283;GO:1901362;GO:1901360;GO:0044710;GO:0044711;GO:0000003;GO:0043650;GO:0009073;GO:0032787;GO:0003006;GO:0043436;GO:1901564;GO:0009072;GO:0043648;GO:0044702;GO:0044707;GO:0009790;GO:0016053;GO:0019438;GO:0019632;GO:0006807;GO:1901576;GO:0048316;GO:0008150;GO:0008152;GO:0044767;GO:0010154;GO:0046394;GO:0046417;GO:1901615;GO:0009791;GO:0044249;GO:0009793;GO:1901566;GO:0044699;GO:0032502;GO:0032501;GO:0048608;GO:0008652;GO:0009987;GO:0006725;GO:0006082;GO:0048731;GO:0061458;GO:0019752;GO:0007275;GO:0006520;GO:0071704;GO:0009423;GO:0022414;GO:0009058;GO:0044763;GO:0044238;GO:0048856;GO:0044237;	small molecule metabolic process;small molecule biosynthetic process;organic cyclic compound biosynthetic process;organic cyclic compound metabolic process;single-organism metabolic process;single-organism biosynthetic process;reproduction;dicarboxylic acid biosynthetic process;aromatic amino acid family biosynthetic process;monocarboxylic acid metabolic process;developmental process involved in reproduction;oxoacid metabolic process;organonitrogen compound metabolic process;aromatic amino acid family metabolic process;dicarboxylic acid metabolic process;single organism reproductive process;single-multicellular organism process;embryo development;organic acid biosynthetic process;aromatic compound biosynthetic process;shikimate metabolic process;nitrogen compound metabolic process;organic substance biosynthetic process;seed development;biological_process;metabolic process;single-organism developmental process;fruit development;carboxylic acid biosynthetic process;chorismate metabolic process;organic hydroxy compound metabolic process;post-embryonic development;cellular biosynthetic process;embryo development ending in seed dormancy;organonitrogen compound biosynthetic process;single-organism process;developmental process;multicellular organismal process;reproductive structure development;cellular amino acid biosynthetic process;cellular process;cellular aromatic compound metabolic process;organic acid metabolic process;system development;reproductive system development;carboxylic acid metabolic process;multicellular organism development;cellular amino acid metabolic process;organic substance metabolic process;chorismate biosynthetic process;reproductive process;biosynthetic process;single-organism cellular process;primary metabolic process;anatomical structure development;cellular metabolic process;	4;5;5;4;3;4;2;7;6;7;3;5;4;5;7;3;3;5;5;5;5;3;4;4;1;2;3;5;6;8;4;4;4;4;5;2;2;2;4;5;2;4;4;4;5;6;4;4;3;8;2;3;3;3;3;3;	GO:0043231;GO:0044424;GO:0044422;GO:0043229;GO:0043227;GO:0043226;GO:0009570;GO:0044435;GO:0044434;GO:0044446;GO:0044444;GO:0005737;GO:0044464;GO:0005623;GO:0005622;GO:0009536;GO:0009532;GO:0009507;GO:0005575;	intracellular membrane-bounded organelle;intracellular part;organelle part;intracellular organelle;membrane-bounded organelle;organelle;chloroplast stroma;plastid part;chloroplast part;intracellular organelle part;cytoplasmic part;cytoplasm;cell part;cell;intracellular;plastid;plastid stroma;chloroplast;cellular_component;	4;3;2;3;3;2;6;4;5;3;4;4;2;2;3;5;5;6;1;	GO:0003855;GO:1901363;GO:0000166;GO:0016614;GO:0016616;GO:0003674;GO:0005488;GO:1901265;GO:0003824;GO:0016835;GO:0016836;GO:0016491;GO:0016829;GO:0048037;GO:0097159;GO:0050662;GO:0050661;GO:0036094;GO:0004764;	3-dehydroquinate dehydratase activity;heterocyclic compound binding;nucleotide binding;oxidoreductase activity, acting on CH-OH group of donors;oxidoreductase activity, acting on the CH-OH group of donors, NAD or NADP as acceptor;molecular_function;binding;nucleoside phosphate binding;catalytic activity;carbon-oxygen lyase activity;hydro-lyase activity;oxidoreductase activity;lyase activity;cofactor binding;organic cyclic compound binding;coenzyme binding;NADP binding;small molecule binding;shikimate 3-dehydrogenase (NADP+) activity;	6;3;4;4;5;1;2;4;2;4;5;3;3;3;3;4;5;3;6;	K13832	map00400;map01100;map01110;map01130;map01230;	"Phenylalanine, tyrosine and tryptophan biosynthesis";Metabolic pathways;Biosynthesis of secondary metabolites;Biosynthesis of antibiotics;Biosynthesis of amino acids;	IPR013708;IPR001381;IPR013785;IPR016040;	Shikimate dehydrogenase substrate binding, N-terminal;3-dehydroquinate dehydratase type I;Aldolase-type TIM barrel;NAD(P)-binding domain;	cytosol	At3g06350	464.0	E	[E] Amino acid transport and metabolism;
Sspon.05G0015470-1A	Sspon.05G0015470-1A	Up	0.811101165	0.500265028	2.276049922	0.388839091	0.848986943	0.515332963	2.439421844	0.331278621	0.891647434	0.559792968	2.362642559	0.074641462	1.61975	0.000375518008903	8.90599	4.09052415004e-05	0.36051	8.8003328564e-06	1.98222	0.0570230676515				GO:0071944;GO:0016021;GO:0016020;GO:0031224;GO:0005886;GO:0044464;GO:0005623;GO:0005575;GO:0044425;	cell periphery;integral component of membrane;membrane;intrinsic component of membrane;plasma membrane;cell part;cell;cellular_component;membrane part;	3;4;2;3;3;2;2;1;2;	GO:0035639;GO:0003674;GO:0005488;GO:0001883;GO:0000166;GO:1901363;GO:1901265;GO:0001882;GO:0043168;GO:0032549;GO:0043167;GO:0004674;GO:0016740;GO:0004672;GO:0017076;GO:0005524;GO:0016301;GO:0036094;GO:0003824;GO:0030554;GO:0016773;GO:0016772;GO:0097367;GO:0032559;GO:0097159;GO:0032555;GO:0032550;GO:0032553;	purine ribonucleoside triphosphate binding;molecular_function;binding;purine nucleoside binding;nucleotide binding;heterocyclic compound binding;nucleoside phosphate binding;nucleoside binding;anion binding;ribonucleoside binding;ion binding;protein serine/threonine kinase activity;transferase activity;protein kinase activity;purine nucleotide binding;ATP binding;kinase activity;small molecule binding;catalytic activity;adenyl nucleotide binding;phosphotransferase activity, alcohol group as acceptor;transferase activity, transferring phosphorus-containing groups;carbohydrate derivative binding;adenyl ribonucleotide binding;organic cyclic compound binding;purine ribonucleotide binding;purine ribonucleoside binding;ribonucleotide binding;	5;1;2;5;4;3;4;4;4;5;3;7;3;6;5;6;5;3;2;6;5;4;3;6;3;5;6;4;				IPR017441;IPR011009;IPR000719;IPR003591;IPR001245;IPR008271;IPR032675;IPR013210;IPR001611;	Protein kinase, ATP binding site;Protein kinase-like domain;Protein kinase domain;Leucine-rich repeat, typical subtype;Serine-threonine/tyrosine-protein kinase, catalytic domain;Serine/threonine-protein kinase, active site;Leucine-rich repeat domain, L domain-like;Leucine-rich repeat-containing N-terminal, plant-type;Leucine-rich repeat;	vacuolar membrane	146298365	170.0	K	[K] Transcription	COG4886	Leucine-rich repeat (LRR) protein
Sspon.07G0022670-1B	Sspon.07G0022670-1B	Up	0.152831889	1.77689766	1.238755326	0.82249936	0.189764927	1.4526906	1.337746281	0.853538331	0.248812398	1.766150834	1.318655645	0.841656747	0.11838	0.000181807067851	1.54711	0.000131106413289	0.15183	1.16885097337e-05	1.98425	0.00150014785703															cytosol
Sspon.04G0008080-3P	Sspon.04G0008080-3P	Up	0.462746181	0.807883741	1.649518525	0.821955173	0.48643819	0.823280742	1.892556629	0.902712957	0.580038705	0.88369613	1.76856488	0.920608148	0.60807	0.00152567128421	2.00759	0.00031322848155	0.28795	8.91875046122e-05	0.9507	0.318192387113										K00856	map00230;map01100;	Purine metabolism;Metabolic pathways;	IPR011611;IPR029056;IPR001805;IPR002173;	Carbohydrate kinase PfkB;Ribokinase-like;Adenosine kinase;Carbohydrate/puine kinase, PfkB, conserved site;	cytosol	At5g03300	602.0	G	[G] Carbohydrate transport and metabolism;
Sspon.01G0001950-2B	Sspon.01G0001950-2B	Down	0.832703282	1.382704394	0.487054772	1.492504144	0.684777086	1.082088494	0.487965172	1.499585032	0.952793311	1.36109389	0.425754509	1.310975913	0.64567	0.0218910822083	0.32553	0.000119153630103	1.76351	0.0112871366288	0.88911	0.238166164182										K13473	map04626;	Plant-pathogen interaction;	IPR018392;	LysM domain;	chloroplast	557827303	67.8	M	[M] Cell wall/membrane/envelope biogenesis	COG1388	LysM repeat
Sspon.05G0010080-4D	Sspon.05G0010080-4D	Up	0.249189327	1.059454142	1.715738851	0.794265088	0.084544054	0.987445509	1.810119482	0.853174068	0.428500688	1.192857533	1.864214734	0.960496524	0.23528	0.00206598093587	2.0668	0.000141817550551	0.14141	0.000141520009289	1.24227	0.0529056965764				GO:0055035;GO:0034357;GO:0031976;GO:0043229;GO:0071944;GO:0005622;GO:0043227;GO:0043226;GO:0009579;GO:0009534;GO:0009536;GO:0031090;GO:0005773;GO:0098805;GO:0016020;GO:0005774;GO:0044437;GO:0044436;GO:0044435;GO:0044434;GO:0009535;GO:0098588;GO:0044446;GO:0031984;GO:0005886;GO:0042651;GO:0009507;GO:0043231;GO:0044464;GO:0005623;GO:0005737;GO:0005575;GO:0044444;GO:0044424;GO:0044422;	plastid thylakoid membrane;photosynthetic membrane;plastid thylakoid;intracellular organelle;cell periphery;intracellular;membrane-bounded organelle;organelle;thylakoid;chloroplast thylakoid;plastid;organelle membrane;vacuole;whole membrane;membrane;vacuolar membrane;vacuolar part;thylakoid part;plastid part;chloroplast part;chloroplast thylakoid membrane;bounding membrane of organelle;intracellular organelle part;organelle subcompartment;plasma membrane;thylakoid membrane;chloroplast;intracellular membrane-bounded organelle;cell part;cell;cytoplasm;cellular_component;cytoplasmic part;intracellular part;organelle part;	5;3;5;3;3;3;3;2;4;6;5;3;5;3;2;4;4;4;4;5;6;4;3;4;3;4;6;4;2;2;4;1;4;3;2;							IPR001024;	PLAT/LH2 domain;	chloroplast
Sspon.08G0011000-3C	Sspon.08G0011000-3C	Down	1.466048107	1.003563214	0.499582862	1.061853339	1.491497408	0.745701922	0.545241901	1.062742193	1.798573155	0.8863748	0.6002573	0.838563799	1.80454	0.00559739072581	0.55518	0.0053697979638	2.89111	0.000724442081864	0.88947	0.358981981958	GO:0044238;GO:0071704;GO:0006749;GO:0043412;GO:0006807;GO:0044237;GO:0098754;GO:0043170;GO:0009735;GO:0009636;GO:0098869;GO:0044267;GO:0009719;GO:0006575;GO:0009987;GO:0044260;GO:1990748;GO:0008150;GO:0006464;GO:0008152;GO:0042221;GO:0034641;GO:0006790;GO:0010033;GO:1901564;GO:0043603;GO:0019538;GO:0009725;GO:0050896;GO:0036211;GO:0010731;GO:0006518;	primary metabolic process;organic substance metabolic process;glutathione metabolic process;macromolecule modification;nitrogen compound metabolic process;cellular metabolic process;detoxification;macromolecule metabolic process;response to cytokinin;response to toxic substance;cellular oxidant detoxification;cellular protein metabolic process;response to endogenous stimulus;cellular modified amino acid metabolic process;cellular process;cellular macromolecule metabolic process;cellular detoxification;biological_process;cellular protein modification process;metabolic process;response to chemical;cellular nitrogen compound metabolic process;sulfur compound metabolic process;response to organic substance;organonitrogen compound metabolic process;cellular amide metabolic process;protein metabolic process;response to hormone;response to stimulus;protein modification process;protein glutathionylation;peptide metabolic process;	3;3;5;5;3;3;2;4;5;4;4;5;3;4;2;4;3;1;6;2;3;4;4;4;4;5;4;4;2;5;7;5;	GO:0031975;GO:0043229;GO:0043227;GO:0043226;GO:0005737;GO:0009941;GO:0009536;GO:0009532;GO:0009570;GO:0044435;GO:0044434;GO:0031967;GO:0009507;GO:0009526;GO:0005575;GO:0043231;GO:0044464;GO:0005623;GO:0005622;GO:0044446;GO:0044444;GO:0044424;GO:0044422;	envelope;intracellular organelle;membrane-bounded organelle;organelle;cytoplasm;chloroplast envelope;plastid;plastid stroma;chloroplast stroma;plastid part;chloroplast part;organelle envelope;chloroplast;plastid envelope;cellular_component;intracellular membrane-bounded organelle;cell part;cell;intracellular;intracellular organelle part;cytoplasmic part;intracellular part;organelle part;	3;3;3;2;4;6;5;5;6;4;5;4;6;5;1;4;2;2;3;3;4;3;2;	GO:0003674;GO:0016491;GO:0016765;GO:0016740;GO:0016667;GO:0045174;GO:0016209;GO:0003824;GO:0004364;GO:0016672;GO:0015038;GO:0015037;GO:0015036;	molecular_function;oxidoreductase activity;transferase activity, transferring alkyl or aryl (other than methyl) groups;transferase activity;oxidoreductase activity, acting on a sulfur group of donors;glutathione dehydrogenase (ascorbate) activity;antioxidant activity;catalytic activity;glutathione transferase activity;oxidoreductase activity, acting on a sulfur group of donors, quinone or similar compound as acceptor;glutathione disulfide oxidoreductase activity;peptide disulfide oxidoreductase activity;disulfide oxidoreductase activity;	1;3;4;3;4;3;2;2;5;5;7;6;5;	K21888			IPR012336;IPR004045;	Thioredoxin-like fold;Glutathione S-transferase, N-terminal;	chloroplast	At5g16710_1	150.0	P	[P] Inorganic ion transport and metabolism;
Sspon.02G0023770-1A	Sspon.02G0023770-1A	Down	0.36080222	1.733801534	0.425078062	1.313404109	0.413566887	1.762425905	0.453333879	1.45763163	0.409721639	1.722499207	0.43690865	1.510826278	0.22689	3.37994689547e-07	0.30718	7.70031734107e-05	0.90023	0.0811535061881	1.2188	0.00655706130125													IPR001478;IPR019734;IPR013026;IPR011990;	PDZ domain;Tetratricopeptide repeat;Tetratricopeptide repeat-containing domain;Tetratricopeptide-like helical domain;	chloroplast	430742256	63.9	R	[R] General function prediction only	COG0457	Tetratricopeptide (TPR) repeat
Sspon.07G0003890-2B	Sspon.07G0003890-2B	Up	1.249019391	0.608007069	1.385190678	0.781886745	1.416847852	0.615936509	1.306350684	0.641830259	1.375420881	0.631863551	1.366862841	0.62078354	2.17764	0.000139106618106	1.98503	0.000275429184605	0.99578	0.923500493843	0.90771	0.285342870948				GO:0044444;GO:0005740;GO:0031975;GO:0043229;GO:0043227;GO:0043226;GO:0005737;GO:0031090;GO:0016020;GO:0005739;GO:0005575;GO:0031967;GO:0031966;GO:0044425;GO:0043231;GO:0044464;GO:0005623;GO:0005622;GO:0044446;GO:0005743;GO:0044429;GO:0044424;GO:0019866;GO:0070469;GO:0044422;	cytoplasmic part;mitochondrial envelope;envelope;intracellular organelle;membrane-bounded organelle;organelle;cytoplasm;organelle membrane;membrane;mitochondrion;cellular_component;organelle envelope;mitochondrial membrane;membrane part;intracellular membrane-bounded organelle;cell part;cell;intracellular;intracellular organelle part;mitochondrial inner membrane;mitochondrial part;intracellular part;organelle inner membrane;respiratory chain;organelle part;	4;5;3;3;3;2;4;3;2;5;1;4;4;2;4;2;2;3;3;5;4;3;4;3;2;	GO:0004175;GO:0008121;GO:0003674;GO:0005488;GO:0008233;GO:0008237;GO:0016491;GO:0015075;GO:0022857;GO:0043167;GO:0046872;GO:0016681;GO:0016787;GO:0004222;GO:0043169;GO:0005215;GO:0008324;GO:0003824;GO:0022891;GO:0022890;GO:0022892;GO:0015077;GO:0070011;GO:0016679;GO:0015078;	endopeptidase activity;ubiquinol-cytochrome-c reductase activity;molecular_function;binding;peptidase activity;metallopeptidase activity;oxidoreductase activity;ion transmembrane transporter activity;transmembrane transporter activity;ion binding;metal ion binding;oxidoreductase activity, acting on diphenols and related substances as donors, cytochrome as acceptor;hydrolase activity;metalloendopeptidase activity;cation binding;transporter activity;cation transmembrane transporter activity;catalytic activity;substrate-specific transmembrane transporter activity;inorganic cation transmembrane transporter activity;substrate-specific transporter activity;monovalent inorganic cation transmembrane transporter activity;peptidase activity, acting on L-amino acid peptides;oxidoreductase activity, acting on diphenols and related substances as donors;hydrogen ion transmembrane transporter activity;	6;6;1;2;4;6;3;5;3;3;5;5;3;7;4;2;6;2;4;7;3;8;5;4;9;	K01412			IPR007863;IPR011249;IPR011765;IPR001431;	Peptidase M16, C-terminal;Metalloenzyme, LuxS/M16 peptidase-like;Peptidase M16, N-terminal;Peptidase M16, zinc-binding site;	mitochondria	At1g51980	622.0	O	[O] Posttranslational modification, protein turnover, chaperones;
Sspon.05G0016170-3C	Sspon.05G0016170-3C	Down	1.014401509	0.95359899	0.679353215	1.279640274	0.930967058	0.879379563	0.761872404	1.263269565	1.002503103	1.01309102	0.805305746	1.416617552	1.03577	0.507133158995	0.56737	0.00072809889178	1.31219	0.00664400181516	0.71879	0.00394428666946													IPR015793;IPR015813;IPR015795;IPR001697;	Pyruvate kinase, barrel;Pyruvate/Phosphoenolpyruvate kinase-like domain;Pyruvate kinase, C-terminal;Pyruvate kinase;	cytosol	At3g52990	469.0	G	[G] Carbohydrate transport and metabolism;
Sspon.06G0013840-3C	Sspon.06G0013840-3C	Up	0.670689181	0.884928672	1.580884761	0.777730327	0.711654899	0.775215164	1.608237159	0.868077079	0.820739615	0.881051129	1.610018733	0.810773282	0.86695	0.121163576148	1.95359	9.87181321728e-06	0.45906	4.60575101836e-05	1.03444	0.561404413989													IPR020082;IPR016040;IPR034373;IPR000043;IPR015878;	S-adenosyl-L-homocysteine hydrolase, conserved site;NAD(P)-binding domain;Adenosylhomocysteinase;Adenosylhomocysteinase-like;S-adenosyl-L-homocysteine hydrolase, NAD binding domain;	cytosol	At4g13940	808.0	H	[H] Coenzyme transport and metabolism;
Sspon.01G0004170-2C	Sspon.01G0004170-2C	Down	0.872778677	1.262047812	0.317625329	1.805090564	0.794502877	0.987660543	0.331247991	1.677092402	0.936285457	1.264228001	0.210785545	1.540654801	0.74093	0.0392607477952	0.17115	8.36198863669e-05	3.0286	0.000485049259758	0.69959	0.0135677462912													IPR033128;IPR001114;IPR027417;IPR018220;	Adenylosuccinate synthase,  active site;Adenylosuccinate synthetase;P-loop containing nucleoside triphosphate hydrolase;Adenylosuccinate synthase, GTP-binding site;	chloroplast	At3g57610	642.0	F	[F] Nucleotide transport and metabolism;
Sspon.06G0000650-1A	Sspon.06G0000650-1A	Down	0.204791977	0.206796806	0.899737006	2.687098503	0.218575182	0.000682658	0.897439805	2.956149453	0.226336936	0.101842572	0.952224565	2.648324537	2.10041	0.130811755104	0.33159	4.74609793138e-05	0.23631	3.22073077958e-06	0.03731	1.971174887e-05										K11252	map05034;map05203;map05322;	Alcoholism;Viral carcinogenesis;Systemic lupus erythematosus;	IPR000558;IPR007125;IPR009072;	Histone H2B;Histone H2A/H2B/H3;Histone-fold;	nucleus	At3g45980	222.0	B	[B] Chromatin structure and dynamics;
Sspon.06G0029170-1C	Sspon.06G0029170-1C	Down	0.204791977	0.206796806	0.899737006	2.687098503	0.218575182	0.000682658	0.897439805	2.956149453	0.226336936	0.101842572	0.952224565	2.648324537	2.10041	0.130811755104	0.33159	4.74609793138e-05	0.23631	3.22073077958e-06	0.03731	1.971174887e-05										K11252	map05034;map05203;map05322;	Alcoholism;Viral carcinogenesis;Systemic lupus erythematosus;	IPR000558;IPR007125;IPR009072;	Histone H2B;Histone H2A/H2B/H3;Histone-fold;	nucleus	At3g45980	218.0	B	[B] Chromatin structure and dynamics;
Sspon.06G0000650-1P	Sspon.06G0000650-1P	Down	0.204791977	0.206796806	0.899737006	2.687098503	0.218575182	0.000682658	0.897439805	2.956149453	0.226336936	0.101842572	0.952224565	2.648324537	2.10041	0.130811755104	0.33159	4.74609793138e-05	0.23631	3.22073077958e-06	0.03731	1.971174887e-05				GO:0000786;GO:0043232;GO:0044815;GO:0043229;GO:0043228;GO:0043227;GO:0043226;GO:0005575;GO:0005634;GO:0005694;GO:0043234;GO:0032991;GO:0043231;GO:0032993;GO:0044464;GO:0005623;GO:0005622;GO:0044446;GO:0044424;GO:0000785;GO:0044427;GO:0044422;	nucleosome;intracellular non-membrane-bounded organelle;DNA packaging complex;intracellular organelle;non-membrane-bounded organelle;membrane-bounded organelle;organelle;cellular_component;nucleus;chromosome;protein complex;macromolecular complex;intracellular membrane-bounded organelle;protein-DNA complex;cell part;cell;intracellular;intracellular organelle part;intracellular part;chromatin;chromosomal part;organelle part;	4;4;4;3;3;3;2;1;5;5;3;2;4;3;2;2;3;3;3;3;4;2;	GO:0003674;GO:0005488;GO:0003676;GO:0003677;GO:1901363;GO:0097159;	molecular_function;binding;nucleic acid binding;DNA binding;heterocyclic compound binding;organic cyclic compound binding;	1;2;4;5;3;3;	K11252	map05034;map05203;map05322;	Alcoholism;Viral carcinogenesis;Systemic lupus erythematosus;	IPR000558;IPR007125;IPR009072;	Histone H2B;Histone H2A/H2B/H3;Histone-fold;	nucleus	At3g45980	208.0	B	[B] Chromatin structure and dynamics;
Sspon.04G0016490-1A	Sspon.04G0016490-1A	Up	0.322260265	0.880607928	1.643765159	0.906990465	0.361301579	0.845935466	1.848290329	0.966835255	0.44737763	0.945051509	1.778582342	1.053002072	0.42332	0.00039850921718	1.8008	0.000443063041823	0.21457	4.01687370779e-05	0.9128	0.173045346761										K09250			IPR019844;IPR012340;IPR001878;IPR011129;IPR002059;	Cold-shock conserved site;Nucleic acid-binding, OB-fold;Zinc finger, CCHC-type;Cold shock domain;Cold-shock protein, DNA-binding;	nucleus	At4g36020	177.0	J	[J] Translation, ribosomal structure and biogenesis;
Sspon.07G0026440-1B	Sspon.07G0026440-1B	Up	0.380765878	0.277079986	2.164440599	0.567219425	0.451860924	0.459970112	2.648487874	0.576099082	0.397273181	0.284996557	3.005022496	0.786783885	1.20337	0.336119029972	4.05054	0.0015090568612	0.15732	0.000850864161661	0.52953	0.0315832988512													IPR034347;IPR004045;IPR004046;IPR010987;IPR012336;	Glutathione S-transferases Phi, C-terminal;Glutathione S-transferase, N-terminal;Glutathione S-transferase, C-terminal;Glutathione S-transferase, C-terminal-like;Thioredoxin-like fold;	chloroplast	At3g62760	120.0	O	[O] Posttranslational modification, protein turnover, chaperones;
Sspon.06G0009700-3D	Sspon.06G0009700-3D	Up	0.179322957	0.670884624	2.587144197	0.310340382	0.292733233	0.551960004	2.775794576	0.351486134	0.534553197	0.631374456	2.75310004	0.3613062	0.54288	0.0627491896912	7.93254	2.73067022952e-06	0.12403	3.93698847478e-05	1.8123	0.00193750216364	GO:0090304;GO:0034641;GO:0006807;GO:0034660;GO:0071840;GO:0006139;GO:0044260;GO:1901360;GO:0042254;GO:0071704;GO:0010467;GO:0006364;GO:0022613;GO:0034470;GO:0009987;GO:0006725;GO:0008150;GO:0008152;GO:0046483;GO:0016070;GO:0044238;GO:0016072;GO:0044237;GO:0043170;GO:0044085;GO:0006396;	nucleic acid metabolic process;cellular nitrogen compound metabolic process;nitrogen compound metabolic process;ncRNA metabolic process;cellular component organization or biogenesis;nucleobase-containing compound metabolic process;cellular macromolecule metabolic process;organic cyclic compound metabolic process;ribosome biogenesis;organic substance metabolic process;gene expression;rRNA processing;ribonucleoprotein complex biogenesis;ncRNA processing;cellular process;cellular aromatic compound metabolic process;biological_process;metabolic process;heterocycle metabolic process;RNA metabolic process;primary metabolic process;rRNA metabolic process;cellular metabolic process;macromolecule metabolic process;cellular component biogenesis;RNA processing;	5;4;3;6;2;4;4;4;5;3;5;6;4;7;2;4;1;2;4;5;3;7;3;4;3;6;	GO:0031974;GO:0005622;GO:0043227;GO:0005623;GO:0005730;GO:0005575;GO:0044422;GO:0043228;GO:0043231;GO:0043232;GO:0043233;GO:0031981;GO:0044464;GO:0043229;GO:0044446;GO:0070013;GO:0044428;GO:0043226;GO:0044424;GO:0005634;	membrane-enclosed lumen;intracellular;membrane-bounded organelle;cell;nucleolus;cellular_component;organelle part;non-membrane-bounded organelle;intracellular membrane-bounded organelle;intracellular non-membrane-bounded organelle;organelle lumen;nuclear lumen;cell part;intracellular organelle;intracellular organelle part;intracellular organelle lumen;nuclear part;organelle;intracellular part;nucleus;	2;3;3;2;5;1;2;3;4;4;3;5;2;3;3;4;4;2;3;5;	GO:0003674;GO:0005488;GO:0003676;GO:1901363;GO:0000166;GO:1901265;GO:0036094;GO:0097159;GO:0003723;	molecular_function;binding;nucleic acid binding;heterocyclic compound binding;nucleotide binding;nucleoside phosphate binding;small molecule binding;organic cyclic compound binding;RNA binding;	1;2;4;3;4;4;3;3;5;				IPR000504;	RNA recognition motif domain;	nucleus	At1g48920	75.9	K	[K] Transcription;
Sspon.03G0018310-1A	Sspon.03G0018310-1A	Up	0.476714228	0.523892741	1.915526843	0.7934198	0.503329159	0.398849877	2.129744578	0.928089809	0.704883071	0.626468598	2.148008648	0.851072647	1.0876	0.667007190458	2.40742	0.000137745885135	0.27206	0.000131961680707	0.6022	0.0111711860928													IPR016040;IPR008030;	NAD(P)-binding domain;NmrA-like domain;	cytosol	116620580	81.6	R	[R] General function prediction only	COG0702	Uncharacterized conserved protein YbjT, contains NAD(P)-binding and DUF2867 domains
Sspon.02G0011520-2B	Sspon.02G0011520-2B	Up	0.610164304	0.5390356	1.943001138	0.821683441	0.680864522	0.56275537	2.006968001	0.86976571	0.745474115	0.562235065	1.864037258	0.794015477	1.22384	0.035673002828	2.3392	1.89100720794e-05	0.35028	2.4648935498e-05	0.6695	0.000308700890446										K04043	map03018;map04212;map05152;	RNA degradation;Longevity regulating pathway - worm;Tuberculosis;	IPR029048;IPR018181;IPR029047;IPR012725;IPR013126;	Heat shock protein 70kD, C-terminal domain;Heat shock protein 70, conserved site;Heat shock protein 70kD, peptide-binding domain;Chaperone DnaK;Heat shock protein 70 family;	mitochondria	At5g09590	1059.0	O	[O] Posttranslational modification, protein turnover, chaperones;
Sspon.02G0013720-1P	Sspon.02G0013720-1P	Up	0.755902518	0.140816454	2.41371374	0.190984724	0.619967496	0.074449538	2.731289398	0.252071986	0.749633732	0.169519271	3.722476915	0.179174229	5.52387	0.000380861771067	14.25111	0.0022374659081	0.2397	0.00478385452721	0.6184	0.0934043457402	GO:0006641;GO:0006639;GO:0006638;GO:0019751;GO:0044255;GO:0044249;GO:0044237;GO:1901576;GO:0044710;GO:0044711;GO:0044262;GO:0071704;GO:0019400;GO:0044281;GO:0046463;GO:0046460;GO:0006629;GO:0045017;GO:0009987;GO:0009058;GO:0008150;GO:0008152;GO:0044723;GO:0046486;GO:0008610;GO:0044238;GO:0044699;GO:0005975;GO:0044763;GO:0019432;GO:0006066;GO:1901615;GO:0006071;	triglyceride metabolic process;acylglycerol metabolic process;neutral lipid metabolic process;polyol metabolic process;cellular lipid metabolic process;cellular biosynthetic process;cellular metabolic process;organic substance biosynthetic process;single-organism metabolic process;single-organism biosynthetic process;cellular carbohydrate metabolic process;organic substance metabolic process;alditol metabolic process;small molecule metabolic process;acylglycerol biosynthetic process;neutral lipid biosynthetic process;lipid metabolic process;glycerolipid biosynthetic process;cellular process;biosynthetic process;biological_process;metabolic process;single-organism carbohydrate metabolic process;glycerolipid metabolic process;lipid biosynthetic process;primary metabolic process;single-organism process;carbohydrate metabolic process;single-organism cellular process;triglyceride biosynthetic process;alcohol metabolic process;organic hydroxy compound metabolic process;glycerol metabolic process;	7;6;5;6;4;4;3;4;3;4;4;3;4;4;6;5;4;5;2;3;1;2;4;5;5;3;2;4;3;7;5;4;5;	GO:0005783;GO:0043229;GO:0043227;GO:0043226;GO:0031224;GO:0005737;GO:0005773;GO:0016021;GO:0016020;GO:0012505;GO:0043231;GO:0044464;GO:0005623;GO:0005622;GO:0005575;GO:0044444;GO:0044424;GO:0044425;	endoplasmic reticulum;intracellular organelle;membrane-bounded organelle;organelle;intrinsic component of membrane;cytoplasm;vacuole;integral component of membrane;membrane;endomembrane system;intracellular membrane-bounded organelle;cell part;cell;intracellular;cellular_component;cytoplasmic part;intracellular part;membrane part;	4;3;3;2;3;4;5;4;2;3;4;2;2;3;1;4;3;2;	GO:0046027;GO:0003674;GO:0008374;GO:0008080;GO:0016407;GO:0016740;GO:0016746;GO:0016747;GO:0016410;GO:0003824;	phospholipid:diacylglycerol acyltransferase activity;molecular_function;O-acyltransferase activity;N-acetyltransferase activity;acetyltransferase activity;transferase activity;transferase activity, transferring acyl groups;transferase activity, transferring acyl groups other than amino-acyl groups;N-acyltransferase activity;catalytic activity;	8;1;6;7;6;3;4;5;6;2;	K00679	map00561;	Glycerolipid metabolism;	IPR003386;IPR029058;	Lecithin:cholesterol/phospholipid:diacylglycerol acyltransferase;Alpha/Beta hydrolase fold;	mitochondria	At5g13640	949.0	I	[I] Lipid transport and metabolism;
Sspon.04G0016490-4D	Sspon.04G0016490-4D	Up	0.322260265	0.880607928	1.643765159	0.906990465	0.361301579	0.845935466	1.848290329	0.966835255	0.44737763	0.945051509	1.778582342	1.053002072	0.42332	0.00039850921718	1.8008	0.000443063041823	0.21457	4.01687370779e-05	0.9128	0.173045346761										K09250			IPR019844;IPR002059;IPR001878;IPR012340;IPR011129;	Cold-shock conserved site;Cold-shock protein, DNA-binding;Zinc finger, CCHC-type;Nucleic acid-binding, OB-fold;Cold shock domain;	nucleus	At4g36020	177.0	J	[J] Translation, ribosomal structure and biogenesis;
Sspon.03G0018310-1T	Sspon.03G0018310-1T	Up	0.476714228	0.523892741	1.915526843	0.7934198	0.503329159	0.398849877	2.129744578	0.928089809	0.704883071	0.626468598	2.148008648	0.851072647	1.0876	0.667007190458	2.40742	0.000137745885135	0.27206	0.000131961680707	0.6022	0.0111711860928										K23050			IPR016040;IPR008030;	NAD(P)-binding domain;NmrA-like domain;	cytosol	470170304	86.3	R	[R] General function prediction only	COG0702	Uncharacterized conserved protein YbjT, contains NAD(P)-binding and DUF2867 domains
Sspon.02G0013720-1A	Sspon.02G0013720-1A	Up	0.755902518	0.140816454	2.41371374	0.190984724	0.619967496	0.074449538	2.731289398	0.252071986	0.749633732	0.169519271	3.722476915	0.179174229	5.52387	0.000380861771067	14.25111	0.0022374659081	0.2397	0.00478385452721	0.6184	0.0934043457402													IPR003386;IPR029058;	Lecithin:cholesterol/phospholipid:diacylglycerol acyltransferase;Alpha/Beta hydrolase fold;	cytosol	At5g13640	822.0	I	[I] Lipid transport and metabolism;
Sspon.04G0005030-1A	Sspon.04G0005030-1A	Up	1.450612014	0.768467971	1.675724435	0.353079879	0.911689597	0.346426688	1.894169702	0.625316159	1.122420514	0.753178897	1.786482957	0.312431187	1.86541	0.0614422336717	4.14957	0.000314507870854	0.65057	0.020991334664	1.44719	0.31983216429										K22686			IPR009003;IPR001940;IPR025926;	Peptidase S1, PA clan;Peptidase S1C;PDZ-like domain;	cytosol	At3g03380	653.0	R	[R] General function prediction only;
Sspon.02G0028250-1A	Sspon.02G0028250-1A	Down	0.400029071	0.906527901	1.030544937	1.639222641	0.406936349	0.751218803	1.029812346	1.722982107	0.554047415	0.866479643	1.035742838	1.65645595	0.53918	0.00479764332856	0.61692	1.51289060509e-05	0.43959	0.000325665194424	0.50297	9.71244615049e-05										K00940	map00230;map00240;map01100;map01110;map01130;	Purine metabolism;Pyrimidine metabolism;Metabolic pathways;Biosynthesis of secondary metabolites;Biosynthesis of antibiotics;	IPR034907;IPR023005;IPR001564;	Nucleoside diphosphate kinase-like domain;Nucleoside diphosphate kinase, active site;Nucleoside diphosphate kinase;	chloroplast	At5g63310	251.0	F	[F] Nucleotide transport and metabolism;
Sspon.08G0015870-3D	Sspon.08G0015870-3D	Down	0.437899062	1.049025595	0.575523291	1.636291711	0.649144967	1.109863417	0.71106546	1.586197324	0.635111876	1.091832769	0.783396258	1.734648271	0.52978	0.00194875761566	0.41758	0.000211746549313	0.83197	0.273625309577	0.65577	0.000271605438529	GO:0044248;GO:0044237;GO:0043170;GO:0044267;GO:1901575;GO:0044265;GO:0044260;GO:0071704;GO:0006508;GO:0044238;GO:0009987;GO:0008150;GO:0030163;GO:0008152;GO:0044257;GO:0009056;GO:0009057;GO:0051603;GO:0019538;	cellular catabolic process;cellular metabolic process;macromolecule metabolic process;cellular protein metabolic process;organic substance catabolic process;cellular macromolecule catabolic process;cellular macromolecule metabolic process;organic substance metabolic process;proteolysis;primary metabolic process;cellular process;biological_process;protein catabolic process;metabolic process;cellular protein catabolic process;catabolic process;macromolecule catabolic process;proteolysis involved in cellular protein catabolic process;protein metabolic process;	4;3;4;5;4;5;4;3;5;3;2;1;5;2;6;3;5;6;4;	GO:0043229;GO:0043227;GO:0043226;GO:0005737;GO:0005839;GO:0005634;GO:0000502;GO:0043234;GO:0032991;GO:0043231;GO:0044464;GO:0005623;GO:0005622;GO:0005575;GO:0044424;	intracellular organelle;membrane-bounded organelle;organelle;cytoplasm;proteasome core complex;nucleus;proteasome complex;protein complex;macromolecular complex;intracellular membrane-bounded organelle;cell part;cell;intracellular;cellular_component;intracellular part;	3;3;2;4;4;5;4;3;2;4;2;2;3;1;3;	GO:0004175;GO:0003674;GO:0008233;GO:0070003;GO:0016787;GO:0003824;GO:0004298;GO:0070011;	endopeptidase activity;molecular_function;peptidase activity;threonine-type peptidase activity;hydrolase activity;catalytic activity;threonine-type endopeptidase activity;peptidase activity, acting on L-amino acid peptides;	6;1;4;6;3;2;7;5;	K02738	map03050;	Proteasome;	IPR023333;IPR001353;IPR029055;IPR035140;IPR016050;IPR000243;	Proteasome B-type subunit;Proteasome, subunit alpha/beta;Nucleophile aminohydrolases, N-terminal;Proteasome subunit beta 6;Proteasome beta-type subunit, conserved site;Peptidase T1A, proteasome beta-subunit;	chloroplast	At4g31300	387.0	O	[O] Posttranslational modification, protein turnover, chaperones;
Sspon.01G0032830-2B	Sspon.01G0032830-2B	Up	0.380765878	0.277079986	2.164440599	0.567219425	0.451860924	0.459970112	2.648487874	0.576099082	0.397273181	0.284996557	3.005022496	0.786783885	1.20337	0.336119029972	4.05054	0.0015090568612	0.15732	0.000850864161661	0.52953	0.0315832988512										K00799	map00480;map00980;map00982;map05204;	Glutathione metabolism;Metabolism of xenobiotics by cytochrome P450;Drug metabolism - cytochrome P450;Chemical carcinogenesis;	IPR012336;IPR004045;IPR004046;IPR010987;IPR034347;	Thioredoxin-like fold;Glutathione S-transferase, N-terminal;Glutathione S-transferase, C-terminal;Glutathione S-transferase, C-terminal-like;Glutathione S-transferases Phi, C-terminal;	cytosol	At3g62760	194.0	O	[O] Posttranslational modification, protein turnover, chaperones;
Sspon.02G0006030-3C	Sspon.02G0006030-3C	Up	0.328554913	1.339814973	1.455334621	0.99765323	0.377349986	1.059373727	1.53582573	0.703807446	0.344024964	1.537422776	1.414130839	0.906706794	0.26671	0.00231233478255	1.68904	0.00309960508777	0.23833	8.38076547361e-06	1.50934	0.0537587351906	GO:0080090;GO:0019222;GO:1901362;GO:0071840;GO:0010605;GO:0040029;GO:0016458;GO:0048519;GO:0060255;GO:2001141;GO:0046483;GO:0019438;GO:0009892;GO:0009890;GO:0010629;GO:0006807;GO:0050789;GO:0097659;GO:1901576;GO:0044260;GO:0016043;GO:0065007;GO:1901360;GO:0018130;GO:0009889;GO:0050794;GO:0008150;GO:0008152;GO:0034654;GO:0016070;GO:0044271;GO:0006355;GO:0010556;GO:0006351;GO:0010558;GO:0032774;GO:0044249;GO:0034641;GO:0034645;GO:0044699;GO:0006139;GO:0006342;GO:0031327;GO:0009987;GO:0006725;GO:1903506;GO:1903507;GO:0045892;GO:0051253;GO:0051252;GO:0043170;GO:0043933;GO:0031326;GO:0031324;GO:0031323;GO:0090304;GO:0006325;GO:2000112;GO:2000113;GO:0071704;GO:0010467;GO:0045814;GO:0010468;GO:0045934;GO:0019219;GO:1902679;GO:0009058;GO:0009059;GO:0044763;GO:0051171;GO:0051172;GO:0006996;GO:0044238;GO:0051276;GO:0044237;GO:0048523;	regulation of primary metabolic process;regulation of metabolic process;organic cyclic compound biosynthetic process;cellular component organization or biogenesis;negative regulation of macromolecule metabolic process;regulation of gene expression, epigenetic;gene silencing;negative regulation of biological process;regulation of macromolecule metabolic process;regulation of RNA biosynthetic process;heterocycle metabolic process;aromatic compound biosynthetic process;negative regulation of metabolic process;negative regulation of biosynthetic process;negative regulation of gene expression;nitrogen compound metabolic process;regulation of biological process;nucleic acid-templated transcription;organic substance biosynthetic process;cellular macromolecule metabolic process;cellular component organization;biological regulation;organic cyclic compound metabolic process;heterocycle biosynthetic process;regulation of biosynthetic process;regulation of cellular process;biological_process;metabolic process;nucleobase-containing compound biosynthetic process;RNA metabolic process;cellular nitrogen compound biosynthetic process;regulation of transcription, DNA-templated;regulation of macromolecule biosynthetic process;transcription, DNA-templated;negative regulation of macromolecule biosynthetic process;RNA biosynthetic process;cellular biosynthetic process;cellular nitrogen compound metabolic process;cellular macromolecule biosynthetic process;single-organism process;nucleobase-containing compound metabolic process;chromatin silencing;negative regulation of cellular biosynthetic process;cellular process;cellular aromatic compound metabolic process;regulation of nucleic acid-templated transcription;negative regulation of nucleic acid-templated transcription;negative regulation of transcription, DNA-templated;negative regulation of RNA metabolic process;regulation of RNA metabolic process;macromolecule metabolic process;macromolecular complex subunit organization;regulation of cellular biosynthetic process;negative regulation of cellular metabolic process;regulation of cellular metabolic process;nucleic acid metabolic process;chromatin organization;regulation of cellular macromolecule biosynthetic process;negative regulation of cellular macromolecule biosynthetic process;organic substance metabolic process;gene expression;negative regulation of gene expression, epigenetic;regulation of gene expression;negative regulation of nucleobase-containing compound metabolic process;regulation of nucleobase-containing compound metabolic process;negative regulation of RNA biosynthetic process;biosynthetic process;macromolecule biosynthetic process;single-organism cellular process;regulation of nitrogen compound metabolic process;negative regulation of nitrogen compound metabolic process;organelle organization;primary metabolic process;chromosome organization;cellular metabolic process;negative regulation of cellular process;	4;3;5;2;4;6;4;2;4;6;4;5;3;4;5;3;2;7;4;4;3;2;4;5;4;3;1;2;5;5;5;6;5;6;5;6;4;4;5;2;4;5;5;2;4;7;7;6;5;5;4;4;5;4;4;5;5;6;6;3;5;6;5;5;5;6;3;5;3;4;4;4;3;5;3;3;	GO:0031974;GO:0031981;GO:0000790;GO:0043234;GO:0043231;GO:0043232;GO:0043233;GO:0044428;GO:0044424;GO:0044427;GO:0044422;GO:0000785;GO:0000228;GO:0005622;GO:0043227;GO:0044446;GO:0044815;GO:0000786;GO:0044454;GO:0005634;GO:0044464;GO:0043229;GO:0005623;GO:0043228;GO:0043226;GO:0005694;GO:0032991;GO:0032993;GO:0005575;GO:0070013;	membrane-enclosed lumen;nuclear lumen;nuclear chromatin;protein complex;intracellular membrane-bounded organelle;intracellular non-membrane-bounded organelle;organelle lumen;nuclear part;intracellular part;chromosomal part;organelle part;chromatin;nuclear chromosome;intracellular;membrane-bounded organelle;intracellular organelle part;DNA packaging complex;nucleosome;nuclear chromosome part;nucleus;cell part;intracellular organelle;cell;non-membrane-bounded organelle;organelle;chromosome;macromolecular complex;protein-DNA complex;cellular_component;intracellular organelle lumen;	2;5;4;3;4;4;3;4;3;4;2;3;5;3;3;3;4;4;5;5;2;3;2;3;2;5;2;3;1;4;	GO:1901363;GO:0005488;GO:0003676;GO:0003677;GO:0097159;GO:0003674;	heterocyclic compound binding;binding;nucleic acid binding;DNA binding;organic cyclic compound binding;molecular_function;	3;2;4;5;3;1;	K11251	map05034;map05322;	Alcoholism;Systemic lupus erythematosus;	IPR032458;IPR002119;IPR032454;IPR007125;IPR009072;	Histone H2A conserved site;Histone H2A;Histone H2A, C-terminal domain;Histone H2A/H2B/H3;Histone-fold;	nucleus	At4g27230	231.0	B	[B] Chromatin structure and dynamics;
Sspon.02G0003710-3C	Sspon.02G0003710-3C	Up	0.673013141	0.441245463	2.385119726	0.572219661	0.615467449	0.164842358	2.568058712	0.626882167	0.577564514	0.336624596	2.381578971	0.657383239	1.97944	0.0225219021167	3.95088	1.04138232506e-05	0.25441	1.12048245876e-05	0.50779	0.0225233947095	GO:0030243;GO:0030244;GO:0044249;GO:0006807;GO:0044237;GO:0034645;GO:0016051;GO:0071840;GO:0016043;GO:1901576;GO:0044264;GO:0044711;GO:0044262;GO:0044260;GO:0051274;GO:0051273;GO:0033692;GO:0071554;GO:0071704;GO:0044699;GO:0006073;GO:0045229;GO:0046483;GO:0071669;GO:0043170;GO:0033356;GO:0006139;GO:0009225;GO:0006725;GO:0009987;GO:0000271;GO:0044710;GO:0009058;GO:0009059;GO:0008150;GO:0008152;GO:0044723;GO:0044042;GO:0044238;GO:0009832;GO:0042546;GO:0005975;GO:0034637;GO:0005976;GO:0034641;GO:0044763;GO:0044085;GO:0071555;GO:0009250;GO:1901360;GO:1901135;	cellulose metabolic process;cellulose biosynthetic process;cellular biosynthetic process;nitrogen compound metabolic process;cellular metabolic process;cellular macromolecule biosynthetic process;carbohydrate biosynthetic process;cellular component organization or biogenesis;cellular component organization;organic substance biosynthetic process;cellular polysaccharide metabolic process;single-organism biosynthetic process;cellular carbohydrate metabolic process;cellular macromolecule metabolic process;beta-glucan biosynthetic process;beta-glucan metabolic process;cellular polysaccharide biosynthetic process;cell wall organization or biogenesis;organic substance metabolic process;single-organism process;cellular glucan metabolic process;external encapsulating structure organization;heterocycle metabolic process;plant-type cell wall organization or biogenesis;macromolecule metabolic process;UDP-L-arabinose metabolic process;nucleobase-containing compound metabolic process;nucleotide-sugar metabolic process;cellular aromatic compound metabolic process;cellular process;polysaccharide biosynthetic process;single-organism metabolic process;biosynthetic process;macromolecule biosynthetic process;biological_process;metabolic process;single-organism carbohydrate metabolic process;glucan metabolic process;primary metabolic process;plant-type cell wall biogenesis;cell wall biogenesis;carbohydrate metabolic process;cellular carbohydrate biosynthetic process;polysaccharide metabolic process;cellular nitrogen compound metabolic process;single-organism cellular process;cellular component biogenesis;cell wall organization;glucan biosynthetic process;organic cyclic compound metabolic process;carbohydrate derivative metabolic process;	8;8;4;3;3;5;5;2;3;4;5;4;4;4;7;7;5;3;3;2;6;4;4;4;4;6;4;5;4;2;6;3;3;5;1;2;4;6;3;5;4;4;4;5;4;3;3;4;6;4;4;	GO:0005911;GO:0043229;GO:0043227;GO:0043226;GO:0005737;GO:0016020;GO:0005794;GO:0030054;GO:0055044;GO:0012505;GO:0009506;GO:0043231;GO:0005829;GO:0044464;GO:0005623;GO:0005622;GO:0005575;GO:0044444;GO:0044424;	cell-cell junction;intracellular organelle;membrane-bounded organelle;organelle;cytoplasm;membrane;Golgi apparatus;cell junction;symplast;endomembrane system;plasmodesma;intracellular membrane-bounded organelle;cytosol;cell part;cell;intracellular;cellular_component;cytoplasmic part;intracellular part;	3;3;3;2;4;2;4;2;2;3;3;4;5;2;2;3;1;4;3;	GO:0052691;GO:0003674;GO:0016866;GO:0003824;GO:0016853;	UDP-arabinopyranose mutase activity;molecular_function;intramolecular transferase activity;catalytic activity;isomerase activity;	5;1;4;2;3;				IPR004901;	Reversibly glycosylated polypeptide family;	cytosol	397773959	80.5	M	[M] Cell wall/membrane/envelope biogenesis	COG0463	Glycosyltransferase involved in cell wall bisynthesis
Sspon.03G0020230-1A	Sspon.03G0020230-1A	Down	1.356491072	0.63108009	0.212926739	1.708819643	1.189504363	0.706516992	0.11724007	2.269190674	1.38683965	0.800065703	0.141875259	1.479449745	1.83978	0.00158538800432	0.08649	0.00215446568326	8.33154	6.96615813475e-05	0.3917	0.00989150845698													IPR000270;	PB1 domain;	nucleus
Sspon.05G0001250-1A	Sspon.05G0001250-1A	Up	0.339712907	1.165045071	1.574417455	0.896392581	0.322424718	1.106652724	1.561361892	0.882830295	0.478137645	1.325437731	1.476023816	0.871563165	0.317	0.000561876651887	1.73979	3.25773269709e-05	0.24725	3.75950102567e-05	1.35701	0.00868494684692	GO:0019752;GO:0016053;GO:0044248;GO:0044249;GO:0044281;GO:0044282;GO:0044283;GO:0009438;GO:0072330;GO:0044699;GO:0044712;GO:1901576;GO:0044710;GO:0008150;GO:0071704;GO:0046185;GO:0061727;GO:0009987;GO:1901575;GO:0032787;GO:0009058;GO:0044711;GO:0051596;GO:0008152;GO:0043436;GO:0009056;GO:0006081;GO:0042180;GO:0006082;GO:0042182;GO:0046394;GO:0006089;GO:0044237;GO:1901617;GO:0019249;GO:0044763;GO:0019243;GO:1901615;	carboxylic acid metabolic process;organic acid biosynthetic process;cellular catabolic process;cellular biosynthetic process;small molecule metabolic process;small molecule catabolic process;small molecule biosynthetic process;methylglyoxal metabolic process;monocarboxylic acid biosynthetic process;single-organism process;single-organism catabolic process;organic substance biosynthetic process;single-organism metabolic process;biological_process;organic substance metabolic process;aldehyde catabolic process;methylglyoxal catabolic process to lactate;cellular process;organic substance catabolic process;monocarboxylic acid metabolic process;biosynthetic process;single-organism biosynthetic process;methylglyoxal catabolic process;metabolic process;oxoacid metabolic process;catabolic process;cellular aldehyde metabolic process;cellular ketone metabolic process;organic acid metabolic process;ketone catabolic process;carboxylic acid biosynthetic process;lactate metabolic process;cellular metabolic process;organic hydroxy compound biosynthetic process;lactate biosynthetic process;single-organism cellular process;methylglyoxal catabolic process to D-lactate via S-lactoyl-glutathione;organic hydroxy compound metabolic process;	6;5;4;4;4;5;5;5;7;2;4;4;3;1;3;5;6;2;4;7;3;4;6;2;5;3;4;4;4;5;6;5;3;5;6;3;7;4;				GO:0016798;GO:0003674;GO:0016846;GO:0016829;GO:0004462;GO:0016787;GO:0003824;GO:0016835;GO:0016836;GO:0019172;	hydrolase activity, acting on glycosyl bonds;molecular_function;carbon-sulfur lyase activity;lyase activity;lactoylglutathione lyase activity;hydrolase activity;catalytic activity;carbon-oxygen lyase activity;hydro-lyase activity;glyoxalase III activity;	4;1;4;3;5;3;2;4;5;6;	K18881	map00620;map01120;	Pyruvate metabolism;Microbial metabolism in diverse environments;	IPR006286;IPR002818;IPR029062;	Peptidase C56, PfpI;DJ-1/PfpI;Class I glutamine amidotransferase-like;	cytosol	At3g02720	627.0	RV	[R] General function prediction only;[V] Defense mechanisms;
Sspon.08G0002450-1A	Sspon.08G0002450-1A	Up	0.312343892	0.603178644	1.788344974	0.969724931	0.295193853	0.672446983	1.905245239	1.005265921	0.456782856	0.809042748	1.931749845	1.250680115	0.51055	0.012739528642	1.74393	0.00126037708765	0.1892	2.31151996986e-05	0.64627	0.0237354382767										K17506			IPR000222;IPR001932;IPR015655;	PPM-type phosphatase, divalent cation binding;PPM-type phosphatase domain;Protein phosphatase 2C family;	cytosol	At5g24940	443.0	T	[T] Signal transduction mechanisms;
Sspon.03G0025980-2C	Sspon.03G0025980-2C	Up	0.169313143	1.099680031	1.768461426	1.06155974	0.127992016	1.069768779	1.630218459	0.89437129	0.355858368	1.168635954	1.67436791	0.979772883	0.19567	0.000296919089866	1.72805	0.00035236727757	0.12875	5.39532203614e-05	1.13706	0.0763180878005										K00430	map00940;map01100;map01110;	Phenylpropanoid biosynthesis;Metabolic pathways;Biosynthesis of secondary metabolites;	IPR019794;IPR002016;IPR000823;IPR019793;IPR010255;IPR033905;	Peroxidase, active site;Haem peroxidase, plant/fungal/bacterial;Plant peroxidase;Peroxidases heam-ligand binding site;Haem peroxidase;Secretory peroxidase;	chloroplast	At1g71695	403.0	R	[R] General function prediction only;
Sspon.08G0002450-1P	Sspon.08G0002450-1P	Up	0.312343892	0.603178644	1.788344974	0.969724931	0.295193853	0.672446983	1.905245239	1.005265921	0.456782856	0.809042748	1.931749845	1.250680115	0.51055	0.012739528642	1.74393	0.00126037708765	0.1892	2.31151996986e-05	0.64627	0.0237354382767										K17506			IPR000222;IPR001932;IPR015655;	PPM-type phosphatase, divalent cation binding;PPM-type phosphatase domain;Protein phosphatase 2C family;	cytosol	At5g24940	456.0	T	[T] Signal transduction mechanisms;
Sspon.02G0013930-2B	Sspon.02G0013930-2B	Up	0.610164304	0.5390356	1.943001138	0.821683441	0.680864522	0.56275537	2.006968001	0.86976571	0.745474115	0.562235065	1.864037258	0.794015477	1.22384	0.035673002828	2.3392	1.89100720794e-05	0.35028	2.4648935498e-05	0.6695	0.000308700890446										K04043	map03018;map04212;map05152;	RNA degradation;Longevity regulating pathway - worm;Tuberculosis;	IPR029048;IPR018181;IPR029047;IPR012725;IPR013126;	Heat shock protein 70kD, C-terminal domain;Heat shock protein 70, conserved site;Heat shock protein 70kD, peptide-binding domain;Chaperone DnaK;Heat shock protein 70 family;	chloroplast	At5g09590	1105.0	O	[O] Posttranslational modification, protein turnover, chaperones;
Sspon.02G0035080-2D	Sspon.02G0035080-2D	Down	0.775823107	1.633177035	0.431539761	1.221681974	0.770138484	1.479231278	0.445372345	1.264239833	0.747348776	1.566805212	0.430208227	1.234433968	0.49011	6.24725292565e-05	0.35134	4.76441949241e-07	1.75448	5.02497042963e-06	1.25773	0.00231497021208	GO:0008104;GO:0019220;GO:0080090;GO:0019222;GO:0006470;GO:0043603;GO:0045038;GO:0061024;GO:0044281;GO:0051641;GO:0051656;GO:1901362;GO:0015979;GO:0071840;GO:0045037;GO:0044710;GO:0044711;GO:0010604;GO:0043207;GO:0070727;GO:0010608;GO:0043043;GO:0071310;GO:0016311;GO:0022900;GO:0048518;GO:0033036;GO:0034470;GO:0043604;GO:0060255;GO:0006605;GO:0045184;GO:0072657;GO:0023052;GO:0051667;GO:0043436;GO:1901564;GO:0046486;GO:0051707;GO:0010033;GO:0055114;GO:0009767;GO:0044700;GO:0009607;GO:0009605;GO:0019538;GO:0071322;GO:0009756;GO:0046483;GO:0051254;GO:0019637;GO:0007165;GO:0022607;GO:0070887;GO:0009891;GO:0006612;GO:0031323;GO:1902589;GO:0006807;GO:0010628;GO:0034660;GO:0043170;GO:0097659;GO:1901576;GO:0044260;GO:0006886;GO:0042254;GO:0016043;GO:0065003;GO:0065002;GO:0065007;GO:0044699;GO:0044267;GO:1901566;GO:0007186;GO:0018130;GO:0034613;GO:0006629;GO:0006810;GO:0009889;GO:0051716;GO:0050794;GO:0006952;GO:0006950;GO:0008150;GO:0008152;GO:0019438;GO:0034654;GO:0035303;GO:0051234;GO:0090407;GO:0035304;GO:0016070;GO:0016072;GO:0044271;GO:0046907;GO:0008654;GO:0043412;GO:0050896;GO:0006355;GO:0036211;GO:0006351;GO:0044802;GO:0006518;GO:0009617;GO:0032774;GO:0070271;GO:0051173;GO:0009658;GO:0044249;GO:0034641;GO:0034645;GO:0042221;GO:0051644;GO:0009657;GO:0006139;GO:0071806;GO:0010557;GO:0072596;GO:0051246;GO:0044765;GO:0051640;GO:0045017;GO:0022613;GO:0009893;GO:0006720;GO:1903508;GO:1901700;GO:0006644;GO:0072598;GO:1901701;GO:0072594;GO:2001141;GO:0009987;GO:0006725;GO:1903506;GO:0034248;GO:0006364;GO:0042742;GO:0098542;GO:0045893;GO:0044255;GO:0055085;GO:0044743;GO:0010207;GO:0032268;GO:0006081;GO:0006082;GO:1901135;GO:0051252;GO:1902680;GO:0046490;GO:0033365;GO:0046474;GO:1901360;GO:0046471;GO:0042793;GO:0006655;GO:0006650;GO:0031328;GO:0043933;GO:0031326;GO:0031325;GO:0019750;GO:0019752;GO:0090304;GO:0019288;GO:0034622;GO:0006091;GO:0006090;GO:0071822;GO:0009773;GO:0019684;GO:0019682;GO:0008299;GO:0050789;GO:0071704;GO:0010467;GO:0010556;GO:0010182;GO:0009902;GO:0071702;GO:0051704;GO:0010468;GO:0017038;GO:0045935;GO:0019219;GO:0006461;GO:0006464;GO:0051174;GO:0006417;GO:0009058;GO:0009059;GO:0044763;GO:0051171;GO:0051649;GO:2000112;GO:0007154;GO:0045036;GO:0032787;GO:0043623;GO:0051179;GO:1902578;GO:0008610;GO:0006996;GO:0044238;GO:0009743;GO:0031399;GO:0090150;GO:0044237;GO:0006412;GO:0006796;GO:0044085;GO:0006793;GO:0015031;GO:1902582;GO:0009240;GO:1902580;GO:0006396;GO:0048522;	protein localization;regulation of phosphate metabolic process;regulation of primary metabolic process;regulation of metabolic process;protein dephosphorylation;cellular amide metabolic process;protein import into chloroplast thylakoid membrane;membrane organization;small molecule metabolic process;cellular localization;establishment of organelle localization;organic cyclic compound biosynthetic process;photosynthesis;cellular component organization or biogenesis;protein import into chloroplast stroma;single-organism metabolic process;single-organism biosynthetic process;positive regulation of macromolecule metabolic process;response to external biotic stimulus;cellular macromolecule localization;posttranscriptional regulation of gene expression;peptide biosynthetic process;cellular response to organic substance;dephosphorylation;electron transport chain;positive regulation of biological process;macromolecule localization;ncRNA processing;amide biosynthetic process;regulation of macromolecule metabolic process;protein targeting;establishment of protein localization;protein localization to membrane;signaling;establishment of plastid localization;oxoacid metabolic process;organonitrogen compound metabolic process;glycerolipid metabolic process;response to other organism;response to organic substance;oxidation-reduction process;photosynthetic electron transport chain;single organism signaling;response to biotic stimulus;response to external stimulus;protein metabolic process;cellular response to carbohydrate stimulus;carbohydrate mediated signaling;heterocycle metabolic process;positive regulation of RNA metabolic process;organophosphate metabolic process;signal transduction;cellular component assembly;cellular response to chemical stimulus;positive regulation of biosynthetic process;protein targeting to membrane;regulation of cellular metabolic process;single-organism organelle organization;nitrogen compound metabolic process;positive regulation of gene expression;ncRNA metabolic process;macromolecule metabolic process;nucleic acid-templated transcription;organic substance biosynthetic process;cellular macromolecule metabolic process;intracellular protein transport;ribosome biogenesis;cellular component organization;macromolecular complex assembly;intracellular protein transmembrane transport;biological regulation;single-organism process;cellular protein metabolic process;organonitrogen compound biosynthetic process;G-protein coupled receptor signaling pathway;heterocycle biosynthetic process;cellular protein localization;lipid metabolic process;transport;regulation of biosynthetic process;cellular response to stimulus;regulation of cellular process;defense response;response to stress;biological_process;metabolic process;aromatic compound biosynthetic process;nucleobase-containing compound biosynthetic process;regulation of dephosphorylation;establishment of localization;organophosphate biosynthetic process;regulation of protein dephosphorylation;RNA metabolic process;rRNA metabolic process;cellular nitrogen compound biosynthetic process;intracellular transport;phospholipid biosynthetic process;macromolecule modification;response to stimulus;regulation of transcription, DNA-templated;protein modification process;transcription, DNA-templated;single-organism membrane organization;peptide metabolic process;response to bacterium;RNA biosynthetic process;protein complex biogenesis;positive regulation of nitrogen compound metabolic process;chloroplast organization;cellular biosynthetic process;cellular nitrogen compound metabolic process;cellular macromolecule biosynthetic process;response to chemical;plastid localization;plastid organization;nucleobase-containing compound metabolic process;protein transmembrane transport;positive regulation of macromolecule biosynthetic process;establishment of protein localization to chloroplast;regulation of protein metabolic process;single-organism transport;organelle localization;glycerolipid biosynthetic process;ribonucleoprotein complex biogenesis;positive regulation of metabolic process;isoprenoid metabolic process;positive regulation of nucleic acid-templated transcription;response to oxygen-containing compound;phospholipid metabolic process;protein localization to chloroplast;cellular response to oxygen-containing compound;establishment of protein localization to organelle;regulation of RNA biosynthetic process;cellular process;cellular aromatic compound metabolic process;regulation of nucleic acid-templated transcription;regulation of cellular amide metabolic process;rRNA processing;defense response to bacterium;defense response to other organism;positive regulation of transcription, DNA-templated;cellular lipid metabolic process;transmembrane transport;intracellular protein transmembrane import;photosystem II assembly;regulation of cellular protein metabolic process;cellular aldehyde metabolic process;organic acid metabolic process;carbohydrate derivative metabolic process;regulation of RNA metabolic process;positive regulation of RNA biosynthetic process;isopentenyl diphosphate metabolic process;protein localization to organelle;glycerophospholipid biosynthetic process;organic cyclic compound metabolic process;phosphatidylglycerol metabolic process;transcription from plastid promoter;phosphatidylglycerol biosynthetic process;glycerophospholipid metabolic process;positive regulation of cellular biosynthetic process;macromolecular complex subunit organization;regulation of cellular biosynthetic process;positive regulation of cellular metabolic process;chloroplast localization;carboxylic acid metabolic process;nucleic acid metabolic process;isopentenyl diphosphate biosynthetic process, methylerythritol 4-phosphate pathway;cellular macromolecular complex assembly;generation of precursor metabolites and energy;pyruvate metabolic process;protein complex subunit organization;photosynthetic electron transport in photosystem I;photosynthesis, light reaction;glyceraldehyde-3-phosphate metabolic process;isoprenoid biosynthetic process;regulation of biological process;organic substance metabolic process;gene expression;regulation of macromolecule biosynthetic process;sugar mediated signaling pathway;chloroplast relocation;organic substance transport;multi-organism process;regulation of gene expression;protein import;positive regulation of nucleobase-containing compound metabolic process;regulation of nucleobase-containing compound metabolic process;protein complex assembly;cellular protein modification process;regulation of phosphorus metabolic process;regulation of translation;biosynthetic process;macromolecule biosynthetic process;single-organism cellular process;regulation of nitrogen compound metabolic process;establishment of localization in cell;regulation of cellular macromolecule biosynthetic process;cell communication;protein targeting to chloroplast;monocarboxylic acid metabolic process;cellular protein complex assembly;localization;single-organism localization;lipid biosynthetic process;organelle organization;primary metabolic process;response to carbohydrate;regulation of protein modification process;establishment of protein localization to membrane;cellular metabolic process;translation;phosphate-containing compound metabolic process;cellular component biogenesis;phosphorus metabolic process;protein transport;single-organism intracellular transport;isopentenyl diphosphate biosynthetic process;single-organism cellular localization;RNA processing;positive regulation of cellular process;	4;6;4;3;7;5;6;4;4;3;4;5;4;2;6;3;4;4;4;4;6;6;5;6;4;2;3;7;6;4;6;4;5;2;5;5;4;5;3;4;4;5;3;3;3;4;6;5;4;5;4;4;4;4;4;6;4;4;3;5;6;4;7;4;4;6;5;3;5;6;2;2;5;5;5;5;5;4;4;4;3;3;4;3;1;2;5;5;7;3;5;7;5;7;5;5;5;5;2;6;5;6;4;5;4;6;4;4;6;4;4;5;3;5;5;4;5;5;6;5;4;4;5;4;3;5;7;4;5;7;5;5;6;2;4;7;5;6;5;4;6;4;4;6;6;5;4;4;4;5;6;6;6;6;4;7;5;7;6;5;4;5;4;6;6;5;6;6;4;8;5;6;5;5;5;2;3;5;5;6;6;5;2;5;5;5;5;5;6;5;6;3;5;3;4;4;6;4;5;7;6;2;3;5;4;3;5;6;5;3;6;5;3;4;5;5;6;4;6;3;	GO:0034357;GO:0031976;GO:0031975;GO:0016021;GO:0016020;GO:0044436;GO:0031969;GO:0031968;GO:0098588;GO:0031967;GO:0043231;GO:0044425;GO:0044422;GO:0044464;GO:0043229;GO:0005623;GO:0043227;GO:0043226;GO:0009579;GO:0009570;GO:0044435;GO:0044434;GO:0044424;GO:0031984;GO:0009707;GO:0044446;GO:0044444;GO:0010319;GO:0055035;GO:0042170;GO:0031224;GO:0005737;GO:0031090;GO:0009507;GO:0042651;GO:0009526;GO:0009527;GO:0019866;GO:0019867;GO:0009528;GO:0005622;GO:0009535;GO:0009534;GO:0009536;GO:0009532;GO:0009941;GO:0005575;GO:0098805;	photosynthetic membrane;plastid thylakoid;envelope;integral component of membrane;membrane;thylakoid part;chloroplast membrane;organelle outer membrane;bounding membrane of organelle;organelle envelope;intracellular membrane-bounded organelle;membrane part;organelle part;cell part;intracellular organelle;cell;membrane-bounded organelle;organelle;thylakoid;chloroplast stroma;plastid part;chloroplast part;intracellular part;organelle subcompartment;chloroplast outer membrane;intracellular organelle part;cytoplasmic part;stromule;plastid thylakoid membrane;plastid membrane;intrinsic component of membrane;cytoplasm;organelle membrane;chloroplast;thylakoid membrane;plastid envelope;plastid outer membrane;organelle inner membrane;outer membrane;plastid inner membrane;intracellular;chloroplast thylakoid membrane;chloroplast thylakoid;plastid;plastid stroma;chloroplast envelope;cellular_component;whole membrane;	3;5;3;4;2;4;5;4;4;4;4;2;2;2;3;2;3;2;4;6;4;5;3;4;6;3;4;5;5;4;3;4;3;6;4;5;5;4;3;5;3;6;6;5;5;6;1;3;							IPR017499;IPR011991;	Protein Thf1;Winged helix-turn-helix DNA-binding domain;	chloroplast
Sspon.08G0005280-1P	Sspon.08G0005280-1P	Down	1.13450672	1.030018753	0.24043309	1.512860235	1.219149358	1.006758181	0.1476031	1.627317019	1.222933817	1.132660643	0.109703135	1.616055948	1.12846	0.0482138071843	0.10465	1.17624383945e-05	7.18567	2.92120728466e-05	0.66638	0.000571676427507										K12741	map03040;	Spliceosome;	IPR034155;IPR000504;	HRP1, RNA recognition motif 2;RNA recognition motif domain;	nucleus	At1g17640	228.0	R	[R] General function prediction only;
Sspon.06G0020740-3D	Sspon.06G0020740-3D	Up	0.887722704	1.502212336	1.102045153	0.537693305	0.774831932	1.534022371	1.052570433	0.578854232	0.801949519	1.518006843	1.24569186	0.464399311	0.54114	3.86440578762e-05	2.1508	0.000820455142131	0.72479	0.00970568761128	2.88071	8.9510882339e-06				GO:0005737;GO:0009536;GO:0043231;GO:0044464;GO:0044444;GO:0005623;GO:0005622;GO:0005575;GO:0043229;GO:0009842;GO:0044424;GO:0043227;GO:0043226;	cytoplasm;plastid;intracellular membrane-bounded organelle;cell part;cytoplasmic part;cell;intracellular;cellular_component;intracellular organelle;cyanelle;intracellular part;membrane-bounded organelle;organelle;	4;5;4;2;4;2;3;1;3;6;3;3;2;	GO:0003824;GO:0003674;GO:0016491;	catalytic activity;molecular_function;oxidoreductase activity;	2;1;3;				IPR016040;IPR008030;	NAD(P)-binding domain;NmrA-like domain;	chloroplast	At4g35250	608.0	G	[G] Carbohydrate transport and metabolism;
Sspon.07G0020090-2B	Sspon.07G0020090-2B	Up	0.816950996	0.992525167	1.503158591	0.44636557	0.807682845	1.075834383	1.581625458	0.5675961	0.911090409	1.090309359	1.640879138	0.565981984	0.80278	0.00987693921913	2.99103	4.99242286148e-05	0.53659	0.000147026824432	1.99923	0.000475295434641													IPR016123;IPR002683;	Mog1/PsbP, alpha/beta/alpha sandwich;PsbP family;	chloroplast
Sspon.04G0017470-1A	Sspon.04G0017470-1A	Down	0.650929605	1.148867981	0.807631757	1.3854112	0.76832971	0.919353025	0.941281205	1.423532499	0.705187795	0.982101357	0.856098658	1.411275208	0.69647	0.0156275558118	0.61727	0.000187727044891	0.81552	0.0363548229774	0.72279	0.00493131581729										K04078			IPR017416;IPR018369;IPR011032;IPR020818;	Chaperonin Cpn20;Chaperonin GroES, conserved site;GroES-like;GroES chaperonin family;	chloroplast	At5g20720	313.0	O	[O] Posttranslational modification, protein turnover, chaperones;
Sspon.03G0020430-2B	Sspon.03G0020430-2B	Down	0.448738279	0.948255654	0.606729178	1.746966354	0.559156095	0.754722835	0.648786542	2.085976282	0.754688362	0.970008274	0.594904854	1.881067292	0.65941	0.0543993533755	0.32384	0.000208950464298	0.95253	0.763590143622	0.4678	0.00107566478356													IPR020861;IPR013785;IPR000652;IPR022896;	Triosephosphate isomerase, active site;Aldolase-type TIM barrel;Triosephosphate isomerase;Triosephosphate isomerase, bacterial/eukaryotic;	cytosol	At3g55440	373.0	G	[G] Carbohydrate transport and metabolism;
Sspon.05G0019400-2P	Sspon.05G0019400-2P	Down	0.399779462	0.882152625	0.710795919	1.740089296	0.462971571	0.854967334	0.881503984	1.617135671	0.689938487	1.258768374	0.998345964	1.503551313	0.51827	0.0377162479765	0.53297	0.00217460321644	0.59934	0.0463709845171	0.61634	0.0134205644257													IPR004125;IPR000897;IPR013822;IPR027417;	Signal recognition particle, SRP54 subunit, M-domain;Signal recognition particle, SRP54 subunit, GTPase domain;Signal recognition particle, SRP54 subunit, helical bundle;P-loop containing nucleoside triphosphate hydrolase;	cytosol	At5g03940	595.0	U	[U] Intracellular trafficking, secretion, and vesicular transport;
Sspon.01G0047060-3D	Sspon.01G0047060-3D	Up	0.856393789	0.765059751	1.348061133	0.878038371	0.913279408	0.715124787	1.500792618	0.930838956	0.920778798	0.759938216	1.433541988	0.978152183	1.20103	0.00433423099572	1.53654	0.000702723556853	0.62826	0.000400989873049	0.80377	0.00523198457121	GO:0006457;GO:0009314;GO:0000302;GO:0009416;GO:0042221;GO:0051716;GO:0010035;GO:0006979;GO:0009987;GO:0006950;GO:0008150;GO:0009266;GO:0009408;GO:0009644;GO:0009642;GO:1901700;GO:0009628;GO:0042542;GO:0050896;GO:0033554;GO:0034976;	protein folding;response to radiation;response to reactive oxygen species;response to light stimulus;response to chemical;cellular response to stimulus;response to inorganic substance;response to oxidative stress;cellular process;response to stress;biological_process;response to temperature stimulus;response to heat;response to high light intensity;response to light intensity;response to oxygen-containing compound;response to abiotic stimulus;response to hydrogen peroxide;response to stimulus;cellular response to stress;response to endoplasmic reticulum stress;	3;4;5;5;3;3;4;4;2;3;1;4;4;7;6;4;3;5;2;4;5;				GO:0035639;GO:0005488;GO:0043167;GO:1901363;GO:1901265;GO:0001882;GO:0043168;GO:0001883;GO:0032549;GO:0017076;GO:0005524;GO:0000166;GO:0036094;GO:0097367;GO:0097159;GO:0030554;GO:0032559;GO:0032555;GO:0003674;GO:0032550;GO:0032553;	purine ribonucleoside triphosphate binding;binding;ion binding;heterocyclic compound binding;nucleoside phosphate binding;nucleoside binding;anion binding;purine nucleoside binding;ribonucleoside binding;purine nucleotide binding;ATP binding;nucleotide binding;small molecule binding;carbohydrate derivative binding;organic cyclic compound binding;adenyl nucleotide binding;adenyl ribonucleotide binding;purine ribonucleotide binding;molecular_function;purine ribonucleoside binding;ribonucleotide binding;	5;2;3;3;4;4;4;5;5;5;6;4;3;3;3;6;6;5;1;6;4;	K09490	map03060;map04141;map04918;map05020;	Protein export;Protein processing in endoplasmic reticulum;Thyroid hormone synthesis;Prion diseases;	IPR029048;IPR029047;IPR013126;IPR018181;	Heat shock protein 70kD, C-terminal domain;Heat shock protein 70kD, peptide-binding domain;Heat shock protein 70 family;Heat shock protein 70, conserved site;	endoplasmic reticulum	At5g42020	999.0	O	[O] Posttranslational modification, protein turnover, chaperones;
Sspon.08G0013440-3D	Sspon.08G0013440-3D	Up	0.50781435	1.286832388	1.303651879	0.645826045	0.66237699	1.178071059	1.438490486	0.863447642	0.652659847	1.379551598	1.448384304	0.632893412	0.47415	0.000927156178752	1.95621	0.00149748004212	0.43499	0.000322032850496	1.79466	0.00391414310522	GO:0044699;GO:0015992;GO:0015672;GO:0006818;GO:0006812;GO:0006811;GO:0006810;GO:0044765;GO:0008150;GO:0051234;GO:0051179;GO:1902578;	single-organism process;proton transport;monovalent inorganic cation transport;hydrogen transport;cation transport;ion transport;transport;single-organism transport;biological_process;establishment of localization;localization;single-organism localization;	2;6;7;5;6;5;4;4;1;3;2;3;	GO:0098588;GO:0043229;GO:0043227;GO:0043226;GO:0005737;GO:0044446;GO:0031090;GO:0005773;GO:0016021;GO:0016020;GO:0044444;GO:0005774;GO:0044437;GO:0031224;GO:0098805;GO:0043231;GO:0044464;GO:0005623;GO:0005622;GO:0005575;GO:0044424;GO:0044425;GO:0044422;	bounding membrane of organelle;intracellular organelle;membrane-bounded organelle;organelle;cytoplasm;intracellular organelle part;organelle membrane;vacuole;integral component of membrane;membrane;cytoplasmic part;vacuolar membrane;vacuolar part;intrinsic component of membrane;whole membrane;intracellular membrane-bounded organelle;cell part;cell;intracellular;cellular_component;intracellular part;membrane part;organelle part;	4;3;3;2;4;3;3;5;4;2;4;4;4;3;3;4;2;2;3;1;3;2;2;	GO:0003674;GO:0005488;GO:0043167;GO:0004427;GO:0009678;GO:0015399;GO:0005215;GO:0046872;GO:0022804;GO:0016787;GO:0043169;GO:0003824;GO:0016818;GO:0016817;GO:0016462;GO:0022857;GO:0015405;	molecular_function;binding;ion binding;inorganic diphosphatase activity;hydrogen-translocating pyrophosphatase activity;primary active transmembrane transporter activity;transporter activity;metal ion binding;active transmembrane transporter activity;hydrolase activity;cation binding;catalytic activity;hydrolase activity, acting on acid anhydrides, in phosphorus-containing anhydrides;hydrolase activity, acting on acid anhydrides;pyrophosphatase activity;transmembrane transporter activity;P-P-bond-hydrolysis-driven transmembrane transporter activity;	1;2;3;7;7;5;2;5;4;3;4;2;5;4;6;3;6;	K23025			IPR004131;	Pyrophosphate-energised proton pump;	plasma membrane	183222788	654.0	C	[C] Energy production and conversion	COG3808	Na+ or H+-translocating membrane pyrophosphatase
Sspon.04G0005910-2B	Sspon.04G0005910-2B	Up	0.551763142	0.822366127	1.633119362	0.810112264	0.547615681	0.651641546	1.921443316	0.902299013	0.64447775	0.804268115	1.853085617	0.857808067	0.76543	0.0468148234853	2.10396	0.000483174973647	0.32248	0.000190545884131	0.88641	0.18205200881	GO:0044238;GO:0044283;GO:0019752;GO:0044249;GO:0006807;GO:0009064;GO:0044699;GO:0044710;GO:0044711;GO:0006520;GO:0006526;GO:0006525;GO:0071704;GO:1901605;GO:1901607;GO:1901576;GO:0009987;GO:0009058;GO:0008150;GO:0008152;GO:0043436;GO:0008652;GO:1901564;GO:0006082;GO:1901566;GO:0046394;GO:0044763;GO:0016053;GO:0044237;GO:0009084;GO:0044281;	primary metabolic process;small molecule biosynthetic process;carboxylic acid metabolic process;cellular biosynthetic process;nitrogen compound metabolic process;glutamine family amino acid metabolic process;single-organism process;single-organism metabolic process;single-organism biosynthetic process;cellular amino acid metabolic process;arginine biosynthetic process;arginine metabolic process;organic substance metabolic process;alpha-amino acid metabolic process;alpha-amino acid biosynthetic process;organic substance biosynthetic process;cellular process;biosynthetic process;biological_process;metabolic process;oxoacid metabolic process;cellular amino acid biosynthetic process;organonitrogen compound metabolic process;organic acid metabolic process;organonitrogen compound biosynthetic process;carboxylic acid biosynthetic process;single-organism cellular process;organic acid biosynthetic process;cellular metabolic process;glutamine family amino acid biosynthetic process;small molecule metabolic process;	3;5;6;4;3;6;2;3;4;4;8;7;3;5;6;4;2;3;1;2;5;5;4;4;5;6;3;5;3;7;4;				GO:0003674;GO:0005488;GO:0043169;GO:0008777;GO:0043167;GO:0046872;GO:0016787;GO:0019213;GO:0003824;GO:0016810;GO:0016811;	molecular_function;binding;cation binding;acetylornithine deacetylase activity;ion binding;metal ion binding;hydrolase activity;deacetylase activity;catalytic activity;hydrolase activity, acting on carbon-nitrogen (but not peptide) bonds;hydrolase activity, acting on carbon-nitrogen (but not peptide) bonds, in linear amides;	1;2;4;5;3;5;3;4;2;4;5;	K01438	map00220;map01100;map01110;map01130;map01210;map01230;	Arginine biosynthesis;Metabolic pathways;Biosynthesis of secondary metabolites;Biosynthesis of antibiotics;2-Oxocarboxylic acid metabolism;Biosynthesis of amino acids;	IPR002933;IPR011650;	Peptidase M20;Peptidase M20, dimerisation domain;	cytosol	At4g17830	604.0	E	[E] Amino acid transport and metabolism;
Sspon.01G0002360-1A	Sspon.01G0002360-1A	Up	1.483853513	0.299162028	1.652724107	0.286354553	1.425369027	0.260582867	1.946781058	0.458292672	1.654963177	0.385612488	1.876787757	0.269516753	4.828	0.000102942656266	5.39981	0.000156743844233	0.83344	0.0536782197294	0.93215	0.762018233175													IPR020059;IPR020058;IPR014729;IPR001412;IPR020056;IPR011035;IPR020061;IPR000924;IPR010987;	Glutamyl/glutaminyl-tRNA synthetase, class Ib, anti-codon binding domain;Glutamyl/glutaminyl-tRNA synthetase, class Ib, catalytic domain;Rossmann-like alpha/beta/alpha sandwich fold;Aminoacyl-tRNA synthetase, class I, conserved site;Ribosomal protein L25/Gln-tRNA synthetase, beta-barrel domain;Ribosomal protein L25/Gln-tRNA synthetase, anti-codon-binding domain;Glutamyl/glutaminyl-tRNA synthetase, class Ib, alpha-bundle domain;Glutamyl/glutaminyl-tRNA synthetase;Glutathione S-transferase, C-terminal-like;	cytosol	At5g26707	953.0	J	[J] Translation, ribosomal structure and biogenesis;
Sspon.01G0058110-1D	Sspon.01G0058110-1D	Down	1.237549995	0.924100958	0.173609564	1.424732789	1.230274431	0.810051926	0.297594044	1.673249372	1.480668578	0.787195181	0.272207801	1.68876536	1.56602	0.00678700331267	0.15531	0.000134777287116	5.31132	0.000295365543061	0.52674	0.00138112992212													IPR024949;IPR000916;IPR023393;	Bet v I type allergen;Bet v I/Major latex protein;START-like domain;	cytosol
Sspon.03G0022730-2B	Sspon.03G0022730-2B	Down	0.69900276	1.265061444	0.662076512	1.357397031	0.627051292	1.037177854	0.878625829	1.304839231	0.748732982	1.33503201	0.644615821	1.440387234	0.57042	0.0057261558641	0.53266	0.0016732627797	0.94942	0.680561842078	0.88657	0.189333670475													IPR001891;IPR012302;IPR016040;IPR012301;	Malic oxidoreductase;Malic enzyme, NAD-binding;NAD(P)-binding domain;Malic enzyme, N-terminal domain;	chloroplast	At1g79750	681.0	C	[C] Energy production and conversion;
Sspon.03G0021510-1A	Sspon.03G0021510-1A	Down	0.456705164	1.647920955	0.56518122	1.300568806	0.423533225	1.375745826	0.596764465	1.536076867	0.518155865	1.69208666	0.521492123	1.365768825	0.29654	0.000422215727638	0.40059	0.00033533009714	0.83068	0.0544725391105	1.12215	0.231150752585	GO:0034728;GO:0071103;GO:0022607;GO:0031497;GO:0070271;GO:0043933;GO:0071840;GO:0016043;GO:0006323;GO:0065003;GO:0044085;GO:0065004;GO:0034622;GO:0006334;GO:0071824;GO:0009987;GO:0008150;GO:0051276;GO:0006461;GO:0006325;GO:0006333;GO:0006996;GO:0071822;	nucleosome organization;DNA conformation change;cellular component assembly;chromatin assembly;protein complex biogenesis;macromolecular complex subunit organization;cellular component organization or biogenesis;cellular component organization;DNA packaging;macromolecular complex assembly;cellular component biogenesis;protein-DNA complex assembly;cellular macromolecular complex assembly;nucleosome assembly;protein-DNA complex subunit organization;cellular process;biological_process;chromosome organization;protein complex assembly;chromatin organization;chromatin assembly or disassembly;organelle organization;protein complex subunit organization;	6;6;4;6;4;4;2;3;7;5;3;6;6;6;5;2;1;5;5;5;6;4;5;	GO:0031974;GO:0044815;GO:0043229;GO:0043228;GO:0000785;GO:0000786;GO:0043227;GO:0043226;GO:0009579;GO:0005575;GO:0009536;GO:0031090;GO:0031981;GO:0005730;GO:0005773;GO:0005634;GO:0016020;GO:0005774;GO:0044437;GO:0030054;GO:0005694;GO:0005737;GO:0009507;GO:0098588;GO:0055044;GO:0005911;GO:0005886;GO:0009506;GO:0043234;GO:0032991;GO:0043231;GO:0043232;GO:0043233;GO:0005829;GO:0044464;GO:0005623;GO:0005622;GO:0044446;GO:0070013;GO:0044444;GO:0071944;GO:0044428;GO:0044424;GO:0032993;GO:0044427;GO:0098805;GO:0044422;	membrane-enclosed lumen;DNA packaging complex;intracellular organelle;non-membrane-bounded organelle;chromatin;nucleosome;membrane-bounded organelle;organelle;thylakoid;cellular_component;plastid;organelle membrane;nuclear lumen;nucleolus;vacuole;nucleus;membrane;vacuolar membrane;vacuolar part;cell junction;chromosome;cytoplasm;chloroplast;bounding membrane of organelle;symplast;cell-cell junction;plasma membrane;plasmodesma;protein complex;macromolecular complex;intracellular membrane-bounded organelle;intracellular non-membrane-bounded organelle;organelle lumen;cytosol;cell part;cell;intracellular;intracellular organelle part;intracellular organelle lumen;cytoplasmic part;cell periphery;nuclear part;intracellular part;protein-DNA complex;chromosomal part;whole membrane;organelle part;	2;4;3;3;3;4;3;2;4;1;5;3;5;5;5;5;2;4;4;2;5;4;6;4;2;3;3;3;3;2;4;4;3;5;2;2;3;3;4;4;3;4;3;3;4;3;2;	GO:0003674;GO:0003677;GO:1901363;GO:0005488;GO:0003676;GO:0097159;	molecular_function;DNA binding;heterocyclic compound binding;binding;nucleic acid binding;organic cyclic compound binding;	1;5;3;2;4;3;	K11254	map05034;map05203;map05322;	Alcoholism;Viral carcinogenesis;Systemic lupus erythematosus;	IPR001951;IPR019809;IPR009072;IPR035425;	Histone H4;Histone H4, conserved site;Histone-fold;CENP-T/Histone H4, histone fold;	nucleus	At5g59970	181.0	B	[B] Chromatin structure and dynamics;
Sspon.04G0017360-3C	Sspon.04G0017360-3C	Down	0.486867008	0.941357466	0.90685074	1.629637349	0.530265362	0.812253985	0.970533454	1.745790209	0.593704324	0.832707911	0.954414065	1.595618126	0.62283	0.00303049070384	0.56966	0.000132995487583	0.56884	0.000365771248617	0.52028	0.000194977956809	GO:0009167;GO:0044281;GO:0009161;GO:1901360;GO:0044712;GO:0044710;GO:0018198;GO:0018193;GO:0016310;GO:0009205;GO:0046034;GO:0046031;GO:0032787;GO:0043436;GO:0046128;GO:0009179;GO:0046483;GO:1901564;GO:0019538;GO:0016052;GO:0006163;GO:0006165;GO:0009141;GO:0009144;GO:0050821;GO:0044267;GO:1901575;GO:0009199;GO:0044260;GO:0070997;GO:0016043;GO:0065007;GO:0071840;GO:0019637;GO:0065008;GO:0019318;GO:0017014;GO:0043412;GO:0036211;GO:0008150;GO:0008152;GO:0044723;GO:0009150;GO:0044724;GO:0031647;GO:0044763;GO:0006753;GO:0006757;GO:0006732;GO:0006733;GO:0034641;GO:0009123;GO:0009126;GO:0009259;GO:0044699;GO:0006139;GO:0042278;GO:0046939;GO:0035606;GO:0009987;GO:0006725;GO:0007010;GO:0009132;GO:0009135;GO:0055086;GO:0006082;GO:0005996;GO:1901135;GO:0043170;GO:0006807;GO:0051186;GO:0006006;GO:0046496;GO:0009185;GO:0019752;GO:0008219;GO:0019693;GO:0072521;GO:0006091;GO:0006090;GO:0072524;GO:0006096;GO:0012501;GO:1902589;GO:0071704;GO:0006915;GO:0018119;GO:0006464;GO:0051402;GO:0009117;GO:0009116;GO:0009119;GO:0009056;GO:0006996;GO:0044238;GO:0007017;GO:0005975;GO:0044237;GO:1901657;GO:0006796;GO:0006793;GO:0000226;GO:0019362;	purine ribonucleoside monophosphate metabolic process;small molecule metabolic process;ribonucleoside monophosphate metabolic process;organic cyclic compound metabolic process;single-organism catabolic process;single-organism metabolic process;peptidyl-cysteine modification;peptidyl-amino acid modification;phosphorylation;purine ribonucleoside triphosphate metabolic process;ATP metabolic process;ADP metabolic process;monocarboxylic acid metabolic process;oxoacid metabolic process;purine ribonucleoside metabolic process;purine ribonucleoside diphosphate metabolic process;heterocycle metabolic process;organonitrogen compound metabolic process;protein metabolic process;carbohydrate catabolic process;purine nucleotide metabolic process;nucleoside diphosphate phosphorylation;nucleoside triphosphate metabolic process;purine nucleoside triphosphate metabolic process;protein stabilization;cellular protein metabolic process;organic substance catabolic process;ribonucleoside triphosphate metabolic process;cellular macromolecule metabolic process;neuron death;cellular component organization;biological regulation;cellular component organization or biogenesis;organophosphate metabolic process;regulation of biological quality;hexose metabolic process;protein nitrosylation;macromolecule modification;protein modification process;biological_process;metabolic process;single-organism carbohydrate metabolic process;purine ribonucleotide metabolic process;single-organism carbohydrate catabolic process;regulation of protein stability;single-organism cellular process;nucleoside phosphate metabolic process;ATP generation from ADP;coenzyme metabolic process;oxidoreduction coenzyme metabolic process;cellular nitrogen compound metabolic process;nucleoside monophosphate metabolic process;purine nucleoside monophosphate metabolic process;ribonucleotide metabolic process;single-organism process;nucleobase-containing compound metabolic process;purine nucleoside metabolic process;nucleotide phosphorylation;peptidyl-cysteine S-trans-nitrosylation;cellular process;cellular aromatic compound metabolic process;cytoskeleton organization;nucleoside diphosphate metabolic process;purine nucleoside diphosphate metabolic process;nucleobase-containing small molecule metabolic process;organic acid metabolic process;monosaccharide metabolic process;carbohydrate derivative metabolic process;macromolecule metabolic process;nitrogen compound metabolic process;cofactor metabolic process;glucose metabolic process;nicotinamide nucleotide metabolic process;ribonucleoside diphosphate metabolic process;carboxylic acid metabolic process;cell death;ribose phosphate metabolic process;purine-containing compound metabolic process;generation of precursor metabolites and energy;pyruvate metabolic process;pyridine-containing compound metabolic process;glycolytic process;programmed cell death;single-organism organelle organization;organic substance metabolic process;apoptotic process;peptidyl-cysteine S-nitrosylation;cellular protein modification process;neuron apoptotic process;nucleotide metabolic process;nucleoside metabolic process;ribonucleoside metabolic process;catabolic process;organelle organization;primary metabolic process;microtubule-based process;carbohydrate metabolic process;cellular metabolic process;glycosyl compound metabolic process;phosphate-containing compound metabolic process;phosphorus metabolic process;microtubule cytoskeleton organization;pyridine nucleotide metabolic process;	8;4;7;4;4;3;8;7;6;8;8;8;7;5;7;8;4;4;4;5;6;7;6;7;5;5;4;7;4;5;3;2;2;4;3;6;7;5;5;1;2;4;7;5;4;3;5;5;5;6;4;6;7;6;2;4;6;7;9;2;4;5;6;7;4;4;5;4;4;3;4;7;7;7;6;4;5;5;4;8;5;6;5;4;3;6;8;6;6;6;5;6;3;4;3;4;4;3;4;5;4;5;6;	GO:0043231;GO:0043232;GO:0005829;GO:0044424;GO:0043229;GO:0043228;GO:0005622;GO:0043227;GO:0043226;GO:0005856;GO:0044444;GO:0005737;GO:0005634;GO:0044464;GO:0005623;GO:0015630;GO:0005575;	intracellular membrane-bounded organelle;intracellular non-membrane-bounded organelle;cytosol;intracellular part;intracellular organelle;non-membrane-bounded organelle;intracellular;membrane-bounded organelle;organelle;cytoskeleton;cytoplasmic part;cytoplasm;nucleus;cell part;cell;microtubule cytoskeleton;cellular_component;	4;4;5;3;3;3;3;3;2;5;4;4;5;2;2;6;1;	GO:0051287;GO:1901363;GO:0043891;GO:0000166;GO:0016740;GO:0003674;GO:0005488;GO:1901265;GO:0016769;GO:0008017;GO:0004365;GO:0003824;GO:0008092;GO:0097159;GO:0016620;GO:0016491;GO:0032403;GO:0035605;GO:0048037;GO:0005515;GO:0044877;GO:0050662;GO:0050661;GO:0015631;GO:0036094;GO:0016903;	NAD binding;heterocyclic compound binding;glyceraldehyde-3-phosphate dehydrogenase (NAD(P)+) (phosphorylating) activity;nucleotide binding;transferase activity;molecular_function;binding;nucleoside phosphate binding;transferase activity, transferring nitrogenous groups;microtubule binding;glyceraldehyde-3-phosphate dehydrogenase (NAD+) (phosphorylating) activity;catalytic activity;cytoskeletal protein binding;organic cyclic compound binding;oxidoreductase activity, acting on the aldehyde or oxo group of donors, NAD or NADP as acceptor;oxidoreductase activity;protein complex binding;peptidyl-cysteine S-nitrosylase activity;cofactor binding;protein binding;macromolecular complex binding;coenzyme binding;NADP binding;tubulin binding;small molecule binding;oxidoreductase activity, acting on the aldehyde or oxo group of donors;	5;3;6;4;3;1;2;4;4;5;7;2;4;3;5;3;4;5;3;3;3;4;5;5;3;4;				IPR020831;IPR020828;IPR020829;IPR016040;	Glyceraldehyde/Erythrose phosphate dehydrogenase family;Glyceraldehyde 3-phosphate dehydrogenase, NAD(P) binding domain;Glyceraldehyde 3-phosphate dehydrogenase, catalytic domain;NAD(P)-binding domain;	cytosol	At1g16300	539.0	G	[G] Carbohydrate transport and metabolism;
Sspon.04G0005030-2B	Sspon.04G0005030-2B	Up	1.450612014	0.768467971	1.675724435	0.353079879	0.911689597	0.346426688	1.894169702	0.625316159	1.122420514	0.753178897	1.786482957	0.312431187	1.86541	0.0614422336717	4.14957	0.000314507870854	0.65057	0.020991334664	1.44719	0.31983216429	GO:0009892;GO:0019222;GO:0009314;GO:0031324;GO:0031323;GO:1905156;GO:0009416;GO:0010109;GO:0006091;GO:0050789;GO:0044699;GO:0044710;GO:0043467;GO:0019684;GO:0015979;GO:0022900;GO:0065007;GO:0048519;GO:0009987;GO:0050794;GO:0008150;GO:0008152;GO:0009644;GO:0009642;GO:0055114;GO:0009767;GO:0010205;GO:0009628;GO:0050896;GO:0042548;GO:0044237;GO:0043155;GO:0044763;GO:0048523;	negative regulation of metabolic process;regulation of metabolic process;response to radiation;negative regulation of cellular metabolic process;regulation of cellular metabolic process;negative regulation of photosynthesis;response to light stimulus;regulation of photosynthesis;generation of precursor metabolites and energy;regulation of biological process;single-organism process;single-organism metabolic process;regulation of generation of precursor metabolites and energy;photosynthesis, light reaction;photosynthesis;electron transport chain;biological regulation;negative regulation of biological process;cellular process;regulation of cellular process;biological_process;metabolic process;response to high light intensity;response to light intensity;oxidation-reduction process;photosynthetic electron transport chain;photoinhibition;response to abiotic stimulus;response to stimulus;regulation of photosynthesis, light reaction;cellular metabolic process;negative regulation of photosynthesis, light reaction;single-organism cellular process;negative regulation of cellular process;	3;3;4;4;4;5;5;5;4;2;2;3;5;5;4;4;2;2;2;3;1;2;7;6;4;5;6;3;2;6;3;6;3;3;	GO:0043226;GO:0043229;GO:0005623;GO:0043227;GO:0005737;GO:0005575;GO:0009536;GO:0009507;GO:0043231;GO:0044464;GO:0005622;GO:0044444;GO:0044424;GO:0005829;	organelle;intracellular organelle;cell;membrane-bounded organelle;cytoplasm;cellular_component;plastid;chloroplast;intracellular membrane-bounded organelle;cell part;intracellular;cytoplasmic part;intracellular part;cytosol;	2;3;2;3;4;1;5;6;4;2;3;4;3;5;	GO:0004252;GO:0003674;GO:0004175;GO:0008236;GO:0016787;GO:0017171;GO:0003824;GO:0070011;GO:0008233;	serine-type endopeptidase activity;molecular_function;endopeptidase activity;serine-type peptidase activity;hydrolase activity;serine hydrolase activity;catalytic activity;peptidase activity, acting on L-amino acid peptides;peptidase activity;	6;1;6;5;3;4;2;5;4;				IPR001478;IPR009003;IPR025926;	PDZ domain;Peptidase S1, PA clan;PDZ-like domain;	cytosol	At3g03390	483.0	R	[R] General function prediction only;
Sspon.04G0021320-4D	Sspon.04G0021320-4D	Up	1.209157901	0.016068184	2.544298763	0.102137258	1.226512697	0.113020429	2.762412123	0.005557498	1.213978677	0.026139322	2.741843476	0.038873671	23.51155	3.07701203552e-06	54.91329	3.93903725728e-06	0.45345	3.02155381812e-05	1.05908	0.948292117582	GO:0044237;GO:0044248;GO:0042744;GO:0044699;GO:0044710;GO:0044712;GO:0009987;GO:0072593;GO:0042743;GO:0044763;GO:0008152;GO:0009056;GO:0006979;GO:0050896;GO:0006950;GO:0008150;	cellular metabolic process;cellular catabolic process;hydrogen peroxide catabolic process;single-organism process;single-organism metabolic process;single-organism catabolic process;cellular process;reactive oxygen species metabolic process;hydrogen peroxide metabolic process;single-organism cellular process;metabolic process;catabolic process;response to oxidative stress;response to stimulus;response to stress;biological_process;	3;4;4;2;3;4;2;4;5;3;2;3;4;2;3;1;	GO:0043229;GO:0043227;GO:0043226;GO:0005737;GO:0005739;GO:0043231;GO:0044464;GO:0005623;GO:0005622;GO:0005575;GO:0044444;GO:0044424;	intracellular organelle;membrane-bounded organelle;organelle;cytoplasm;mitochondrion;intracellular membrane-bounded organelle;cell part;cell;intracellular;cellular_component;cytoplasmic part;intracellular part;	3;3;2;4;5;4;2;2;3;1;4;3;	GO:0003674;GO:0005488;GO:0043167;GO:0016491;GO:0043169;GO:1901363;GO:0016684;GO:0020037;GO:0016209;GO:0003824;GO:0046872;GO:0046906;GO:0097159;GO:0004096;GO:0004601;	molecular_function;binding;ion binding;oxidoreductase activity;cation binding;heterocyclic compound binding;oxidoreductase activity, acting on peroxide as acceptor;heme binding;antioxidant activity;catalytic activity;metal ion binding;tetrapyrrole binding;organic cyclic compound binding;catalase activity;peroxidase activity;	1;2;3;3;4;3;4;5;2;2;5;4;3;4;3;	K03781	map00380;map00630;map01110;map01130;map01200;map04011;map04068;map04146;map04211;map04212;map04213;map05014;	Tryptophan metabolism;Glyoxylate and dicarboxylate metabolism;Biosynthesis of secondary metabolites;Biosynthesis of antibiotics;Carbon metabolism;MAPK signaling pathway - yeast;FoxO signaling pathway;Peroxisome;Longevity regulating pathway;Longevity regulating pathway - worm;Longevity regulating pathway - multiple species;Amyotrophic lateral sclerosis (ALS);	IPR024711;IPR002226;IPR024708;IPR018028;IPR020835;IPR010582;IPR011614;	Catalase, mono-functional, haem-containing, clades 1 and 3;Catalase haem-binding site;Catalase active site;Catalase, mono-functional, haem-containing;Catalase-like domain;Catalase immune-responsive domain;Catalase core domain;	cytosol	At1g20630	763.0	P	[P] Inorganic ion transport and metabolism;
Sspon.07G0034100-1C	Sspon.07G0034100-1C	Up	0.963704832	0.473424552	1.506159304	1.050983221	0.581765459	0.538226256	1.778850704	1.021414274	0.594321548	0.523756042	1.767637359	1.199756449	1.39363	0.187309296164	1.54413	0.00479225368597	0.4235	0.00321354256396	0.46923	0.000588065008803													IPR013149;IPR011032;IPR016040;IPR020843;	Alcohol dehydrogenase, C-terminal;GroES-like;NAD(P)-binding domain;Polyketide synthase, enoylreductase domain;	cytosol	At5g37980	457.0	R	[R] General function prediction only;
Sspon.02G0023390-4P	Sspon.02G0023390-4P	Up	0.619218686	1.166109356	1.478207088	0.771452601	0.574358322	1.11642828	1.619273599	0.711627221	0.672818758	1.111711613	1.375480843	0.783313632	0.54987	0.000107345057651	1.9736	0.000577374866372	0.41726	0.000337162437982	1.49764	0.000182869389391	GO:0006807;GO:0044249;GO:0044237;GO:0034645;GO:1901564;GO:0043043;GO:0071704;GO:0010467;GO:0043604;GO:0044267;GO:1901566;GO:0043170;GO:1901576;GO:0044260;GO:0009987;GO:0009058;GO:0009059;GO:0008150;GO:0008152;GO:0044271;GO:0044238;GO:0019538;GO:0034641;GO:0043603;GO:0006518;GO:0006412;	nitrogen compound metabolic process;cellular biosynthetic process;cellular metabolic process;cellular macromolecule biosynthetic process;organonitrogen compound metabolic process;peptide biosynthetic process;organic substance metabolic process;gene expression;amide biosynthetic process;cellular protein metabolic process;organonitrogen compound biosynthetic process;macromolecule metabolic process;organic substance biosynthetic process;cellular macromolecule metabolic process;cellular process;biosynthetic process;macromolecule biosynthetic process;biological_process;metabolic process;cellular nitrogen compound biosynthetic process;primary metabolic process;protein metabolic process;cellular nitrogen compound metabolic process;cellular amide metabolic process;peptide metabolic process;translation;	3;4;3;5;4;6;3;5;6;5;5;4;4;4;2;3;5;1;2;5;3;4;4;5;5;6;	GO:0022626;GO:0005911;GO:0022625;GO:1990904;GO:0031974;GO:0043229;GO:0043228;GO:0005773;GO:0015934;GO:0043227;GO:0043226;GO:0030054;GO:0005737;GO:0044446;GO:0009536;GO:0031981;GO:0005730;GO:0005618;GO:0005634;GO:0016020;GO:0030529;GO:0009507;GO:0071944;GO:0044391;GO:0055044;GO:0005886;GO:0030312;GO:0009506;GO:0005840;GO:0032991;GO:0043231;GO:0043232;GO:0043233;GO:0005829;GO:0044464;GO:0005623;GO:0005622;GO:0005575;GO:0070013;GO:0044444;GO:0044445;GO:0044428;GO:0044424;GO:0044422;	cytosolic ribosome;cell-cell junction;cytosolic large ribosomal subunit;ribonucleoprotein complex;membrane-enclosed lumen;intracellular organelle;non-membrane-bounded organelle;vacuole;large ribosomal subunit;membrane-bounded organelle;organelle;cell junction;cytoplasm;intracellular organelle part;plastid;nuclear lumen;nucleolus;cell wall;nucleus;membrane;intracellular ribonucleoprotein complex;chloroplast;cell periphery;ribosomal subunit;symplast;plasma membrane;external encapsulating structure;plasmodesma;ribosome;macromolecular complex;intracellular membrane-bounded organelle;intracellular non-membrane-bounded organelle;organelle lumen;cytosol;cell part;cell;intracellular;cellular_component;intracellular organelle lumen;cytoplasmic part;cytosolic part;nuclear part;intracellular part;organelle part;	6;3;6;3;2;3;3;5;5;3;2;2;4;3;5;5;5;4;5;2;4;6;3;4;2;3;3;3;5;2;4;4;3;5;2;2;3;1;4;4;5;4;3;2;	GO:0003674;GO:0005198;GO:0003735;	molecular_function;structural molecule activity;structural constituent of ribosome;	1;2;3;	K02930	map03010;	Ribosome;	IPR025755;IPR002136;IPR013000;IPR023574;	60S ribosomal protein L4, C-terminal domain;Ribosomal protein L4/L1e;Ribosomal protein L4/L1e, eukaryotic/archaeal, conserved site;Ribosomal protein L4 domain;	cytosol	At3g09630	619.0	A	[A] RNA processing and modification;
Sspon.01G0024520-4D	Sspon.01G0024520-4D	Up	0.55967139	0.621552992	1.728462105	0.909638698	0.621891855	0.48918788	1.935064286	0.972067694	0.804069832	0.558628734	1.888275122	0.911489412	1.18945	0.271391075138	1.98762	0.000152284977136	0.35766	0.000248303870795	0.59766	0.000988848009908													IPR002629;	Cobalamin-independent methionine synthase MetE, C-terminal/archaeal;	chloroplast	At5g17920	432.0	E	[E] Amino acid transport and metabolism;
Sspon.07G0014080-1A	Sspon.07G0014080-1A	Up	1.282920191	0.606970563	1.792019726	0.556858363	1.190673323	0.583091149	1.853446726	0.687623417	1.10089949	0.550130644	1.794412986	0.000953422	2.05408	0.00037434398868	4.36785	0.00271267465119	0.65709	0.000380967009549	1.39726	0.478416971504	GO:0080090;GO:0019222;GO:2000112;GO:0006139;GO:0006526;GO:0009694;GO:0009695;GO:0044281;GO:0044282;GO:0044283;GO:1901362;GO:1901360;GO:0032774;GO:0044712;GO:0044710;GO:0044711;GO:0042440;GO:0009750;GO:0006544;GO:0006546;GO:0010256;GO:0010033;GO:0000096;GO:0033238;GO:0006766;GO:0060255;GO:0032787;GO:2001141;GO:0043436;GO:0072511;GO:0042450;GO:0009071;GO:0009072;GO:0046483;GO:1901564;GO:1901565;GO:1901566;GO:0034284;GO:0016054;GO:0016053;GO:0019637;GO:0019438;GO:0033559;GO:0051252;GO:2000282;GO:0006591;GO:0009063;GO:0006807;GO:0009064;GO:0009069;GO:0043170;GO:0006808;GO:0072330;GO:1901576;GO:1901575;GO:0051186;GO:0044260;GO:2000013;GO:1900079;GO:0019216;GO:0051188;GO:0016043;GO:0065007;GO:0071840;GO:0018130;GO:0006629;GO:0009308;GO:0009718;GO:0006812;GO:0006811;GO:0006810;GO:0009889;GO:0006816;GO:0050794;GO:0006950;GO:0008150;GO:0008152;GO:0009266;GO:0034654;GO:0051234;GO:0090407;GO:0046148;GO:0016070;GO:0008652;GO:0044271;GO:0008654;GO:0046394;GO:0046395;GO:0050896;GO:0009812;GO:0009813;GO:0006355;GO:0010556;GO:0006351;GO:0009117;GO:0006753;GO:0034285;GO:0006633;GO:0006631;GO:0006636;GO:0006732;GO:0006733;GO:0044248;GO:0044249;GO:0034641;GO:0034645;GO:0009651;GO:0044699;GO:0042304;GO:0009749;GO:0009399;GO:0010565;GO:0044765;GO:1901605;GO:1901607;GO:1901606;GO:1901700;GO:0006644;GO:0044238;GO:0006720;GO:0009240;GO:0006725;GO:0009744;GO:1903506;GO:0044106;GO:0006970;GO:0009409;GO:0044255;GO:0055086;GO:0042180;GO:0007030;GO:0070838;GO:0006081;GO:0006082;GO:1901135;GO:0044272;GO:0046490;GO:0046283;GO:0009084;GO:0009987;GO:0031326;GO:0031323;GO:0019752;GO:0090304;GO:0019288;GO:0009108;GO:0071941;GO:0046890;GO:0009106;GO:0006090;GO:0000820;GO:0006521;GO:0006520;GO:0019682;GO:0006796;GO:0006525;GO:0050789;GO:0071704;GO:0010467;GO:0097659;GO:0010468;GO:0019740;GO:0019217;GO:0000821;GO:0019219;GO:0019748;GO:0009058;GO:0009059;GO:0044763;GO:0051171;GO:0042221;GO:0009056;GO:0051179;GO:1902578;GO:0008610;GO:0009746;GO:0009628;GO:0090368;GO:0009743;GO:0006996;GO:0044237;GO:0008299;GO:0006790;GO:0006793;GO:0030001;	regulation of primary metabolic process;regulation of metabolic process;regulation of cellular macromolecule biosynthetic process;nucleobase-containing compound metabolic process;arginine biosynthetic process;jasmonic acid metabolic process;jasmonic acid biosynthetic process;small molecule metabolic process;small molecule catabolic process;small molecule biosynthetic process;organic cyclic compound biosynthetic process;organic cyclic compound metabolic process;RNA biosynthetic process;single-organism catabolic process;single-organism metabolic process;single-organism biosynthetic process;pigment metabolic process;response to fructose;glycine metabolic process;glycine catabolic process;endomembrane system organization;response to organic substance;sulfur amino acid metabolic process;regulation of cellular amine metabolic process;vitamin metabolic process;regulation of macromolecule metabolic process;monocarboxylic acid metabolic process;regulation of RNA biosynthetic process;oxoacid metabolic process;divalent inorganic cation transport;arginine biosynthetic process via ornithine;serine family amino acid catabolic process;aromatic amino acid family metabolic process;heterocycle metabolic process;organonitrogen compound metabolic process;organonitrogen compound catabolic process;organonitrogen compound biosynthetic process;response to monosaccharide;organic acid catabolic process;organic acid biosynthetic process;organophosphate metabolic process;aromatic compound biosynthetic process;unsaturated fatty acid metabolic process;regulation of RNA metabolic process;regulation of cellular amino acid biosynthetic process;ornithine metabolic process;cellular amino acid catabolic process;nitrogen compound metabolic process;glutamine family amino acid metabolic process;serine family amino acid metabolic process;macromolecule metabolic process;regulation of nitrogen utilization;monocarboxylic acid biosynthetic process;organic substance biosynthetic process;organic substance catabolic process;cofactor metabolic process;cellular macromolecule metabolic process;regulation of arginine biosynthetic process via ornithine;regulation of arginine biosynthetic process;regulation of lipid metabolic process;cofactor biosynthetic process;cellular component organization;biological regulation;cellular component organization or biogenesis;heterocycle biosynthetic process;lipid metabolic process;amine metabolic process;anthocyanin-containing compound biosynthetic process;cation transport;ion transport;transport;regulation of biosynthetic process;calcium ion transport;regulation of cellular process;response to stress;biological_process;metabolic process;response to temperature stimulus;nucleobase-containing compound biosynthetic process;establishment of localization;organophosphate biosynthetic process;pigment biosynthetic process;RNA metabolic process;cellular amino acid biosynthetic process;cellular nitrogen compound biosynthetic process;phospholipid biosynthetic process;carboxylic acid biosynthetic process;carboxylic acid catabolic process;response to stimulus;flavonoid metabolic process;flavonoid biosynthetic process;regulation of transcription, DNA-templated;regulation of macromolecule biosynthetic process;transcription, DNA-templated;nucleotide metabolic process;nucleoside phosphate metabolic process;response to disaccharide;fatty acid biosynthetic process;fatty acid metabolic process;unsaturated fatty acid biosynthetic process;coenzyme metabolic process;oxidoreduction coenzyme metabolic process;cellular catabolic process;cellular biosynthetic process;cellular nitrogen compound metabolic process;cellular macromolecule biosynthetic process;response to salt stress;single-organism process;regulation of fatty acid biosynthetic process;response to glucose;nitrogen fixation;regulation of cellular ketone metabolic process;single-organism transport;alpha-amino acid metabolic process;alpha-amino acid biosynthetic process;alpha-amino acid catabolic process;response to oxygen-containing compound;phospholipid metabolic process;primary metabolic process;isoprenoid metabolic process;isopentenyl diphosphate biosynthetic process;cellular aromatic compound metabolic process;response to sucrose;regulation of nucleic acid-templated transcription;cellular amine metabolic process;response to osmotic stress;response to cold;cellular lipid metabolic process;nucleobase-containing small molecule metabolic process;cellular ketone metabolic process;Golgi organization;divalent metal ion transport;cellular aldehyde metabolic process;organic acid metabolic process;carbohydrate derivative metabolic process;sulfur compound biosynthetic process;isopentenyl diphosphate metabolic process;anthocyanin-containing compound metabolic process;glutamine family amino acid biosynthetic process;cellular process;regulation of cellular biosynthetic process;regulation of cellular metabolic process;carboxylic acid metabolic process;nucleic acid metabolic process;isopentenyl diphosphate biosynthetic process, methylerythritol 4-phosphate pathway;coenzyme biosynthetic process;nitrogen cycle metabolic process;regulation of lipid biosynthetic process;lipoate metabolic process;pyruvate metabolic process;regulation of glutamine family amino acid metabolic process;regulation of cellular amino acid metabolic process;cellular amino acid metabolic process;glyceraldehyde-3-phosphate metabolic process;phosphate-containing compound metabolic process;arginine metabolic process;regulation of biological process;organic substance metabolic process;gene expression;nucleic acid-templated transcription;regulation of gene expression;nitrogen utilization;regulation of fatty acid metabolic process;regulation of arginine metabolic process;regulation of nucleobase-containing compound metabolic process;secondary metabolic process;biosynthetic process;macromolecule biosynthetic process;single-organism cellular process;regulation of nitrogen compound metabolic process;response to chemical;catabolic process;localization;single-organism localization;lipid biosynthetic process;response to hexose;response to abiotic stimulus;regulation of ornithine metabolic process;response to carbohydrate;organelle organization;cellular metabolic process;isoprenoid biosynthetic process;sulfur compound metabolic process;phosphorus metabolic process;metal ion transport;	4;3;6;4;8;8;8;4;5;5;5;4;6;4;3;4;4;8;7;8;4;4;5;5;5;4;7;6;5;7;7;7;5;4;4;5;5;6;5;5;4;5;6;5;6;6;5;3;6;6;4;3;7;4;4;4;4;7;7;5;5;3;2;2;5;4;5;6;6;5;4;4;9;3;3;1;2;4;5;3;5;5;5;5;5;5;6;6;2;4;5;6;5;6;6;5;6;6;5;7;5;6;4;4;4;5;5;2;6;8;5;5;4;5;6;6;4;5;3;5;6;4;7;7;5;4;4;4;4;4;5;8;4;4;4;5;6;5;7;2;5;4;6;5;6;6;4;5;5;8;6;5;4;5;5;7;2;3;5;7;5;3;6;7;5;4;3;5;3;4;3;3;2;3;5;7;3;6;5;4;3;5;4;4;7;	GO:0031976;GO:0043231;GO:0005829;GO:0044422;GO:0043229;GO:0009579;GO:0044435;GO:0044434;GO:0044424;GO:0031984;GO:0044446;GO:0044444;GO:0005737;GO:0009507;GO:0044464;GO:0005623;GO:0005622;GO:0009534;GO:0009536;GO:0043227;GO:0005575;GO:0043226;	plastid thylakoid;intracellular membrane-bounded organelle;cytosol;organelle part;intracellular organelle;thylakoid;plastid part;chloroplast part;intracellular part;organelle subcompartment;intracellular organelle part;cytoplasmic part;cytoplasm;chloroplast;cell part;cell;intracellular;chloroplast thylakoid;plastid;membrane-bounded organelle;cellular_component;organelle;	5;4;5;2;3;4;4;5;3;4;3;4;4;6;2;2;3;6;5;3;1;2;	GO:0098772;GO:1901363;GO:0035639;GO:0046872;GO:0032549;GO:0097367;GO:0003674;GO:0005488;GO:1901265;GO:0017076;GO:0005524;GO:0043168;GO:0032559;GO:0032555;GO:0032553;GO:0000166;GO:0043169;GO:0000287;GO:0043167;GO:0030554;GO:0097159;GO:0019207;GO:0001883;GO:0001882;GO:0030234;GO:0036094;GO:0010307;GO:0032550;	molecular function regulator;heterocyclic compound binding;purine ribonucleoside triphosphate binding;metal ion binding;ribonucleoside binding;carbohydrate derivative binding;molecular_function;binding;nucleoside phosphate binding;purine nucleotide binding;ATP binding;anion binding;adenyl ribonucleotide binding;purine ribonucleotide binding;ribonucleotide binding;nucleotide binding;cation binding;magnesium ion binding;ion binding;adenyl nucleotide binding;organic cyclic compound binding;kinase regulator activity;purine nucleoside binding;nucleoside binding;enzyme regulator activity;small molecule binding;acetylglutamate kinase regulator activity;purine ribonucleoside binding;	2;3;5;5;5;3;1;2;4;5;6;4;6;5;4;4;4;6;3;6;3;4;5;4;3;3;5;6;				IPR015867;IPR011322;IPR017918;IPR002187;	Nitrogen regulatory protein PII/ATP phosphoribosyltransferase, C-terminal;Nitrogen regulatory PII-like, alpha/beta;Nitrogen regulatory protein PII, conserved site;Nitrogen regulatory protein PII;	chloroplast	427711503	129.0	TE	[T] Signal transduction mechanisms [E] Amino acid transport and metabolism	COG0347	Nitrogen regulatory protein PII
Sspon.06G0003710-2B	Sspon.06G0003710-2B	Up	0.693920618	0.44537666	2.347665092	0.531523902	0.75100844	0.037493143	2.513773471	1.073174687	0.700740608	0.219224875	2.183007775	0.50309073	3.0561	0.01570776942	3.3421	0.00139656733935	0.30459	7.34786825147e-05	0.3331	0.100023276884										K00008	map00040;map00051;map01100;	Pentose and glucuronate interconversions;Fructose and mannose metabolism;Metabolic pathways;	IPR020843;IPR013149;IPR002328;IPR011032;IPR013154;IPR016040;	Polyketide synthase, enoylreductase domain;Alcohol dehydrogenase, C-terminal;Alcohol dehydrogenase, zinc-type, conserved site;GroES-like;Alcohol dehydrogenase, N-terminal;NAD(P)-binding domain;	cytosol	At5g51970	576.0	Q	[Q] Secondary metabolites biosynthesis, transport and catabolism;
Sspon.01G0007240-2B	Sspon.01G0007240-2B	Down	0.547982596	1.038767127	0.447450207	1.651933627	0.485433613	1.105491447	0.55057698	1.797381293	0.643772127	1.153001108	0.884076967	1.694132908	0.50866	0.000679657628258	0.36592	0.00142956275271	0.89112	0.650194980412	0.64106	0.000349144561806	GO:0044237;GO:0009987;GO:0006810;GO:0008150;GO:0008152;GO:0015979;GO:0051234;GO:0051179;	cellular metabolic process;cellular process;transport;biological_process;metabolic process;photosynthesis;establishment of localization;localization;	3;2;4;1;2;4;3;2;	GO:0055035;GO:0034357;GO:0031976;GO:0019898;GO:0043229;GO:0005622;GO:0043227;GO:0043226;GO:0009579;GO:0009534;GO:0009536;GO:0009654;GO:0016020;GO:0044436;GO:0044435;GO:0044434;GO:0009535;GO:1902494;GO:0009523;GO:0044446;GO:0031984;GO:0042651;GO:0009507;GO:0043234;GO:0032991;GO:0043231;GO:0009521;GO:1990204;GO:0044464;GO:0005623;GO:0005737;GO:0005575;GO:0098796;GO:0044444;GO:0044424;GO:0044425;GO:0044422;	plastid thylakoid membrane;photosynthetic membrane;plastid thylakoid;extrinsic component of membrane;intracellular organelle;intracellular;membrane-bounded organelle;organelle;thylakoid;chloroplast thylakoid;plastid;photosystem II oxygen evolving complex;membrane;thylakoid part;plastid part;chloroplast part;chloroplast thylakoid membrane;catalytic complex;photosystem II;intracellular organelle part;organelle subcompartment;thylakoid membrane;chloroplast;protein complex;macromolecular complex;intracellular membrane-bounded organelle;photosystem;oxidoreductase complex;cell part;cell;cytoplasm;cellular_component;membrane protein complex;cytoplasmic part;intracellular part;membrane part;organelle part;	5;3;5;3;3;3;3;2;4;6;5;4;2;4;4;5;6;4;5;3;4;4;6;3;2;4;4;3;2;2;4;1;3;4;3;2;2;	GO:0003674;GO:0005488;GO:0043167;GO:0046872;GO:0005509;GO:0043169;	molecular_function;binding;ion binding;metal ion binding;calcium ion binding;cation binding;	1;2;3;5;6;4;	K13125			IPR016123;IPR002683;IPR013083;IPR031790;IPR027799;IPR001841;	Mog1/PsbP, alpha/beta/alpha sandwich;PsbP family;Zinc finger, RING/FYVE/PHD-type;Nitric oxide synthase-interacting protein, zinc-finger;Replication termination factor 2, RING-finger;Zinc finger, RING-type;	chloroplast	At1g61620	456.0	S	[S] Function unknown;
Sspon.02G0023390-4D	Sspon.02G0023390-4D	Up	0.619218686	1.166109356	1.478207088	0.771452601	0.574358322	1.11642828	1.619273599	0.711627221	0.672818758	1.111711613	1.375480843	0.783313632	0.54987	0.000107345057651	1.9736	0.000577374866372	0.41726	0.000337162437982	1.49764	0.000182869389391										K02930	map03010;	Ribosome;	IPR002136;IPR025755;IPR023574;IPR013000;	Ribosomal protein L4/L1e;60S ribosomal protein L4, C-terminal domain;Ribosomal protein L4 domain;Ribosomal protein L4/L1e, eukaryotic/archaeal, conserved site;	cytosol	At3g09630	620.0	A	[A] RNA processing and modification;
Sspon.07G0009240-2P	Sspon.07G0009240-2P	Down	0.67177336	0.972744614	0.670392758	1.563642304	0.712694406	0.912439915	0.684861468	1.644683647	0.790311855	0.999859639	0.693283141	1.683312893	0.75381	0.00544702071948	0.41878	1.22237028206e-05	1.06163	0.300276335917	0.58979	0.000106409040693										K03231	map03013;map05134;	RNA transport;Legionellosis;	IPR000795;IPR004161;IPR004160;IPR009001;IPR009000;IPR004539;IPR027417;IPR031157;	Transcription factor, GTP-binding domain;Translation elongation factor EFTu-like, domain 2;Translation elongation factor EFTu/EF1A, C-terminal;Translation elongation factor EF1A/initiation factor IF2gamma, C-terminal;Translation protein, beta-barrel domain;Translation elongation factor EF1A, eukaryotic/archaeal;P-loop containing nucleoside triphosphate hydrolase;Tr-type G domain, conserved site;	cytosol	At5g60390	889.0	J	[J] Translation, ribosomal structure and biogenesis;
Sspon.05G0027810-1B	Sspon.05G0027810-1B	Up	0.446645278	0.845864137	1.723372457	0.889783393	0.482474145	0.767192077	1.796146105	0.938604707	0.543849511	0.812227248	1.855329494	0.898511448	0.60734	0.000952227688625	1.97105	2.75737803916e-05	0.27405	1.06304298316e-05	0.88939	0.0211552517309										K04079	map04141;map04151;map04612;map04621;map04626;map04914;map04915;map05200;map05215;	Protein processing in endoplasmic reticulum;PI3K-Akt signaling pathway;Antigen processing and presentation;NOD-like receptor signaling pathway;Plant-pathogen interaction;Progesterone-mediated oocyte maturation;Estrogen signaling pathway;Pathways in cancer;Prostate cancer;	IPR020575;IPR001404;IPR020568;IPR003594;IPR019805;	Heat shock protein Hsp90, N-terminal;Heat shock protein Hsp90 family;Ribosomal protein S5 domain 2-type fold;Histidine kinase-like ATPase, C-terminal domain;Heat shock protein Hsp90, conserved site;	plasma membrane	At5g52640	1164.0	O	[O] Posttranslational modification, protein turnover, chaperones;
Sspon.06G0003710-2P	Sspon.06G0003710-2P	Up	0.693920618	0.44537666	2.347665092	0.531523902	0.75100844	0.037493143	2.513773471	1.073174687	0.700740608	0.219224875	2.183007775	0.50309073	3.0561	0.01570776942	3.3421	0.00139656733935	0.30459	7.34786825147e-05	0.3331	0.100023276884										K00008	map00040;map00051;map01100;	Pentose and glucuronate interconversions;Fructose and mannose metabolism;Metabolic pathways;	IPR020843;IPR013149;IPR002328;IPR011032;IPR013154;IPR016040;	Polyketide synthase, enoylreductase domain;Alcohol dehydrogenase, C-terminal;Alcohol dehydrogenase, zinc-type, conserved site;GroES-like;Alcohol dehydrogenase, N-terminal;NAD(P)-binding domain;	cytosol	At5g51970	568.0	Q	[Q] Secondary metabolites biosynthesis, transport and catabolism;
Sspon.05G0002290-1A	Sspon.05G0002290-1A	Down	0.251674464	2.043365275	0.232605687	1.388711061	0.411481752	1.878790793	0.183977267	1.763861934	0.33766615	1.635572784	0.283936529	1.588356305	0.18008	0.000281146591874	0.14776	0.000275607294948	1.42869	0.139876132016	1.17229	0.165144672962													IPR013128;IPR000118;IPR013201;IPR000668;IPR025661;IPR025660;	Peptidase C1A;Granulin;Cathepsin propeptide inhibitor domain (I29);Peptidase C1A, papain C-terminal;Cysteine peptidase, asparagine active site;Cysteine peptidase, histidine active site;	extracellular	At1g47128_1	494.0	O	[O] Posttranslational modification, protein turnover, chaperones;
Sspon.08G0002450-2C	Sspon.08G0002450-2C	Up	0.312343892	0.603178644	1.788344974	0.969724931	0.295193853	0.672446983	1.905245239	1.005265921	0.456782856	0.809042748	1.931749845	1.250680115	0.51055	0.012739528642	1.74393	0.00126037708765	0.1892	2.31151996986e-05	0.64627	0.0237354382767										K17506			IPR000222;IPR001932;IPR015655;	PPM-type phosphatase, divalent cation binding;PPM-type phosphatase domain;Protein phosphatase 2C family;	cytosol	At5g24940	457.0	T	[T] Signal transduction mechanisms;
Sspon.01G0008890-1P	Sspon.01G0008890-1P	Down	0.97647997	0.966238526	0.499448564	1.369380864	0.993216485	0.851607649	0.570955427	1.559468585	1.094063152	0.914400122	0.616074792	1.588665864	1.12133	0.0892250608097	0.37332	0.000250373531566	1.81666	0.000782232188438	0.60481	0.00145937624011	GO:0009167;GO:0044281;GO:0044282;GO:0009161;GO:1901360;GO:0044712;GO:0044710;GO:0009199;GO:0016310;GO:0009205;GO:0046034;GO:0046031;GO:0032787;GO:0043436;GO:0046128;GO:0009179;GO:0046483;GO:1901564;GO:0016052;GO:0006163;GO:0006165;GO:0019320;GO:0009141;GO:0009144;GO:0006807;GO:0046496;GO:1901575;GO:0051186;GO:0019637;GO:0006139;GO:0019318;GO:0009150;GO:0008150;GO:0008152;GO:0044723;GO:0044724;GO:0044763;GO:0006753;GO:0006757;GO:0006732;GO:0006733;GO:0034641;GO:0009123;GO:0009126;GO:0009259;GO:0044699;GO:0042278;GO:0046939;GO:0009987;GO:0006725;GO:0009132;GO:0009135;GO:0055086;GO:0006082;GO:0005996;GO:1901135;GO:0006006;GO:0006007;GO:0009185;GO:0046365;GO:0019752;GO:0044237;GO:0072521;GO:0006091;GO:0006090;GO:0072524;GO:0006096;GO:0071704;GO:0009117;GO:0009116;GO:0009119;GO:0009056;GO:0044238;GO:0005975;GO:0019693;GO:1901657;GO:0006796;GO:0006793;GO:0019362;	purine ribonucleoside monophosphate metabolic process;small molecule metabolic process;small molecule catabolic process;ribonucleoside monophosphate metabolic process;organic cyclic compound metabolic process;single-organism catabolic process;single-organism metabolic process;ribonucleoside triphosphate metabolic process;phosphorylation;purine ribonucleoside triphosphate metabolic process;ATP metabolic process;ADP metabolic process;monocarboxylic acid metabolic process;oxoacid metabolic process;purine ribonucleoside metabolic process;purine ribonucleoside diphosphate metabolic process;heterocycle metabolic process;organonitrogen compound metabolic process;carbohydrate catabolic process;purine nucleotide metabolic process;nucleoside diphosphate phosphorylation;hexose catabolic process;nucleoside triphosphate metabolic process;purine nucleoside triphosphate metabolic process;nitrogen compound metabolic process;nicotinamide nucleotide metabolic process;organic substance catabolic process;cofactor metabolic process;organophosphate metabolic process;nucleobase-containing compound metabolic process;hexose metabolic process;purine ribonucleotide metabolic process;biological_process;metabolic process;single-organism carbohydrate metabolic process;single-organism carbohydrate catabolic process;single-organism cellular process;nucleoside phosphate metabolic process;ATP generation from ADP;coenzyme metabolic process;oxidoreduction coenzyme metabolic process;cellular nitrogen compound metabolic process;nucleoside monophosphate metabolic process;purine nucleoside monophosphate metabolic process;ribonucleotide metabolic process;single-organism process;purine nucleoside metabolic process;nucleotide phosphorylation;cellular process;cellular aromatic compound metabolic process;nucleoside diphosphate metabolic process;purine nucleoside diphosphate metabolic process;nucleobase-containing small molecule metabolic process;organic acid metabolic process;monosaccharide metabolic process;carbohydrate derivative metabolic process;glucose metabolic process;glucose catabolic process;ribonucleoside diphosphate metabolic process;monosaccharide catabolic process;carboxylic acid metabolic process;cellular metabolic process;purine-containing compound metabolic process;generation of precursor metabolites and energy;pyruvate metabolic process;pyridine-containing compound metabolic process;glycolytic process;organic substance metabolic process;nucleotide metabolic process;nucleoside metabolic process;ribonucleoside metabolic process;catabolic process;primary metabolic process;carbohydrate metabolic process;ribose phosphate metabolic process;glycosyl compound metabolic process;phosphate-containing compound metabolic process;phosphorus metabolic process;pyridine nucleotide metabolic process;	8;4;5;7;4;4;3;7;6;8;8;8;7;5;7;8;4;4;5;6;7;7;6;7;3;7;4;4;4;4;6;7;1;2;4;5;3;5;5;5;6;4;6;7;6;2;6;7;2;4;6;7;4;4;5;4;7;8;7;6;6;3;5;4;8;5;6;3;6;5;6;3;3;4;5;4;5;4;6;	GO:0044424;GO:0005737;GO:0044464;GO:0005623;GO:0005622;GO:0005575;	intracellular part;cytoplasm;cell part;cell;intracellular;cellular_component;	3;4;2;2;3;1;	GO:0016866;GO:0046872;GO:0016868;GO:0003674;GO:0046914;GO:0030145;GO:0003824;GO:0043169;GO:0043167;GO:0004619;GO:0016853;GO:0005488;	intramolecular transferase activity;metal ion binding;intramolecular transferase activity, phosphotransferases;molecular_function;transition metal ion binding;manganese ion binding;catalytic activity;cation binding;ion binding;phosphoglycerate mutase activity;isomerase activity;binding;	4;5;5;1;6;7;2;4;3;6;3;2;	K15633	map00010;map00260;map00680;map01100;map01110;map01120;map01130;map01200;map01230;	Glycolysis / Gluconeogenesis;"Glycine, serine and threonine metabolism";Methane metabolism;Metabolic pathways;Biosynthesis of secondary metabolites;Microbial metabolism in diverse environments;Biosynthesis of antibiotics;Carbon metabolism;Biosynthesis of amino acids;	IPR011258;IPR017849;IPR017850;IPR005995;IPR006124;	BPG-independent PGAM, N-terminal;Alkaline phosphatase-like, alpha/beta/alpha;Alkaline-phosphatase-like, core domain;Phosphoglycerate mutase, 2,3-bisphosphoglycerate-independent;Metalloenzyme;	cytosol	At3g08590	926.0	G	[G] Carbohydrate transport and metabolism;
Sspon.03G0012800-3C	Sspon.03G0012800-3C	Down	0.491072006	1.925684391	0.581474365	1.488693998	0.322686198	0.293670693	0.852156378	1.711481023	0.447971083	1.740975935	0.573164653	1.570969276	0.31859	0.157747849209	0.42061	0.00120535974358	0.62873	0.0765299898634	0.83006	0.630715447669				GO:0005783;GO:0005789;GO:0043226;GO:0042175;GO:0043229;GO:0044424;GO:0043227;GO:0044446;GO:0031090;GO:0016021;GO:0016020;GO:0031224;GO:0005622;GO:0098588;GO:0012505;GO:0044432;GO:0043231;GO:0044464;GO:0005623;GO:0005737;GO:0005575;GO:0044444;GO:0044422;GO:0044425;	endoplasmic reticulum;endoplasmic reticulum membrane;organelle;nuclear outer membrane-endoplasmic reticulum membrane network;intracellular organelle;intracellular part;membrane-bounded organelle;intracellular organelle part;organelle membrane;integral component of membrane;membrane;intrinsic component of membrane;intracellular;bounding membrane of organelle;endomembrane system;endoplasmic reticulum part;intracellular membrane-bounded organelle;cell part;cell;cytoplasm;cellular_component;cytoplasmic part;organelle part;membrane part;	4;3;2;3;3;3;3;3;3;4;2;3;3;4;3;4;4;2;2;4;1;4;2;2;	GO:0035639;GO:0003674;GO:0005488;GO:0001883;GO:0043167;GO:1901363;GO:1901265;GO:0001882;GO:0043168;GO:0016462;GO:0000166;GO:0032561;GO:0032549;GO:0017076;GO:0005525;GO:0016787;GO:0003924;GO:0017111;GO:0036094;GO:0003824;GO:0016818;GO:0097367;GO:0097159;GO:0016817;GO:0019001;GO:0032555;GO:0032550;GO:0032553;	purine ribonucleoside triphosphate binding;molecular_function;binding;purine nucleoside binding;ion binding;heterocyclic compound binding;nucleoside phosphate binding;nucleoside binding;anion binding;pyrophosphatase activity;nucleotide binding;guanyl ribonucleotide binding;ribonucleoside binding;purine nucleotide binding;GTP binding;hydrolase activity;GTPase activity;nucleoside-triphosphatase activity;small molecule binding;catalytic activity;hydrolase activity, acting on acid anhydrides, in phosphorus-containing anhydrides;carbohydrate derivative binding;organic cyclic compound binding;hydrolase activity, acting on acid anhydrides;guanyl nucleotide binding;purine ribonucleotide binding;purine ribonucleoside binding;ribonucleotide binding;	5;1;2;5;3;3;4;4;4;6;4;6;5;5;6;3;8;7;3;2;5;3;3;4;6;5;6;4;				IPR008803;IPR030386;IPR027417;	RHD3/Sey1;GB1/RHD3-type guanine nucleotide-binding (G) domain;P-loop containing nucleoside triphosphate hydrolase;	plasma membrane	At3g13870	993.0	R	[R] General function prediction only;
Sspon.01G0031230-1A	Sspon.01G0031230-1A	Up	0.578503441	0.487863341	2.274571325	0.575317043	0.665354311	0.426525183	2.160506896	0.737866391	0.702816015	0.41811137	2.330419406	0.642145278	1.46092	0.00881281818405	3.46003	2.00218431612e-05	0.28774	1.32657619031e-05	0.68147	0.0162740859433										K07901	map04144;map04152;map04972;	Endocytosis;AMPK signaling pathway;Pancreatic secretion;	IPR005225;IPR027417;IPR001806;	Small GTP-binding protein domain;P-loop containing nucleoside triphosphate hydrolase;Small GTPase superfamily;	cytosol	At3g46060	379.0	TU	[T] Signal transduction mechanisms;[U] Intracellular trafficking, secretion, and vesicular transport;
Sspon.05G0036590-1C	Sspon.05G0036590-1C	Down	0.77590096	1.107096135	0.8024402	1.30465318	0.728366636	1.005384414	0.8317887	1.628709531	0.875084347	0.87764573	0.763895507	1.299034661	0.79574	0.0619584433379	0.56661	0.00525210922221	0.99217	0.90151337516	0.70649	0.0315124979488										K04646	map04142;map04144;map04721;map04961;map05016;map05100;	Lysosome;Endocytosis;Synaptic vesicle cycle;Endocrine and other factor-regulated calcium reabsorption;Huntington's disease;Bacterial invasion of epithelial cells;	IPR016024;IPR011990;IPR016341;IPR001473;IPR000547;IPR022365;IPR015348;	Armadillo-type fold;Tetratricopeptide-like helical domain;Clathrin, heavy chain;Clathrin, heavy chain, propeller, N-terminal;Clathrin, heavy chain/VPS, 7-fold repeat;Clathrin, heavy chain, propeller repeat;Clathrin, heavy chain, linker, core motif;	chloroplast	At3g08530	1174.0	U	[U] Intracellular trafficking, secretion, and vesicular transport;
Sspon.01G0008890-1A	Sspon.01G0008890-1A	Down	0.97647997	0.966238526	0.499448564	1.369380864	0.993216485	0.851607649	0.570955427	1.559468585	1.094063152	0.914400122	0.616074792	1.588665864	1.12133	0.0892250608097	0.37332	0.000250373531566	1.81666	0.000782232188438	0.60481	0.00145937624011										K15633	map00010;map00260;map00680;map01100;map01110;map01120;map01130;map01200;map01230;	Glycolysis / Gluconeogenesis;"Glycine, serine and threonine metabolism";Methane metabolism;Metabolic pathways;Biosynthesis of secondary metabolites;Microbial metabolism in diverse environments;Biosynthesis of antibiotics;Carbon metabolism;Biosynthesis of amino acids;	IPR011258;IPR017849;IPR017850;IPR005995;IPR006124;	BPG-independent PGAM, N-terminal;Alkaline phosphatase-like, alpha/beta/alpha;Alkaline-phosphatase-like, core domain;Phosphoglycerate mutase, 2,3-bisphosphoglycerate-independent;Metalloenzyme;	cytosol	At3g08590	925.0	G	[G] Carbohydrate transport and metabolism;
Sspon.03G0031200-3D	Sspon.03G0031200-3D	Up	0.625118014	0.665215537	2.327744263	0.355396923	0.657670559	0.347970577	2.597797523	0.118819164	0.808000682	0.6010595	2.607525324	0.287681934	1.29521	0.229202516824	9.88724	4.05177061104e-05	0.27755	7.25553710043e-05	2.11872	0.0765146413375	GO:0009311;GO:0009312;GO:0044249;GO:0044237;GO:0016051;GO:0044699;GO:1901576;GO:0044710;GO:0044711;GO:0044262;GO:0005991;GO:0005984;GO:0071704;GO:0046351;GO:0009987;GO:0034637;GO:0009058;GO:0008150;GO:0008152;GO:0044723;GO:0044238;GO:0005975;GO:0005992;GO:0044763;	oligosaccharide metabolic process;oligosaccharide biosynthetic process;cellular biosynthetic process;cellular metabolic process;carbohydrate biosynthetic process;single-organism process;organic substance biosynthetic process;single-organism metabolic process;single-organism biosynthetic process;cellular carbohydrate metabolic process;trehalose metabolic process;disaccharide metabolic process;organic substance metabolic process;disaccharide biosynthetic process;cellular process;cellular carbohydrate biosynthetic process;biosynthetic process;biological_process;metabolic process;single-organism carbohydrate metabolic process;primary metabolic process;carbohydrate metabolic process;trehalose biosynthetic process;single-organism cellular process;	5;6;4;3;5;2;4;3;4;4;5;4;3;5;2;4;3;1;2;4;3;4;6;3;	GO:0005737;GO:0005829;GO:0044464;GO:0005623;GO:0005622;GO:0005575;GO:0044444;GO:0044424;	cytoplasm;cytosol;cell part;cell;intracellular;cellular_component;cytoplasmic part;intracellular part;	4;5;2;2;3;1;4;3;	GO:0003674;GO:0016740;GO:0003824;GO:0016757;	molecular_function;transferase activity;catalytic activity;transferase activity, transferring glycosyl groups;	1;3;2;4;	K16055	map00500;map01100;	Starch and sucrose metabolism;Metabolic pathways;	IPR023214;IPR001830;IPR003337;IPR006379;	HAD-like domain;Glycosyl transferase, family 20;Trehalose-phosphatase;HAD-superfamily hydrolase, subfamily IIB;	cytosol	At1g06410	1226.0	G	[G] Carbohydrate transport and metabolism;
Sspon.04G0006840-2P	Sspon.04G0006840-2P	Down	0.075552945	1.579726263	0.081749691	1.985218936	0.090749278	1.223473909	0.185525679	2.343085727	0.031433979	1.623585126	0.517803649	2.262094821	0.04467	0.00038563604439	0.11912	0.00034278329714	0.25187	0.214173775103	0.6717	0.0123858413996				GO:0005618;GO:0044464;GO:0005623;GO:0030312;GO:0005575;GO:0071944;GO:0005576;	cell wall;cell part;cell;external encapsulating structure;cellular_component;cell periphery;extracellular region;	4;2;2;3;1;3;2;							IPR016140;IPR027923;	Bifunctional inhibitor/plant lipid transfer protein/seed storage helical domain;Hydrophobic seed protein;	chloroplast
Sspon.01G0008000-1A	Sspon.01G0008000-1A	Down	1.237549995	0.924100958	0.173609564	1.424732789	1.230274431	0.810051926	0.297594044	1.673249372	1.480668578	0.787195181	0.272207801	1.68876536	1.56602	0.00678700331267	0.15531	0.000134777287116	5.31132	0.000295365543061	0.52674	0.00138112992212													IPR024949;IPR000916;IPR023393;	Bet v I type allergen;Bet v I/Major latex protein;START-like domain;	mitochondria
Sspon.06G0020430-1B	Sspon.06G0020430-1B	Up	0.664607847	1.020900628	1.471565512	0.840326971	0.759368313	0.841223193	1.444380132	0.867273359	0.669283135	0.955207606	1.45256562	1.013297684	0.74299	0.0166127819227	1.60554	0.000539033923359	0.47917	1.84931051784e-05	1.03544	0.690730377622										K01881	map00970;	Aminoacyl-tRNA biosynthesis;	IPR004154;IPR033721;IPR002316;IPR002314;IPR016061;IPR006195;IPR004499;IPR017449;	Anticodon-binding;Prolyl-tRNA synthetase, catalytic domain;Proline-tRNA ligase, class IIa;Aminoacyl-tRNA synthetase, class II (G/ P/ S/T);Proline-tRNA ligase, class II, C-terminal;Aminoacyl-tRNA synthetase, class II;Proline-tRNA ligase, class IIa, archaeal-type;Prolyl-tRNA synthetase, class II;	cytosol	At3g62120	798.0	J	[J] Translation, ribosomal structure and biogenesis;
Sspon.02G0014080-1A	Sspon.02G0014080-1A	Down	0.204791977	0.206796806	0.899737006	2.687098503	0.218575182	0.000682658	0.897439805	2.956149453	0.226336936	0.101842572	0.952224565	2.648324537	2.10041	0.130811755104	0.33159	4.74609793138e-05	0.23631	3.22073077958e-06	0.03731	1.971174887e-05										K11252	map05034;map05203;map05322;	Alcoholism;Viral carcinogenesis;Systemic lupus erythematosus;	IPR000558;IPR007125;IPR009072;	Histone H2B;Histone H2A/H2B/H3;Histone-fold;	nucleus	At3g45980	218.0	B	[B] Chromatin structure and dynamics;
Sspon.02G0033130-2C	Sspon.02G0033130-2C	Up	1.137118703	0.633723716	1.611178419	0.481684301	1.272702797	0.582473144	1.815146865	0.532816412	1.281210457	0.540860997	1.609239964	0.501844224	2.10069	0.000279051102793	3.32086	7.39443575376e-05	0.73299	0.00562901248821	1.15875	0.0591813254722	GO:0044248;GO:0042744;GO:0042743;GO:0044699;GO:0044712;GO:0044710;GO:0008150;GO:0009987;GO:0072593;GO:0006950;GO:0044763;GO:0008152;GO:0009056;GO:0006979;GO:0050896;GO:0044237;	cellular catabolic process;hydrogen peroxide catabolic process;hydrogen peroxide metabolic process;single-organism process;single-organism catabolic process;single-organism metabolic process;biological_process;cellular process;reactive oxygen species metabolic process;response to stress;single-organism cellular process;metabolic process;catabolic process;response to oxidative stress;response to stimulus;cellular metabolic process;	4;4;5;2;4;3;1;2;4;3;3;2;3;4;2;3;	GO:0005575;GO:0005576;	cellular_component;extracellular region;	1;2;	GO:0005488;GO:1901363;GO:0016491;GO:0043169;GO:0043167;GO:0046872;GO:0020037;GO:0016209;GO:0003824;GO:0016684;GO:0046906;GO:0097159;GO:0003674;GO:0004601;	binding;heterocyclic compound binding;oxidoreductase activity;cation binding;ion binding;metal ion binding;heme binding;antioxidant activity;catalytic activity;oxidoreductase activity, acting on peroxide as acceptor;tetrapyrrole binding;organic cyclic compound binding;molecular_function;peroxidase activity;	2;3;3;4;3;5;5;2;2;4;4;3;1;3;				IPR000823;IPR002016;IPR010255;	Plant peroxidase;Haem peroxidase, plant/fungal/bacterial;Haem peroxidase;	chloroplast	At5g05340	100.0	R	[R] General function prediction only;
Sspon.07G0008450-2B	Sspon.07G0008450-2B	Up	2.132185505	1.106152357	0.817976841	0.191458054	1.744644266	0.950389872	1.18060205	0.172845631	1.608277493	0.937185869	1.001415514	0.156866548	1.8322	0.00748222005218	5.75627	0.00141757508235	1.82837	0.0117704734317	5.74424	0.000116937857299													IPR002925;IPR029058;	Dienelactone hydrolase;Alpha/Beta hydrolase fold;	chloroplast	At3g23600	246.0	R	[R] General function prediction only;
Sspon.04G0009330-4D	Sspon.04G0009330-4D	Up	0.275920772	0.599044687	2.570661614	0.47546088	0.331270725	0.516046897	2.544903679	0.601659956	0.42967393	0.571658377	2.54554516	0.538153324	0.61471	0.0133266689243	4.74292	7.10445576948e-07	0.13534	1.10296403844e-06	1.04425	0.615810783002	GO:0022622;GO:0048589;GO:0048468;GO:0048469;GO:0044281;GO:0071840;GO:0044710;GO:0071704;GO:0048869;GO:0010442;GO:0010441;GO:0006071;GO:0006073;GO:0048765;GO:0048764;GO:0009791;GO:0044707;GO:0010103;GO:0044036;GO:0090558;GO:0010026;GO:0021700;GO:0010374;GO:0044264;GO:0000904;GO:0044262;GO:0000902;GO:0044260;GO:0016043;GO:0019400;GO:0044699;GO:0071669;GO:0009886;GO:0006629;GO:0009888;GO:0099402;GO:0008150;GO:0008152;GO:0044723;GO:0044042;GO:0009664;GO:0048367;GO:0048364;GO:0010015;GO:0010016;GO:0030154;GO:0045229;GO:0009653;GO:0060560;GO:0032502;GO:0010054;GO:0032501;GO:0009987;GO:0010053;GO:0043170;GO:0009932;GO:0006066;GO:0048731;GO:0030243;GO:0019751;GO:0007275;GO:0009826;GO:0090627;GO:0090626;GO:0032989;GO:0071554;GO:0071555;GO:0052541;GO:0044767;GO:0044763;GO:0010383;GO:0016049;GO:0040007;GO:0051273;GO:0044238;GO:0005975;GO:0010052;GO:0005976;GO:0048856;GO:0044237;GO:1901615;	root system development;developmental growth;cell development;cell maturation;small molecule metabolic process;cellular component organization or biogenesis;single-organism metabolic process;organic substance metabolic process;cellular developmental process;guard cell morphogenesis;guard cell development;glycerol metabolic process;cellular glucan metabolic process;root hair cell differentiation;trichoblast maturation;post-embryonic development;single-multicellular organism process;stomatal complex morphogenesis;cell wall macromolecule metabolic process;plant epidermis development;trichome differentiation;developmental maturation;stomatal complex development;cellular polysaccharide metabolic process;cell morphogenesis involved in differentiation;cellular carbohydrate metabolic process;cell morphogenesis;cellular macromolecule metabolic process;cellular component organization;alditol metabolic process;single-organism process;plant-type cell wall organization or biogenesis;post-embryonic morphogenesis;lipid metabolic process;tissue development;plant organ development;biological_process;metabolic process;single-organism carbohydrate metabolic process;glucan metabolic process;plant-type cell wall organization;shoot system development;root development;root morphogenesis;shoot system morphogenesis;cell differentiation;external encapsulating structure organization;anatomical structure morphogenesis;developmental growth involved in morphogenesis;developmental process;trichoblast differentiation;multicellular organismal process;cellular process;root epidermal cell differentiation;macromolecule metabolic process;cell tip growth;alcohol metabolic process;system development;cellulose metabolic process;polyol metabolic process;multicellular organism development;unidimensional cell growth;plant epidermal cell differentiation;plant epidermis morphogenesis;cellular component morphogenesis;cell wall organization or biogenesis;cell wall organization;plant-type cell wall cellulose metabolic process;single-organism developmental process;single-organism cellular process;cell wall polysaccharide metabolic process;cell growth;growth;beta-glucan metabolic process;primary metabolic process;carbohydrate metabolic process;guard cell differentiation;polysaccharide metabolic process;anatomical structure development;cellular metabolic process;organic hydroxy compound metabolic process;	5;3;4;5;4;2;3;3;4;5;5;5;6;6;6;4;3;4;4;5;6;4;5;5;5;4;5;4;3;4;2;4;4;4;4;4;1;2;4;6;5;4;4;4;4;5;4;3;4;2;6;2;2;5;4;5;5;4;8;6;4;4;6;4;4;3;4;6;3;3;5;3;2;7;3;4;5;5;3;3;4;	GO:0016020;GO:0044425;GO:0005886;GO:0031226;GO:0031224;GO:0031225;GO:0044459;GO:0030312;GO:0046658;GO:0044464;GO:0005623;GO:0071944;GO:0005618;GO:0009505;GO:0005575;	membrane;membrane part;plasma membrane;intrinsic component of plasma membrane;intrinsic component of membrane;anchored component of membrane;plasma membrane part;external encapsulating structure;anchored component of plasma membrane;cell part;cell;cell periphery;cell wall;plant-type cell wall;cellular_component;	2;2;3;4;3;4;3;3;4;2;2;3;4;5;1;	GO:0008889;GO:0003674;GO:0008081;GO:0016787;GO:0003824;GO:0016788;GO:0042578;	glycerophosphodiester phosphodiesterase activity;molecular_function;phosphoric diester hydrolase activity;hydrolase activity;catalytic activity;hydrolase activity, acting on ester bonds;phosphoric ester hydrolase activity;	7;1;6;3;2;4;5;				IPR017946;IPR030395;	PLC-like phosphodiesterase, TIM beta/alpha-barrel domain;Glycerophosphodiester phosphodiesterase domain;	chloroplast	At4g26690	745.0	C	[C] Energy production and conversion;
Sspon.07G0020090-3C	Sspon.07G0020090-3C	Up	0.816950996	0.992525167	1.503158591	0.44636557	0.807682845	1.075834383	1.581625458	0.5675961	0.911090409	1.090309359	1.640879138	0.565981984	0.80278	0.00987693921913	2.99103	4.99242286148e-05	0.53659	0.000147026824432	1.99923	0.000475295434641	GO:0044237;GO:0009987;GO:0008150;GO:0008152;GO:0015979;	cellular metabolic process;cellular process;biological_process;metabolic process;photosynthesis;	3;2;1;2;4;	GO:0031978;GO:0034357;GO:0031976;GO:0031977;GO:0019898;GO:0043229;GO:0009543;GO:0043227;GO:0043226;GO:0009579;GO:0009534;GO:0031984;GO:0009532;GO:0009570;GO:0016020;GO:0044436;GO:0044435;GO:0044434;GO:0005737;GO:1902494;GO:0009654;GO:0009523;GO:0044446;GO:0009536;GO:1990204;GO:0042651;GO:0009507;GO:0043234;GO:0032991;GO:0043231;GO:0009521;GO:0044464;GO:0005623;GO:0005622;GO:0005575;GO:0098796;GO:0044444;GO:0044424;GO:0044425;GO:0044422;	plastid thylakoid lumen;photosynthetic membrane;plastid thylakoid;thylakoid lumen;extrinsic component of membrane;intracellular organelle;chloroplast thylakoid lumen;membrane-bounded organelle;organelle;thylakoid;chloroplast thylakoid;organelle subcompartment;plastid stroma;chloroplast stroma;membrane;thylakoid part;plastid part;chloroplast part;cytoplasm;catalytic complex;photosystem II oxygen evolving complex;photosystem II;intracellular organelle part;plastid;oxidoreductase complex;thylakoid membrane;chloroplast;protein complex;macromolecular complex;intracellular membrane-bounded organelle;photosystem;cell part;cell;intracellular;cellular_component;membrane protein complex;cytoplasmic part;intracellular part;membrane part;organelle part;	5;3;5;5;3;3;6;3;2;4;6;4;5;6;2;4;4;5;4;4;4;5;3;5;3;4;6;3;2;4;4;2;2;3;1;3;4;3;2;2;	GO:0003674;GO:0005488;GO:0043167;GO:0046872;GO:0005509;GO:0043169;	molecular_function;binding;ion binding;metal ion binding;calcium ion binding;cation binding;	1;2;3;5;6;4;				IPR016123;IPR002683;	Mog1/PsbP, alpha/beta/alpha sandwich;PsbP family;	chloroplast
Sspon.06G0012300-2B	Sspon.06G0012300-2B	Down	0.479519518	1.082598181	0.463472875	1.955031195	0.546365245	0.970638465	0.494649209	1.953609921	0.583822692	1.063892381	0.499188116	1.907212202	0.51641	0.000403864214885	0.25058	1.86897679806e-07	1.10457	0.19313698001	0.53597	1.89236020884e-05										K00134	map00010;map00710;map01100;map01110;map01120;map01130;map01200;map01230;map04066;map05010;	Glycolysis / Gluconeogenesis;Carbon fixation in photosynthetic organisms;Metabolic pathways;Biosynthesis of secondary metabolites;Microbial metabolism in diverse environments;Biosynthesis of antibiotics;Carbon metabolism;Biosynthesis of amino acids;HIF-1 signaling pathway;Alzheimer's disease;	IPR020831;IPR020830;IPR020828;IPR020829;IPR016040;IPR006424;	Glyceraldehyde/Erythrose phosphate dehydrogenase family;Glyceraldehyde 3-phosphate dehydrogenase, active site;Glyceraldehyde 3-phosphate dehydrogenase, NAD(P) binding domain;Glyceraldehyde 3-phosphate dehydrogenase, catalytic domain;NAD(P)-binding domain;Glyceraldehyde-3-phosphate dehydrogenase, type I;	cytosol	At3g04120	602.0	G	[G] Carbohydrate transport and metabolism;
Sspon.07G0000280-1A	Sspon.07G0000280-1A	Up	1.14757003	0.781049612	1.408538643	0.680138373	1.039233885	0.58779109	1.502826527	0.88976544	1.062183598	0.705745866	1.717262909	0.477894026	1.56609	0.00386990677953	2.2603	0.00457138107941	0.70193	0.00906536927734	1.01308	0.949132500622										K10610	map03420;map04120;map05161;map05203;	Nucleotide excision repair;Ubiquitin mediated proteolysis;Hepatitis B;Viral carcinogenesis;	IPR031297;IPR015943;IPR004871;IPR011047;	DNA damage-binding protein 1;WD40/YVTN repeat-like-containing domain;Cleavage/polyadenylation specificity factor, A subunit, C-terminal;Quinoprotein alcohol dehydrogenase-like superfamily;	chloroplast	At4g05420	1882.0	L	[L] Replication, recombination and repair;
Sspon.04G0008850-1A	Sspon.04G0008850-1A	Up	0.328554913	1.339814973	1.455334621	0.99765323	0.377349986	1.059373727	1.53582573	0.703807446	0.344024964	1.537422776	1.414130839	0.906706794	0.26671	0.00231233478255	1.68904	0.00309960508777	0.23833	8.38076547361e-06	1.50934	0.0537587351906	GO:0080090;GO:0019222;GO:1901362;GO:0071840;GO:0010605;GO:0040029;GO:0016458;GO:0048519;GO:0060255;GO:2001141;GO:0046483;GO:0019438;GO:0009892;GO:0009890;GO:0010629;GO:0006807;GO:0050789;GO:0097659;GO:1901576;GO:0044260;GO:0016043;GO:0065007;GO:1901360;GO:0018130;GO:0009889;GO:0050794;GO:0008150;GO:0008152;GO:0034654;GO:0016070;GO:0044271;GO:0006355;GO:0010556;GO:0006351;GO:0010558;GO:0032774;GO:0044249;GO:0034641;GO:0034645;GO:0044699;GO:0006139;GO:0006342;GO:0031327;GO:0009987;GO:0006725;GO:1903506;GO:1903507;GO:0045892;GO:0051253;GO:0051252;GO:0043170;GO:0043933;GO:0031326;GO:0031324;GO:0031323;GO:0090304;GO:0006325;GO:2000112;GO:2000113;GO:0071704;GO:0010467;GO:0045814;GO:0010468;GO:0045934;GO:0019219;GO:1902679;GO:0009058;GO:0009059;GO:0044763;GO:0051171;GO:0051172;GO:0006996;GO:0044238;GO:0051276;GO:0044237;GO:0048523;	regulation of primary metabolic process;regulation of metabolic process;organic cyclic compound biosynthetic process;cellular component organization or biogenesis;negative regulation of macromolecule metabolic process;regulation of gene expression, epigenetic;gene silencing;negative regulation of biological process;regulation of macromolecule metabolic process;regulation of RNA biosynthetic process;heterocycle metabolic process;aromatic compound biosynthetic process;negative regulation of metabolic process;negative regulation of biosynthetic process;negative regulation of gene expression;nitrogen compound metabolic process;regulation of biological process;nucleic acid-templated transcription;organic substance biosynthetic process;cellular macromolecule metabolic process;cellular component organization;biological regulation;organic cyclic compound metabolic process;heterocycle biosynthetic process;regulation of biosynthetic process;regulation of cellular process;biological_process;metabolic process;nucleobase-containing compound biosynthetic process;RNA metabolic process;cellular nitrogen compound biosynthetic process;regulation of transcription, DNA-templated;regulation of macromolecule biosynthetic process;transcription, DNA-templated;negative regulation of macromolecule biosynthetic process;RNA biosynthetic process;cellular biosynthetic process;cellular nitrogen compound metabolic process;cellular macromolecule biosynthetic process;single-organism process;nucleobase-containing compound metabolic process;chromatin silencing;negative regulation of cellular biosynthetic process;cellular process;cellular aromatic compound metabolic process;regulation of nucleic acid-templated transcription;negative regulation of nucleic acid-templated transcription;negative regulation of transcription, DNA-templated;negative regulation of RNA metabolic process;regulation of RNA metabolic process;macromolecule metabolic process;macromolecular complex subunit organization;regulation of cellular biosynthetic process;negative regulation of cellular metabolic process;regulation of cellular metabolic process;nucleic acid metabolic process;chromatin organization;regulation of cellular macromolecule biosynthetic process;negative regulation of cellular macromolecule biosynthetic process;organic substance metabolic process;gene expression;negative regulation of gene expression, epigenetic;regulation of gene expression;negative regulation of nucleobase-containing compound metabolic process;regulation of nucleobase-containing compound metabolic process;negative regulation of RNA biosynthetic process;biosynthetic process;macromolecule biosynthetic process;single-organism cellular process;regulation of nitrogen compound metabolic process;negative regulation of nitrogen compound metabolic process;organelle organization;primary metabolic process;chromosome organization;cellular metabolic process;negative regulation of cellular process;	4;3;5;2;4;6;4;2;4;6;4;5;3;4;5;3;2;7;4;4;3;2;4;5;4;3;1;2;5;5;5;6;5;6;5;6;4;4;5;2;4;5;5;2;4;7;7;6;5;5;4;4;5;4;4;5;5;6;6;3;5;6;5;5;5;6;3;5;3;4;4;4;3;5;3;3;	GO:0031974;GO:0031981;GO:0000790;GO:0043234;GO:0043231;GO:0043232;GO:0043233;GO:0044428;GO:0044424;GO:0044427;GO:0044422;GO:0000785;GO:0000228;GO:0005622;GO:0043227;GO:0044446;GO:0044815;GO:0000786;GO:0044454;GO:0005634;GO:0044464;GO:0043229;GO:0005623;GO:0043228;GO:0043226;GO:0005694;GO:0032991;GO:0032993;GO:0005575;GO:0070013;	membrane-enclosed lumen;nuclear lumen;nuclear chromatin;protein complex;intracellular membrane-bounded organelle;intracellular non-membrane-bounded organelle;organelle lumen;nuclear part;intracellular part;chromosomal part;organelle part;chromatin;nuclear chromosome;intracellular;membrane-bounded organelle;intracellular organelle part;DNA packaging complex;nucleosome;nuclear chromosome part;nucleus;cell part;intracellular organelle;cell;non-membrane-bounded organelle;organelle;chromosome;macromolecular complex;protein-DNA complex;cellular_component;intracellular organelle lumen;	2;5;4;3;4;4;3;4;3;4;2;3;5;3;3;3;4;4;5;5;2;3;2;3;2;5;2;3;1;4;	GO:1901363;GO:0005488;GO:0003676;GO:0003677;GO:0097159;GO:0003674;	heterocyclic compound binding;binding;nucleic acid binding;DNA binding;organic cyclic compound binding;molecular_function;	3;2;4;5;3;1;	K11251	map05034;map05322;	Alcoholism;Systemic lupus erythematosus;	IPR032458;IPR002119;IPR032454;IPR007125;IPR009072;	Histone H2A conserved site;Histone H2A;Histone H2A, C-terminal domain;Histone H2A/H2B/H3;Histone-fold;	cytosol	At3g54560	229.0	B	[B] Chromatin structure and dynamics;
Sspon.06G0023270-3D	Sspon.06G0023270-3D	Down	0.509043683	0.749469013	0.514400898	1.593636278	0.950039909	1.112947957	0.518486451	1.861091194	0.753094604	1.012378414	0.595597884	1.829813715	0.76951	0.257388534384	0.30816	0.000160852208223	1.35843	0.209541799876	0.544	0.00426569867758	GO:0044237;GO:0090304;GO:0006807;GO:0043170;GO:1901360;GO:0006139;GO:0044260;GO:0071704;GO:0010467;GO:0016071;GO:0009987;GO:0006725;GO:0008150;GO:0008152;GO:0046483;GO:0016070;GO:0044238;GO:0034641;GO:0006396;GO:0006397;	cellular metabolic process;nucleic acid metabolic process;nitrogen compound metabolic process;macromolecule metabolic process;organic cyclic compound metabolic process;nucleobase-containing compound metabolic process;cellular macromolecule metabolic process;organic substance metabolic process;gene expression;mRNA metabolic process;cellular process;cellular aromatic compound metabolic process;biological_process;metabolic process;heterocycle metabolic process;RNA metabolic process;primary metabolic process;cellular nitrogen compound metabolic process;RNA processing;mRNA processing;	3;5;3;4;4;4;4;3;5;6;2;4;1;2;4;5;3;4;6;7;	GO:0043229;GO:0043227;GO:0043226;GO:0005634;GO:0043231;GO:0044464;GO:0005623;GO:0005622;GO:0005575;GO:0044424;	intracellular organelle;membrane-bounded organelle;organelle;nucleus;intracellular membrane-bounded organelle;cell part;cell;intracellular;cellular_component;intracellular part;	3;3;2;5;4;2;2;3;1;3;	GO:0008143;GO:0003674;GO:0005488;GO:0003676;GO:1901363;GO:1901265;GO:0000166;GO:0036094;GO:0097159;GO:0070717;GO:0003727;GO:0003723;	poly(A) binding;molecular_function;binding;nucleic acid binding;heterocyclic compound binding;nucleoside phosphate binding;nucleotide binding;small molecule binding;organic cyclic compound binding;poly-purine tract binding;single-stranded RNA binding;RNA binding;	8;1;2;4;3;4;4;3;3;7;6;5;				IPR000504;	RNA recognition motif domain;	nucleus	At1g11650	439.0	R	[R] General function prediction only;
Sspon.01G0002980-1A	Sspon.01G0002980-1A	Up	0.68330313	0.529645799	1.67723229	0.830733114	0.852281713	0.390197694	1.977652389	0.799003295	0.800955519	0.836663921	1.885378913	0.736952224	1.33022	0.242312051077	2.34093	0.000340922733497	0.42174	0.000469654495833	0.74218	0.20561705279										K13525	map04141;map05134;	Protein processing in endoplasmic reticulum;Legionellosis;	IPR029067;IPR003338;IPR003960;IPR003593;IPR004201;IPR009010;IPR003959;IPR027417;IPR005938;	CDC48 domain 2-like;CDC48, N-terminal subdomain;ATPase, AAA-type, conserved site;AAA+ ATPase domain;CDC48, domain 2;Aspartate decarboxylase-like domain;ATPase, AAA-type, core;P-loop containing nucleoside triphosphate hydrolase;AAA ATPase, CDC48 family;	cytosol	At3g53230	1499.0	O	[O] Posttranslational modification, protein turnover, chaperones;
Sspon.02G0005260-2B	Sspon.02G0005260-2B	Down	0.802114399	0.798364198	0.913120346	1.319177813	0.838759219	0.770648428	0.925263853	1.458256692	0.926656785	0.814150758	0.950015179	1.483472329	1.07736	0.190918656729	0.65441	0.00071418454189	0.92079	0.128515735368	0.55931	0.000286559081502										K03231	map03013;map05134;	RNA transport;Legionellosis;	IPR000795;IPR004161;IPR004160;IPR009001;IPR009000;IPR004539;IPR027417;IPR031157;	Transcription factor, GTP-binding domain;Translation elongation factor EFTu-like, domain 2;Translation elongation factor EFTu/EF1A, C-terminal;Translation elongation factor EF1A/initiation factor IF2gamma, C-terminal;Translation protein, beta-barrel domain;Translation elongation factor EF1A, eukaryotic/archaeal;P-loop containing nucleoside triphosphate hydrolase;Tr-type G domain, conserved site;	cytosol	At5g60390	885.0	J	[J] Translation, ribosomal structure and biogenesis;
Sspon.07G0009550-3C	Sspon.07G0009550-3C	Up	0.969570986	0.49697922	2.316858743	0.391546797	0.917493084	0.464374806	2.555059421	0.370903076	0.129855338	0.397874161	2.509364608	0.480119759	1.48387	0.467262663427	5.94034	1.40894156196e-05	0.27325	0.00313795558686	1.09388	0.430707578406										K12890	map03040;map05168;	Spliceosome;Herpes simplex infection;	IPR000504;	RNA recognition motif domain;	chloroplast	At1g09140	266.0	A	[A] RNA processing and modification;
Sspon.05G0012190-3D	Sspon.05G0012190-3D	Down	0.721930671	1.180693287	0.683773585	1.30095656	0.552663449	1.30850373	0.524124616	1.247845546	0.850302764	1.395699868	0.603562966	1.629942957	0.54696	0.00528531243991	0.43349	0.00352285333383	1.17303	0.345306983937	0.92968	0.507780977217	GO:0006457;GO:0009987;GO:0008150;	protein folding;cellular process;biological_process;	3;2;1;	GO:0005783;GO:0005789;GO:0042175;GO:0043229;GO:0043227;GO:0043226;GO:0031224;GO:0005737;GO:0031090;GO:0016021;GO:0016020;GO:0044432;GO:0098588;GO:0044446;GO:0012505;GO:0043231;GO:0044464;GO:0005623;GO:0005622;GO:0005575;GO:0044444;GO:0044424;GO:0044425;GO:0044422;	endoplasmic reticulum;endoplasmic reticulum membrane;nuclear outer membrane-endoplasmic reticulum membrane network;intracellular organelle;membrane-bounded organelle;organelle;intrinsic component of membrane;cytoplasm;organelle membrane;integral component of membrane;membrane;endoplasmic reticulum part;bounding membrane of organelle;intracellular organelle part;endomembrane system;intracellular membrane-bounded organelle;cell part;cell;intracellular;cellular_component;cytoplasmic part;intracellular part;membrane part;organelle part;	4;3;3;3;3;2;3;4;3;4;2;4;4;3;3;4;2;2;3;1;4;3;2;2;	GO:0030246;GO:0003674;GO:0005488;GO:0043169;GO:0043167;GO:0005509;GO:0046872;	carbohydrate binding;molecular_function;binding;cation binding;ion binding;calcium ion binding;metal ion binding;	3;1;2;4;3;6;5;	K08054	map04141;map04145;map04612;map04918;map05166;	Protein processing in endoplasmic reticulum;Phagosome;Antigen processing and presentation;Thyroid hormone synthesis;HTLV-I infection;	IPR001580;IPR013320;IPR018124;IPR009033;	Calreticulin/calnexin;Concanavalin A-like lectin/glucanase domain;Calreticulin/calnexin, conserved site;Calreticulin/calnexin, P domain;	plasma membrane	At5g61790	783.0	O	[O] Posttranslational modification, protein turnover, chaperones;
Sspon.06G0003740-1A	Sspon.06G0003740-1A	Up	0.664607847	1.020900628	1.471565512	0.840326971	0.759368313	0.841223193	1.444380132	0.867273359	0.669283135	0.955207606	1.45256562	1.013297684	0.74299	0.0166127819227	1.60554	0.000539033923359	0.47917	1.84931051784e-05	1.03544	0.690730377622										K01881	map00970;	Aminoacyl-tRNA biosynthesis;	IPR004154;IPR033721;IPR016061;IPR002314;IPR002316;IPR006195;IPR004499;IPR017449;	Anticodon-binding;Prolyl-tRNA synthetase, catalytic domain;Proline-tRNA ligase, class II, C-terminal;Aminoacyl-tRNA synthetase, class II (G/ P/ S/T);Proline-tRNA ligase, class IIa;Aminoacyl-tRNA synthetase, class II;Proline-tRNA ligase, class IIa, archaeal-type;Prolyl-tRNA synthetase, class II;	cytosol	At3g62120	843.0	J	[J] Translation, ribosomal structure and biogenesis;
Sspon.08G0005960-2C	Sspon.08G0005960-2C	Up	0.255368167	0.500023359	1.693494971	0.910334182	0.333484578	0.552175201	2.207487436	0.857882837	0.647309501	0.894975077	2.226225545	0.921239147	0.63485	0.240990515004	2.27823	0.00284974624732	0.20175	0.00152913978134	0.724	0.119766509014													IPR032799;IPR021109;IPR033873;IPR032861;IPR001461;IPR033121;	Xylanase inhibitor, C-terminal;Aspartic peptidase domain;CND41-like;Xylanase inhibitor, N-terminal;Aspartic peptidase A1 family;Peptidase family A1 domain;	extracellular	At5g10770	381.0	O	[O] Posttranslational modification, protein turnover, chaperones;
Sspon.04G0012350-2C	Sspon.04G0012350-2C	Up	0.641873833	0.659159858	1.633966691	0.74529841	0.683485251	0.683985088	1.821613779	0.871757135	0.748047512	0.791283401	1.880719487	0.838809555	0.97141	0.710217059662	2.17288	0.00032611932517	0.38855	0.000174015900878	0.86911	0.125642616567													IPR002312;IPR012340;IPR004364;IPR004365;IPR006195;	Aspartyl/Asparaginyl-tRNA synthetase, class IIb;Nucleic acid-binding, OB-fold;Aminoacyl-tRNA synthetase, class II (D/K/N);OB-fold nucleic acid binding domain, AA-tRNA synthetase-type;Aminoacyl-tRNA synthetase, class II;	nucleus	At4g31180	474.0	J	[J] Translation, ribosomal structure and biogenesis;
Sspon.06G0013840-2B	Sspon.06G0013840-2B	Up	0.670689181	0.884928672	1.580884761	0.777730327	0.711654899	0.775215164	1.608237159	0.868077079	0.820739615	0.881051129	1.610018733	0.810773282	0.86695	0.121163576148	1.95359	9.87181321728e-06	0.45906	4.60575101836e-05	1.03444	0.561404413989										K01251	map00270;map01100;	Cysteine and methionine metabolism;Metabolic pathways;	IPR020082;IPR016040;IPR034373;IPR015878;IPR000043;	S-adenosyl-L-homocysteine hydrolase, conserved site;NAD(P)-binding domain;Adenosylhomocysteinase;S-adenosyl-L-homocysteine hydrolase, NAD binding domain;Adenosylhomocysteinase-like;	cytosol	At4g13940	915.0	H	[H] Coenzyme transport and metabolism;
Sspon.01G0020930-1A	Sspon.01G0020930-1A	Up	0.763276708	0.630912478	1.67891439	0.696612438	0.796342389	1.045464254	1.465878019	0.753582856	0.845243055	0.657126483	1.789860788	0.876786141	1.03058	0.869774777212	2.12062	0.00133632982999	0.48734	0.00100236460128	1.0028	0.988692923597										K00028	map00620;map00710;map01100;map01120;map01200;	Pyruvate metabolism;Carbon fixation in photosynthetic organisms;Metabolic pathways;Microbial metabolism in diverse environments;Carbon metabolism;	IPR012302;IPR001891;IPR015884;IPR016040;IPR012301;	Malic enzyme, NAD-binding;Malic oxidoreductase;Malic enzyme, conserved site;NAD(P)-binding domain;Malic enzyme, N-terminal domain;	chloroplast	At4g00570	875.0	C	[C] Energy production and conversion;
Sspon.01G0029890-1A	Sspon.01G0029890-1A	Up	1.355393334	0.212902566	1.966786165	0.160290314	1.395848132	0.20105509	2.417988504	0.000965188	1.76761196	0.152919135	2.068185852	0.300053759	7.97149	0.000574122384964	13.98836	0.000246868660696	0.70028	0.027198430208	1.22884	0.710685861671													IPR000782;	FAS1 domain;	peroxisome	At2g35860	584.0	MW	[M] Cell wall/membrane/envelope biogenesis;[W] Extracellular structures;
Sspon.07G0005420-1A	Sspon.07G0005420-1A	Up	0.970442898	0.588621453	1.895347678	0.436811773	0.970131812	0.540175883	2.018705007	0.503683171	1.080339801	0.59218697	1.936267374	0.467286179	1.75534	0.000425705542578	4.1557	3.54361684536e-06	0.51637	5.26696002895e-05	1.22248	0.0151073788661	GO:0006869;GO:0007275;GO:0044699;GO:0042335;GO:0071702;GO:0033036;GO:0032502;GO:0032501;GO:0006810;GO:0044767;GO:0044765;GO:0008150;GO:0051234;GO:0010876;GO:0051179;GO:1902578;GO:0044707;GO:0048856;	lipid transport;multicellular organism development;single-organism process;cuticle development;organic substance transport;macromolecule localization;developmental process;multicellular organismal process;transport;single-organism developmental process;single-organism transport;biological_process;establishment of localization;lipid localization;localization;single-organism localization;single-multicellular organism process;anatomical structure development;	5;4;2;4;5;3;2;2;4;3;4;1;3;4;2;3;3;3;	GO:0046658;GO:0071944;GO:0031226;GO:0031225;GO:0016020;GO:0031224;GO:0044459;GO:0005886;GO:0044464;GO:0005623;GO:0005575;GO:0044425;	anchored component of plasma membrane;cell periphery;intrinsic component of plasma membrane;anchored component of membrane;membrane;intrinsic component of membrane;plasma membrane part;plasma membrane;cell part;cell;cellular_component;membrane part;	4;3;4;4;2;3;3;3;2;2;1;2;	GO:0003674;GO:0005488;GO:0008289;	molecular_function;binding;lipid binding;	1;2;3;				IPR016140;	Bifunctional inhibitor/plant lipid transfer protein/seed storage helical domain;	extracellular
Sspon.02G0042060-1B	Sspon.02G0042060-1B	Down	0.36080222	1.733801534	0.425078062	1.313404109	0.413566887	1.762425905	0.453333879	1.45763163	0.409721639	1.722499207	0.43690865	1.510826278	0.22689	3.37994689547e-07	0.30718	7.70031734107e-05	0.90023	0.0811535061881	1.2188	0.00655706130125													IPR001478;IPR019734;IPR013026;IPR011990;IPR011991;	PDZ domain;Tetratricopeptide repeat;Tetratricopeptide repeat-containing domain;Tetratricopeptide-like helical domain;Winged helix-turn-helix DNA-binding domain;	chloroplast	430742256	63.9	R	[R] General function prediction only	COG0457	Tetratricopeptide (TPR) repeat
Sspon.04G0022930-3D	Sspon.04G0022930-3D	Down	1.026626482	1.4954864	0.277599747	1.618262245	0.454310947	1.211092653	0.003644097	1.60166365	1.403757321	1.347913463	0.210116713	1.349526282	0.71148	0.247147752718	0.10753	0.000343851195556	5.87083	0.0503500462746	0.8873	0.224528803925	GO:0055085;GO:0008150;GO:0044699;GO:0006810;GO:0009987;GO:0044765;GO:0044763;GO:0051234;GO:0051179;GO:1902578;	transmembrane transport;biological_process;single-organism process;transport;cellular process;single-organism transport;single-organism cellular process;establishment of localization;localization;single-organism localization;	4;1;2;4;2;4;3;3;2;3;	GO:0044464;GO:0031975;GO:0043229;GO:0043227;GO:0043226;GO:0031224;GO:0005737;GO:0044446;GO:0031090;GO:0016021;GO:0016020;GO:0005740;GO:0005739;GO:0031967;GO:0031966;GO:0043231;GO:0019866;GO:0005623;GO:0005622;GO:0005575;GO:0005743;GO:0044444;GO:0044429;GO:0044424;GO:0044425;GO:0044422;	cell part;envelope;intracellular organelle;membrane-bounded organelle;organelle;intrinsic component of membrane;cytoplasm;intracellular organelle part;organelle membrane;integral component of membrane;membrane;mitochondrial envelope;mitochondrion;organelle envelope;mitochondrial membrane;intracellular membrane-bounded organelle;organelle inner membrane;cell;intracellular;cellular_component;mitochondrial inner membrane;cytoplasmic part;mitochondrial part;intracellular part;membrane part;organelle part;	2;3;3;3;2;3;4;3;3;4;2;5;5;4;4;4;4;2;3;1;5;4;4;3;2;2;	GO:0003674;GO:0005215;	molecular_function;transporter activity;	1;2;	K05863	map04020;map04022;map05012;map05016;map05166;	Calcium signaling pathway;cGMP-PKG signaling pathway;Parkinson's disease;Huntington's disease;HTLV-I infection;	IPR002113;IPR018108;IPR023395;IPR002067;	Adenine nucleotide translocator 1;Mitochondrial substrate/solute carrier;Mitochondrial carrier domain;Mitochondrial carrier protein;	chloroplast	At5g13490	573.0	C	[C] Energy production and conversion;
Sspon.01G0029890-1P	Sspon.01G0029890-1P	Up	1.355393334	0.212902566	1.966786165	0.160290314	1.395848132	0.20105509	2.417988504	0.000965188	1.76761196	0.152919135	2.068185852	0.300053759	7.97149	0.000574122384964	13.98836	0.000246868660696	0.70028	0.027198430208	1.22884	0.710685861671				GO:0005575;GO:0005576;	cellular_component;extracellular region;	1;2;							IPR000782;	FAS1 domain;	peroxisome	At2g35860	587.0	MW	[M] Cell wall/membrane/envelope biogenesis;[W] Extracellular structures;
Sspon.01G0051950-1P	Sspon.01G0051950-1P	Up	0.70577908	0.617030471	2.432541364	0.173552488	0.598164376	0.236396856	2.907842241	0.242228195	0.500060678	0.577396079	2.7542005	0.254807671	1.26082	0.40779953568	12.07087	6.41687430139e-05	0.22287	0.000160504351121	2.13368	0.109298546123										K11984	map03040;	Spliceosome;	IPR005011;	SNU66/SART1 family;	nucleus	At5g16780	651.0	A	[A] RNA processing and modification;
Sspon.07G0009550-2B	Sspon.07G0009550-2B	Up	0.969570986	0.49697922	2.316858743	0.391546797	0.917493084	0.464374806	2.555059421	0.370903076	0.129855338	0.397874161	2.509364608	0.480119759	1.48387	0.467262663427	5.94034	1.40894156196e-05	0.27325	0.00313795558686	1.09388	0.430707578406										K12890	map03040;map05168;	Spliceosome;Herpes simplex infection;	IPR000504;	RNA recognition motif domain;	nucleus	At1g09140	265.0	A	[A] RNA processing and modification;
Sspon.06G0003940-1A	Sspon.06G0003940-1A	Up	0.362123805	0.768708827	2.107379112	0.862474409	0.375334521	0.657907756	1.976914488	0.949998338	0.411920931	0.713144037	1.84546434	0.968629437	0.53715	0.000726652226073	2.13216	0.000218740507559	0.19383	3.23142415941e-05	0.76939	0.00950581915998													IPR019794;IPR002016;IPR010255;IPR002207;IPR019793;	Peroxidase, active site;Haem peroxidase, plant/fungal/bacterial;Haem peroxidase;Plant ascorbate peroxidase;Peroxidases heam-ligand binding site;	cytosol	At4g35000	374.0	R	[R] General function prediction only;
Sspon.07G0038080-1D	Sspon.07G0038080-1D	Down	0.867691797	0.731408975	0.690090318	1.77812458	0.830663833	0.61167258	0.770404495	1.794789535	0.699216929	0.728635433	0.701682299	1.795619227	1.15729	0.167848487615	0.40275	1.99929956155e-06	1.10887	0.240197874967	0.3859	1.03020845866e-05													IPR015793;IPR015813;IPR001697;	Pyruvate kinase, barrel;Pyruvate/Phosphoenolpyruvate kinase-like domain;Pyruvate kinase;	cytosol	At3g52990	162.0	G	[G] Carbohydrate transport and metabolism;
Sspon.03G0002090-1P	Sspon.03G0002090-1P	Up	0.613025639	1.040319055	1.458111456	0.852652997	0.586691853	0.867787357	1.54614298	0.900746628	0.663540767	1.066131546	1.501832939	0.903016782	0.62647	0.00501608499284	1.6963	3.42485801071e-05	0.4135	1.31408682637e-05	1.11964	0.175252675705										K03542	map00195;map01100;	Photosynthesis;Metabolic pathways;	IPR022796;IPR023329;	Chlorophyll A-B binding protein;Chlorophyll a/b binding protein domain;	chloroplast
Sspon.02G0048360-1P	Sspon.02G0048360-1P	Up	0.429155019	0.866669825	2.248035082	0.077206947	0.538542933	0.865827529	2.490826871	0.167606353	0.544439005	0.863827077	2.481508973	0.426354385	0.58241	0.000647892814026	10.75792	7.67803171854e-05	0.20943	2.68499057474e-05	3.86837	0.00358127536915										K02877	map03010;	Ribosome;	IPR024794;IPR020925;IPR000439;IPR012678;	Ribosomal protein L15e core domain;Ribosomal protein L15e, conserved site;Ribosomal protein L15e;Ribosomal protein L23/L15e core domain;	nucleus	At4g16720	347.0	J	[J] Translation, ribosomal structure and biogenesis;
Sspon.05G0014310-4D	Sspon.05G0014310-4D	Up	0.362123805	0.768708827	2.107379112	0.862474409	0.375334521	0.657907756	1.976914488	0.949998338	0.411920931	0.713144037	1.84546434	0.968629437	0.53715	0.000726652226073	2.13216	0.000218740507559	0.19383	3.23142415941e-05	0.76939	0.00950581915998	GO:0044237;GO:0044248;GO:0042744;GO:0044710;GO:0008150;GO:0044699;GO:0044712;GO:0009987;GO:0042743;GO:0044763;GO:0072593;GO:0008152;GO:0009056;GO:0006979;GO:0050896;GO:0006950;	cellular metabolic process;cellular catabolic process;hydrogen peroxide catabolic process;single-organism metabolic process;biological_process;single-organism process;single-organism catabolic process;cellular process;hydrogen peroxide metabolic process;single-organism cellular process;reactive oxygen species metabolic process;metabolic process;catabolic process;response to oxidative stress;response to stimulus;response to stress;	3;4;4;3;1;2;4;2;5;3;4;2;3;4;2;3;	GO:0005911;GO:0031975;GO:0043229;GO:0005774;GO:0043227;GO:0043226;GO:0031224;GO:0005737;GO:0009941;GO:0009536;GO:0031090;GO:0005773;GO:0016021;GO:0016020;GO:0005739;GO:0044437;GO:0044435;GO:0044434;GO:0098588;GO:0031967;GO:0055044;GO:0009506;GO:0009507;GO:0009526;GO:0005575;GO:0043231;GO:0044464;GO:0005623;GO:0005622;GO:0044446;GO:0044444;GO:0044424;GO:0044425;GO:0030054;GO:0098805;GO:0044422;	cell-cell junction;envelope;intracellular organelle;vacuolar membrane;membrane-bounded organelle;organelle;intrinsic component of membrane;cytoplasm;chloroplast envelope;plastid;organelle membrane;vacuole;integral component of membrane;membrane;mitochondrion;vacuolar part;plastid part;chloroplast part;bounding membrane of organelle;organelle envelope;symplast;plasmodesma;chloroplast;plastid envelope;cellular_component;intracellular membrane-bounded organelle;cell part;cell;intracellular;intracellular organelle part;cytoplasmic part;intracellular part;membrane part;cell junction;whole membrane;organelle part;	3;3;3;4;3;2;3;4;6;5;3;5;4;2;5;4;4;5;4;4;2;3;6;5;1;4;2;2;3;3;4;3;2;2;3;2;	GO:0003674;GO:0005488;GO:0016491;GO:0016688;GO:1901363;GO:0043167;GO:0016684;GO:0016209;GO:0004601;GO:0020037;GO:0043169;GO:0003824;GO:0046872;GO:0046906;GO:0097159;	molecular_function;binding;oxidoreductase activity;L-ascorbate peroxidase activity;heterocyclic compound binding;ion binding;oxidoreductase activity, acting on peroxide as acceptor;antioxidant activity;peroxidase activity;heme binding;cation binding;catalytic activity;metal ion binding;tetrapyrrole binding;organic cyclic compound binding;	1;2;3;4;3;3;4;2;3;5;4;2;5;4;3;	K00434	map00053;map00480;	Ascorbate and aldarate metabolism;Glutathione metabolism;	IPR002016;IPR010255;IPR002207;IPR019793;	Haem peroxidase, plant/fungal/bacterial;Haem peroxidase;Plant ascorbate peroxidase;Peroxidases heam-ligand binding site;	cytosol	At4g35000	424.0	R	[R] General function prediction only;
Sspon.08G0000020-1A	Sspon.08G0000020-1A	Up	0.551731973	0.866286097	1.538184813	0.950996078	0.554900234	0.885636477	1.638281691	0.967140328	0.620386061	0.87262262	1.569993657	0.983839971	0.65803	0.000204649141278	1.6356	3.81934924252e-05	0.36385	1.09165567575e-05	0.9044	0.00111905955017													IPR000642;IPR027417;	Peptidase M41;P-loop containing nucleoside triphosphate hydrolase;	cytosol	At2g30950	523.0	O	[O] Posttranslational modification, protein turnover, chaperones;
Sspon.01G0003500-2B	Sspon.01G0003500-2B	Up	0.731584943	0.988141408	1.386368874	0.618042707	1.073080798	0.950531036	1.267019154	0.742093723	1.059806549	1.144627419	1.275355066	0.763348324	0.92903	0.595127298439	1.85014	0.000535804739615	0.72911	0.0398147786453	1.452	0.0128364960595	GO:0042592;GO:0034641;GO:0006807;GO:0071704;GO:0065007;GO:0044699;GO:0065008;GO:0019725;GO:0006749;GO:0009987;GO:0050794;GO:0008152;GO:0045454;GO:1901564;GO:0006575;GO:0043603;GO:0044763;GO:0044237;GO:0050789;GO:0006790;GO:0008150;GO:0006518;	homeostatic process;cellular nitrogen compound metabolic process;nitrogen compound metabolic process;organic substance metabolic process;biological regulation;single-organism process;regulation of biological quality;cellular homeostasis;glutathione metabolic process;cellular process;regulation of cellular process;metabolic process;cell redox homeostasis;organonitrogen compound metabolic process;cellular modified amino acid metabolic process;cellular amide metabolic process;single-organism cellular process;cellular metabolic process;regulation of biological process;sulfur compound metabolic process;biological_process;peptide metabolic process;	4;4;3;3;2;2;3;4;5;2;3;2;4;4;4;5;3;3;2;4;1;5;	GO:0044464;GO:0043227;GO:0005575;GO:0005737;GO:0009507;GO:0009536;GO:0005623;GO:0043231;GO:0043229;GO:0005622;GO:0044444;GO:0043226;GO:0044424;	cell part;membrane-bounded organelle;cellular_component;cytoplasm;chloroplast;plastid;cell;intracellular membrane-bounded organelle;intracellular organelle;intracellular;cytoplasmic part;organelle;intracellular part;	2;3;1;4;6;5;2;4;3;3;4;2;3;	GO:0003674;GO:0005488;GO:0043167;GO:1901363;GO:1901265;GO:0016491;GO:0043168;GO:0050662;GO:0050661;GO:0050660;GO:0004362;GO:0000166;GO:0016667;GO:0016668;GO:0016209;GO:0036094;GO:0003824;GO:0048037;GO:0097159;GO:0015038;GO:0016651;GO:0015037;GO:0015036;	molecular_function;binding;ion binding;heterocyclic compound binding;nucleoside phosphate binding;oxidoreductase activity;anion binding;coenzyme binding;NADP binding;flavin adenine dinucleotide binding;glutathione-disulfide reductase activity;nucleotide binding;oxidoreductase activity, acting on a sulfur group of donors;oxidoreductase activity, acting on a sulfur group of donors, NAD(P) as acceptor;antioxidant activity;small molecule binding;catalytic activity;cofactor binding;organic cyclic compound binding;glutathione disulfide oxidoreductase activity;oxidoreductase activity, acting on NAD(P)H;peptide disulfide oxidoreductase activity;disulfide oxidoreductase activity;	1;2;3;3;4;3;4;4;5;5;3;4;4;5;2;3;2;3;3;7;4;6;5;	K00383	map00480;map04918;	Glutathione metabolism;Thyroid hormone synthesis;	IPR012999;IPR023753;IPR004099;IPR016156;IPR006324;	Pyridine nucleotide-disulphide oxidoreductase, class I, active site;FAD/NAD(P)-binding domain;Pyridine nucleotide-disulphide oxidoreductase, dimerisation domain;FAD/NAD-linked reductase, dimerisation domain;Glutathione-disulphide reductase;	chloroplast	At3g54660	796.0	Q	[Q] Secondary metabolites biosynthesis, transport and catabolism;
Sspon.02G0024170-1A	Sspon.02G0024170-1A	Up	0.837250892	0.69361168	1.700584223	0.776213808	0.863240427	0.688281387	1.553449546	0.75201265	1.007948021	0.655475115	1.697216499	0.774715752	1.32938	0.0147289633145	2.14997	5.63547046823e-05	0.54702	0.000483424876001	0.88468	0.00342941449723										K02698	map00195;map01100;	Photosynthesis;Metabolic pathways;	IPR023618;IPR000549;IPR016370;IPR017493;	Photosystem I PsaG/PsaK domain;Photosystem I PsaG/PsaK protein;Photosystem I PsaG/PsaK, plant;Photosystem I reaction centre subunit psaK, chloroplastic;	chloroplast
Sspon.03G0015170-2B	Sspon.03G0015170-2B	Up	0.556672264	0.008962179	2.163046591	0.670019084	0.837936225	0.50735279	2.199005271	0.724754353	0.959612922	0.594390391	2.216654716	0.561593215	2.11957	0.12995173235	3.36272	6.85899798363e-06	0.35785	0.000305209103772	0.56774	0.209269097391										K12890	map03040;map05168;	Spliceosome;Herpes simplex infection;	IPR000504;	RNA recognition motif domain;	chloroplast	At1g09140	244.0	A	[A] RNA processing and modification;
Sspon.01G0019110-3C	Sspon.01G0019110-3C	Up	0.987608921	0.54816217	1.968649512	0.528119199	1.029505935	0.698092262	1.700623407	0.544744088	1.032248053	0.617225285	1.652476914	0.692544255	1.63638	0.00098018315942	3.01446	0.000441199756782	0.573	0.0015926065332	1.05555	0.655268088589										K14411	map03015;	mRNA surveillance pathway;	IPR000504;IPR034131;	RNA recognition motif domain;DAZ-associated protein 1, RNA recognition motif 2;	nucleus	At2g33410	296.0	A	[A] RNA processing and modification;
Sspon.07G0000580-3C	Sspon.07G0000580-3C	Up	0.381583505	0.580961843	1.576048712	0.665050225	0.789747142	0.770796492	1.928044045	0.679926349	1.0788471	1.185632509	1.608945728	0.754416349	0.88681	0.740608787333	2.43548	0.000965553455605	0.44009	0.0145482805602	1.20863	0.464335962149	GO:0051169;GO:0051168;GO:0019222;GO:1901360;GO:0051716;GO:0033036;GO:0060255;GO:0046483;GO:0006403;GO:0000398;GO:0006405;GO:0033554;GO:0006807;GO:0051028;GO:0043170;GO:0050789;GO:0044260;GO:0065007;GO:0006810;GO:0006913;GO:0006950;GO:0008150;GO:0008152;GO:0051236;GO:0051234;GO:0016070;GO:0016071;GO:0050658;GO:0046907;GO:0050896;GO:0050657;GO:0015931;GO:0071166;GO:0034641;GO:0044699;GO:0006139;GO:0008380;GO:0009987;GO:0006725;GO:0006974;GO:0090304;GO:0071705;GO:0071704;GO:0010467;GO:0071702;GO:0010501;GO:0010468;GO:0006406;GO:0000375;GO:0044765;GO:0000377;GO:0051649;GO:0051179;GO:1902578;GO:0051641;GO:0044238;GO:0071426;GO:0071427;GO:0044237;GO:0006396;GO:1902582;GO:0006397;	nuclear transport;nuclear export;regulation of metabolic process;organic cyclic compound metabolic process;cellular response to stimulus;macromolecule localization;regulation of macromolecule metabolic process;heterocycle metabolic process;RNA localization;mRNA splicing, via spliceosome;RNA export from nucleus;cellular response to stress;nitrogen compound metabolic process;mRNA transport;macromolecule metabolic process;regulation of biological process;cellular macromolecule metabolic process;biological regulation;transport;nucleocytoplasmic transport;response to stress;biological_process;metabolic process;establishment of RNA localization;establishment of localization;RNA metabolic process;mRNA metabolic process;RNA transport;intracellular transport;response to stimulus;nucleic acid transport;nucleobase-containing compound transport;ribonucleoprotein complex localization;cellular nitrogen compound metabolic process;single-organism process;nucleobase-containing compound metabolic process;RNA splicing;cellular process;cellular aromatic compound metabolic process;cellular response to DNA damage stimulus;nucleic acid metabolic process;nitrogen compound transport;organic substance metabolic process;gene expression;organic substance transport;RNA secondary structure unwinding;regulation of gene expression;mRNA export from nucleus;RNA splicing, via transesterification reactions;single-organism transport;RNA splicing, via transesterification reactions with bulged adenosine as nucleophile;establishment of localization in cell;localization;single-organism localization;cellular localization;primary metabolic process;ribonucleoprotein complex export from nucleus;mRNA-containing ribonucleoprotein complex export from nucleus;cellular metabolic process;RNA processing;single-organism intracellular transport;mRNA processing;	6;8;3;4;3;3;4;4;4;8;6;4;3;6;4;2;4;2;4;7;3;1;2;4;3;5;6;5;5;2;7;6;4;4;2;4;7;2;4;5;5;5;3;5;5;6;5;6;8;4;9;4;2;3;3;3;5;6;3;6;5;7;	GO:0030529;GO:0043231;GO:0044428;GO:0044424;GO:0044422;GO:0044464;GO:0043229;GO:0043227;GO:0044446;GO:0005634;GO:1990904;GO:0005623;GO:0005622;GO:0043226;GO:0032991;GO:0005575;GO:0005681;	intracellular ribonucleoprotein complex;intracellular membrane-bounded organelle;nuclear part;intracellular part;organelle part;cell part;intracellular organelle;membrane-bounded organelle;intracellular organelle part;nucleus;ribonucleoprotein complex;cell;intracellular;organelle;macromolecular complex;cellular_component;spliceosomal complex;	4;4;4;3;2;2;3;3;3;5;3;2;3;2;2;1;5;	GO:0008186;GO:1901363;GO:0000166;GO:0004386;GO:0016818;GO:0097367;GO:0016817;GO:0070035;GO:0003674;GO:0005488;GO:0016887;GO:1901265;GO:0042623;GO:0032549;GO:0017076;GO:0005524;GO:0016787;GO:0003824;GO:0097159;GO:0016462;GO:0032559;GO:0032555;GO:0032550;GO:0032553;GO:0008026;GO:0035639;GO:0043168;GO:0043167;GO:0030554;GO:0003724;GO:0003723;GO:0003676;GO:0001883;GO:0001882;GO:0017111;GO:0004004;GO:0036094;	RNA-dependent ATPase activity;heterocyclic compound binding;nucleotide binding;helicase activity;hydrolase activity, acting on acid anhydrides, in phosphorus-containing anhydrides;carbohydrate derivative binding;hydrolase activity, acting on acid anhydrides;purine NTP-dependent helicase activity;molecular_function;binding;ATPase activity;nucleoside phosphate binding;ATPase activity, coupled;ribonucleoside binding;purine nucleotide binding;ATP binding;hydrolase activity;catalytic activity;organic cyclic compound binding;pyrophosphatase activity;adenyl ribonucleotide binding;purine ribonucleotide binding;purine ribonucleoside binding;ribonucleotide binding;ATP-dependent helicase activity;purine ribonucleoside triphosphate binding;anion binding;ion binding;adenyl nucleotide binding;RNA helicase activity;RNA binding;nucleic acid binding;purine nucleoside binding;nucleoside binding;nucleoside-triphosphatase activity;ATP-dependent RNA helicase activity;small molecule binding;	10;3;4;8;5;3;4;9;1;2;8;4;9;5;5;6;3;2;3;6;6;5;6;4;10;5;4;3;6;9;5;4;5;4;7;10;3;	K12812	map03013;map03015;map03040;map05164;	RNA transport;mRNA surveillance pathway;Spliceosome;Influenza A;	IPR011545;IPR001650;IPR027417;IPR014001;	DEAD/DEAH box helicase domain;Helicase, C-terminal;P-loop containing nucleoside triphosphate hydrolase;Helicase superfamily 1/2, ATP-binding domain;	cytosol	At5g11200	664.0	A	[A] RNA processing and modification;
Sspon.08G0016280-2B	Sspon.08G0016280-2B	Down	0.878542807	1.391784583	0.527642474	0.982440714	1.085181629	1.290663458	0.547804993	0.988225675	1.372347113	1.50277871	0.518178277	0.914409568	0.79711	0.143283321149	0.55237	6.95170414328e-05	2.09338	0.015488179018	1.45065	0.00273305197985	GO:0044249;GO:0009250;GO:0034645;GO:0016051;GO:0044699;GO:1901576;GO:0044264;GO:0044711;GO:0044262;GO:0044260;GO:0005982;GO:0071704;GO:0006073;GO:0019252;GO:0043170;GO:0009987;GO:0000271;GO:0044710;GO:0034637;GO:0009058;GO:0009059;GO:0008150;GO:0008152;GO:0044723;GO:0044042;GO:0044238;GO:0005975;GO:0005976;GO:0044237;GO:0033692;GO:0044763;	cellular biosynthetic process;glucan biosynthetic process;cellular macromolecule biosynthetic process;carbohydrate biosynthetic process;single-organism process;organic substance biosynthetic process;cellular polysaccharide metabolic process;single-organism biosynthetic process;cellular carbohydrate metabolic process;cellular macromolecule metabolic process;starch metabolic process;organic substance metabolic process;cellular glucan metabolic process;starch biosynthetic process;macromolecule metabolic process;cellular process;polysaccharide biosynthetic process;single-organism metabolic process;cellular carbohydrate biosynthetic process;biosynthetic process;macromolecule biosynthetic process;biological_process;metabolic process;single-organism carbohydrate metabolic process;glucan metabolic process;primary metabolic process;carbohydrate metabolic process;polysaccharide metabolic process;cellular metabolic process;cellular polysaccharide biosynthetic process;single-organism cellular process;	4;6;5;5;2;4;5;4;4;4;7;3;6;7;4;2;6;3;4;3;5;1;2;4;6;3;4;5;3;5;3;	GO:0043229;GO:0005623;GO:0043227;GO:0043226;GO:0005737;GO:0009536;GO:0009501;GO:0009507;GO:0043231;GO:0044464;GO:0005575;GO:0044444;GO:0044424;GO:0005622;	intracellular organelle;cell;membrane-bounded organelle;organelle;cytoplasm;plastid;amyloplast;chloroplast;intracellular membrane-bounded organelle;cell part;cellular_component;cytoplasmic part;intracellular part;intracellular;	3;2;3;2;4;5;6;6;4;2;1;4;3;3;	GO:0003674;GO:0033840;GO:0046527;GO:0016740;GO:0035251;GO:0016758;GO:0008194;GO:0004373;GO:0003824;GO:0016757;	molecular_function;NDP-glucose-starch glucosyltransferase activity;glucosyltransferase activity;transferase activity;UDP-glucosyltransferase activity;transferase activity, transferring hexosyl groups;UDP-glycosyltransferase activity;glycogen (starch) synthase activity;catalytic activity;transferase activity, transferring glycosyl groups;	1;7;6;3;6;5;5;7;2;4;	K13679			IPR011835;IPR013534;IPR001296;	Bacterial/plant glycogen synthase;Starch synthase, catalytic domain;Glycosyl transferase, family 1;	chloroplast	At1g32900	613.0	MG	[M] Cell wall/membrane/envelope biogenesis;[G] Carbohydrate transport and metabolism;
Sspon.01G0020210-1A	Sspon.01G0020210-1A	Up	0.524025221	0.503404792	1.743293821	1.030214376	0.564943253	0.496464061	1.875692308	1.120847415	0.710214376	0.560665826	1.749266078	1.120968474	1.15293	0.255831862111	1.64065	0.000187057275636	0.33515	7.47509114816e-05	0.47693	9.71956936483e-05													IPR013785;IPR000111;IPR017853;IPR002241;	Aldolase-type TIM barrel;Glycoside hydrolase family 27/36, conserved site;Glycoside hydrolase superfamily;Glycoside hydrolase, family 27;	mitochondria	At5g08370	418.0	G	[G] Carbohydrate transport and metabolism;
Sspon.04G0005120-1A	Sspon.04G0005120-1A	Down	0.204791977	0.206796806	0.899737006	2.687098503	0.218575182	0.000682658	0.897439805	2.956149453	0.226336936	0.101842572	0.952224565	2.648324537	2.10041	0.130811755104	0.33159	4.74609793138e-05	0.23631	3.22073077958e-06	0.03731	1.971174887e-05										K11252	map05034;map05203;map05322;	Alcoholism;Viral carcinogenesis;Systemic lupus erythematosus;	IPR000558;IPR007125;IPR009072;	Histone H2B;Histone H2A/H2B/H3;Histone-fold;	nucleus	At3g45980	223.0	B	[B] Chromatin structure and dynamics;
Sspon.05G0009180-1A	Sspon.05G0009180-1A	Up	0.461291084	0.514919599	2.338579911	0.542260034	0.460411814	0.472956982	2.45987756	0.445242685	0.535232802	0.704938737	2.615584417	0.448704376	0.86066	0.356791928032	5.16224	2.07899824219e-05	0.19651	1.89117105001e-05	1.17867	0.335074364934	GO:0006807;GO:0044249;GO:0044237;GO:0034645;GO:1901564;GO:0044260;GO:0043043;GO:0071704;GO:0010467;GO:0044267;GO:1901566;GO:0043170;GO:1901576;GO:0009987;GO:0009058;GO:0009059;GO:0008150;GO:0008152;GO:0044271;GO:0043604;GO:0044238;GO:0019538;GO:0034641;GO:0043603;GO:0006518;GO:0006412;	nitrogen compound metabolic process;cellular biosynthetic process;cellular metabolic process;cellular macromolecule biosynthetic process;organonitrogen compound metabolic process;cellular macromolecule metabolic process;peptide biosynthetic process;organic substance metabolic process;gene expression;cellular protein metabolic process;organonitrogen compound biosynthetic process;macromolecule metabolic process;organic substance biosynthetic process;cellular process;biosynthetic process;macromolecule biosynthetic process;biological_process;metabolic process;cellular nitrogen compound biosynthetic process;amide biosynthetic process;primary metabolic process;protein metabolic process;cellular nitrogen compound metabolic process;cellular amide metabolic process;peptide metabolic process;translation;	3;4;3;5;4;4;6;3;5;5;5;4;4;2;3;5;1;2;5;6;3;4;4;5;5;6;	GO:0015934;GO:0005911;GO:0022625;GO:0044464;GO:0043229;GO:0043228;GO:0022626;GO:0043226;GO:0030054;GO:0005737;GO:0005575;GO:0016020;GO:0030529;GO:0071944;GO:0044391;GO:0055044;GO:0005886;GO:0009506;GO:0032991;GO:0005840;GO:0043232;GO:0005829;GO:1990904;GO:0005623;GO:0005622;GO:0044446;GO:0044444;GO:0044445;GO:0044424;GO:0044422;	large ribosomal subunit;cell-cell junction;cytosolic large ribosomal subunit;cell part;intracellular organelle;non-membrane-bounded organelle;cytosolic ribosome;organelle;cell junction;cytoplasm;cellular_component;membrane;intracellular ribonucleoprotein complex;cell periphery;ribosomal subunit;symplast;plasma membrane;plasmodesma;macromolecular complex;ribosome;intracellular non-membrane-bounded organelle;cytosol;ribonucleoprotein complex;cell;intracellular;intracellular organelle part;cytoplasmic part;cytosolic part;intracellular part;organelle part;	5;3;6;2;3;3;6;2;2;4;1;2;4;3;4;2;3;3;2;5;4;5;3;2;3;3;4;5;3;2;	GO:0003674;GO:0005198;GO:0003735;	molecular_function;structural molecule activity;structural constituent of ribosome;	1;2;3;	K02934	map03010;	Ribosome;	IPR014722;IPR000915;IPR008991;	Ribosomal protein L2 domain 2;60S ribosomal protein L6E;Translation protein SH3-like domain;	nucleus	At1g74050	280.0	J	[J] Translation, ribosomal structure and biogenesis;
Sspon.02G0023770-2C	Sspon.02G0023770-2C	Down	0.36080222	1.733801534	0.425078062	1.313404109	0.413566887	1.762425905	0.453333879	1.45763163	0.409721639	1.722499207	0.43690865	1.510826278	0.22689	3.37994689547e-07	0.30718	7.70031734107e-05	0.90023	0.0811535061881	1.2188	0.00655706130125													IPR001478;IPR019734;IPR013026;IPR011990;	PDZ domain;Tetratricopeptide repeat;Tetratricopeptide repeat-containing domain;Tetratricopeptide-like helical domain;	chloroplast	430742256	64.3	R	[R] General function prediction only	COG0457	Tetratricopeptide (TPR) repeat
Sspon.03G0020730-3D	Sspon.03G0020730-3D	Down	0.204791977	0.206796806	0.899737006	2.687098503	0.218575182	0.000682658	0.897439805	2.956149453	0.226336936	0.101842572	0.952224565	2.648324537	2.10041	0.130811755104	0.33159	4.74609793138e-05	0.23631	3.22073077958e-06	0.03731	1.971174887e-05				GO:0000786;GO:0043232;GO:0044815;GO:0043229;GO:0043228;GO:0043227;GO:0043226;GO:0005575;GO:0005634;GO:0005694;GO:0043234;GO:0032991;GO:0043231;GO:0032993;GO:0044464;GO:0005623;GO:0005622;GO:0044446;GO:0044424;GO:0000785;GO:0044427;GO:0044422;	nucleosome;intracellular non-membrane-bounded organelle;DNA packaging complex;intracellular organelle;non-membrane-bounded organelle;membrane-bounded organelle;organelle;cellular_component;nucleus;chromosome;protein complex;macromolecular complex;intracellular membrane-bounded organelle;protein-DNA complex;cell part;cell;intracellular;intracellular organelle part;intracellular part;chromatin;chromosomal part;organelle part;	4;4;4;3;3;3;2;1;5;5;3;2;4;3;2;2;3;3;3;3;4;2;	GO:0003674;GO:0005488;GO:0003676;GO:0003677;GO:1901363;GO:0097159;	molecular_function;binding;nucleic acid binding;DNA binding;heterocyclic compound binding;organic cyclic compound binding;	1;2;4;5;3;3;	K11252	map05034;map05203;map05322;	Alcoholism;Viral carcinogenesis;Systemic lupus erythematosus;	IPR000558;IPR007125;IPR009072;	Histone H2B;Histone H2A/H2B/H3;Histone-fold;	cytosol	At2g28720	211.0	B	[B] Chromatin structure and dynamics;
Sspon.03G0015850-1A	Sspon.03G0015850-1A	Down	0.850354115	1.076290778	0.407709809	1.560548237	0.954350299	0.957322667	0.408645554	1.760559246	1.053337492	0.960955561	0.428259513	1.581666728	0.95441	0.553374343257	0.25386	4.41468994637e-05	2.29633	0.000802648131796	0.61079	0.00103322251416													IPR022636;IPR022631;IPR022630;IPR022628;IPR022629;IPR002133;	S-adenosylmethionine synthetase superfamily;S-adenosylmethionine synthetase, conserved site;S-adenosylmethionine synthetase, C-terminal;S-adenosylmethionine synthetase, N-terminal;S-adenosylmethionine synthetase, central domain;S-adenosylmethionine synthetase;	chloroplast	At1g02500	593.0	H	[H] Coenzyme transport and metabolism;
Sspon.08G0001560-1A	Sspon.08G0001560-1A	Down	0.479519518	1.082598181	0.463472875	1.955031195	0.546365245	0.970638465	0.494649209	1.953609921	0.583822692	1.063892381	0.499188116	1.907212202	0.51641	0.000403864214885	0.25058	1.86897679806e-07	1.10457	0.19313698001	0.53597	1.89236020884e-05													IPR020831;IPR020828;IPR020829;IPR016040;	Glyceraldehyde/Erythrose phosphate dehydrogenase family;Glyceraldehyde 3-phosphate dehydrogenase, NAD(P) binding domain;Glyceraldehyde 3-phosphate dehydrogenase, catalytic domain;NAD(P)-binding domain;	cytosol	At3g04120	485.0	G	[G] Carbohydrate transport and metabolism;
Sspon.04G0018460-2C	Sspon.04G0018460-2C	Up	0.446587053	0.728965563	2.115781233	0.835703045	0.589795318	0.726779373	2.300835735	0.727936768	0.408675957	0.42252611	2.147223781	0.549190065	0.76936	0.280300947547	3.10666	0.000126128377895	0.22015	2.7783240082e-05	0.88898	0.584634150005	GO:0010498;GO:0051603;GO:0044248;GO:0044237;GO:0043632;GO:0043170;GO:0050789;GO:0014070;GO:1901575;GO:0044265;GO:0009751;GO:0044260;GO:0043161;GO:0009057;GO:0071704;GO:0065007;GO:0007049;GO:0006508;GO:0044267;GO:0045087;GO:0009987;GO:0019941;GO:0050794;GO:0006952;GO:0006950;GO:0044763;GO:0001101;GO:0008152;GO:0006955;GO:0044257;GO:0042221;GO:0009056;GO:0010033;GO:1901700;GO:0044238;GO:0044699;GO:0051726;GO:0019538;GO:0050896;GO:0002376;GO:0006511;GO:0008150;GO:0030163;	proteasomal protein catabolic process;proteolysis involved in cellular protein catabolic process;cellular catabolic process;cellular metabolic process;modification-dependent macromolecule catabolic process;macromolecule metabolic process;regulation of biological process;response to organic cyclic compound;organic substance catabolic process;cellular macromolecule catabolic process;response to salicylic acid;cellular macromolecule metabolic process;proteasome-mediated ubiquitin-dependent protein catabolic process;macromolecule catabolic process;organic substance metabolic process;biological regulation;cell cycle;proteolysis;cellular protein metabolic process;innate immune response;cellular process;modification-dependent protein catabolic process;regulation of cellular process;defense response;response to stress;single-organism cellular process;response to acid chemical;metabolic process;immune response;cellular protein catabolic process;response to chemical;catabolic process;response to organic substance;response to oxygen-containing compound;primary metabolic process;single-organism process;regulation of cell cycle;protein metabolic process;response to stimulus;immune system process;ubiquitin-dependent protein catabolic process;biological_process;protein catabolic process;	6;6;4;3;6;4;2;5;4;5;5;4;7;5;3;2;4;5;5;4;2;7;3;4;3;3;4;2;3;6;3;3;4;4;3;2;4;4;2;2;8;1;5;	GO:0005911;GO:0043229;GO:0031597;GO:0000502;GO:0043227;GO:0005737;GO:0005575;GO:0044445;GO:0055044;GO:0005634;GO:0016020;GO:0005886;GO:0034515;GO:0043234;GO:0043226;GO:0009506;GO:0032991;GO:0043231;GO:0071944;GO:0044464;GO:0005623;GO:0005622;GO:0044444;GO:0044424;GO:0030054;GO:0005829;	cell-cell junction;intracellular organelle;cytosolic proteasome complex;proteasome complex;membrane-bounded organelle;cytoplasm;cellular_component;cytosolic part;symplast;nucleus;membrane;plasma membrane;proteasome storage granule;protein complex;organelle;plasmodesma;macromolecular complex;intracellular membrane-bounded organelle;cell periphery;cell part;cell;intracellular;cytoplasmic part;intracellular part;cell junction;cytosol;	3;3;5;4;3;4;1;5;2;5;2;3;6;3;2;3;2;4;3;2;2;3;4;3;2;5;	GO:0005488;GO:0003674;GO:0032182;GO:0043130;GO:0005515;	binding;molecular_function;ubiquitin-like protein binding;ubiquitin binding;protein binding;	2;1;4;5;3;	K03028	map03050;map05169;	Proteasome;Epstein-Barr virus infection;	IPR016643;IPR002015;IPR016024;IPR011989;	26S proteasome regulatory complex, non-ATPase subcomplex, Rpn1 subunit;Proteasome/cyclosome repeat;Armadillo-type fold;Armadillo-like helical;	plasma membrane	At2g20580	1230.0	O	[O] Posttranslational modification, protein turnover, chaperones;
Sspon.02G0022790-2C	Sspon.02G0022790-2C	Up	0.578503441	0.487863341	2.274571325	0.575317043	0.665354311	0.426525183	2.160506896	0.737866391	0.702816015	0.41811137	2.330419406	0.642145278	1.46092	0.00881281818405	3.46003	2.00218431612e-05	0.28774	1.32657619031e-05	0.68147	0.0162740859433										K07901	map04144;map04152;map04972;	Endocytosis;AMPK signaling pathway;Pancreatic secretion;	IPR005225;IPR027417;IPR001806;	Small GTP-binding protein domain;P-loop containing nucleoside triphosphate hydrolase;Small GTPase superfamily;	cytosol	At3g46060	340.0	TU	[T] Signal transduction mechanisms;[U] Intracellular trafficking, secretion, and vesicular transport;
Sspon.03G0010130-1P	Sspon.03G0010130-1P	Up	0.811555492	0.785151696	1.441371421	0.748304607	0.888796449	0.70731961	1.851287076	0.754609991	0.972605514	0.706597118	1.555196742	0.777204285	1.2155	0.0414280982365	2.12614	0.00220632830885	0.55137	0.00517057641569	0.96445	0.381544269561										K00053	map00290;map00770;map01100;map01110;map01130;map01210;map01230;	"Valine, leucine and isoleucine biosynthesis";Pantothenate and CoA biosynthesis;Metabolic pathways;Biosynthesis of secondary metabolites;Biosynthesis of antibiotics;2-Oxocarboxylic acid metabolism;Biosynthesis of amino acids;	IPR013116;IPR008927;IPR016206;IPR000506;IPR013328;IPR016040;IPR013023;	Acetohydroxy acid isomeroreductase, NADPH-binding domain;6-phosphogluconate dehydrogenase C-terminal domain-like;Ketol-acid reductoisomerase, plant;Acetohydroxy acid isomeroreductase C-terminal;6-phosphogluconate dehydrogenase, domain 2;NAD(P)-binding domain;Ketol-acid reductoisomerase;	chloroplast	297569078	645.0	EH	[E] Amino acid transport and metabolism [H] Coenzyme transport and metabolism	COG0059	Ketol-acid reductoisomerase
Sspon.06G0001860-1A	Sspon.06G0001860-1A	Up	0.863733808	0.818925692	1.505480238	0.950753344	0.832392282	0.881850297	1.364352788	0.734382077	0.982034482	0.737763821	1.491651318	0.836679851	1.09826	0.265605122766	1.7295	0.00134408755202	0.61405	0.000932011719538	0.96698	0.730504358502													IPR016123;IPR002683;	Mog1/PsbP, alpha/beta/alpha sandwich;PsbP family;	chloroplast
Sspon.06G0001860-4D	Sspon.06G0001860-4D	Up	0.693203865	0.76726957	1.583270654	1.084024417	0.667753463	0.947359246	1.504440262	0.730469141	0.7802853	0.800932278	1.549181836	0.891809968	0.8512	0.127056364806	1.71337	0.00355484931583	0.46178	3.48695604188e-05	0.92952	0.613317302338	GO:0044237;GO:0009987;GO:0008150;GO:0008152;GO:0015979;	cellular metabolic process;cellular process;biological_process;metabolic process;photosynthesis;	3;2;1;2;4;	GO:0031978;GO:0055035;GO:0034357;GO:0031976;GO:0031977;GO:0019898;GO:0043229;GO:0005622;GO:0043227;GO:0043226;GO:0009579;GO:0009534;GO:0009536;GO:0009654;GO:0016020;GO:0044436;GO:0044435;GO:0044434;GO:0009535;GO:1902494;GO:0009523;GO:0044446;GO:0031984;GO:1990204;GO:0042651;GO:0009507;GO:0043234;GO:0032991;GO:0043231;GO:0009521;GO:0044464;GO:0005623;GO:0005737;GO:0005575;GO:0098796;GO:0044444;GO:0044424;GO:0044425;GO:0044422;GO:0009543;	plastid thylakoid lumen;plastid thylakoid membrane;photosynthetic membrane;plastid thylakoid;thylakoid lumen;extrinsic component of membrane;intracellular organelle;intracellular;membrane-bounded organelle;organelle;thylakoid;chloroplast thylakoid;plastid;photosystem II oxygen evolving complex;membrane;thylakoid part;plastid part;chloroplast part;chloroplast thylakoid membrane;catalytic complex;photosystem II;intracellular organelle part;organelle subcompartment;oxidoreductase complex;thylakoid membrane;chloroplast;protein complex;macromolecular complex;intracellular membrane-bounded organelle;photosystem;cell part;cell;cytoplasm;cellular_component;membrane protein complex;cytoplasmic part;intracellular part;membrane part;organelle part;chloroplast thylakoid lumen;	5;5;3;5;5;3;3;3;3;2;4;6;5;4;2;4;4;5;6;4;5;3;4;3;4;6;3;2;4;4;2;2;4;1;3;4;3;2;2;6;	GO:0003674;GO:0005488;GO:0043167;GO:0046872;GO:0005509;GO:0043169;	molecular_function;binding;ion binding;metal ion binding;calcium ion binding;cation binding;	1;2;3;5;6;4;				IPR006311;IPR002683;IPR016123;	Twin-arginine translocation pathway, signal sequence;PsbP family;Mog1/PsbP, alpha/beta/alpha sandwich;	chloroplast
Sspon.06G0001470-3C	Sspon.06G0001470-3C	Up	0.467166307	0.372015515	2.562750556	0.561395313	0.42693227	0.237416086	2.66174839	0.780695501	0.511167434	0.304123224	2.700924254	0.41366515	1.53824	0.023262857919	4.51397	5.60399320161e-05	0.17731	1.39596448431e-06	0.52032	0.0686638369542													IPR017946;IPR030395;	PLC-like phosphodiesterase, TIM beta/alpha-barrel domain;Glycerophosphodiester phosphodiesterase domain;	plasma membrane	At5g55480	672.0	C	[C] Energy production and conversion;
Sspon.01G0001950-1P	Sspon.01G0001950-1P	Down	0.832703282	1.382704394	0.487054772	1.492504144	0.684777086	1.082088494	0.487965172	1.499585032	0.952793311	1.36109389	0.425754509	1.310975913	0.64567	0.0218910822083	0.32553	0.000119153630103	1.76351	0.0112871366288	0.88911	0.238166164182	GO:0050896;GO:0006952;GO:0006950;GO:0008150;	response to stimulus;defense response;response to stress;biological_process;	2;4;3;1;	GO:0005575;GO:0016020;GO:0044464;GO:0005623;GO:0071944;GO:0005886;GO:0044425;GO:0016021;GO:0031224;	cellular_component;membrane;cell part;cell;cell periphery;plasma membrane;membrane part;integral component of membrane;intrinsic component of membrane;	1;2;2;2;3;3;2;4;3;	GO:0003674;GO:0097367;GO:0043621;GO:0008061;GO:0005515;GO:0005488;	molecular_function;carbohydrate derivative binding;protein self-association;chitin binding;protein binding;binding;	1;3;4;4;3;2;	K13473	map04626;	Plant-pathogen interaction;	IPR018392;	LysM domain;	chloroplast	557827303	66.6	M	[M] Cell wall/membrane/envelope biogenesis	COG1388	LysM repeat
Sspon.04G0008080-2P	Sspon.04G0008080-2P	Up	0.462746181	0.807883741	1.649518525	0.821955173	0.48643819	0.823280742	1.892556629	0.902712957	0.580038705	0.88369613	1.76856488	0.920608148	0.60807	0.00152567128421	2.00759	0.00031322848155	0.28795	8.91875046122e-05	0.9507	0.318192387113										K00856	map00230;map01100;	Purine metabolism;Metabolic pathways;	IPR011611;IPR029056;IPR001805;	Carbohydrate kinase PfkB;Ribokinase-like;Adenosine kinase;	cytoskeleton	At5g03300	447.0	G	[G] Carbohydrate transport and metabolism;
Sspon.06G0003940-2B	Sspon.06G0003940-2B	Up	0.362123805	0.768708827	2.107379112	0.862474409	0.375334521	0.657907756	1.976914488	0.949998338	0.411920931	0.713144037	1.84546434	0.968629437	0.53715	0.000726652226073	2.13216	0.000218740507559	0.19383	3.23142415941e-05	0.76939	0.00950581915998										K00434	map00053;map00480;	Ascorbate and aldarate metabolism;Glutathione metabolism;	IPR000823;IPR002016;IPR010255;IPR019793;	Plant peroxidase;Haem peroxidase, plant/fungal/bacterial;Haem peroxidase;Peroxidases heam-ligand binding site;	chloroplast	At4g35000	429.0	R	[R] General function prediction only;
Sspon.08G0022510-2C	Sspon.08G0022510-2C	Down	0.404747299	1.237633597	0.704848899	1.68063197	0.450837612	1.139446213	0.678438068	1.894543949	0.419916462	1.13918368	0.50949276	1.740279493	0.36274	3.00541609128e-05	0.35609	0.000207454410985	0.67388	0.0304211949381	0.66152	0.00111510072262	GO:0006633;GO:0006631;GO:0019752;GO:0044249;GO:0044281;GO:0044283;GO:0072330;GO:0044699;GO:1901576;GO:0044710;GO:0044711;GO:0071704;GO:0006629;GO:0009987;GO:0032787;GO:0009058;GO:0008150;GO:0008152;GO:0043436;GO:0044255;GO:0008610;GO:0044238;GO:0006082;GO:0046394;GO:0016053;GO:0044237;GO:0044763;	fatty acid biosynthetic process;fatty acid metabolic process;carboxylic acid metabolic process;cellular biosynthetic process;small molecule metabolic process;small molecule biosynthetic process;monocarboxylic acid biosynthetic process;single-organism process;organic substance biosynthetic process;single-organism metabolic process;single-organism biosynthetic process;organic substance metabolic process;lipid metabolic process;cellular process;monocarboxylic acid metabolic process;biosynthetic process;biological_process;metabolic process;oxoacid metabolic process;cellular lipid metabolic process;lipid biosynthetic process;primary metabolic process;organic acid metabolic process;carboxylic acid biosynthetic process;organic acid biosynthetic process;cellular metabolic process;single-organism cellular process;	6;5;6;4;4;5;7;2;4;3;4;3;4;2;7;3;1;2;5;4;5;3;4;6;5;3;3;	GO:0043229;GO:0043227;GO:0005737;GO:0005623;GO:0043226;GO:0005575;GO:0009507;GO:0009536;GO:0043231;GO:0044464;GO:0005622;GO:0044444;GO:0044424;	intracellular organelle;membrane-bounded organelle;cytoplasm;cell;organelle;cellular_component;chloroplast;plastid;intracellular membrane-bounded organelle;cell part;intracellular;cytoplasmic part;intracellular part;	3;3;4;2;2;1;6;5;4;2;3;4;3;	GO:0003674;GO:0016740;GO:0016746;GO:0016747;GO:0003824;GO:0004312;GO:0004315;	molecular_function;transferase activity;transferase activity, transferring acyl groups;transferase activity, transferring acyl groups other than amino-acyl groups;catalytic activity;fatty acid synthase activity;3-oxoacyl-[acyl-carrier-protein] synthase activity;	1;3;4;5;2;6;7;	K09458	map00061;map00780;map01100;map01212;	Fatty acid biosynthesis;Biotin metabolism;Metabolic pathways;Fatty acid metabolism;	IPR017568;IPR018201;IPR016039;IPR014030;IPR014031;IPR020841;	3-oxoacyl-[acyl-carrier-protein] synthase 2;Beta-ketoacyl synthase, active site;Thiolase-like;Beta-ketoacyl synthase, N-terminal;Beta-ketoacyl synthase, C-terminal;Polyketide synthase, beta-ketoacyl synthase domain;	chloroplast	At5g46290	780.0	IQ	[I] Lipid transport and metabolism;[Q] Secondary metabolites biosynthesis, transport and catabolism;
Sspon.04G0033600-1C	Sspon.04G0033600-1C	Up	0.677279631	0.898956877	1.460654039	0.893726173	0.636206532	0.830474888	1.518352731	1.029322121	0.677521049	0.880689648	1.516421394	0.980394918	0.7628	0.0011136133831	1.54831	0.000269322482631	0.4429	3.67031951614e-06	0.89897	0.0935593316226										K02147	map00190;map01100;map04145;map04721;map04966;map05110;map05120;map05323;	Oxidative phosphorylation;Metabolic pathways;Phagosome;Synaptic vesicle cycle;Collecting duct acid secretion;Vibrio cholerae infection;Epithelial cell signaling in Helicobacter pylori infection;Rheumatoid arthritis;	IPR000194;IPR005723;IPR022879;IPR024034;IPR020003;IPR004100;IPR027417;	ATPase, F1/V1/A1 complex, alpha/beta subunit, nucleotide-binding domain;ATPase, V1 complex, subunit B;V-type ATP synthase regulatory subunit B/beta;ATPase, F1/V1 complex, beta/alpha subunit, C-terminal;ATPase, alpha/beta subunit, nucleotide-binding domain, active site;ATPase, F1/V1/A1 complex, alpha/beta subunit, N-terminal domain;P-loop containing nucleoside triphosphate hydrolase;	cytoskeleton	At4g38510	917.0	C	[C] Energy production and conversion;
Sspon.03G0007460-2D	Sspon.03G0007460-2D	Up	0.922182528	0.910910192	1.872505349	0.925892668	0.10551596	0.144148041	2.085686312	1.094491136	0.322062405	0.807137795	2.086902752	0.722564862	0.72482	0.644209628643	2.20387	0.00103508982044	0.22328	0.00354384356282	0.6789	0.327050004322	GO:0043043;GO:0010033;GO:1901564;GO:0019538;GO:0006807;GO:0043170;GO:1901576;GO:0009719;GO:0006950;GO:0008150;GO:0008152;GO:0009266;GO:0044271;GO:0050896;GO:0044249;GO:0034641;GO:0034645;GO:1901566;GO:0009628;GO:0009409;GO:0043604;GO:0043603;GO:0009725;GO:0009735;GO:0009631;GO:0071704;GO:0010467;GO:0009987;GO:0044267;GO:0009058;GO:0009059;GO:0042221;GO:0006518;GO:0044238;GO:0044260;GO:0044237;GO:0006412;	peptide biosynthetic process;response to organic substance;organonitrogen compound metabolic process;protein metabolic process;nitrogen compound metabolic process;macromolecule metabolic process;organic substance biosynthetic process;response to endogenous stimulus;response to stress;biological_process;metabolic process;response to temperature stimulus;cellular nitrogen compound biosynthetic process;response to stimulus;cellular biosynthetic process;cellular nitrogen compound metabolic process;cellular macromolecule biosynthetic process;organonitrogen compound biosynthetic process;response to abiotic stimulus;response to cold;amide biosynthetic process;cellular amide metabolic process;response to hormone;response to cytokinin;cold acclimation;organic substance metabolic process;gene expression;cellular process;cellular protein metabolic process;biosynthetic process;macromolecule biosynthetic process;response to chemical;peptide metabolic process;primary metabolic process;cellular macromolecule metabolic process;cellular metabolic process;translation;	6;4;4;4;3;4;4;3;3;1;2;4;5;2;4;4;5;5;3;4;6;5;4;5;5;3;5;2;5;3;5;3;5;3;4;3;6;	GO:0031974;GO:0030054;GO:0031981;GO:0005773;GO:0016020;GO:0005774;GO:0098588;GO:0055044;GO:0043231;GO:0043232;GO:0043233;GO:0005829;GO:0044428;GO:0044424;GO:0044422;GO:0043229;GO:0043227;GO:0043226;GO:0044437;GO:0044446;GO:0044444;GO:0031090;GO:0005730;GO:0005634;GO:0005911;GO:0044464;GO:0005623;GO:0005622;GO:0043228;GO:0048046;GO:0071944;GO:0009536;GO:0098805;GO:0005886;GO:0009506;GO:0009507;GO:0005737;GO:0005575;GO:0070013;GO:0005576;	membrane-enclosed lumen;cell junction;nuclear lumen;vacuole;membrane;vacuolar membrane;bounding membrane of organelle;symplast;intracellular membrane-bounded organelle;intracellular non-membrane-bounded organelle;organelle lumen;cytosol;nuclear part;intracellular part;organelle part;intracellular organelle;membrane-bounded organelle;organelle;vacuolar part;intracellular organelle part;cytoplasmic part;organelle membrane;nucleolus;nucleus;cell-cell junction;cell part;cell;intracellular;non-membrane-bounded organelle;apoplast;cell periphery;plastid;whole membrane;plasma membrane;plasmodesma;chloroplast;cytoplasm;cellular_component;intracellular organelle lumen;extracellular region;	2;2;5;5;2;4;4;2;4;4;3;5;4;3;2;3;3;2;4;3;4;3;5;5;3;2;2;3;3;3;3;5;3;3;3;6;4;1;4;2;	GO:1901363;GO:0046872;GO:0003924;GO:0016818;GO:0097367;GO:0016817;GO:0003674;GO:0005488;GO:0003676;GO:1901265;GO:0046914;GO:0032549;GO:0017076;GO:0005525;GO:0016787;GO:0003824;GO:0097159;GO:0019001;GO:0032555;GO:0003746;GO:0032550;GO:0032553;GO:0035639;GO:0000166;GO:0043168;GO:0043169;GO:0043167;GO:0032561;GO:0005507;GO:0008135;GO:0003723;GO:0001883;GO:0001882;GO:0016462;GO:0017111;GO:0036094;	heterocyclic compound binding;metal ion binding;GTPase activity;hydrolase activity, acting on acid anhydrides, in phosphorus-containing anhydrides;carbohydrate derivative binding;hydrolase activity, acting on acid anhydrides;molecular_function;binding;nucleic acid binding;nucleoside phosphate binding;transition metal ion binding;ribonucleoside binding;purine nucleotide binding;GTP binding;hydrolase activity;catalytic activity;organic cyclic compound binding;guanyl nucleotide binding;purine ribonucleotide binding;translation elongation factor activity;purine ribonucleoside binding;ribonucleotide binding;purine ribonucleoside triphosphate binding;nucleotide binding;anion binding;cation binding;ion binding;guanyl ribonucleotide binding;copper ion binding;translation factor activity, RNA binding;RNA binding;purine nucleoside binding;nucleoside binding;pyrophosphatase activity;nucleoside-triphosphatase activity;small molecule binding;	3;5;8;5;3;4;1;2;4;4;6;5;5;6;3;2;3;6;5;7;6;4;5;4;4;4;3;6;7;6;5;5;4;6;7;3;	K03234	map04152;map04921;	AMPK signaling pathway;Oxytocin signaling pathway;	IPR005517;IPR000795;IPR000640;IPR035647;IPR004161;IPR020568;IPR009000;IPR014721;IPR005225;IPR027417;IPR031157;	Translation elongation factor EFG/EF2, domain IV;Transcription factor, GTP-binding domain;Elongation factor EFG, domain V-like;EF-G domain III/V-like;Translation elongation factor EFTu-like, domain 2;Ribosomal protein S5 domain 2-type fold;Translation protein, beta-barrel domain;Ribosomal protein S5 domain 2-type fold, subgroup;Small GTP-binding protein domain;P-loop containing nucleoside triphosphate hydrolase;Tr-type G domain, conserved site;	cytosol	At1g56075	1367.0	J	[J] Translation, ribosomal structure and biogenesis;
Sspon.06G0003710-3C	Sspon.06G0003710-3C	Up	0.693920618	0.44537666	2.347665092	0.531523902	0.75100844	0.037493143	2.513773471	1.073174687	0.700740608	0.219224875	2.183007775	0.50309073	3.0561	0.01570776942	3.3421	0.00139656733935	0.30459	7.34786825147e-05	0.3331	0.100023276884													IPR020843;IPR013149;IPR002328;IPR011032;IPR013154;IPR016040;	Polyketide synthase, enoylreductase domain;Alcohol dehydrogenase, C-terminal;Alcohol dehydrogenase, zinc-type, conserved site;GroES-like;Alcohol dehydrogenase, N-terminal;NAD(P)-binding domain;	cytosol	At5g51970	524.0	Q	[Q] Secondary metabolites biosynthesis, transport and catabolism;
Sspon.02G0029040-3C	Sspon.02G0029040-3C	Up	0.356378795	0.615958977	2.423728188	0.831150625	0.655004242	0.474475228	2.705057734	0.592894824	0.714368982	0.271045855	1.669428561	0.690507987	1.26756	0.461687366753	3.21496	0.00788509103368	0.25385	0.00675231902824	0.64386	0.108053514356										K14293	map03013;	RNA transport;	IPR027140;IPR001494;IPR016024;IPR011989;	Importin subunit beta-1, plants;Importin-beta, N-terminal domain;Armadillo-type fold;Armadillo-like helical;	chloroplast	At5g53480	1442.0	YU	[Y] Nuclear structure;[U] Intracellular trafficking, secretion, and vesicular transport;
Sspon.08G0017040-1P	Sspon.08G0017040-1P	Up	0.449792332	0.712623117	1.839377909	0.771082402	0.543243605	0.716310624	1.939776447	1.06170716	0.580708682	0.678108046	1.797684491	0.909585184	0.7469	0.0120744231863	2.03358	0.000549285096289	0.28219	2.02791209107e-05	0.76833	0.0669625399599													IPR009515;	Protein of unknown function DUF1138;	extracellular
Sspon.03G0045380-1D	Sspon.03G0045380-1D	Down	0.548150781	1.733293195	0.349148202	1.438781913	0.611538894	1.578058184	0.060765076	1.502616871	0.717504924	1.973660826	0.056578084	1.429903051	0.35519	0.000818884877053	0.10672	0.000197184798841	4.02407	0.0123913102231	1.20902	0.0603192422956	GO:0051049;GO:0006778;GO:0006779;GO:0044281;GO:1901362;GO:1901360;GO:0044710;GO:0044711;GO:0042440;GO:0006783;GO:0033013;GO:0032787;GO:0043436;GO:0010033;GO:0046483;GO:1901564;GO:0034285;GO:1901566;GO:0019438;GO:0016114;GO:0006807;GO:1901576;GO:0051186;GO:0015992;GO:0051188;GO:0033014;GO:0065007;GO:0009644;GO:0018130;GO:0006818;GO:0006629;GO:0006812;GO:0006811;GO:0006810;GO:0019637;GO:0008150;GO:0008152;GO:0051234;GO:0090407;GO:0046148;GO:0044271;GO:0008654;GO:0050896;GO:0044765;GO:0009314;GO:0044249;GO:0034641;GO:0009416;GO:0010114;GO:0044699;GO:0010218;GO:0008610;GO:0015672;GO:0006644;GO:0042168;GO:0044238;GO:0006721;GO:0006720;GO:0009987;GO:0006725;GO:0010155;GO:0044255;GO:0032879;GO:0009642;GO:0006081;GO:0006082;GO:1901135;GO:0046490;GO:0019752;GO:0019288;GO:0006090;GO:0043269;GO:0019682;GO:0009637;GO:0050789;GO:0006796;GO:0071704;GO:0009240;GO:0009058;GO:0009639;GO:0044763;GO:0042221;GO:0051179;GO:1902578;GO:1901700;GO:0009628;GO:0009744;GO:0009743;GO:0044237;GO:0008299;GO:0006793;	regulation of transport;porphyrin-containing compound metabolic process;porphyrin-containing compound biosynthetic process;small molecule metabolic process;organic cyclic compound biosynthetic process;organic cyclic compound metabolic process;single-organism metabolic process;single-organism biosynthetic process;pigment metabolic process;heme biosynthetic process;tetrapyrrole metabolic process;monocarboxylic acid metabolic process;oxoacid metabolic process;response to organic substance;heterocycle metabolic process;organonitrogen compound metabolic process;response to disaccharide;organonitrogen compound biosynthetic process;aromatic compound biosynthetic process;terpenoid biosynthetic process;nitrogen compound metabolic process;organic substance biosynthetic process;cofactor metabolic process;proton transport;cofactor biosynthetic process;tetrapyrrole biosynthetic process;biological regulation;response to high light intensity;heterocycle biosynthetic process;hydrogen transport;lipid metabolic process;cation transport;ion transport;transport;organophosphate metabolic process;biological_process;metabolic process;establishment of localization;organophosphate biosynthetic process;pigment biosynthetic process;cellular nitrogen compound biosynthetic process;phospholipid biosynthetic process;response to stimulus;single-organism transport;response to radiation;cellular biosynthetic process;cellular nitrogen compound metabolic process;response to light stimulus;response to red light;single-organism process;response to far red light;lipid biosynthetic process;monovalent inorganic cation transport;phospholipid metabolic process;heme metabolic process;primary metabolic process;terpenoid metabolic process;isoprenoid metabolic process;cellular process;cellular aromatic compound metabolic process;regulation of proton transport;cellular lipid metabolic process;regulation of localization;response to light intensity;cellular aldehyde metabolic process;organic acid metabolic process;carbohydrate derivative metabolic process;isopentenyl diphosphate metabolic process;carboxylic acid metabolic process;isopentenyl diphosphate biosynthetic process, methylerythritol 4-phosphate pathway;pyruvate metabolic process;regulation of ion transport;glyceraldehyde-3-phosphate metabolic process;response to blue light;regulation of biological process;phosphate-containing compound metabolic process;organic substance metabolic process;isopentenyl diphosphate biosynthetic process;biosynthetic process;response to red or far red light;single-organism cellular process;response to chemical;localization;single-organism localization;response to oxygen-containing compound;response to abiotic stimulus;response to sucrose;response to carbohydrate;cellular metabolic process;isoprenoid biosynthetic process;phosphorus metabolic process;	4;5;6;4;5;4;3;4;4;5;5;7;5;4;4;4;6;5;5;6;3;4;4;6;5;6;2;7;5;5;4;6;5;4;4;1;2;3;5;5;5;5;2;4;4;4;4;5;7;2;7;5;7;5;4;3;6;5;2;4;6;4;3;6;4;4;4;6;6;6;8;5;5;6;2;5;3;6;3;6;3;3;2;3;4;3;7;5;3;5;4;	GO:0043231;GO:0044424;GO:0044422;GO:0043229;GO:0043227;GO:0043226;GO:0009570;GO:0044435;GO:0044434;GO:0044446;GO:0044444;GO:0005737;GO:0044464;GO:0005623;GO:0005622;GO:0009536;GO:0009532;GO:0009507;GO:0005575;	intracellular membrane-bounded organelle;intracellular part;organelle part;intracellular organelle;membrane-bounded organelle;organelle;chloroplast stroma;plastid part;chloroplast part;intracellular organelle part;cytoplasmic part;cytoplasm;cell part;cell;intracellular;plastid;plastid stroma;chloroplast;cellular_component;	4;3;2;3;3;2;6;4;5;3;4;4;2;2;3;5;5;6;1;	GO:1901363;GO:0000166;GO:0016740;GO:0032549;GO:0097367;GO:0003674;GO:0005488;GO:0050515;GO:1901265;GO:0017076;GO:0005524;GO:0043168;GO:0016773;GO:0016772;GO:0032559;GO:0032555;GO:0032550;GO:0032553;GO:0035639;GO:0043167;GO:0030554;GO:0016301;GO:0097159;GO:0001882;GO:0001883;GO:0036094;GO:0003824;	heterocyclic compound binding;nucleotide binding;transferase activity;ribonucleoside binding;carbohydrate derivative binding;molecular_function;binding;4-(cytidine 5'-diphospho)-2-C-methyl-D-erythritol kinase activity;nucleoside phosphate binding;purine nucleotide binding;ATP binding;anion binding;phosphotransferase activity, alcohol group as acceptor;transferase activity, transferring phosphorus-containing groups;adenyl ribonucleotide binding;purine ribonucleotide binding;purine ribonucleoside binding;ribonucleotide binding;purine ribonucleoside triphosphate binding;ion binding;adenyl nucleotide binding;kinase activity;organic cyclic compound binding;nucleoside binding;purine nucleoside binding;small molecule binding;catalytic activity;	3;4;3;5;3;1;2;6;4;5;6;4;5;4;6;5;6;4;5;3;6;5;3;4;5;3;2;	K00919	map00900;map01100;map01110;map01130;	Terpenoid backbone biosynthesis;Metabolic pathways;Biosynthesis of secondary metabolites;Biosynthesis of antibiotics;	IPR006204;IPR014721;IPR004424;IPR013750;IPR020568;	GHMP kinase N-terminal domain;Ribosomal protein S5 domain 2-type fold, subgroup;4-diphosphocytidyl-2C-methyl-D-erythritol kinase;GHMP kinase, C-terminal domain;Ribosomal protein S5 domain 2-type fold;	chloroplast	46447223	215.0	I	[I] Lipid transport and metabolism	COG1947	4-diphosphocytidyl-2C-methyl-D-erythritol kinase
Sspon.04G0021340-4D	Sspon.04G0021340-4D	Up	0.856393789	0.765059751	1.348061133	0.878038371	0.913279408	0.715124787	1.500792618	0.930838956	0.920778798	0.759938216	1.433541988	0.978152183	1.20103	0.00433423099572	1.53654	0.000702723556853	0.62826	0.000400989873049	0.80377	0.00523198457121										K09490	map03060;map04141;map04918;map05020;	Protein export;Protein processing in endoplasmic reticulum;Thyroid hormone synthesis;Prion diseases;	IPR029048;IPR029047;IPR018181;IPR013126;	Heat shock protein 70kD, C-terminal domain;Heat shock protein 70kD, peptide-binding domain;Heat shock protein 70, conserved site;Heat shock protein 70 family;	cytosol	At5g42020	1188.0	O	[O] Posttranslational modification, protein turnover, chaperones;
Sspon.01G0014350-2B	Sspon.01G0014350-2B	Up	0.328554913	1.339814973	1.455334621	0.99765323	0.377349986	1.059373727	1.53582573	0.703807446	0.344024964	1.537422776	1.414130839	0.906706794	0.26671	0.00231233478255	1.68904	0.00309960508777	0.23833	8.38076547361e-06	1.50934	0.0537587351906				GO:0000786;GO:0043232;GO:0044815;GO:0043229;GO:0043228;GO:0043227;GO:0043226;GO:0005575;GO:0005634;GO:0005694;GO:0043234;GO:0032991;GO:0043231;GO:0032993;GO:0044464;GO:0005623;GO:0005622;GO:0044446;GO:0044424;GO:0000785;GO:0044427;GO:0044422;	nucleosome;intracellular non-membrane-bounded organelle;DNA packaging complex;intracellular organelle;non-membrane-bounded organelle;membrane-bounded organelle;organelle;cellular_component;nucleus;chromosome;protein complex;macromolecular complex;intracellular membrane-bounded organelle;protein-DNA complex;cell part;cell;intracellular;intracellular organelle part;intracellular part;chromatin;chromosomal part;organelle part;	4;4;4;3;3;3;2;1;5;5;3;2;4;3;2;2;3;3;3;3;4;2;	GO:0003674;GO:0005488;GO:0003676;GO:0003677;GO:1901363;GO:0097159;	molecular_function;binding;nucleic acid binding;DNA binding;heterocyclic compound binding;organic cyclic compound binding;	1;2;4;5;3;3;	K11251	map05034;map05322;	Alcoholism;Systemic lupus erythematosus;	IPR032458;IPR002119;IPR032454;IPR007125;IPR009072;	Histone H2A conserved site;Histone H2A;Histone H2A, C-terminal domain;Histone H2A/H2B/H3;Histone-fold;	nucleus	At1g08880	233.0	B	[B] Chromatin structure and dynamics;
Sspon.05G0000370-1A	Sspon.05G0000370-1A	Up	0.551082657	0.601014208	2.2311741	0.182549077	0.677536626	0.089201495	2.795156443	0.641228894	0.741934013	0.739037477	2.608734092	0.141350916	1.37873	0.429426433475	7.91093	0.000647459979827	0.25809	0.000419497332101	1.48089	0.575987256661							GO:0035639;GO:0003674;GO:0005488;GO:0000166;GO:1901363;GO:0001883;GO:0001882;GO:0043168;GO:0043167;GO:0016740;GO:1901265;GO:0032549;GO:0017076;GO:0004672;GO:0005524;GO:0016301;GO:0036094;GO:0003824;GO:0030554;GO:0097367;GO:0097159;GO:0016773;GO:0032559;GO:0016772;GO:0032555;GO:0032550;GO:0032553;	purine ribonucleoside triphosphate binding;molecular_function;binding;nucleotide binding;heterocyclic compound binding;purine nucleoside binding;nucleoside binding;anion binding;ion binding;transferase activity;nucleoside phosphate binding;ribonucleoside binding;purine nucleotide binding;protein kinase activity;ATP binding;kinase activity;small molecule binding;catalytic activity;adenyl nucleotide binding;carbohydrate derivative binding;organic cyclic compound binding;phosphotransferase activity, alcohol group as acceptor;adenyl ribonucleotide binding;transferase activity, transferring phosphorus-containing groups;purine ribonucleotide binding;purine ribonucleoside binding;ribonucleotide binding;	5;1;2;4;3;5;4;4;3;3;4;5;5;6;6;5;3;2;6;3;3;5;6;4;5;6;4;	K14500	map04075;	Plant hormone signal transduction;	IPR001245;IPR011009;IPR011990;	Serine-threonine/tyrosine-protein kinase, catalytic domain;Protein kinase-like domain;Tetratricopeptide-like helical domain;	cytosol
Sspon.03G0012800-2B	Sspon.03G0012800-2B	Down	0.491072006	1.925684391	0.581474365	1.488693998	0.322686198	0.293670693	0.852156378	1.711481023	0.447971083	1.740975935	0.573164653	1.570969276	0.31859	0.157747849209	0.42061	0.00120535974358	0.62873	0.0765299898634	0.83006	0.630715447669										K22698			IPR008803;IPR030386;IPR027417;	RHD3/Sey1;GB1/RHD3-type guanine nucleotide-binding (G) domain;P-loop containing nucleoside triphosphate hydrolase;	plasma membrane	At3g13870	1066.0	R	[R] General function prediction only;
Sspon.03G0030500-1B	Sspon.03G0030500-1B	Up	0.874631138	0.366327768	1.892901406	0.706742908	0.91388397	0.341150931	2.033789319	0.940468405	1.099687102	0.312765408	1.816059271	0.701592374	2.83089	0.000937708042339	2.44497	0.000366563949521	0.50293	0.000541522712751	0.43437	0.00527268068461	GO:0009892;GO:0032774;GO:0019222;GO:0031327;GO:0031326;GO:0031324;GO:0031323;GO:0090304;GO:0044249;GO:0034641;GO:0006807;GO:0034645;GO:1901362;GO:0050789;GO:0097659;GO:0080090;GO:1901576;GO:0010605;GO:0009890;GO:0044260;GO:2000112;GO:2000113;GO:0008150;GO:0071704;GO:0010467;GO:0065007;GO:1901360;GO:0048519;GO:0010468;GO:0018130;GO:0045934;GO:0006139;GO:0019219;GO:0006725;GO:0009987;GO:0009889;GO:1903506;GO:0050794;GO:1902679;GO:0009058;GO:0009059;GO:0045892;GO:0051171;GO:0051172;GO:2001141;GO:0034654;GO:1903507;GO:0008152;GO:0046483;GO:0016070;GO:0044238;GO:0044271;GO:0060255;GO:0051253;GO:0051252;GO:0010629;GO:0044237;GO:0043170;GO:0006355;GO:0010556;GO:0006351;GO:0019438;GO:0010558;GO:0048523;	negative regulation of metabolic process;RNA biosynthetic process;regulation of metabolic process;negative regulation of cellular biosynthetic process;regulation of cellular biosynthetic process;negative regulation of cellular metabolic process;regulation of cellular metabolic process;nucleic acid metabolic process;cellular biosynthetic process;cellular nitrogen compound metabolic process;nitrogen compound metabolic process;cellular macromolecule biosynthetic process;organic cyclic compound biosynthetic process;regulation of biological process;nucleic acid-templated transcription;regulation of primary metabolic process;organic substance biosynthetic process;negative regulation of macromolecule metabolic process;negative regulation of biosynthetic process;cellular macromolecule metabolic process;regulation of cellular macromolecule biosynthetic process;negative regulation of cellular macromolecule biosynthetic process;biological_process;organic substance metabolic process;gene expression;biological regulation;organic cyclic compound metabolic process;negative regulation of biological process;regulation of gene expression;heterocycle biosynthetic process;negative regulation of nucleobase-containing compound metabolic process;nucleobase-containing compound metabolic process;regulation of nucleobase-containing compound metabolic process;cellular aromatic compound metabolic process;cellular process;regulation of biosynthetic process;regulation of nucleic acid-templated transcription;regulation of cellular process;negative regulation of RNA biosynthetic process;biosynthetic process;macromolecule biosynthetic process;negative regulation of transcription, DNA-templated;regulation of nitrogen compound metabolic process;negative regulation of nitrogen compound metabolic process;regulation of RNA biosynthetic process;nucleobase-containing compound biosynthetic process;negative regulation of nucleic acid-templated transcription;metabolic process;heterocycle metabolic process;RNA metabolic process;primary metabolic process;cellular nitrogen compound biosynthetic process;regulation of macromolecule metabolic process;negative regulation of RNA metabolic process;regulation of RNA metabolic process;negative regulation of gene expression;cellular metabolic process;macromolecule metabolic process;regulation of transcription, DNA-templated;regulation of macromolecule biosynthetic process;transcription, DNA-templated;aromatic compound biosynthetic process;negative regulation of macromolecule biosynthetic process;negative regulation of cellular process;	3;6;3;5;5;4;4;5;4;4;3;5;5;2;7;4;4;4;4;4;6;6;1;3;5;2;4;2;5;5;5;4;5;4;2;4;7;3;6;3;5;6;4;4;6;5;7;2;4;5;3;5;4;5;5;5;3;4;6;5;6;5;5;3;				GO:0032553;GO:1901363;GO:0003674;GO:0005488;GO:0097367;GO:0036094;GO:0000166;GO:0010181;GO:0016491;GO:0003824;GO:0048037;GO:0097159;GO:1901265;	ribonucleotide binding;heterocyclic compound binding;molecular_function;binding;carbohydrate derivative binding;small molecule binding;nucleotide binding;FMN binding;oxidoreductase activity;catalytic activity;cofactor binding;organic cyclic compound binding;nucleoside phosphate binding;	4;3;1;2;3;3;4;4;3;2;3;3;4;				IPR010089;IPR029039;IPR005025;IPR008254;	Flavoprotein WrbA-like;Flavoprotein-like domain;NADPH-dependent FMN reductase-like;Flavodoxin/nitric oxide synthase;	cytosol	At5g54500	302.0	R	[R] General function prediction only;
Sspon.07G0012330-4P	Sspon.07G0012330-4P	Down	0.709971587	1.419655199	0.642240055	1.206439103	0.724658271	1.295365535	0.690389341	1.446551989	0.672822915	1.268987099	0.720799416	1.20211949	0.52898	0.000216085159155	0.53265	0.00201979295884	1.02631	0.549499961445	1.03344	0.668661138607										K00430	map00940;map01100;map01110;	Phenylpropanoid biosynthesis;Metabolic pathways;Biosynthesis of secondary metabolites;	IPR019794;IPR002016;IPR000823;IPR019793;IPR010255;IPR033905;	Peroxidase, active site;Haem peroxidase, plant/fungal/bacterial;Plant peroxidase;Peroxidases heam-ligand binding site;Haem peroxidase;Secretory peroxidase;	chloroplast	At1g05260	286.0	R	[R] General function prediction only;
Sspon.02G0011520-3D	Sspon.02G0011520-3D	Up	0.610164304	0.5390356	1.943001138	0.821683441	0.680864522	0.56275537	2.006968001	0.86976571	0.745474115	0.562235065	1.864037258	0.794015477	1.22384	0.035673002828	2.3392	1.89100720794e-05	0.35028	2.4648935498e-05	0.6695	0.000308700890446	GO:0006457;GO:0009987;GO:0008150;	protein folding;cellular process;biological_process;	3;2;1;	GO:0043226;GO:0043229;GO:0043227;GO:0005739;GO:0005737;GO:0044424;GO:0043231;GO:0044464;GO:0005623;GO:0005622;GO:0005575;GO:0044444;	organelle;intracellular organelle;membrane-bounded organelle;mitochondrion;cytoplasm;intracellular part;intracellular membrane-bounded organelle;cell part;cell;intracellular;cellular_component;cytoplasmic part;	2;3;3;5;4;3;4;2;2;3;1;4;	GO:0035639;GO:0003674;GO:0005488;GO:0043167;GO:1901363;GO:0001883;GO:0001882;GO:0043168;GO:0000166;GO:1901265;GO:0032549;GO:0017076;GO:0005524;GO:0036094;GO:0030554;GO:0097367;GO:0097159;GO:0032559;GO:0032555;GO:0032550;GO:0032553;	purine ribonucleoside triphosphate binding;molecular_function;binding;ion binding;heterocyclic compound binding;purine nucleoside binding;nucleoside binding;anion binding;nucleotide binding;nucleoside phosphate binding;ribonucleoside binding;purine nucleotide binding;ATP binding;small molecule binding;adenyl nucleotide binding;carbohydrate derivative binding;organic cyclic compound binding;adenyl ribonucleotide binding;purine ribonucleotide binding;purine ribonucleoside binding;ribonucleotide binding;	5;1;2;3;3;5;4;4;4;4;5;5;6;3;6;3;3;6;5;6;4;	K04043	map03018;map04212;map05152;	RNA degradation;Longevity regulating pathway - worm;Tuberculosis;	IPR029048;IPR018181;IPR029047;IPR012725;IPR013126;	Heat shock protein 70kD, C-terminal domain;Heat shock protein 70, conserved site;Heat shock protein 70kD, peptide-binding domain;Chaperone DnaK;Heat shock protein 70 family;	mitochondria	At5g09590	1058.0	O	[O] Posttranslational modification, protein turnover, chaperones;
Sspon.02G0018980-5P	Sspon.02G0018980-5P	Up	1.842589178	0.614390048	1.166343195	0.768517266	2.038785266	0.570509927	1.304681771	0.790799072	0.335406115	0.524271762	1.22549934	0.818207061	2.46715	0.195702415582	1.55478	0.000496027139407	1.14074	0.76400060552	0.71889	0.00169470247128													IPR000504;	RNA recognition motif domain;	chloroplast	At4g24770	283.0	R	[R] General function prediction only;
Sspon.06G0007310-4D	Sspon.06G0007310-4D	Down	0.809482975	1.587884379	0.164633259	1.567410994	0.740880624	1.432352695	0.180425834	1.316199256	0.912180116	1.338241167	0.19768787	1.752620831	0.565	0.00200665337494	0.11707	0.000423107294101	4.53719	0.000226513409421	0.94009	0.560226385546	GO:0019752;GO:0006099;GO:0009060;GO:0044237;GO:0006091;GO:0072350;GO:0015979;GO:0044699;GO:0044710;GO:0071704;GO:0009987;GO:0045333;GO:0008152;GO:0043436;GO:0055114;GO:0044238;GO:0015980;GO:0006082;GO:0044763;GO:0015977;GO:0006101;GO:0008150;GO:0044281;	carboxylic acid metabolic process;tricarboxylic acid cycle;aerobic respiration;cellular metabolic process;generation of precursor metabolites and energy;tricarboxylic acid metabolic process;photosynthesis;single-organism process;single-organism metabolic process;organic substance metabolic process;cellular process;cellular respiration;metabolic process;oxoacid metabolic process;oxidation-reduction process;primary metabolic process;energy derivation by oxidation of organic compounds;organic acid metabolic process;single-organism cellular process;carbon fixation;citrate metabolic process;biological_process;small molecule metabolic process;	6;4;6;3;4;7;4;2;3;3;2;5;2;5;4;3;4;4;3;4;8;1;4;	GO:0005737;GO:0044464;GO:0005623;GO:0005622;GO:0005575;GO:0044424;	cytoplasm;cell part;cell;intracellular;cellular_component;intracellular part;	4;2;2;3;1;3;	GO:0016830;GO:0008964;GO:0003674;GO:0016829;GO:0004611;GO:0003824;GO:0016831;	carbon-carbon lyase activity;phosphoenolpyruvate carboxylase activity;molecular_function;lyase activity;phosphoenolpyruvate carboxykinase activity;catalytic activity;carboxy-lyase activity;	4;7;1;3;6;2;5;				IPR018129;IPR015813;IPR021135;IPR033129;IPR022805;	Phosphoenolpyruvate carboxylase, Lys active site;Pyruvate/Phosphoenolpyruvate kinase-like domain;Phosphoenolpyruvate carboxylase;Phosphoenolpyruvate carboxylase, His active site;Phosphoenolpyruvate carboxylase, bacterial/plant-type;	cytosol	507524157	642.0	C	[C] Energy production and conversion	COG2352	Phosphoenolpyruvate carboxylase
Sspon.02G0013720-2B	Sspon.02G0013720-2B	Up	0.755902518	0.140816454	2.41371374	0.190984724	0.619967496	0.074449538	2.731289398	0.252071986	0.749633732	0.169519271	3.722476915	0.179174229	5.52387	0.000380861771067	14.25111	0.0022374659081	0.2397	0.00478385452721	0.6184	0.0934043457402										K00679	map00561;	Glycerolipid metabolism;	IPR003386;IPR029058;	Lecithin:cholesterol/phospholipid:diacylglycerol acyltransferase;Alpha/Beta hydrolase fold;	mitochondria	At5g13640	954.0	I	[I] Lipid transport and metabolism;
Sspon.02G0049650-1C	Sspon.02G0049650-1C	Up	0.060246505	0.94431908	1.621414796	0.934566209	0.53705721	0.904923312	1.664878677	0.972756119	0.646352971	0.861432928	1.801365866	1.050686328	0.4588	0.0544392149933	1.71996	0.000377658427748	0.24445	0.00241897912747	0.91639	0.119323537401				GO:0005737;GO:0043231;GO:0005634;GO:0044464;GO:0005623;GO:0005622;GO:0005575;GO:0043229;GO:0044424;GO:0043227;GO:0043226;	cytoplasm;intracellular membrane-bounded organelle;nucleus;cell part;cell;intracellular;cellular_component;intracellular organelle;intracellular part;membrane-bounded organelle;organelle;	4;4;5;2;2;3;1;3;3;3;2;				K12158			IPR000626;IPR019956;IPR019954;IPR029071;	Ubiquitin domain;Ubiquitin;Ubiquitin conserved site;Ubiquitin-related domain;	cytosol	At1g31340	280.0	OR	[O] Posttranslational modification, protein turnover, chaperones;[R] General function prediction only;
Sspon.07G0002040-2B	Sspon.07G0002040-2B	Down	0.661305131	1.550196777	0.477878083	1.414115347	0.569278947	1.234916649	0.524479273	1.547814608	0.66265999	1.514613121	0.472145987	1.370596088	0.44032	0.00154159755855	0.34033	6.92100794135e-05	1.28399	0.0163951736332	0.99243	0.927612252517	GO:0044237;GO:0006091;GO:0044260;GO:0071704;GO:0043170;GO:0044267;GO:0009987;GO:0018298;GO:0043412;GO:0008150;GO:0006464;GO:0008152;GO:0015979;GO:0009765;GO:0044238;GO:0019538;GO:0036211;GO:0019684;	cellular metabolic process;generation of precursor metabolites and energy;cellular macromolecule metabolic process;organic substance metabolic process;macromolecule metabolic process;cellular protein metabolic process;cellular process;protein-chromophore linkage;macromolecule modification;biological_process;cellular protein modification process;metabolic process;photosynthesis;photosynthesis, light harvesting;primary metabolic process;protein metabolic process;protein modification process;photosynthesis, light reaction;	3;4;4;3;4;5;2;7;5;1;6;2;4;5;3;4;5;5;	GO:0055035;GO:0034357;GO:0031976;GO:0043229;GO:0005622;GO:0043227;GO:0043226;GO:0031224;GO:0009579;GO:0009534;GO:0009536;GO:0016021;GO:0016020;GO:0044436;GO:0044435;GO:0044434;GO:0009535;GO:0009523;GO:0044446;GO:0031984;GO:0032991;GO:0042651;GO:0009507;GO:0043234;GO:0009522;GO:0043231;GO:0009521;GO:0044464;GO:0005623;GO:0005737;GO:0005575;GO:0098796;GO:0044444;GO:0044424;GO:0044425;GO:0044422;	plastid thylakoid membrane;photosynthetic membrane;plastid thylakoid;intracellular organelle;intracellular;membrane-bounded organelle;organelle;intrinsic component of membrane;thylakoid;chloroplast thylakoid;plastid;integral component of membrane;membrane;thylakoid part;plastid part;chloroplast part;chloroplast thylakoid membrane;photosystem II;intracellular organelle part;organelle subcompartment;macromolecular complex;thylakoid membrane;chloroplast;protein complex;photosystem I;intracellular membrane-bounded organelle;photosystem;cell part;cell;cytoplasm;cellular_component;membrane protein complex;cytoplasmic part;intracellular part;membrane part;organelle part;	5;3;5;3;3;3;2;3;4;6;5;4;2;4;4;5;6;5;3;4;2;4;6;3;5;4;4;2;2;4;1;3;4;3;2;2;	GO:0043169;GO:0003674;GO:0005488;GO:1901363;GO:0046872;GO:0016168;GO:0043167;GO:0046906;GO:0097159;	cation binding;molecular_function;binding;heterocyclic compound binding;metal ion binding;chlorophyll binding;ion binding;tetrapyrrole binding;organic cyclic compound binding;	4;1;2;3;5;5;3;4;3;	K08912	map00196;map01100;	Photosynthesis - antenna proteins;Metabolic pathways;	IPR022796;IPR023329;IPR001344;	Chlorophyll A-B binding protein;Chlorophyll a/b binding protein domain;Chlorophyll A-B binding protein, plant;	chloroplast
Sspon.06G0020080-3D	Sspon.06G0020080-3D	Down	1.051650231	0.538460928	0.210511102	2.130268297	1.198305696	0.50292628	0.176529726	2.237281998	1.17305313	0.52707345	0.121955597	2.131983565	2.1824	0.000184482262672	0.07831	1.38332016258e-06	6.72502	4.87232718406e-05	0.24132	1.51999092371e-06	GO:0045184;GO:0033036;GO:0008104;GO:0006810;GO:0015031;GO:0008150;GO:0071702;GO:0051234;GO:0051179;	establishment of protein localization;macromolecule localization;protein localization;transport;protein transport;biological_process;organic substance transport;establishment of localization;localization;	4;3;4;4;5;1;5;3;2;	GO:0005737;GO:0044464;GO:0005623;GO:0005622;GO:0005575;GO:0044424;	cytoplasm;cell part;cell;intracellular;cellular_component;intracellular part;	4;2;2;3;1;3;							IPR002075;IPR018222;IPR032710;	Nuclear transport factor 2;Nuclear transport factor 2, eukaryote;NTF2-like domain;	chloroplast	At1g27310	172.0	U	[U] Intracellular trafficking, secretion, and vesicular transport;
Sspon.03G0013240-2B	Sspon.03G0013240-2B	Up	1.31915448	0.27157384	1.908064946	0.734165121	1.41345957	0.430217336	1.997158439	0.753510073	0.142388276	0.444611271	2.02445728	0.561239367	2.50785	0.235088386162	2.89406	5.1913311694e-05	0.48485	0.0681283849063	0.55952	0.021852933399													IPR008979;IPR010400;	Galactose-binding domain-like;PITH domain;	nucleus	At2g25950	195.0	O	[O] Posttranslational modification, protein turnover, chaperones;
Sspon.03G0023790-1A	Sspon.03G0023790-1A	Down	0.469493089	0.38533415	0.790468747	1.885802404	0.381306463	0.360238563	1.079194744	2.262517868	0.447326728	0.47349261	1.034608533	2.430216101	1.06485	0.57621811173	0.44148	0.00266169356049	0.44697	0.00461668991701	0.18531	0.000408918925935													IPR006917;	SOUL haem-binding protein;	extracellular	At1g17100	268.0	R	[R] General function prediction only;
Sspon.02G0005260-3D	Sspon.02G0005260-3D	Down	0.802114399	0.798364198	0.913120346	1.319177813	0.838759219	0.770648428	0.925263853	1.458256692	0.926656785	0.814150758	0.950015179	1.483472329	1.07736	0.190918656729	0.65441	0.00071418454189	0.92079	0.128515735368	0.55931	0.000286559081502										K03231	map03013;map05134;	RNA transport;Legionellosis;	IPR000795;IPR004161;IPR004160;IPR009001;IPR009000;IPR004539;IPR027417;IPR031157;	Transcription factor, GTP-binding domain;Translation elongation factor EFTu-like, domain 2;Translation elongation factor EFTu/EF1A, C-terminal;Translation elongation factor EF1A/initiation factor IF2gamma, C-terminal;Translation protein, beta-barrel domain;Translation elongation factor EF1A, eukaryotic/archaeal;P-loop containing nucleoside triphosphate hydrolase;Tr-type G domain, conserved site;	cytosol	At5g60390	888.0	J	[J] Translation, ribosomal structure and biogenesis;
Sspon.02G0029040-4D	Sspon.02G0029040-4D	Up	0.356378795	0.615958977	2.423728188	0.831150625	0.655004242	0.474475228	2.705057734	0.592894824	0.714368982	0.271045855	1.669428561	0.690507987	1.26756	0.461687366753	3.21496	0.00788509103368	0.25385	0.00675231902824	0.64386	0.108053514356													IPR027140;IPR001494;IPR016024;IPR011989;	Importin subunit beta-1, plants;Importin-beta, N-terminal domain;Armadillo-type fold;Armadillo-like helical;	cytosol	At5g53480	1332.0	YU	[Y] Nuclear structure;[U] Intracellular trafficking, secretion, and vesicular transport;
Sspon.03G0022790-1P	Sspon.03G0022790-1P	Down	0.743687442	0.827909253	0.849069575	1.50499295	0.718239126	0.820498479	0.882534578	1.559152189	0.5249531	1.033453351	0.916978362	1.618531595	0.74086	0.077699603776	0.56561	5.92007563245e-05	0.75017	0.0372065895982	0.57272	0.000982472479858													IPR007863;IPR011249;IPR011765;	Peptidase M16, C-terminal;Metalloenzyme, LuxS/M16 peptidase-like;Peptidase M16, N-terminal;	chloroplast	At1g51980	330.0	O	[O] Posttranslational modification, protein turnover, chaperones;
Sspon.05G0012190-2C	Sspon.05G0012190-2C	Down	0.721930671	1.180693287	0.683773585	1.30095656	0.552663449	1.30850373	0.524124616	1.247845546	0.850302764	1.395699868	0.603562966	1.629942957	0.54696	0.00528531243991	0.43349	0.00352285333383	1.17303	0.345306983937	0.92968	0.507780977217										K08054	map04141;map04145;map04612;map04918;map05166;	Protein processing in endoplasmic reticulum;Phagosome;Antigen processing and presentation;Thyroid hormone synthesis;HTLV-I infection;	IPR001580;IPR009033;IPR018124;IPR013320;	Calreticulin/calnexin;Calreticulin/calnexin, P domain;Calreticulin/calnexin, conserved site;Concanavalin A-like lectin/glucanase domain;	plasma membrane	At5g61790	785.0	O	[O] Posttranslational modification, protein turnover, chaperones;
Sspon.05G0020680-2P	Sspon.05G0020680-2P	Up	0.4151467	0.779949504	1.795555459	0.870200679	0.579771026	0.707600557	1.851384294	0.923646178	0.616010796	0.774453683	1.833645307	0.852635818	0.71217	0.0303166793012	2.07089	3.96221968064e-06	0.29393	3.5692846893e-05	0.85472	0.0153564891829													IPR000407;IPR008271;IPR011009;	Nucleoside phosphatase GDA1/CD39;Serine/threonine-protein kinase, active site;Protein kinase-like domain;	chloroplast	At3g04080	334.0	F	[F] Nucleotide transport and metabolism;
Sspon.03G0020430-1A	Sspon.03G0020430-1A	Up	1.537564329	0.337859867	1.384549939	0.790378175	1.592961679	0.291328651	1.307019237	0.717875454	1.430735721	0.332934236	1.409753814	0.867038896	4.74083	1.76725131635e-05	1.72666	0.00040900933991	1.11214	0.054045381837	0.40505	0.000492321375669										K01803	map00010;map00051;map00562;map00710;map01100;map01110;map01120;map01130;map01200;map01230;	Glycolysis / Gluconeogenesis;Fructose and mannose metabolism;Inositol phosphate metabolism;Carbon fixation in photosynthetic organisms;Metabolic pathways;Biosynthesis of secondary metabolites;Microbial metabolism in diverse environments;Biosynthesis of antibiotics;Carbon metabolism;Biosynthesis of amino acids;	IPR020861;IPR013785;IPR000652;IPR022896;	Triosephosphate isomerase, active site;Aldolase-type TIM barrel;Triosephosphate isomerase;Triosephosphate isomerase, bacterial/eukaryotic;	chloroplast	At3g55440	427.0	G	[G] Carbohydrate transport and metabolism;
Sspon.02G0013850-2B	Sspon.02G0013850-2B	Down	0.486114834	1.114345639	0.761042688	1.536656522	0.599214672	0.91526974	0.759591882	1.643826976	0.647816694	1.16991784	0.775992304	1.590210209	0.54169	0.00578856609244	0.4814	1.24546575973e-05	0.75465	0.0175730560482	0.67066	0.00326389408548													IPR000169;IPR013128;IPR006311;IPR013201;IPR000668;IPR025661;IPR025660;	Cysteine peptidase, cysteine active site;Peptidase C1A;Twin-arginine translocation pathway, signal sequence;Cathepsin propeptide inhibitor domain (I29);Peptidase C1A, papain C-terminal;Cysteine peptidase, asparagine active site;Cysteine peptidase, histidine active site;	chloroplast	At5g60360	468.0	O	[O] Posttranslational modification, protein turnover, chaperones;
Sspon.02G0004520-1A	Sspon.02G0004520-1A	Up	0.808153117	0.650018613	1.769130817	0.811423354	0.771236523	0.627025812	1.606141528	0.848896225	0.666690079	0.702780685	1.727662862	1.010840386	1.13448	0.137736442153	1.91038	0.000492222607219	0.44015	0.000124033019961	0.74119	0.0240988558602										K08908	map00196;	Photosynthesis - antenna proteins;	IPR022796;IPR023329;IPR001344;	Chlorophyll A-B binding protein;Chlorophyll a/b binding protein domain;Chlorophyll A-B binding protein, plant;	chloroplast
Sspon.07G0028350-2D	Sspon.07G0028350-2D	Up	0.637534465	0.825661218	1.655169722	0.833021245	0.547407588	0.869096529	1.718399045	0.900376644	0.66881458	0.885322043	1.659964891	0.799232029	0.71849	0.00394151572438	1.98747	2.06384402339e-05	0.36828	1.42060927601e-05	1.01874	0.671787498084										K01649	map00290;map00620;map01100;map01110;map01210;map01230;	"Valine, leucine and isoleucine biosynthesis";Pyruvate metabolism;Metabolic pathways;Biosynthesis of secondary metabolites;2-Oxocarboxylic acid metabolism;Biosynthesis of amino acids;	IPR013709;IPR000891;IPR005671;IPR013785;IPR002034;	2-isopropylmalate synthase LeuA, allosteric (dimerisation) domain;Pyruvate carboxyltransferase;2-isopropylmalate synthase, bacterial-type;Aldolase-type TIM barrel;Alpha-isopropylmalate/homocitrate synthase, conserved site;	chloroplast	At1g74040	839.0	E	[E] Amino acid transport and metabolism;
Sspon.01G0047060-2C	Sspon.01G0047060-2C	Up	0.856393789	0.765059751	1.348061133	0.878038371	0.913279408	0.715124787	1.500792618	0.930838956	0.920778798	0.759938216	1.433541988	0.978152183	1.20103	0.00433423099572	1.53654	0.000702723556853	0.62826	0.000400989873049	0.80377	0.00523198457121										K09490	map03060;map04141;map04918;map05020;	Protein export;Protein processing in endoplasmic reticulum;Thyroid hormone synthesis;Prion diseases;	IPR029048;IPR029047;IPR013126;IPR018181;	Heat shock protein 70kD, C-terminal domain;Heat shock protein 70kD, peptide-binding domain;Heat shock protein 70 family;Heat shock protein 70, conserved site;	endoplasmic reticulum	At5g42020	1000.0	O	[O] Posttranslational modification, protein turnover, chaperones;
Sspon.05G0020400-4D	Sspon.05G0020400-4D	Up	1.083515802	0.47779797	1.301750809	0.863578742	1.256992155	0.454953238	1.407570586	0.814352201	1.481928993	0.639705687	1.439590444	0.778263375	2.43087	0.00437651818579	1.68916	0.000310384050701	0.92131	0.424957174473	0.6402	0.00957674944488													IPR008979;IPR017853;IPR010720;	Galactose-binding domain-like;Glycoside hydrolase superfamily;Alpha-L-arabinofuranosidase, C-terminal;	chloroplast	512551402	178.0	G	[G] Carbohydrate transport and metabolism	COG3534	Alpha-L-arabinofuranosidase
Sspon.01G0012000-1A	Sspon.01G0012000-1A	Up	0.579173685	0.550517947	2.273909787	0.594221672	0.537729641	0.502096206	2.318085313	0.643214541	0.596357195	0.56998597	2.222359256	0.612348786	1.05587	0.320141095655	3.68386	7.504649822e-07	0.25142	8.16560518206e-07	0.87718	0.0376080191625										K17609			IPR017937;IPR012336;IPR004146;IPR013766;	Thioredoxin, conserved site;Thioredoxin-like fold;DC1;Thioredoxin domain;	cytosol	At1g60420	660.0	R	[R] General function prediction only;
Sspon.05G0020400-4P	Sspon.05G0020400-4P	Up	1.083515802	0.47779797	1.301750809	0.863578742	1.256992155	0.454953238	1.407570586	0.814352201	1.481928993	0.639705687	1.439590444	0.778263375	2.43087	0.00437651818579	1.68916	0.000310384050701	0.92131	0.424957174473	0.6402	0.00957674944488	GO:0019321;GO:0016052;GO:0044036;GO:0044281;GO:0044699;GO:0044710;GO:0044260;GO:0019566;GO:0009057;GO:0071554;GO:0071704;GO:1901575;GO:0043170;GO:0009987;GO:0046373;GO:0008150;GO:0008152;GO:0010383;GO:0044723;GO:0000272;GO:0009056;GO:0044238;GO:0005975;GO:0005976;GO:0005996;GO:0045493;GO:0044237;GO:0045491;GO:0010410;	pentose metabolic process;carbohydrate catabolic process;cell wall macromolecule metabolic process;small molecule metabolic process;single-organism process;single-organism metabolic process;cellular macromolecule metabolic process;arabinose metabolic process;macromolecule catabolic process;cell wall organization or biogenesis;organic substance metabolic process;organic substance catabolic process;macromolecule metabolic process;cellular process;L-arabinose metabolic process;biological_process;metabolic process;cell wall polysaccharide metabolic process;single-organism carbohydrate metabolic process;polysaccharide catabolic process;catabolic process;primary metabolic process;carbohydrate metabolic process;polysaccharide metabolic process;monosaccharide metabolic process;xylan catabolic process;cellular metabolic process;xylan metabolic process;hemicellulose metabolic process;	6;5;4;4;2;3;4;7;5;3;3;4;4;2;8;1;2;5;4;6;3;3;4;5;5;7;3;7;6;	GO:0031012;GO:0048046;GO:0043229;GO:0071944;GO:0005622;GO:0043227;GO:0043226;GO:0005737;GO:0005773;GO:0030312;GO:0009505;GO:0043231;GO:0044464;GO:0005623;GO:0005578;GO:0005575;GO:0005618;GO:0044444;GO:0005576;GO:0044424;GO:0044421;	extracellular matrix;apoplast;intracellular organelle;cell periphery;intracellular;membrane-bounded organelle;organelle;cytoplasm;vacuole;external encapsulating structure;plant-type cell wall;intracellular membrane-bounded organelle;cell part;cell;proteinaceous extracellular matrix;cellular_component;cell wall;cytoplasmic part;extracellular region;intracellular part;extracellular region part;	2;3;3;3;3;3;2;4;5;3;5;4;2;2;3;1;4;4;2;3;2;	GO:0046556;GO:0016798;GO:0003674;GO:0097599;GO:0009044;GO:0016787;GO:0003824;GO:0004553;	alpha-L-arabinofuranosidase activity;hydrolase activity, acting on glycosyl bonds;molecular_function;xylanase activity;xylan 1,4-beta-xylosidase activity;hydrolase activity;catalytic activity;hydrolase activity, hydrolyzing O-glycosyl compounds;	6;4;1;6;7;3;2;5;	K01209	map00520;	Amino sugar and nucleotide sugar metabolism;	IPR008979;IPR010720;IPR017853;	Galactose-binding domain-like;Alpha-L-arabinofuranosidase, C-terminal;Glycoside hydrolase superfamily;	endoplasmic reticulum	294673281	364.0	G	[G] Carbohydrate transport and metabolism	COG3534	Alpha-L-arabinofuranosidase
Sspon.01G0012000-1P	Sspon.01G0012000-1P	Up	0.579173685	0.550517947	2.273909787	0.594221672	0.537729641	0.502096206	2.318085313	0.643214541	0.596357195	0.56998597	2.222359256	0.612348786	1.05587	0.320141095655	3.68386	7.504649822e-07	0.25142	8.16560518206e-07	0.87718	0.0376080191625	GO:0019725;GO:0009987;GO:0050794;GO:0042592;GO:0065007;GO:0008150;GO:0044763;GO:0045454;GO:0065008;GO:0050789;GO:0044699;	cellular homeostasis;cellular process;regulation of cellular process;homeostatic process;biological regulation;biological_process;single-organism cellular process;cell redox homeostasis;regulation of biological quality;regulation of biological process;single-organism process;	4;2;3;4;2;1;3;4;3;2;2;	GO:0005575;GO:0005623;	cellular_component;cell;	1;2;	GO:0003674;GO:0047134;GO:0003824;GO:0016491;GO:0016667;GO:0016668;GO:0016651;	molecular_function;protein-disulfide reductase activity;catalytic activity;oxidoreductase activity;oxidoreductase activity, acting on a sulfur group of donors;oxidoreductase activity, acting on a sulfur group of donors, NAD(P) as acceptor;oxidoreductase activity, acting on NAD(P)H;	1;6;2;3;4;5;4;	K17609			IPR017937;IPR013766;IPR004146;IPR012336;	Thioredoxin, conserved site;Thioredoxin domain;DC1;Thioredoxin-like fold;	cytosol	At1g60420	677.0	R	[R] General function prediction only;
Sspon.01G0014210-2B	Sspon.01G0014210-2B	Up	0.747952378	0.962234089	1.41574527	0.87345978	0.77225963	0.705614847	1.505832619	1.010144034	0.821002234	0.716951826	1.447482406	1.021320886	0.98172	0.874655522622	1.50402	0.000852043031756	0.53586	3.78495494439e-05	0.82095	0.146075666996										K00940	map00230;map00240;map01100;map01110;map01130;	Purine metabolism;Pyrimidine metabolism;Metabolic pathways;Biosynthesis of secondary metabolites;Biosynthesis of antibiotics;	IPR034907;IPR023005;IPR001564;	Nucleoside diphosphate kinase-like domain;Nucleoside diphosphate kinase, active site;Nucleoside diphosphate kinase;	cytosol	At4g09320	263.0	F	[F] Nucleotide transport and metabolism;
Sspon.03G0039290-2D	Sspon.03G0039290-2D	Down	0.418060512	1.35607267	0.724989248	1.198493601	0.554787117	1.093150303	0.676414864	1.381597759	0.955796032	1.436309323	0.793265375	1.411063197	0.49637	0.027242367877	0.54988	0.00130899083132	0.87879	0.619230791266	0.97354	0.789126169341	GO:0006457;GO:0044267;GO:0000413;GO:0044260;GO:0018193;GO:0071704;GO:0009987;GO:0006464;GO:0043412;GO:0036211;GO:0008150;GO:0008152;GO:0061077;GO:0044238;GO:0018208;GO:0019538;GO:0044237;GO:0043170;	protein folding;cellular protein metabolic process;protein peptidyl-prolyl isomerization;cellular macromolecule metabolic process;peptidyl-amino acid modification;organic substance metabolic process;cellular process;cellular protein modification process;macromolecule modification;protein modification process;biological_process;metabolic process;chaperone-mediated protein folding;primary metabolic process;peptidyl-proline modification;protein metabolic process;cellular metabolic process;macromolecule metabolic process;	3;5;9;4;7;3;2;6;5;5;1;2;4;3;8;4;3;4;	GO:0005783;GO:0005788;GO:0031974;GO:0005789;GO:0042175;GO:0043229;GO:0005623;GO:0005622;GO:0043227;GO:0043226;GO:0005737;GO:0031090;GO:0044432;GO:0016020;GO:0098588;GO:0044446;GO:0012505;GO:0043231;GO:0043233;GO:0044464;GO:0005575;GO:0070013;GO:0044444;GO:0044424;GO:0044425;GO:0044422;	endoplasmic reticulum;endoplasmic reticulum lumen;membrane-enclosed lumen;endoplasmic reticulum membrane;nuclear outer membrane-endoplasmic reticulum membrane network;intracellular organelle;cell;intracellular;membrane-bounded organelle;organelle;cytoplasm;organelle membrane;endoplasmic reticulum part;membrane;bounding membrane of organelle;intracellular organelle part;endomembrane system;intracellular membrane-bounded organelle;organelle lumen;cell part;cellular_component;intracellular organelle lumen;cytoplasmic part;intracellular part;membrane part;organelle part;	4;5;2;3;3;3;2;3;3;2;4;3;4;2;4;3;3;4;3;2;1;4;4;3;2;2;	GO:0016859;GO:0003674;GO:1901363;GO:0005528;GO:0003755;GO:0005527;GO:0003824;GO:0008144;GO:0016853;GO:0097159;GO:0005488;	cis-trans isomerase activity;molecular_function;heterocyclic compound binding;FK506 binding;peptidyl-prolyl cis-trans isomerase activity;macrolide binding;catalytic activity;drug binding;isomerase activity;organic cyclic compound binding;binding;	4;1;3;5;5;4;2;3;3;3;2;	K09569			IPR023566;IPR001179;	Peptidyl-prolyl cis-trans isomerase, FKBP-type;FKBP-type peptidyl-prolyl cis-trans isomerase domain;	extracellular	At3g25220	222.0	O	[O] Posttranslational modification, protein turnover, chaperones;
Sspon.02G0039620-1P	Sspon.02G0039620-1P	Up	0.468978563	0.894448023	1.580417642	0.88048858	0.544157337	0.945002079	1.756410988	1.076246932	0.499734999	0.724064546	1.655629031	0.974421278	0.59015	0.00759008281488	1.70324	0.000834397890959	0.30303	3.08858845338e-05	0.87457	0.234091716247										K13126	map03013;map03015;map03018;	RNA transport;mRNA surveillance pathway;RNA degradation;	IPR000504;IPR002004;IPR003954;IPR006515;	RNA recognition motif domain;Polyadenylate-binding protein/Hyperplastic disc protein;RNA recognition motif domain, eukaryote;Polyadenylate binding protein, human types 1, 2, 3, 4;	peroxisome	At4g34110	788.0	AJ	[A] RNA processing and modification;[J] Translation, ribosomal structure and biogenesis;
Sspon.02G0000380-2B	Sspon.02G0000380-2B	Down	0.052200217	0.677835669	0.356494171	2.592083979	0.007638846	0.913769192	0.690274307	3.029539462	0.009884611	0.843684176	0.244125798	2.582469572	0.02863	0.000383036167963	0.15735	0.000319110448497	0.05401	0.0391365563318	0.29684	0.000296890725008													IPR019794;IPR010255;IPR002207;	Peroxidase, active site;Haem peroxidase;Plant ascorbate peroxidase;	mitochondria	At1g07890	107.0	R	[R] General function prediction only;
Sspon.01G0012990-1A	Sspon.01G0012990-1A	Down	0.635614187	0.708457909	0.982744109	1.55124481	0.661816842	0.639950123	1.015578196	1.733354116	0.728726283	0.703747892	0.991994105	1.646771428	0.98733	0.818893912795	0.60639	0.000267986989168	0.67757	0.000397459995658	0.41614	7.31486165295e-05										K01006	map00620;map00710;map00720;map01100;map01120;map01200;	Pyruvate metabolism;Carbon fixation in photosynthetic organisms;Carbon fixation pathways in prokaryotes;Metabolic pathways;Microbial metabolism in diverse environments;Carbon metabolism;	IPR008279;IPR018274;IPR010121;IPR023151;IPR015813;IPR002192;IPR013815;IPR000121;	PEP-utilising enzyme, mobile domain;PEP-utilising enzyme, active site;Pyruvate, phosphate dikinase;PEP-utilising enzyme, conserved site;Pyruvate/Phosphoenolpyruvate kinase-like domain;Pyruvate phosphate dikinase, PEP/pyruvate-binding;ATP-grasp fold, subdomain 1;PEP-utilising enzyme, C-terminal;	cytosol	268316505	1119.0	G	[G] Carbohydrate transport and metabolism	COG1080	Phosphoenolpyruvate-protein kinase (PTS system EI component in bacteria)
Sspon.03G0014840-1A	Sspon.03G0014840-1A	Up	0.50781435	1.286832388	1.303651879	0.645826045	0.66237699	1.178071059	1.438490486	0.863447642	0.652659847	1.379551598	1.448384304	0.632893412	0.47415	0.000927156178752	1.95621	0.00149748004212	0.43499	0.000322032850496	1.79466	0.00391414310522										K23025			IPR004131;	Pyrophosphate-energised proton pump;	plasma membrane	183222788	722.0	C	[C] Energy production and conversion	COG3808	Na+ or H+-translocating membrane pyrophosphatase
Sspon.02G0039620-1B	Sspon.02G0039620-1B	Up	0.468978563	0.894448023	1.580417642	0.88048858	0.544157337	0.945002079	1.756410988	1.076246932	0.499734999	0.724064546	1.655629031	0.974421278	0.59015	0.00759008281488	1.70324	0.000834397890959	0.30303	3.08858845338e-05	0.87457	0.234091716247										K13126	map03013;map03015;map03018;	RNA transport;mRNA surveillance pathway;RNA degradation;	IPR000504;IPR002004;IPR003954;IPR006515;	RNA recognition motif domain;Polyadenylate-binding protein/Hyperplastic disc protein;RNA recognition motif domain, eukaryote;Polyadenylate binding protein, human types 1, 2, 3, 4;	peroxisome	At4g34110	785.0	AJ	[A] RNA processing and modification;[J] Translation, ribosomal structure and biogenesis;
Sspon.03G0022370-4D	Sspon.03G0022370-4D	Up	0.704698088	0.942569968	1.695211225	0.600105801	0.945139431	1.091357029	1.484212913	0.522205708	0.486868025	1.250089427	1.649142253	0.628400131	0.65064	0.0743817566627	2.75806	0.000136979964471	0.44251	0.00364793177282	1.87582	0.00561612793631	GO:0044281;GO:1901360;GO:0044710;GO:0043043;GO:0046483;GO:0043436;GO:1901564;GO:1901566;GO:0019538;GO:0043038;GO:0043039;GO:0006427;GO:0006807;GO:0034660;GO:0043170;GO:0044267;GO:0044260;GO:0008150;GO:0008152;GO:0016070;GO:0044271;GO:0043603;GO:0006518;GO:0044249;GO:0034641;GO:0034645;GO:0044699;GO:0006139;GO:0009987;GO:0006725;GO:0043604;GO:0006082;GO:0019752;GO:0090304;GO:0006520;GO:0071704;GO:0010467;GO:1901576;GO:0009058;GO:0009059;GO:0044763;GO:0044238;GO:0044237;GO:0006399;GO:0006418;GO:0006412;	small molecule metabolic process;organic cyclic compound metabolic process;single-organism metabolic process;peptide biosynthetic process;heterocycle metabolic process;oxoacid metabolic process;organonitrogen compound metabolic process;organonitrogen compound biosynthetic process;protein metabolic process;amino acid activation;tRNA aminoacylation;histidyl-tRNA aminoacylation;nitrogen compound metabolic process;ncRNA metabolic process;macromolecule metabolic process;cellular protein metabolic process;cellular macromolecule metabolic process;biological_process;metabolic process;RNA metabolic process;cellular nitrogen compound biosynthetic process;cellular amide metabolic process;peptide metabolic process;cellular biosynthetic process;cellular nitrogen compound metabolic process;cellular macromolecule biosynthetic process;single-organism process;nucleobase-containing compound metabolic process;cellular process;cellular aromatic compound metabolic process;amide biosynthetic process;organic acid metabolic process;carboxylic acid metabolic process;nucleic acid metabolic process;cellular amino acid metabolic process;organic substance metabolic process;gene expression;organic substance biosynthetic process;biosynthetic process;macromolecule biosynthetic process;single-organism cellular process;primary metabolic process;cellular metabolic process;tRNA metabolic process;tRNA aminoacylation for protein translation;translation;	4;4;3;6;4;5;4;5;4;5;6;8;3;6;4;5;4;1;2;5;5;5;5;4;4;5;2;4;2;4;6;4;6;5;4;3;5;4;3;5;3;3;3;7;7;6;	GO:0043231;GO:0044424;GO:0043229;GO:0043227;GO:0043226;GO:0005737;GO:0044444;GO:0005739;GO:0044464;GO:0005623;GO:0005622;GO:0009536;GO:0009507;GO:0005575;	intracellular membrane-bounded organelle;intracellular part;intracellular organelle;membrane-bounded organelle;organelle;cytoplasm;cytoplasmic part;mitochondrion;cell part;cell;intracellular;plastid;chloroplast;cellular_component;	4;3;3;3;2;4;4;5;2;2;3;5;6;1;	GO:1901363;GO:0004812;GO:0000166;GO:0004821;GO:0097367;GO:0003674;GO:0005488;GO:1901265;GO:0032549;GO:0017076;GO:0005524;GO:0003824;GO:0097159;GO:0032559;GO:0032555;GO:0032550;GO:0032553;GO:0035639;GO:0043168;GO:0043167;GO:0030554;GO:0001883;GO:0001882;GO:0036094;GO:0016874;GO:0016875;GO:0016876;	heterocyclic compound binding;aminoacyl-tRNA ligase activity;nucleotide binding;histidine-tRNA ligase activity;carbohydrate derivative binding;molecular_function;binding;nucleoside phosphate binding;ribonucleoside binding;purine nucleotide binding;ATP binding;catalytic activity;organic cyclic compound binding;adenyl ribonucleotide binding;purine ribonucleotide binding;purine ribonucleoside binding;ribonucleotide binding;purine ribonucleoside triphosphate binding;anion binding;ion binding;adenyl nucleotide binding;purine nucleoside binding;nucleoside binding;small molecule binding;ligase activity;ligase activity, forming carbon-oxygen bonds;ligase activity, forming aminoacyl-tRNA and related compounds;	3;6;4;7;3;1;2;4;5;5;6;2;3;6;5;6;4;5;4;3;6;5;4;3;3;4;5;				IPR004154;IPR004516;	Anticodon-binding;Histidine-tRNA ligase/ATP phosphoribosyltransferase regulatory subunit;	chloroplast	At3g46100	503.0	J	[J] Translation, ribosomal structure and biogenesis;
Sspon.02G0001740-2B	Sspon.02G0001740-2B	Down	0.204791977	0.206796806	0.899737006	2.687098503	0.218575182	0.000682658	0.897439805	2.956149453	0.226336936	0.101842572	0.952224565	2.648324537	2.10041	0.130811755104	0.33159	4.74609793138e-05	0.23631	3.22073077958e-06	0.03731	1.971174887e-05										K11252	map05034;map05203;map05322;	Alcoholism;Viral carcinogenesis;Systemic lupus erythematosus;	IPR000558;IPR007125;IPR009072;	Histone H2B;Histone H2A/H2B/H3;Histone-fold;	nucleus	At3g45980	216.0	B	[B] Chromatin structure and dynamics;
Sspon.01G0021730-2B	Sspon.01G0021730-2B	Up	0.610164304	0.5390356	1.943001138	0.821683441	0.680864522	0.56275537	2.006968001	0.86976571	0.745474115	0.562235065	1.864037258	0.794015477	1.22384	0.035673002828	2.3392	1.89100720794e-05	0.35028	2.4648935498e-05	0.6695	0.000308700890446													IPR018181;IPR007493;IPR013126;IPR029048;IPR029047;IPR012725;	Heat shock protein 70, conserved site;Protein of unknown function DUF538;Heat shock protein 70 family;Heat shock protein 70kD, C-terminal domain;Heat shock protein 70kD, peptide-binding domain;Chaperone DnaK;	cytosol	At5g09590	1060.0	O	[O] Posttranslational modification, protein turnover, chaperones;
Sspon.03G0015170-3C	Sspon.03G0015170-3C	Up	0.794923852	0.402019735	1.966385673	0.602948005	0.849874009	0.524567678	2.060572621	0.639841778	0.915653335	0.576743517	2.063486821	0.602982975	1.70319	0.00485610341244	3.29967	2.03527951043e-06	0.4204	1.54683416309e-05	0.81447	0.0985665098618	GO:0000245;GO:0019222;GO:0050684;GO:0071840;GO:0080090;GO:0060255;GO:0046483;GO:0000398;GO:0006376;GO:0022607;GO:0006807;GO:0044260;GO:0016043;GO:0065003;GO:0065007;GO:1901360;GO:0050794;GO:0008150;GO:0008152;GO:0016070;GO:0016071;GO:1903311;GO:0034641;GO:0048024;GO:0006139;GO:0043484;GO:0022618;GO:0022613;GO:0008380;GO:0009987;GO:0006725;GO:0051252;GO:0043170;GO:0043933;GO:0031323;GO:0090304;GO:0034622;GO:0071826;GO:0050789;GO:0071704;GO:0010467;GO:0010468;GO:0019219;GO:0000375;GO:0000377;GO:0051171;GO:0044238;GO:0044237;GO:0044085;GO:0006396;GO:0006397;	spliceosomal complex assembly;regulation of metabolic process;regulation of mRNA processing;cellular component organization or biogenesis;regulation of primary metabolic process;regulation of macromolecule metabolic process;heterocycle metabolic process;mRNA splicing, via spliceosome;mRNA splice site selection;cellular component assembly;nitrogen compound metabolic process;cellular macromolecule metabolic process;cellular component organization;macromolecular complex assembly;biological regulation;organic cyclic compound metabolic process;regulation of cellular process;biological_process;metabolic process;RNA metabolic process;mRNA metabolic process;regulation of mRNA metabolic process;cellular nitrogen compound metabolic process;regulation of mRNA splicing, via spliceosome;nucleobase-containing compound metabolic process;regulation of RNA splicing;ribonucleoprotein complex assembly;ribonucleoprotein complex biogenesis;RNA splicing;cellular process;cellular aromatic compound metabolic process;regulation of RNA metabolic process;macromolecule metabolic process;macromolecular complex subunit organization;regulation of cellular metabolic process;nucleic acid metabolic process;cellular macromolecular complex assembly;ribonucleoprotein complex subunit organization;regulation of biological process;organic substance metabolic process;gene expression;regulation of gene expression;regulation of nucleobase-containing compound metabolic process;RNA splicing, via transesterification reactions;RNA splicing, via transesterification reactions with bulged adenosine as nucleophile;regulation of nitrogen compound metabolic process;primary metabolic process;cellular metabolic process;cellular component biogenesis;RNA processing;mRNA processing;	6;3;6;2;4;4;4;8;6;4;3;4;3;5;2;4;3;1;2;5;6;6;4;7;4;6;5;4;7;2;4;5;4;4;4;5;6;5;2;3;5;5;5;8;9;4;3;3;3;6;7;	GO:0035061;GO:0031974;GO:0030529;GO:0005654;GO:0031981;GO:0043231;GO:0043233;GO:0044424;GO:0044422;GO:0044464;GO:0043229;GO:0005622;GO:0043227;GO:0043226;GO:0016607;GO:0016604;GO:0044428;GO:0044446;GO:0005737;GO:0005634;GO:0044451;GO:1990904;GO:0005623;GO:0032991;GO:0005575;GO:0070013;GO:0005681;	interchromatin granule;membrane-enclosed lumen;intracellular ribonucleoprotein complex;nucleoplasm;nuclear lumen;intracellular membrane-bounded organelle;organelle lumen;intracellular part;organelle part;cell part;intracellular organelle;intracellular;membrane-bounded organelle;organelle;nuclear speck;nuclear body;nuclear part;intracellular organelle part;cytoplasm;nucleus;nucleoplasm part;ribonucleoprotein complex;cell;macromolecular complex;cellular_component;intracellular organelle lumen;spliceosomal complex;	7;2;4;5;5;4;3;3;2;2;3;3;3;2;7;6;4;3;4;5;5;3;2;2;1;4;5;	GO:1901363;GO:0000166;GO:0003674;GO:0005488;GO:0003676;GO:1901265;GO:0097159;GO:0044822;GO:0003723;GO:0003729;GO:0036094;	heterocyclic compound binding;nucleotide binding;molecular_function;binding;nucleic acid binding;nucleoside phosphate binding;organic cyclic compound binding;poly(A) RNA binding;RNA binding;mRNA binding;small molecule binding;	3;4;1;2;4;4;3;6;5;7;3;				IPR000504;	RNA recognition motif domain;	mitochondria	At1g09140	186.0	A	[A] RNA processing and modification;
Sspon.03G0021100-3D	Sspon.03G0021100-3D	Down	0.318169294	1.621791626	0.702603576	1.214794882	0.380141787	1.571596626	0.692804804	1.135077128	0.448315955	1.826364703	0.653230408	1.435109212	0.22842	0.000117411366837	0.54125	0.0031306085781	0.5597	0.00175740114572	1.32623	0.0257340140622													IPR001563;IPR029058;	Peptidase S10, serine carboxypeptidase;Alpha/Beta hydrolase fold;	extracellular	At2g35770	185.0	OE	[O] Posttranslational modification, protein turnover, chaperones;[E] Amino acid transport and metabolism;
Sspon.07G0015170-3C	Sspon.07G0015170-3C	Up	0.723752393	0.541931824	1.808088793	0.852687729	0.73966839	0.513030894	1.883004289	0.881021355	0.837307518	0.536038177	1.825738216	0.857730421	1.44609	0.00294337605103	2.12887	2.2805584169e-06	0.41704	1.41087088759e-05	0.61394	1.13841555281e-05													IPR006044;IPR006045;IPR011051;IPR014710;	11-S seed storage protein, plant;Cupin 1;RmlC-like cupin domain;RmlC-like jelly roll fold;	cytosol
Sspon.06G0024090-1B	Sspon.06G0024090-1B	Up	1.013380835	0.600719321	2.070516454	0.796550184	1.035164198	0.582697115	1.625508997	0.517002254	1.165394229	0.66914102	1.409587291	0.514338102	1.73487	0.00111880058673	2.79317	0.00718150830726	0.62949	0.0345682304307	1.01349	0.936690680902										K17871			IPR011992;IPR023753;IPR002048;IPR018247;	EF-hand domain pair;FAD/NAD(P)-binding domain;EF-hand domain;EF-Hand 1, calcium-binding site;	cytosol	At4g05020	803.0	C	[C] Energy production and conversion;
Sspon.02G0045790-3D	Sspon.02G0045790-3D	Up	0.295001504	0.686326128	2.093894464	0.828597495	0.365774036	0.586478524	2.12218207	0.904209502	0.458656772	0.665286265	2.114154506	0.879438733	0.5776	0.00835432705249	2.42329	8.13208608945e-07	0.17684	3.51887305011e-06	0.74193	0.00396441811426							GO:0097159;GO:0000166;GO:0036094;GO:0003674;GO:0005488;GO:0003676;GO:1901363;GO:1901265;GO:0003723;	organic cyclic compound binding;nucleotide binding;small molecule binding;molecular_function;binding;nucleic acid binding;heterocyclic compound binding;nucleoside phosphate binding;RNA binding;	3;4;3;1;2;4;3;4;5;	K13195			IPR000504;	RNA recognition motif domain;	nucleus	At2g21660	140.0	R	[R] General function prediction only;
Sspon.06G0002900-1A	Sspon.06G0002900-1A	Up	0.238694639	3.057886558	0.394392644	0.175304325	0.360800311	2.821937322	0.411447811	0.143680394	0.487347837	3.244366744	0.446632997	0.217508418	0.11912	4.61473004124e-05	2.33456	0.00082247547189	0.86776	0.493853992016	17.0071	2.09178232113e-05										K22390			IPR004843;IPR008963;IPR015914;IPR029052;IPR025733;	Calcineurin-like phosphoesterase domain, ApaH type;Purple acid phosphatase-like, N-terminal;Purple acid phosphatase, N-terminal;Metallo-dependent phosphatase-like;Iron/zinc purple acid phosphatase-like C-terminal domain;	plasma membrane	At1g13750	786.0	G	[G] Carbohydrate transport and metabolism;
Sspon.07G0029210-1B	Sspon.07G0029210-1B	Up	0.704903113	0.114429857	2.029825718	1.122764146	0.782495127	0.274805796	2.158279826	0.988308347	0.835901221	0.201244769	1.9280657	0.85897638	3.93459	0.000649146443985	2.05928	0.00048898385871	0.37986	7.93095890591e-05	0.19881	0.000881867258124	GO:0071704;GO:0008150;GO:0008152;GO:0044238;GO:0005975;	organic substance metabolic process;biological_process;metabolic process;primary metabolic process;carbohydrate metabolic process;	3;1;2;3;4;	GO:0048046;GO:0043229;GO:0071944;GO:0043227;GO:0043226;GO:0005737;GO:0044446;GO:0031090;GO:0005618;GO:0098805;GO:0016020;GO:0005774;GO:0044437;GO:0098588;GO:0030312;GO:0009505;GO:0043231;GO:0044464;GO:0005623;GO:0005622;GO:0005575;GO:0005773;GO:0044444;GO:0005576;GO:0044424;GO:0044422;	apoplast;intracellular organelle;cell periphery;membrane-bounded organelle;organelle;cytoplasm;intracellular organelle part;organelle membrane;cell wall;whole membrane;membrane;vacuolar membrane;vacuolar part;bounding membrane of organelle;external encapsulating structure;plant-type cell wall;intracellular membrane-bounded organelle;cell part;cell;intracellular;cellular_component;vacuole;cytoplasmic part;extracellular region;intracellular part;organelle part;	3;3;3;3;2;4;3;3;4;3;2;4;4;4;3;5;4;2;2;3;1;5;4;2;3;2;	GO:0030246;GO:0003674;GO:0005488;GO:0004565;GO:0016787;GO:0015925;GO:0003824;GO:0004553;GO:0016798;	carbohydrate binding;molecular_function;binding;beta-galactosidase activity;hydrolase activity;galactosidase activity;catalytic activity;hydrolase activity, hydrolyzing O-glycosyl compounds;hydrolase activity, acting on glycosyl bonds;	3;1;2;7;3;6;2;5;4;				IPR017853;IPR001944;IPR008979;IPR031330;IPR019801;IPR000922;	Glycoside hydrolase superfamily;Glycoside hydrolase, family 35;Galactose-binding domain-like;Glycoside hydrolase 35, catalytic domain;Glycoside hydrolase, family 35, conserved site;D-galactoside/L-rhamnose binding SUEL lectin domain;	vacuolar membrane	At2g32810	755.0	G	[G] Carbohydrate transport and metabolism;
Sspon.04G0011130-2B	Sspon.04G0011130-2B	Up	0.564005196	1.663728849	0.940450349	0.70430909	0.527733173	1.579621832	1.137746162	0.656711213	0.714003016	1.815065687	1.145487355	0.551138077	0.35698	0.000265425664178	1.68589	0.00568541814264	0.56015	0.00581431853404	2.6454	0.000219772389485										K00700	map00500;map01100;map01110;	Starch and sucrose metabolism;Metabolic pathways;Biosynthesis of secondary metabolites;	IPR013783;IPR004193;IPR017853;IPR006048;IPR014756;IPR006407;IPR006047;	Immunoglobulin-like fold;Glycoside hydrolase, family 13, N-terminal;Glycoside hydrolase superfamily;Alpha-amylase/branching enzyme, C-terminal all beta;Immunoglobulin E-set;1,4-alpha-glucan-branching enzyme, GlgB;Glycosyl hydrolase, family 13, catalytic domain;	cytosol	At5g03650	1151.0	G	[G] Carbohydrate transport and metabolism;
Sspon.03G0002090-1A	Sspon.03G0002090-1A	Up	0.613025639	1.040319055	1.458111456	0.852652997	0.586691853	0.867787357	1.54614298	0.900746628	0.663540767	1.066131546	1.501832939	0.903016782	0.62647	0.00501608499284	1.6963	3.42485801071e-05	0.4135	1.31408682637e-05	1.11964	0.175252675705										K03542	map00195;map01100;	Photosynthesis;Metabolic pathways;	IPR022796;IPR023329;	Chlorophyll A-B binding protein;Chlorophyll a/b binding protein domain;	chloroplast
Sspon.03G0014840-1T	Sspon.03G0014840-1T	Up	0.50781435	1.286832388	1.303651879	0.645826045	0.66237699	1.178071059	1.438490486	0.863447642	0.652659847	1.379551598	1.448384304	0.632893412	0.47415	0.000927156178752	1.95621	0.00149748004212	0.43499	0.000322032850496	1.79466	0.00391414310522													IPR004131;	Pyrophosphate-energised proton pump;	plasma membrane	183222788	630.0	C	[C] Energy production and conversion	COG3808	Na+ or H+-translocating membrane pyrophosphatase
Sspon.02G0004750-1A	Sspon.02G0004750-1A	Up	1.236551156	0.47435887	1.569849131	0.469985395	1.375392674	0.407190124	1.688455168	0.56326444	1.59475183	0.470148584	1.61763098	0.532421649	3.11216	0.000867642365439	3.11428	1.50701801712e-05	0.86275	0.112033120037	0.86333	0.111178607302													IPR008972;	Cupredoxin;	nucleus
Sspon.01G0019710-2B	Sspon.01G0019710-2B	Down	0.712825703	1.250788338	0.585668507	1.360713542	0.808763616	1.072724416	0.612239976	1.462395452	0.764302444	1.25271762	0.556510047	1.56035034	0.63919	0.00283063488836	0.40024	0.000126469446352	1.30293	0.0052345189194	0.81585	0.0315765701615										K01527	map04214;	Apoptosis - fly;	IPR002715;	Nascent polypeptide-associated complex NAC domain;	cytosol	At1g17880	248.0	K	[K] Transcription;
Sspon.02G0004750-1P	Sspon.02G0004750-1P	Up	0.73050235	0.394384093	2.359247422	0.281529248	0.973469401	0.314353818	2.482599012	0.148225023	1.170846771	0.191595264	2.598241128	0.35500647	3.19306	0.00937827542438	9.48071	1.73807408843e-05	0.3864	0.000463989762836	1.14727	0.672111800635	GO:0044710;GO:0055114;GO:0008152;GO:0008150;GO:0044699;	single-organism metabolic process;oxidation-reduction process;metabolic process;biological_process;single-organism process;	3;4;2;1;2;				GO:0043169;GO:0043167;GO:0003674;GO:0005488;GO:0046872;GO:0009055;	cation binding;ion binding;molecular_function;binding;metal ion binding;electron carrier activity;	4;3;1;2;5;2;				IPR008972;IPR003245;	Cupredoxin;Phytocyanin domain;	extracellular
Sspon.04G0007050-2B	Sspon.04G0007050-2B	Up	0.578503441	0.487863341	2.274571325	0.575317043	0.665354311	0.426525183	2.160506896	0.737866391	0.702816015	0.41811137	2.330419406	0.642145278	1.46092	0.00881281818405	3.46003	2.00218431612e-05	0.28774	1.32657619031e-05	0.68147	0.0162740859433										K05609			IPR001578;IPR005225;IPR027417;IPR001806;	Peptidase C12, ubiquitin carboxyl-terminal hydrolase;Small GTP-binding protein domain;P-loop containing nucleoside triphosphate hydrolase;Small GTPase superfamily;	cytosol	At4g17530	274.0	TU	[T] Signal transduction mechanisms;[U] Intracellular trafficking, secretion, and vesicular transport;
Sspon.02G0009300-3D	Sspon.02G0009300-3D	Up	0.511842766	0.466067706	2.014597938	0.786905884	0.61402145	0.355654465	2.066894602	0.833465187	0.506497527	0.608077709	2.271623453	0.964351314	1.14167	0.451410813883	2.45795	0.000186856232482	0.25694	5.21776601622e-05	0.55317	0.0130327501035	GO:0009165;GO:0009163;GO:1901362;GO:1901360;GO:0044710;GO:0044711;GO:0006732;GO:0034032;GO:0046129;GO:0046128;GO:0042455;GO:0046483;GO:1901564;GO:1901566;GO:0006163;GO:0042451;GO:0006164;GO:0019637;GO:0019438;GO:0044281;GO:0006807;GO:1901576;GO:0051186;GO:0051188;GO:0018130;GO:0009152;GO:0009150;GO:0009260;GO:0008150;GO:0008152;GO:0034654;GO:0090407;GO:0044271;GO:0046390;GO:0033865;GO:1901293;GO:0044763;GO:0006753;GO:0015936;GO:0015937;GO:0044249;GO:0034641;GO:0009259;GO:0044699;GO:0006139;GO:0042278;GO:0033875;GO:0009987;GO:0006725;GO:0034030;GO:0055086;GO:0034033;GO:1901137;GO:1901135;GO:0033866;GO:0009108;GO:0019693;GO:0072521;GO:0072522;GO:0071704;GO:0009058;GO:0009117;GO:0009116;GO:0009119;GO:0044238;GO:0044237;GO:1901657;GO:0006796;GO:0006793;GO:1901659;	nucleotide biosynthetic process;nucleoside biosynthetic process;organic cyclic compound biosynthetic process;organic cyclic compound metabolic process;single-organism metabolic process;single-organism biosynthetic process;coenzyme metabolic process;purine nucleoside bisphosphate metabolic process;purine ribonucleoside biosynthetic process;purine ribonucleoside metabolic process;ribonucleoside biosynthetic process;heterocycle metabolic process;organonitrogen compound metabolic process;organonitrogen compound biosynthetic process;purine nucleotide metabolic process;purine nucleoside biosynthetic process;purine nucleotide biosynthetic process;organophosphate metabolic process;aromatic compound biosynthetic process;small molecule metabolic process;nitrogen compound metabolic process;organic substance biosynthetic process;cofactor metabolic process;cofactor biosynthetic process;heterocycle biosynthetic process;purine ribonucleotide biosynthetic process;purine ribonucleotide metabolic process;ribonucleotide biosynthetic process;biological_process;metabolic process;nucleobase-containing compound biosynthetic process;organophosphate biosynthetic process;cellular nitrogen compound biosynthetic process;ribose phosphate biosynthetic process;nucleoside bisphosphate metabolic process;nucleoside phosphate biosynthetic process;single-organism cellular process;nucleoside phosphate metabolic process;coenzyme A metabolic process;coenzyme A biosynthetic process;cellular biosynthetic process;cellular nitrogen compound metabolic process;ribonucleotide metabolic process;single-organism process;nucleobase-containing compound metabolic process;purine nucleoside metabolic process;ribonucleoside bisphosphate metabolic process;cellular process;cellular aromatic compound metabolic process;ribonucleoside bisphosphate biosynthetic process;nucleobase-containing small molecule metabolic process;purine nucleoside bisphosphate biosynthetic process;carbohydrate derivative biosynthetic process;carbohydrate derivative metabolic process;nucleoside bisphosphate biosynthetic process;coenzyme biosynthetic process;ribose phosphate metabolic process;purine-containing compound metabolic process;purine-containing compound biosynthetic process;organic substance metabolic process;biosynthetic process;nucleotide metabolic process;nucleoside metabolic process;ribonucleoside metabolic process;primary metabolic process;cellular metabolic process;glycosyl compound metabolic process;phosphate-containing compound metabolic process;phosphorus metabolic process;glycosyl compound biosynthetic process;	6;6;5;4;3;4;5;6;8;7;7;4;4;5;6;7;7;4;5;4;3;4;4;5;5;8;7;7;1;2;5;5;5;6;6;5;3;5;6;7;4;4;6;2;4;6;7;2;4;7;4;7;5;4;6;6;5;5;6;3;3;6;5;6;3;3;4;5;4;5;				GO:1901363;GO:0000166;GO:0016740;GO:0097367;GO:0003674;GO:0005488;GO:1901265;GO:0032549;GO:0017076;GO:0005524;GO:0016301;GO:0003824;GO:0016773;GO:0016772;GO:0032559;GO:0032555;GO:0032550;GO:0032553;GO:0035639;GO:0043168;GO:0043167;GO:0030554;GO:0097159;GO:0004594;GO:0001883;GO:0001882;GO:0036094;	heterocyclic compound binding;nucleotide binding;transferase activity;carbohydrate derivative binding;molecular_function;binding;nucleoside phosphate binding;ribonucleoside binding;purine nucleotide binding;ATP binding;kinase activity;catalytic activity;phosphotransferase activity, alcohol group as acceptor;transferase activity, transferring phosphorus-containing groups;adenyl ribonucleotide binding;purine ribonucleotide binding;purine ribonucleoside binding;ribonucleotide binding;purine ribonucleoside triphosphate binding;anion binding;ion binding;adenyl nucleotide binding;organic cyclic compound binding;pantothenate kinase activity;purine nucleoside binding;nucleoside binding;small molecule binding;	3;4;3;3;1;2;4;5;5;6;5;2;5;4;6;5;6;4;5;4;3;6;3;6;5;4;3;	K24265			IPR002791;IPR035073;IPR004567;	Domain of unknown function DUF89;At2g17340, N-terminal;Type II pantothenate kinase;	nucleus	At4g32180_1	729.0	H	[H] Coenzyme transport and metabolism;
Sspon.02G0028800-2P	Sspon.02G0028800-2P	Up	0.097439026	0.555989474	2.336576503	0.491399019	0.375348926	0.207307378	2.82977357	0.692742448	0.640383786	0.408106328	2.703656939	0.661276602	0.95029	0.922114619248	4.26462	0.000235318048106	0.14144	0.000473850141363	0.63476	0.131636673693	GO:0044710;GO:0071704;GO:0006629;GO:0008150;GO:0008152;GO:0044238;GO:0044699;	single-organism metabolic process;organic substance metabolic process;lipid metabolic process;biological_process;metabolic process;primary metabolic process;single-organism process;	3;3;4;1;2;3;2;	GO:0005737;GO:0005829;GO:0044464;GO:0005623;GO:0005622;GO:0005575;GO:0044444;GO:0044424;	cytoplasm;cytosol;cell part;cell;intracellular;cellular_component;cytoplasmic part;intracellular part;	4;5;2;2;3;1;4;3;	GO:0035639;GO:1901363;GO:0003878;GO:0003674;GO:0005488;GO:0000166;GO:0043168;GO:1901265;GO:0001882;GO:0043167;GO:0016740;GO:0016746;GO:0001883;GO:0032549;GO:0017076;GO:0005524;GO:0046912;GO:0036094;GO:0003824;GO:0032555;GO:0030554;GO:0097367;GO:0097159;GO:0032559;GO:0032550;GO:0032553;	purine ribonucleoside triphosphate binding;heterocyclic compound binding;ATP citrate synthase activity;molecular_function;binding;nucleotide binding;anion binding;nucleoside phosphate binding;nucleoside binding;ion binding;transferase activity;transferase activity, transferring acyl groups;purine nucleoside binding;ribonucleoside binding;purine nucleotide binding;ATP binding;transferase activity, transferring acyl groups, acyl groups converted into alkyl on transfer;small molecule binding;catalytic activity;purine ribonucleotide binding;adenyl nucleotide binding;carbohydrate derivative binding;organic cyclic compound binding;adenyl ribonucleotide binding;purine ribonucleoside binding;ribonucleotide binding;	5;3;6;1;2;4;4;4;4;3;3;4;5;5;5;6;5;3;2;5;6;3;3;6;6;4;	K01648	map00020;map00720;map01100;map01110;map01120;map01130;	Citrate cycle (TCA cycle);Carbon fixation pathways in prokaryotes;Metabolic pathways;Biosynthesis of secondary metabolites;Microbial metabolism in diverse environments;Biosynthesis of antibiotics;	IPR016102;IPR013650;IPR032263;	Succinyl-CoA synthetase-like;ATP-grasp fold, succinyl-CoA synthetase-type;ATP-citrate synthase, citrate-binding domain;	cytosol	At1g09430	773.0	C	[C] Energy production and conversion;
Sspon.06G0001470-2B	Sspon.06G0001470-2B	Up	0.467166307	0.372015515	2.562750556	0.561395313	0.42693227	0.237416086	2.66174839	0.780695501	0.511167434	0.304123224	2.700924254	0.41366515	1.53824	0.023262857919	4.51397	5.60399320161e-05	0.17731	1.39596448431e-06	0.52032	0.0686638369542													IPR017946;IPR030395;	PLC-like phosphodiesterase, TIM beta/alpha-barrel domain;Glycerophosphodiester phosphodiesterase domain;	plasma membrane	At5g55480	674.0	C	[C] Energy production and conversion;
Sspon.02G0004520-3C	Sspon.02G0004520-3C	Up	0.808153117	0.650018613	1.769130817	0.811423354	0.771236523	0.627025812	1.606141528	0.848896225	0.666690079	0.702780685	1.727662862	1.010840386	1.13448	0.137736442153	1.91038	0.000492222607219	0.44015	0.000124033019961	0.74119	0.0240988558602	GO:0009628;GO:0044237;GO:0009266;GO:0009409;GO:0006091;GO:0044260;GO:0071704;GO:0009314;GO:0044267;GO:0043170;GO:0009987;GO:0009768;GO:0043412;GO:0008150;GO:0018298;GO:0008152;GO:0006464;GO:0015979;GO:0009645;GO:0009644;GO:0009765;GO:0044238;GO:0009416;GO:0019538;GO:0050896;GO:0006950;GO:0036211;GO:0009642;GO:0019684;	response to abiotic stimulus;cellular metabolic process;response to temperature stimulus;response to cold;generation of precursor metabolites and energy;cellular macromolecule metabolic process;organic substance metabolic process;response to radiation;cellular protein metabolic process;macromolecule metabolic process;cellular process;photosynthesis, light harvesting in photosystem I;macromolecule modification;biological_process;protein-chromophore linkage;metabolic process;cellular protein modification process;photosynthesis;response to low light intensity stimulus;response to high light intensity;photosynthesis, light harvesting;primary metabolic process;response to light stimulus;protein metabolic process;response to stimulus;response to stress;protein modification process;response to light intensity;photosynthesis, light reaction;	3;3;4;4;4;4;3;4;5;4;2;6;5;1;7;2;6;4;7;7;5;3;5;4;2;3;5;6;5;	GO:0009532;GO:0055035;GO:0034357;GO:0031976;GO:0031975;GO:0043229;GO:0005622;GO:0043227;GO:0043226;GO:0031224;GO:0009579;GO:0009534;GO:0009536;GO:0009570;GO:0016021;GO:0016020;GO:0044436;GO:0044435;GO:0044434;GO:0032991;GO:0009535;GO:0009941;GO:0010287;GO:0044446;GO:0031967;GO:0031984;GO:0043234;GO:0042651;GO:0009507;GO:0009526;GO:0009522;GO:0043231;GO:0009521;GO:0044464;GO:0005623;GO:0005737;GO:0005575;GO:0098796;GO:0044444;GO:0044424;GO:0044425;GO:0044422;	plastid stroma;plastid thylakoid membrane;photosynthetic membrane;plastid thylakoid;envelope;intracellular organelle;intracellular;membrane-bounded organelle;organelle;intrinsic component of membrane;thylakoid;chloroplast thylakoid;plastid;chloroplast stroma;integral component of membrane;membrane;thylakoid part;plastid part;chloroplast part;macromolecular complex;chloroplast thylakoid membrane;chloroplast envelope;plastoglobule;intracellular organelle part;organelle envelope;organelle subcompartment;protein complex;thylakoid membrane;chloroplast;plastid envelope;photosystem I;intracellular membrane-bounded organelle;photosystem;cell part;cell;cytoplasm;cellular_component;membrane protein complex;cytoplasmic part;intracellular part;membrane part;organelle part;	5;5;3;5;3;3;3;3;2;3;4;6;5;6;4;2;4;4;5;2;6;6;6;3;4;4;3;4;6;5;5;4;4;2;2;4;1;3;4;3;2;2;	GO:0043169;GO:0003674;GO:0005488;GO:1901363;GO:0043167;GO:0046872;GO:0016168;GO:0031409;GO:0046906;GO:0097159;	cation binding;molecular_function;binding;heterocyclic compound binding;ion binding;metal ion binding;chlorophyll binding;pigment binding;tetrapyrrole binding;organic cyclic compound binding;	4;1;2;3;3;5;5;3;4;3;	K08908	map00196;	Photosynthesis - antenna proteins;	IPR022796;IPR023329;IPR001344;	Chlorophyll A-B binding protein;Chlorophyll a/b binding protein domain;Chlorophyll A-B binding protein, plant;	chloroplast
Sspon.04G0008080-1P	Sspon.04G0008080-1P	Up	0.462746181	0.807883741	1.649518525	0.821955173	0.48643819	0.823280742	1.892556629	0.902712957	0.580038705	0.88369613	1.76856488	0.920608148	0.60807	0.00152567128421	2.00759	0.00031322848155	0.28795	8.91875046122e-05	0.9507	0.318192387113										K00856	map00230;map01100;	Purine metabolism;Metabolic pathways;	IPR011611;IPR029056;IPR001805;IPR002173;	Carbohydrate kinase PfkB;Ribokinase-like;Adenosine kinase;Carbohydrate/puine kinase, PfkB, conserved site;	cytosol	At5g03300	611.0	G	[G] Carbohydrate transport and metabolism;
Sspon.01G0029400-3D	Sspon.01G0029400-3D	Down	0.491869295	1.577354184	0.756868177	1.160776546	0.502758834	1.379623089	0.811346034	1.244092073	0.563541161	1.479770646	0.81529764	1.21670232	0.3512	9.71736238638e-05	0.65814	0.000182365959453	0.65373	0.000707442719417	1.22509	0.0119314094758										K02694	map00195;map01100;	Photosynthesis;Metabolic pathways;	IPR003666;	Photosystem I PsaF, reaction centre subunit III;	chloroplast
[truncated: 1,393,863 more chars]
