# Supplementary material for: Cold-Induced Physiological and Biochemical Alternations and Proteomic Insight into the Response of Saccharum spontaneum to Low Temperature
Source: Int J Mol Sci. 2022 Nov 17;23(22):14244. doi: 10.3390/ijms232214244 (PMC9692960; doi:10.3390/ijms232214244)
Supplement: Supplementary file 1 [file ijms-23-14244-s001.zip › ijms-2037950 supplementary/Table S4. DAPs between high-tolerance genotype and low-tolerance genotype without cold stress.xls]

Protein	Description	Regulated-Stage	1027_8D_r1	1027_CK_r1	3217_8D_r1	3217_CK_r1	1027_8D_r2	1027_CK_r2	3217_8D_r2	3217_CK_r2	1027_8D_r3	1027_CK_r3	3217_8D_r3	3217_CK_r3	1027_8D-vs-1027_CK	1027_8D-vs-1027_CK-p	3217_8D-vs-3217_CK	3217_8D-vs-3217_CK-p	1027_8D-vs-3217_8D	1027_8D-vs-3217_8D-p	1027_CK-vs-3217_CK	1027_CK-vs-3217_CK-p	BP_GO_ID	BP_GO_Desc	BP_GO_Level	CC_GO_ID	CC_GO_Desc	CC_GO_Level	MF_GO_ID	MF_GO_Desc	MF_GO_Level	KEGG_KO	KEGG_Pathway_ID	KEGG_Pathway_Desc	Domain_ID	Domain_Desc	SubcellurLocation	COG_Gene	BlastScore	COG_Code	COG_Desc
Sspon.02G0023860-2B	Sspon.02G0023860-2B	Down	1.061167618	0.732721827	0.770853734	1.653901989	1.072129152	0.712477453	0.924181799	1.489590156	1.09975533	0.738613929	0.238563439	1.506043574	1.48046	1.50020681958e-05	0.41587	0.0134126315394	1.67204	0.105814245152	0.46968	9.97393776923e-05													IPR000504;	RNA recognition motif domain;	nucleus	At3g52380	206.0	R	[R] General function prediction only;
Sspon.06G0005070-4P	Sspon.06G0005070-4P	Down	0.204791977	0.206796806	0.899737006	2.687098503	0.218575182	0.000682658	0.897439805	2.956149453	0.226336936	0.101842572	0.952224565	2.648324537	2.10041	0.130811755104	0.33159	4.74609793138e-05	0.23631	3.22073077958e-06	0.03731	1.971174887e-05				GO:0000786;GO:0043232;GO:0044815;GO:0043229;GO:0043228;GO:0043227;GO:0043226;GO:0005575;GO:0005634;GO:0005694;GO:0043234;GO:0032991;GO:0043231;GO:0032993;GO:0044464;GO:0005623;GO:0005622;GO:0044446;GO:0044424;GO:0000785;GO:0044427;GO:0044422;	nucleosome;intracellular non-membrane-bounded organelle;DNA packaging complex;intracellular organelle;non-membrane-bounded organelle;membrane-bounded organelle;organelle;cellular_component;nucleus;chromosome;protein complex;macromolecular complex;intracellular membrane-bounded organelle;protein-DNA complex;cell part;cell;intracellular;intracellular organelle part;intracellular part;chromatin;chromosomal part;organelle part;	4;4;4;3;3;3;2;1;5;5;3;2;4;3;2;2;3;3;3;3;4;2;	GO:0003674;GO:0005488;GO:0003676;GO:0003677;GO:1901363;GO:0097159;	molecular_function;binding;nucleic acid binding;DNA binding;heterocyclic compound binding;organic cyclic compound binding;	1;2;4;5;3;3;	K11252	map05034;map05203;map05322;	Alcoholism;Viral carcinogenesis;Systemic lupus erythematosus;	IPR000558;IPR007125;IPR009072;	Histone H2B;Histone H2A/H2B/H3;Histone-fold;	nucleus	At3g45980	220.0	B	[B] Chromatin structure and dynamics;
Sspon.06G0005070-4D	Sspon.06G0005070-4D	Down	0.204791977	0.206796806	0.899737006	2.687098503	0.218575182	0.000682658	0.897439805	2.956149453	0.226336936	0.101842572	0.952224565	2.648324537	2.10041	0.130811755104	0.33159	4.74609793138e-05	0.23631	3.22073077958e-06	0.03731	1.971174887e-05										K11252	map05034;map05203;map05322;	Alcoholism;Viral carcinogenesis;Systemic lupus erythematosus;	IPR000558;IPR007125;IPR009072;	Histone H2B;Histone H2A/H2B/H3;Histone-fold;	chloroplast	At3g45980	216.0	B	[B] Chromatin structure and dynamics;
Sspon.04G0003870-4D	Sspon.04G0003870-4D	Down	1.480098545	0.398450572	1.215541339	0.749920658	1.544282865	0.567127371	1.08351663	0.852564792	1.233212339	0.49831203	1.44577212	0.931200739	2.90841	0.000950095086827	1.47802	0.0268511994854	1.13693	0.295393932961	0.57777	0.00766255423724	GO:0009167;GO:0044281;GO:0009161;GO:1901360;GO:0044712;GO:0044710;GO:0044711;GO:0009199;GO:0016310;GO:0009205;GO:0046034;GO:0046031;GO:0032787;GO:0043436;GO:0046128;GO:0009179;GO:0046483;GO:1901564;GO:0016052;GO:0006163;GO:0071616;GO:0006165;GO:0009141;GO:0009144;GO:0006807;GO:0046496;GO:1901575;GO:0051186;GO:0051188;GO:0019637;GO:0035383;GO:0035384;GO:0009150;GO:0008150;GO:0008152;GO:0044723;GO:0044724;GO:0044272;GO:0044763;GO:0006753;GO:0006757;GO:0006637;GO:0006732;GO:0006733;GO:0044249;GO:0034641;GO:0009123;GO:0009126;GO:0009259;GO:0044699;GO:0006139;GO:0042278;GO:0046939;GO:0009987;GO:0006725;GO:0009132;GO:0009135;GO:0055086;GO:0006084;GO:0006085;GO:0006086;GO:0006082;GO:1901135;GO:0009185;GO:0019752;GO:0009108;GO:0019693;GO:0072521;GO:0006091;GO:0006090;GO:0072524;GO:0006096;GO:1901657;GO:0071704;GO:1901576;GO:0009058;GO:0009117;GO:0009116;GO:0009119;GO:0009056;GO:0044238;GO:0005975;GO:0044237;GO:0006796;GO:0006790;GO:0006793;GO:0019362;	purine ribonucleoside monophosphate metabolic process;small molecule metabolic process;ribonucleoside monophosphate metabolic process;organic cyclic compound metabolic process;single-organism catabolic process;single-organism metabolic process;single-organism biosynthetic process;ribonucleoside triphosphate metabolic process;phosphorylation;purine ribonucleoside triphosphate metabolic process;ATP metabolic process;ADP metabolic process;monocarboxylic acid metabolic process;oxoacid metabolic process;purine ribonucleoside metabolic process;purine ribonucleoside diphosphate metabolic process;heterocycle metabolic process;organonitrogen compound metabolic process;carbohydrate catabolic process;purine nucleotide metabolic process;acyl-CoA biosynthetic process;nucleoside diphosphate phosphorylation;nucleoside triphosphate metabolic process;purine nucleoside triphosphate metabolic process;nitrogen compound metabolic process;nicotinamide nucleotide metabolic process;organic substance catabolic process;cofactor metabolic process;cofactor biosynthetic process;organophosphate metabolic process;thioester metabolic process;thioester biosynthetic process;purine ribonucleotide metabolic process;biological_process;metabolic process;single-organism carbohydrate metabolic process;single-organism carbohydrate catabolic process;sulfur compound biosynthetic process;single-organism cellular process;nucleoside phosphate metabolic process;ATP generation from ADP;acyl-CoA metabolic process;coenzyme metabolic process;oxidoreduction coenzyme metabolic process;cellular biosynthetic process;cellular nitrogen compound metabolic process;nucleoside monophosphate metabolic process;purine nucleoside monophosphate metabolic process;ribonucleotide metabolic process;single-organism process;nucleobase-containing compound metabolic process;purine nucleoside metabolic process;nucleotide phosphorylation;cellular process;cellular aromatic compound metabolic process;nucleoside diphosphate metabolic process;purine nucleoside diphosphate metabolic process;nucleobase-containing small molecule metabolic process;acetyl-CoA metabolic process;acetyl-CoA biosynthetic process;acetyl-CoA biosynthetic process from pyruvate;organic acid metabolic process;carbohydrate derivative metabolic process;ribonucleoside diphosphate metabolic process;carboxylic acid metabolic process;coenzyme biosynthetic process;ribose phosphate metabolic process;purine-containing compound metabolic process;generation of precursor metabolites and energy;pyruvate metabolic process;pyridine-containing compound metabolic process;glycolytic process;glycosyl compound metabolic process;organic substance metabolic process;organic substance biosynthetic process;biosynthetic process;nucleotide metabolic process;nucleoside metabolic process;ribonucleoside metabolic process;catabolic process;primary metabolic process;carbohydrate metabolic process;cellular metabolic process;phosphate-containing compound metabolic process;sulfur compound metabolic process;phosphorus metabolic process;pyridine nucleotide metabolic process;	8;4;7;4;4;3;4;7;6;8;8;8;7;5;7;8;4;4;5;6;6;7;6;7;3;7;4;4;5;4;4;5;7;1;2;4;5;5;3;5;5;5;5;6;4;4;6;7;6;2;4;6;7;2;4;6;7;4;6;7;5;4;4;7;6;6;5;5;4;8;5;6;4;3;4;3;6;5;6;3;3;4;3;5;4;4;6;	GO:0031974;GO:0043231;GO:0043233;GO:0044424;GO:0044422;GO:0043229;GO:0043227;GO:0043226;GO:0044429;GO:0044446;GO:0044444;GO:0005737;GO:0005739;GO:0044464;GO:0005623;GO:0005622;GO:0005759;GO:0005575;GO:0070013;	membrane-enclosed lumen;intracellular membrane-bounded organelle;organelle lumen;intracellular part;organelle part;intracellular organelle;membrane-bounded organelle;organelle;mitochondrial part;intracellular organelle part;cytoplasmic part;cytoplasm;mitochondrion;cell part;cell;intracellular;mitochondrial matrix;cellular_component;intracellular organelle lumen;	2;4;3;3;2;3;3;2;4;3;4;4;5;2;2;3;5;1;4;	GO:0016624;GO:0003674;GO:0004738;GO:0004739;GO:0003824;GO:0016491;GO:0016903;	oxidoreductase activity, acting on the aldehyde or oxo group of donors, disulfide as acceptor;molecular_function;pyruvate dehydrogenase activity;pyruvate dehydrogenase (acetyl-transferring) activity;catalytic activity;oxidoreductase activity;oxidoreductase activity, acting on the aldehyde or oxo group of donors;	5;1;5;6;2;3;4;				IPR029061;IPR002495;IPR017597;IPR001017;IPR015425;IPR029044;	Thiamin diphosphate-binding fold;Glycosyl transferase, family 8;Pyruvate dehydrogenase (acetyl-transferring) E1 component, alpha subunit, subgroup y;Dehydrogenase, E1 component;Formin, FH2 domain;Nucleotide-diphospho-sugar transferases;	plasma membrane	At1g59900	632.0	C	[C] Energy production and conversion;
Sspon.02G0029050-3C	Sspon.02G0029050-3C	Down	0.050290476	0.330734143	1.068566048	1.439662413	1.173061906	0.438508816	1.283590784	1.667671259	1.123420635	0.389916767	1.330117179	1.704459572	2.02455	0.342123633846	0.76526	0.0311154388178	0.63732	0.300885072061	0.2409	0.000161653034683													IPR001938;	Thaumatin;	extracellular	At2g28790	114.0	V	[V] Defense mechanisms;
Sspon.05G0018830-1P	Sspon.05G0018830-1P	Down	0.798999734	0.598414861	1.310231955	1.171208295	0.801990562	0.55998272	1.449405158	1.267413266	0.875016616	0.565416057	1.45997275	1.141948026	1.43635	0.000814539103298	1.17847	0.0255391640281	0.58679	0.000430924679482	0.48144	9.93894251537e-05										K10355			IPR020902;IPR004000;IPR004001;	Actin/actin-like conserved site;Actin family;Actin, conserved site;	cytoskeleton	At5g09810	770.0	Z	[Z] Cytoskeleton;
Sspon.02G0001740-1P	Sspon.02G0001740-1P	Down	0.204791977	0.206796806	0.899737006	2.687098503	0.218575182	0.000682658	0.897439805	2.956149453	0.226336936	0.101842572	0.952224565	2.648324537	2.10041	0.130811755104	0.33159	4.74609793138e-05	0.23631	3.22073077958e-06	0.03731	1.971174887e-05										K11252	map05034;map05203;map05322;	Alcoholism;Viral carcinogenesis;Systemic lupus erythematosus;	IPR000558;IPR007125;IPR009072;	Histone H2B;Histone H2A/H2B/H3;Histone-fold;	nucleus	At3g45980	216.0	B	[B] Chromatin structure and dynamics;
Sspon.03G0020580-4D	Sspon.03G0020580-4D	Down	0.606154351	0.428344602	1.435717001	1.427979336	0.642449813	0.363782063	1.516671761	1.549478565	0.704865485	0.472623724	1.456291139	1.395642159	1.54455	0.00581832521467	1.00814	0.833144145666	0.4431	2.66324427162e-05	0.28921	5.19966906425e-05													IPR005493;IPR010203;IPR011009;IPR000719;	Ribonuclease E inhibitor RraA/RraA-like protein;Regulator of ribonuclease activity A;Protein kinase-like domain;Protein kinase domain;	chloroplast	300311428	163.0	J	[J] Translation, ribosomal structure and biogenesis	COG0684	Regulator of RNase E activity RraA
Sspon.07G0015170-4D	Sspon.07G0015170-4D	Down	0.723752393	0.541931824	1.808088793	0.852687729	0.73966839	0.513030894	1.883004289	0.881021355	0.837307518	0.536038177	1.825738216	0.857730421	1.44609	0.00294337605103	2.12887	2.2805584169e-06	0.41704	1.41087088759e-05	0.61394	1.13841555281e-05							GO:0003674;GO:0045735;	molecular_function;nutrient reservoir activity;	1;2;				IPR006044;IPR006045;IPR011051;IPR014710;	11-S seed storage protein, plant;Cupin 1;RmlC-like cupin domain;RmlC-like jelly roll fold;	cytosol
Sspon.01G0008860-2B	Sspon.01G0008860-2B	Down	0.511299285	1.063478647	0.815050397	1.620184238	0.497144532	0.760961961	1.221958383	1.491145565	0.695105329	0.810997365	1.063190614	1.449483684	0.6464	0.0517779691062	0.67975	0.019569881282	0.5495	0.0257742595767	0.57784	0.0038598893343													IPR000772;	Ricin B, lectin domain;	peroxisome
Sspon.02G0001740-1A	Sspon.02G0001740-1A	Down	0.204791977	0.206796806	0.899737006	2.687098503	0.218575182	0.000682658	0.897439805	2.956149453	0.226336936	0.101842572	0.952224565	2.648324537	2.10041	0.130811755104	0.33159	4.74609793138e-05	0.23631	3.22073077958e-06	0.03731	1.971174887e-05										K11252	map05034;map05203;map05322;	Alcoholism;Viral carcinogenesis;Systemic lupus erythematosus;	IPR000558;IPR007125;IPR009072;	Histone H2B;Histone H2A/H2B/H3;Histone-fold;	nucleus	At3g45980	214.0	B	[B] Chromatin structure and dynamics;
Sspon.01G0044120-2C	Sspon.01G0044120-2C	Up	1.039054994	1.200252163	1.12251106	0.765639754	0.984878474	1.095345719	0.97108108	0.700275562	0.981729189	1.218311003	1.113371525	0.807549476	0.85536	0.0164584419908	1.41061	0.00586954827843	0.93723	0.269849111506	1.54562	0.0011172985114	GO:0008104;GO:0017038;GO:0009658;GO:0015031;GO:0051641;GO:0009657;GO:0071806;GO:0070727;GO:0016043;GO:0055085;GO:0065002;GO:0071840;GO:0045037;GO:0044763;GO:0034613;GO:0006996;GO:0006810;GO:0072598;GO:0072594;GO:0009987;GO:0006605;GO:0045184;GO:0033365;GO:0044765;GO:0008150;GO:0071702;GO:0051649;GO:0045036;GO:0051234;GO:0051179;GO:1902578;GO:0044699;GO:0033036;GO:0046907;GO:1902582;GO:0044743;GO:0072596;GO:1902580;GO:0006886;	protein localization;protein import;chloroplast organization;protein transport;cellular localization;plastid organization;protein transmembrane transport;cellular macromolecule localization;cellular component organization;transmembrane transport;intracellular protein transmembrane transport;cellular component organization or biogenesis;protein import into chloroplast stroma;single-organism cellular process;cellular protein localization;organelle organization;transport;protein localization to chloroplast;establishment of protein localization to organelle;cellular process;protein targeting;establishment of protein localization;protein localization to organelle;single-organism transport;biological_process;organic substance transport;establishment of localization in cell;protein targeting to chloroplast;establishment of localization;localization;single-organism localization;single-organism process;macromolecule localization;intracellular transport;single-organism intracellular transport;intracellular protein transmembrane import;establishment of protein localization to chloroplast;single-organism cellular localization;intracellular protein transport;	4;5;6;5;3;5;5;4;3;4;6;2;6;3;5;4;4;7;5;2;6;4;6;4;1;5;4;5;3;2;3;2;3;5;5;6;6;4;6;	GO:0009706;GO:0031975;GO:0043229;GO:0042170;GO:0098796;GO:0043227;GO:0043226;GO:0031224;GO:0005737;GO:0009941;GO:0009536;GO:0031090;GO:0019866;GO:0016021;GO:0016020;GO:0044435;GO:0044434;GO:0031969;GO:0009528;GO:0031967;GO:0043234;GO:0009507;GO:0009526;GO:0005575;GO:0032991;GO:0043231;GO:0031897;GO:0044464;GO:0005623;GO:0005622;GO:0044446;GO:0044444;GO:0044424;GO:0044425;GO:0044422;	chloroplast inner membrane;envelope;intracellular organelle;plastid membrane;membrane protein complex;membrane-bounded organelle;organelle;intrinsic component of membrane;cytoplasm;chloroplast envelope;plastid;organelle membrane;organelle inner membrane;integral component of membrane;membrane;plastid part;chloroplast part;chloroplast membrane;plastid inner membrane;organelle envelope;protein complex;chloroplast;plastid envelope;cellular_component;macromolecular complex;intracellular membrane-bounded organelle;Tic complex;cell part;cell;intracellular;intracellular organelle part;cytoplasmic part;intracellular part;membrane part;organelle part;	6;3;3;4;3;3;2;3;4;6;5;3;4;4;2;4;5;5;5;4;3;6;5;1;2;4;4;2;2;3;3;4;3;2;2;							IPR031610;IPR029024;	Protein TIC110, chloroplastic;TerB-like;	chloroplast
Sspon.07G0007540-3C	Sspon.07G0007540-3C	Down	0.805887986	0.307473522	1.88222881	0.591528135	1.249161358	0.310982918	1.924547993	0.834398959	1.142526191	0.328656051	1.825917919	0.796690158	3.37613	0.00496320185609	2.53426	0.00014735363636	0.56768	0.00402272573498	0.42612	0.00495003783246										K02951	map03010;	Ribosome;	IPR029064;IPR000530;IPR004038;	50S ribosomal protein L30e-like;Ribosomal protein S12e;Ribosomal protein L7Ae/L30e/S12e/Gadd45;	chloroplast	At2g32060	184.0	J	[J] Translation, ribosomal structure and biogenesis;
Sspon.06G0020740-2C	Sspon.06G0020740-2C	Up	0.887722704	1.502212336	1.102045153	0.537693305	0.774831932	1.534022371	1.052570433	0.578854232	0.801949519	1.518006843	1.24569186	0.464399311	0.54114	3.86440578762e-05	2.1508	0.000820455142131	0.72479	0.00970568761128	2.88071	8.9510882339e-06													IPR016040;IPR008030;	NAD(P)-binding domain;NmrA-like domain;	chloroplast	At4g35250	638.0	G	[G] Carbohydrate transport and metabolism;
Sspon.02G0046050-1B	Sspon.02G0046050-1B	Down	0.694763069	1.129061859	0.721090016	1.450456206	0.882815177	0.934284271	0.616635982	1.69142356	0.723738392	1.035636917	0.397726811	1.722367741	0.7426	0.0305658861329	0.35678	0.00124624646905	1.32606	0.16679302744	0.63709	0.00459670917248													IPR001279;	Metallo-beta-lactamase;	chloroplast	428202944	142.0	G	[G] Carbohydrate transport and metabolism	COG2220	L-ascorbate metabolism protein UlaG, beta-lactamase superfamily
Sspon.02G0049870-1C	Sspon.02G0049870-1C	Down	0.549774399	0.506438965	1.988745057	0.819190291	0.607482473	0.512144518	2.157401882	0.843501637	0.677488441	0.565669636	2.006815431	0.765347269	1.15811	0.114315456024	2.53413	2.86151585059e-05	0.29819	2.45758387202e-05	0.65248	0.000704300996081													IPR020843;IPR013149;IPR002328;IPR011032;IPR013154;IPR016040;	Polyketide synthase, enoylreductase domain;Alcohol dehydrogenase, C-terminal;Alcohol dehydrogenase, zinc-type, conserved site;GroES-like;Alcohol dehydrogenase, N-terminal;NAD(P)-binding domain;	chloroplast	At4g39330	417.0	Q	[Q] Secondary metabolites biosynthesis, transport and catabolism;
Sspon.03G0010400-1A	Sspon.03G0010400-1A	Down	0.914049587	0.974975975	0.410532385	1.78493177	0.796924851	0.800845666	0.55122045	1.755833173	0.747107438	1.042706131	0.449433019	1.771439554	0.87212	0.241175368707	0.26565	6.97723806147e-06	1.74186	0.00576944586405	0.53058	0.000330749418421													IPR015353;	Rubisco LSMT, substrate-binding domain;	cytosol	At5g14260	471.0	R	[R] General function prediction only;
Sspon.07G0001370-3D	Sspon.07G0001370-3D	Up	0.487437788	1.93527869	0.373442372	1.113718687	0.684748983	1.798649402	0.36909733	1.084294653	0.742572744	1.758833612	0.414811143	1.237114594	0.3486	0.00022143233807	0.33692	0.000101477167261	1.65443	0.0325181454663	1.599	0.000643665538435	GO:0044249;GO:0009250;GO:0034645;GO:0006091;GO:0016051;GO:0044699;GO:1901576;GO:0044264;GO:0044711;GO:0044262;GO:0044260;GO:0005982;GO:0071704;GO:0006112;GO:0006073;GO:0019252;GO:0043170;GO:0009987;GO:0000271;GO:0044710;GO:0034637;GO:0009058;GO:0009059;GO:0044763;GO:0008152;GO:0044723;GO:0055114;GO:0044042;GO:0044238;GO:0005975;GO:0015980;GO:0005977;GO:0005976;GO:0005978;GO:0044237;GO:0033692;GO:0008150;	cellular biosynthetic process;glucan biosynthetic process;cellular macromolecule biosynthetic process;generation of precursor metabolites and energy;carbohydrate biosynthetic process;single-organism process;organic substance biosynthetic process;cellular polysaccharide metabolic process;single-organism biosynthetic process;cellular carbohydrate metabolic process;cellular macromolecule metabolic process;starch metabolic process;organic substance metabolic process;energy reserve metabolic process;cellular glucan metabolic process;starch biosynthetic process;macromolecule metabolic process;cellular process;polysaccharide biosynthetic process;single-organism metabolic process;cellular carbohydrate biosynthetic process;biosynthetic process;macromolecule biosynthetic process;single-organism cellular process;metabolic process;single-organism carbohydrate metabolic process;oxidation-reduction process;glucan metabolic process;primary metabolic process;carbohydrate metabolic process;energy derivation by oxidation of organic compounds;glycogen metabolic process;polysaccharide metabolic process;glycogen biosynthetic process;cellular metabolic process;cellular polysaccharide biosynthetic process;biological_process;	4;6;5;4;5;2;4;5;4;4;4;7;3;5;6;7;4;2;6;3;4;3;5;3;2;4;4;6;3;4;4;5;5;6;3;5;1;	GO:0043229;GO:0005623;GO:0043227;GO:0043226;GO:0005737;GO:0005575;GO:0009507;GO:0009536;GO:0009501;GO:0043231;GO:0044464;GO:0044444;GO:0044424;GO:0005622;	intracellular organelle;cell;membrane-bounded organelle;organelle;cytoplasm;cellular_component;chloroplast;plastid;amyloplast;intracellular membrane-bounded organelle;cell part;cytoplasmic part;intracellular part;intracellular;	3;2;3;2;4;1;6;5;6;4;2;4;3;3;	GO:0005488;GO:0003674;GO:0035639;GO:1901363;GO:0001882;GO:0032549;GO:0043167;GO:0016740;GO:1901265;GO:0017076;GO:0005524;GO:0043168;GO:0001883;GO:0000166;GO:0036094;GO:0032555;GO:0016779;GO:0097367;GO:0003824;GO:0030554;GO:0070566;GO:0032559;GO:0032553;GO:0016772;GO:0097159;GO:0032550;GO:0008878;	binding;molecular_function;purine ribonucleoside triphosphate binding;heterocyclic compound binding;nucleoside binding;ribonucleoside binding;ion binding;transferase activity;nucleoside phosphate binding;purine nucleotide binding;ATP binding;anion binding;purine nucleoside binding;nucleotide binding;small molecule binding;purine ribonucleotide binding;nucleotidyltransferase activity;carbohydrate derivative binding;catalytic activity;adenyl nucleotide binding;adenylyltransferase activity;adenyl ribonucleotide binding;ribonucleotide binding;transferase activity, transferring phosphorus-containing groups;organic cyclic compound binding;purine ribonucleoside binding;glucose-1-phosphate adenylyltransferase activity;	2;1;5;3;4;5;3;3;4;5;6;4;5;4;3;5;5;3;2;6;6;6;4;4;3;6;7;	K00975	map00500;map00520;map01100;map01110;	Starch and sucrose metabolism;Amino sugar and nucleotide sugar metabolism;Metabolic pathways;Biosynthesis of secondary metabolites;	IPR011004;IPR005835;IPR005836;IPR011831;IPR029044;	Trimeric LpxA-like;Nucleotidyl transferase domain;ADP-glucose pyrophosphorylase, conserved site;Glucose-1-phosphate adenylyltransferase;Nucleotide-diphospho-sugar transferases;	chloroplast	At1g27680	669.0	M	[M] Cell wall/membrane/envelope biogenesis;
Sspon.05G0020400-2B	Sspon.05G0020400-2B	Down	1.083515802	0.47779797	1.301750809	0.863578742	1.256992155	0.454953238	1.407570586	0.814352201	1.481928993	0.639705687	1.439590444	0.778263375	2.43087	0.00437651818579	1.68916	0.000310384050701	0.92131	0.424957174473	0.6402	0.00957674944488										K01209	map00520;	Amino sugar and nucleotide sugar metabolism;	IPR008979;IPR010720;IPR017853;	Galactose-binding domain-like;Alpha-L-arabinofuranosidase, C-terminal;Glycoside hydrolase superfamily;	endoplasmic reticulum	294673281	370.0	G	[G] Carbohydrate transport and metabolism	COG3534	Alpha-L-arabinofuranosidase
Sspon.07G0001370-1T	Sspon.07G0001370-1T	Up	0.368227862	2.111915161	0.270892815	1.1234566	0.597344389	2.008497891	0.283876019	1.080081779	0.615678779	1.943386924	0.366941238	1.229700543	0.26077	8.96888185434e-05	0.26847	9.86293857424e-05	1.71556	0.0611080297765	1.7662	0.000187771192578													IPR011004;IPR005835;IPR005836;IPR029044;	Trimeric LpxA-like;Nucleotidyl transferase domain;ADP-glucose pyrophosphorylase, conserved site;Nucleotide-diphospho-sugar transferases;	mitochondria	At1g27680	429.0	M	[M] Cell wall/membrane/envelope biogenesis;
Sspon.01G0047700-1P	Sspon.01G0047700-1P	Down	0.859064903	0.765082226	0.90321808	1.359766959	0.84279038	0.662153949	1.046814702	1.48126903	0.782865645	0.678141064	1.136450322	1.482382739	1.18018	0.032838252181	0.7139	0.0064837202325	0.80503	0.0490657388229	0.48697	0.000139438547483										K03234	map04152;map04921;	AMPK signaling pathway;Oxytocin signaling pathway;	IPR005517;IPR000795;IPR000640;IPR035647;IPR004161;IPR020568;IPR009000;IPR014721;IPR027417;IPR031157;	Translation elongation factor EFG/EF2, domain IV;Transcription factor, GTP-binding domain;Elongation factor EFG, domain V-like;EF-G domain III/V-like;Translation elongation factor EFTu-like, domain 2;Ribosomal protein S5 domain 2-type fold;Translation protein, beta-barrel domain;Ribosomal protein S5 domain 2-type fold, subgroup;P-loop containing nucleoside triphosphate hydrolase;Tr-type G domain, conserved site;	cytosol	At1g56075	1595.0	J	[J] Translation, ribosomal structure and biogenesis;
Sspon.01G0047700-1T	Sspon.01G0047700-1T	Down	0.859064903	0.765082226	0.90321808	1.359766959	0.84279038	0.662153949	1.046814702	1.48126903	0.782865645	0.678141064	1.136450322	1.482382739	1.18018	0.032838252181	0.7139	0.0064837202325	0.80503	0.0490657388229	0.48697	0.000139438547483										K03234	map04152;map04921;	AMPK signaling pathway;Oxytocin signaling pathway;	IPR005517;IPR000795;IPR000640;IPR035647;IPR004161;IPR020568;IPR009000;IPR014721;IPR027417;IPR031157;	Translation elongation factor EFG/EF2, domain IV;Transcription factor, GTP-binding domain;Elongation factor EFG, domain V-like;EF-G domain III/V-like;Translation elongation factor EFTu-like, domain 2;Ribosomal protein S5 domain 2-type fold;Translation protein, beta-barrel domain;Ribosomal protein S5 domain 2-type fold, subgroup;P-loop containing nucleoside triphosphate hydrolase;Tr-type G domain, conserved site;	cytosol	At1g56075	1609.0	J	[J] Translation, ribosomal structure and biogenesis;
Sspon.01G0047700-1B	Sspon.01G0047700-1B	Down	0.859064903	0.765082226	0.90321808	1.359766959	0.84279038	0.662153949	1.046814702	1.48126903	0.782865645	0.678141064	1.136450322	1.482382739	1.18018	0.032838252181	0.7139	0.0064837202325	0.80503	0.0490657388229	0.48697	0.000139438547483										K03234	map04152;map04921;	AMPK signaling pathway;Oxytocin signaling pathway;	IPR005517;IPR000795;IPR000640;IPR035647;IPR004161;IPR020568;IPR009000;IPR014721;IPR005225;IPR027417;IPR031157;	Translation elongation factor EFG/EF2, domain IV;Transcription factor, GTP-binding domain;Elongation factor EFG, domain V-like;EF-G domain III/V-like;Translation elongation factor EFTu-like, domain 2;Ribosomal protein S5 domain 2-type fold;Translation protein, beta-barrel domain;Ribosomal protein S5 domain 2-type fold, subgroup;Small GTP-binding protein domain;P-loop containing nucleoside triphosphate hydrolase;Tr-type G domain, conserved site;	cytosol	At1g56075	1627.0	J	[J] Translation, ribosomal structure and biogenesis;
Sspon.06G0008100-2B	Sspon.06G0008100-2B	Down	0.622706041	0.67184341	0.944814543	2.105850619	0.486797807	0.548508185	1.430970869	1.941246845	0.80394553	0.254971203	0.796803719	1.391541231	1.29697	0.396748868649	0.58334	0.0590053192082	0.60312	0.119385766231	0.27127	0.00605085803556															chloroplast
Sspon.03G0025380-1A	Sspon.03G0025380-1A	Down	0.81920148	0.529421676	1.116077771	1.161339346	0.936154748	0.479118556	1.180038654	1.316351983	1.173695426	0.51852586	1.341592745	1.428481755	1.91809	0.0113886119807	0.93127	0.431802419068	0.80519	0.129516391567	0.39094	0.000552108756136													IPR029048;IPR029047;IPR013126;	Heat shock protein 70kD, C-terminal domain;Heat shock protein 70kD, peptide-binding domain;Heat shock protein 70 family;	cytosol, nucleus	At3g12580	242.0	O	[O] Posttranslational modification, protein turnover, chaperones;
Sspon.01G0031530-1A	Sspon.01G0031530-1A	Down	0.048152928	0.999547498	0.732772524	2.098455527	0.037002604	0.904427038	0.414751954	2.278696566	0.785264307	1.072449375	0.60874663	2.01973305	0.29244	0.0497054140733	0.27455	0.000209956161085	0.49561	0.326491334846	0.46529	0.000231278400609													IPR013517;	FG-GAP repeat;	plasma membrane	383764384	66.6	M	[M] Cell wall/membrane/envelope biogenesis	COG1520	Outer membrane protein assembly factor BamB, contains PQQ-like beta-propeller repeat
Sspon.07G0029580-1B	Sspon.07G0029580-1B	Up	1.108153846	1.227423077	1.148307692	0.566846154	1.421961538	1.049	1.152461538	0.520076923	1.081038462	1.235307692	1.087923077	0.4015	1.02831	0.80428212023	2.2767	0.00029019529392	1.06565	0.541957824264	2.35936	0.000995792752393													IPR005326;	Plectin/S10, N-terminal;	cytosol	At4g25740	166.0	J	[J] Translation, ribosomal structure and biogenesis;
Sspon.01G0051030-1C	Sspon.01G0051030-1C	Down	0.330447952	0.648633357	1.191037486	1.569883244	0.40048419	0.679405193	1.360195985	1.63500638	0.4645739	0.724437149	1.441195772	1.554699392	0.58247	0.00303950662884	0.83882	0.0301856373808	0.29944	0.00036204127049	0.43123	1.06796555059e-05										K13566	map00250;	"Alanine, aspartate and glutamate metabolism";	IPR003010;	Carbon-nitrogen hydrolase;	chloroplast	At5g12040	504.0	E	[E] Amino acid transport and metabolism;
Sspon.07G0012330-2C	Sspon.07G0012330-2C	Up	0.593123096	1.18545846	1.412010293	0.762485558	0.698482302	1.085652768	1.440880685	0.547513391	0.76654238	1.236267199	1.50279645	0.768787417	0.58681	0.00197238740072	2.0953	0.000609473696116	0.47252	0.000178904519099	1.68722	0.00501191399409													IPR000823;IPR002016;IPR010255;	Plant peroxidase;Haem peroxidase, plant/fungal/bacterial;Haem peroxidase;	chloroplast	At2g39040	123.0	R	[R] General function prediction only;
Sspon.03G0034420-1B	Sspon.03G0034420-1B	Down	1.412271763	0.354822004	1.633450828	0.545797765	1.397793778	0.324730069	1.707177183	0.481715975	1.475974897	0.313893854	1.810416353	0.54195553	4.31432	2.17410210758e-06	3.28203	2.73435960473e-05	0.83207	0.00703799326612	0.63298	0.00134320573796										K01648	map00020;map00720;map01100;map01110;map01120;map01130;	Citrate cycle (TCA cycle);Carbon fixation pathways in prokaryotes;Metabolic pathways;Biosynthesis of secondary metabolites;Microbial metabolism in diverse environments;Biosynthesis of antibiotics;	IPR017866;IPR033847;IPR002020;IPR005811;IPR017440;IPR016142;IPR016143;IPR016102;IPR016040;	Succinyl-CoA synthetase, beta subunit, conserved site;ATP-citrate lyase/succinyl-CoA ligase, conserved site;Citrate synthase;ATP-citrate lyase/succinyl-CoA ligase;ATP-citrate lyase/succinyl-CoA ligase, active site;Citrate synthase-like, large alpha subdomain;Citrate synthase-like, small alpha subdomain;Succinyl-CoA synthetase-like;NAD(P)-binding domain;	chloroplast	At3g06650	1094.0	C	[C] Energy production and conversion;
Sspon.02G0000970-4D	Sspon.02G0000970-4D	Down	0.534478571	0.61554398	1.505389987	1.201498788	0.552559191	0.628628639	1.644622651	1.267457363	0.662321635	0.668804488	1.458017575	1.260677131	0.91447	0.273824330934	1.23552	0.00806124284812	0.37963	0.000157422879123	0.51291	2.13194625319e-05	GO:0071840;GO:0071555;GO:0016043;GO:0071554;GO:0071704;GO:0009987;GO:0008150;GO:0008152;GO:0044238;GO:0005975;GO:0045229;	cellular component organization or biogenesis;cell wall organization;cellular component organization;cell wall organization or biogenesis;organic substance metabolic process;cellular process;biological_process;metabolic process;primary metabolic process;carbohydrate metabolic process;external encapsulating structure organization;	2;4;3;3;3;2;1;2;3;4;4;	GO:0048046;GO:0043229;GO:0071944;GO:0043227;GO:0043226;GO:0005737;GO:0005618;GO:0005576;GO:0030312;GO:0043231;GO:0044464;GO:0005623;GO:0005622;GO:0005575;GO:0005773;GO:0044444;GO:0044424;	apoplast;intracellular organelle;cell periphery;membrane-bounded organelle;organelle;cytoplasm;cell wall;extracellular region;external encapsulating structure;intracellular membrane-bounded organelle;cell part;cell;intracellular;cellular_component;vacuole;cytoplasmic part;intracellular part;	3;3;3;3;2;4;4;2;3;4;2;2;3;1;5;4;3;	GO:0052692;GO:0016798;GO:0003674;GO:0016787;GO:0015925;GO:0003824;GO:0004557;GO:0004553;	raffinose alpha-galactosidase activity;hydrolase activity, acting on glycosyl bonds;molecular_function;hydrolase activity;galactosidase activity;catalytic activity;alpha-galactosidase activity;hydrolase activity, hydrolyzing O-glycosyl compounds;	8;4;1;3;6;2;7;5;	K07407	map00052;map00561;map00600;map00603;	Galactose metabolism;Glycerolipid metabolism;Sphingolipid metabolism;Glycosphingolipid biosynthesis - globo series;	IPR013785;IPR017853;IPR002241;	Aldolase-type TIM barrel;Glycoside hydrolase superfamily;Glycoside hydrolase, family 27;	chloroplast	At3g56310	587.0	G	[G] Carbohydrate transport and metabolism;
Sspon.02G0032500-3C	Sspon.02G0032500-3C	Down	1.565798912	0.054757127	1.415897784	0.807423176	1.495798491	0.086413592	1.469659645	0.880374476	1.706829945	0.181121072	1.621516385	0.714409395	14.79537	3.42822960511e-05	1.87622	0.000849079332732	1.05799	0.375376959555	0.13416	0.00034651674697										K00626	map00071;map00072;map00280;map00310;map00362;map00380;map00620;map00630;map00640;map00650;map00720;map00900;map01100;map01110;map01120;map01130;map01200;map01212;map02020;	Fatty acid degradation;Synthesis and degradation of ketone bodies;"Valine, leucine and isoleucine degradation";Lysine degradation;Benzoate degradation;Tryptophan metabolism;Pyruvate metabolism;Glyoxylate and dicarboxylate metabolism;Propanoate metabolism;Butanoate metabolism;Carbon fixation pathways in prokaryotes;Terpenoid backbone biosynthesis;Metabolic pathways;Biosynthesis of secondary metabolites;Microbial metabolism in diverse environments;Biosynthesis of antibiotics;Carbon metabolism;Fatty acid metabolism;Two-component system;	IPR020617;IPR020616;IPR020610;IPR020613;IPR016039;IPR002155;	Thiolase, C-terminal;Thiolase, N-terminal;Thiolase, active site;Thiolase, conserved site;Thiolase-like;Thiolase;	chloroplast	At5g47720	647.0	I	[I] Lipid transport and metabolism;
Sspon.01G0051030-1P	Sspon.01G0051030-1P	Down	0.330447952	0.648633357	1.191037486	1.569883244	0.40048419	0.679405193	1.360195985	1.63500638	0.4645739	0.724437149	1.441195772	1.554699392	0.58247	0.00303950662884	0.83882	0.0301856373808	0.29944	0.00036204127049	0.43123	1.06796555059e-05													IPR003010;	Carbon-nitrogen hydrolase;	chloroplast	At5g12040	419.0	E	[E] Amino acid transport and metabolism;
Sspon.02G0013080-2B	Sspon.02G0013080-2B	Up	0.197741628	0.934089455	2.164633943	0.356045867	0.260425689	0.971043269	2.257855496	0.353772171	0.301027411	1.120532561	2.699952028	0.382880482	0.25092	0.00030254421555	6.51821	0.000263005771214	0.10659	0.000225630121157	2.76898	0.000367494831956	GO:0050896;GO:0006952;GO:0006950;GO:0008150;	response to stimulus;defense response;response to stress;biological_process;	2;4;3;1;	GO:0005737;GO:0005575;GO:0009536;GO:0043231;GO:0044444;GO:0044464;GO:0043229;GO:0005623;GO:0005622;GO:0044424;GO:0009501;GO:0043227;GO:0043226;	cytoplasm;cellular_component;plastid;intracellular membrane-bounded organelle;cytoplasmic part;cell part;intracellular organelle;cell;intracellular;intracellular part;amyloplast;membrane-bounded organelle;organelle;	4;1;5;4;4;2;3;2;3;3;6;3;2;	GO:0003674;GO:0016787;GO:0016829;GO:0003824;	molecular_function;hydrolase activity;lyase activity;catalytic activity;	1;3;3;2;				IPR013094;IPR029058;	Alpha/beta hydrolase fold-3;Alpha/Beta hydrolase fold;	chloroplast	At1g47480	251.0	V	[V] Defense mechanisms;
Sspon.06G0002700-3D	Sspon.06G0002700-3D	Up	0.238694639	3.057886558	0.394392644	0.175304325	0.360800311	2.821937322	0.411447811	0.143680394	0.487347837	3.244366744	0.446632997	0.217508418	0.11912	4.61473004124e-05	2.33456	0.00082247547189	0.86776	0.493853992016	17.0071	2.09178232113e-05													IPR004843;IPR008963;IPR015914;IPR029052;IPR025733;	Calcineurin-like phosphoesterase domain, ApaH type;Purple acid phosphatase-like, N-terminal;Purple acid phosphatase, N-terminal;Metallo-dependent phosphatase-like;Iron/zinc purple acid phosphatase-like C-terminal domain;	vacuolar membrane	At1g13750	717.0	G	[G] Carbohydrate transport and metabolism;
Sspon.08G0015870-2B	Sspon.08G0015870-2B	Down	1.822575255	0.763450243	0.218828695	1.439959989	1.619016666	0.701397083	0.059412092	1.635498102	1.695312136	0.524928249	0.100456008	1.419165482	2.58165	0.000350442233542	0.08426	8.16949967587e-05	13.56469	3.15079668741e-05	0.4427	0.00109341939724													IPR029055;IPR035140;IPR001353;	Nucleophile aminohydrolases, N-terminal;Proteasome subunit beta 6;Proteasome, subunit alpha/beta;	cytosol	At4g31300	320.0	O	[O] Posttranslational modification, protein turnover, chaperones;
Sspon.03G0003540-1A	Sspon.03G0003540-1A	Down	1.287955783	0.680533679	0.968639281	1.056263033	1.972749175	0.631587472	1.138136983	1.164780434	0.360010528	0.527370275	1.100722774	1.111250582	1.96832	0.27466518446	0.96255	0.527596101636	1.12883	0.784111018906	0.55202	0.000824994786983													IPR033132;IPR001360;IPR017853;	Glycosyl hydrolases family 1, N-terminal conserved site;Glycoside hydrolase family 1;Glycoside hydrolase superfamily;	vacuolar membrane	At1g02850	533.0	G	[G] Carbohydrate transport and metabolism;
Sspon.05G0017870-4D	Sspon.05G0017870-4D	Down	0.334178692	0.831832483	1.146048063	1.379922968	0.649804709	0.732505154	1.19736628	1.627156342	0.571783118	0.818501139	1.180712271	1.530188782	0.6529	0.0508516670711	0.77671	0.0100669132618	0.44146	0.00240781300012	0.52517	0.000787285441638	GO:0044237;GO:0009414;GO:0009415;GO:0009651;GO:0044699;GO:0044710;GO:0009737;GO:0033993;GO:0009719;GO:0071704;GO:0009987;GO:0006950;GO:0008150;GO:0008152;GO:0009269;GO:0042221;GO:0010035;GO:0010033;GO:0006081;GO:1901700;GO:0009628;GO:0009725;GO:0050896;GO:0044763;GO:0006970;GO:0097305;GO:0001101;	cellular metabolic process;response to water deprivation;response to water;response to salt stress;single-organism process;single-organism metabolic process;response to abscisic acid;response to lipid;response to endogenous stimulus;organic substance metabolic process;cellular process;response to stress;biological_process;metabolic process;response to desiccation;response to chemical;response to inorganic substance;response to organic substance;cellular aldehyde metabolic process;response to oxygen-containing compound;response to abiotic stimulus;response to hormone;response to stimulus;single-organism cellular process;response to osmotic stress;response to alcohol;response to acid chemical;	3;4;4;5;2;3;5;5;3;3;2;3;1;2;5;3;4;4;4;4;3;4;2;3;4;5;4;	GO:0005783;GO:0043229;GO:0043227;GO:0043226;GO:0005737;GO:0009536;GO:0005773;GO:0016020;GO:0030054;GO:0005794;GO:0055044;GO:0012505;GO:0009506;GO:0005911;GO:0043231;GO:0044464;GO:0005623;GO:0005622;GO:0005575;GO:0044444;GO:0044424;	endoplasmic reticulum;intracellular organelle;membrane-bounded organelle;organelle;cytoplasm;plastid;vacuole;membrane;cell junction;Golgi apparatus;symplast;endomembrane system;plasmodesma;cell-cell junction;intracellular membrane-bounded organelle;cell part;cell;intracellular;cellular_component;cytoplasmic part;intracellular part;	4;3;3;2;4;5;5;2;2;4;2;3;3;3;4;2;2;3;1;4;3;	GO:0004030;GO:0003674;GO:0016491;GO:0016620;GO:0004028;GO:0004029;GO:0003824;GO:0016903;	aldehyde dehydrogenase [NAD(P)+] activity;molecular_function;oxidoreductase activity;oxidoreductase activity, acting on the aldehyde or oxo group of donors, NAD or NADP as acceptor;3-chloroallyl aldehyde dehydrogenase activity;aldehyde dehydrogenase (NAD) activity;catalytic activity;oxidoreductase activity, acting on the aldehyde or oxo group of donors;	6;1;3;5;6;6;2;4;	K00128	map00010;map00040;map00053;map00071;map00280;map00310;map00330;map00340;map00380;map00410;map00561;map00620;map00625;map00903;map01100;map01110;map01120;map01130;	Glycolysis / Gluconeogenesis;Pentose and glucuronate interconversions;Ascorbate and aldarate metabolism;Fatty acid degradation;"Valine, leucine and isoleucine degradation";Lysine degradation;Arginine and proline metabolism;Histidine metabolism;Tryptophan metabolism;beta-Alanine metabolism;Glycerolipid metabolism;Pyruvate metabolism;Chloroalkane and chloroalkene degradation;Limonene and pinene degradation;Metabolic pathways;Biosynthesis of secondary metabolites;Microbial metabolism in diverse environments;Biosynthesis of antibiotics;	IPR029510;IPR016161;IPR016162;IPR015590;IPR012394;	Aldehyde dehydrogenase, glutamic acid active site;Aldehyde/histidinol dehydrogenase;Aldehyde dehydrogenase N-terminal domain;Aldehyde dehydrogenase domain;Aldehyde dehydrogenase NAD(P)-dependent;	cytosol	At1g44170	638.0	C	[C] Energy production and conversion;
Sspon.06G0020870-2C	Sspon.06G0020870-2C	Down	0.258547018	1.335210716	0.019208168	2.264360985	0.186879645	1.169965762	0.309957288	2.136507704	0.250878445	1.395430989	0.044156286	2.628896995	0.17851	0.000114567411664	0.05311	0.000219883109035	1.86516	0.323848208978	0.55487	0.0030059317697	GO:0071486;GO:0009628;GO:0071482;GO:0009407;GO:0000305;GO:0044237;GO:0071484;GO:0000303;GO:0000302;GO:0009314;GO:0006801;GO:0070887;GO:0098754;GO:0044699;GO:0044710;GO:0009636;GO:0071451;GO:0071450;GO:0019748;GO:0009642;GO:0009987;GO:0034614;GO:0051716;GO:0072593;GO:1990748;GO:0071478;GO:0008150;GO:0009404;GO:0008152;GO:0044712;GO:0042221;GO:0034599;GO:0010035;GO:0009056;GO:0006979;GO:0044248;GO:1901700;GO:1901701;GO:0009416;GO:0009644;GO:0050896;GO:0006950;GO:0019430;GO:0090487;GO:0033554;GO:0098869;GO:0044763;GO:0071214;	cellular response to high light intensity;response to abiotic stimulus;cellular response to light stimulus;toxin catabolic process;response to oxygen radical;cellular metabolic process;cellular response to light intensity;response to superoxide;response to reactive oxygen species;response to radiation;superoxide metabolic process;cellular response to chemical stimulus;detoxification;single-organism process;single-organism metabolic process;response to toxic substance;cellular response to superoxide;cellular response to oxygen radical;secondary metabolic process;response to light intensity;cellular process;cellular response to reactive oxygen species;cellular response to stimulus;reactive oxygen species metabolic process;cellular detoxification;cellular response to radiation;biological_process;toxin metabolic process;metabolic process;single-organism catabolic process;response to chemical;cellular response to oxidative stress;response to inorganic substance;catabolic process;response to oxidative stress;cellular catabolic process;response to oxygen-containing compound;cellular response to oxygen-containing compound;response to light stimulus;response to high light intensity;response to stimulus;response to stress;removal of superoxide radicals;secondary metabolite catabolic process;cellular response to stress;cellular oxidant detoxification;single-organism cellular process;cellular response to abiotic stimulus;	8;3;6;5;5;3;7;6;5;4;5;4;2;2;3;4;7;6;4;6;2;6;3;4;3;5;1;4;2;4;3;5;4;3;4;4;4;5;5;7;2;3;4;5;4;4;3;4;	GO:0048046;GO:0043229;GO:0043227;GO:0043226;GO:0009579;GO:0005575;GO:0009536;GO:0005615;GO:0009532;GO:0009570;GO:0044435;GO:0044434;GO:0005737;GO:0009507;GO:0043231;GO:0044464;GO:0005623;GO:0005622;GO:0044446;GO:0044444;GO:0005576;GO:0044424;GO:0044421;GO:0044422;	apoplast;intracellular organelle;membrane-bounded organelle;organelle;thylakoid;cellular_component;plastid;extracellular space;plastid stroma;chloroplast stroma;plastid part;chloroplast part;cytoplasm;chloroplast;intracellular membrane-bounded organelle;cell part;cell;intracellular;intracellular organelle part;cytoplasmic part;extracellular region;intracellular part;extracellular region part;organelle part;	3;3;3;2;4;1;5;3;5;6;4;5;4;6;4;2;2;3;3;4;2;3;2;2;	GO:0008270;GO:0016721;GO:0003674;GO:0016491;GO:0046914;GO:0043167;GO:0004784;GO:0046872;GO:0043169;GO:0016209;GO:0003824;GO:0005507;GO:0005488;	zinc ion binding;oxidoreductase activity, acting on superoxide radicals as acceptor;molecular_function;oxidoreductase activity;transition metal ion binding;ion binding;superoxide dismutase activity;metal ion binding;cation binding;antioxidant activity;catalytic activity;copper ion binding;binding;	7;4;1;3;6;3;3;5;4;2;2;7;2;				IPR001424;	Superoxide dismutase, copper/zinc binding domain;	chloroplast	At2g28190	187.0	P	[P] Inorganic ion transport and metabolism;
Sspon.03G0003540-1P	Sspon.03G0003540-1P	Down	1.176198773	0.746778486	0.825907417	1.199290278	1.69695113	0.731728799	0.943152009	1.270900747	0.419616929	0.681192997	0.947172918	1.361109516	1.52464	0.366639116807	0.70896	0.00376405444138	1.21226	0.633518406239	0.5637	0.000393868871533													IPR033132;IPR001360;IPR017853;	Glycosyl hydrolases family 1, N-terminal conserved site;Glycoside hydrolase family 1;Glycoside hydrolase superfamily;	vacuolar membrane	At1g02850	424.0	G	[G] Carbohydrate transport and metabolism;
Sspon.01G0005150-1P	Sspon.01G0005150-1P	Up	0.903014034	1.707291454	0.450558749	0.855338021	0.921366673	1.685641759	0.517929566	0.866775596	0.904647974	1.801826511	0.415545765	0.970063899	0.52534	2.21682498254e-05	0.51409	0.000767067695018	1.97179	0.000126434267189	1.92958	8.19396377635e-05										K01858	map00521;map00562;map01100;map01130;	Streptomycin biosynthesis;Inositol phosphate metabolism;Metabolic pathways;Biosynthesis of antibiotics;	IPR002587;IPR013021;IPR016040;	Myo-inositol-1-phosphate synthase;Myo-inositol-1-phosphate synthase, GAPDH-like;NAD(P)-binding domain;	cytosol	At2g22240	951.0	I	[I] Lipid transport and metabolism;
Sspon.04G0002890-1T	Sspon.04G0002890-1T	Down	0.700770241	0.599853803	1.031269882	1.662176979	0.595928147	0.526511716	1.147225644	1.477806506	0.639841349	0.653039676	1.189284312	1.776291744	1.08831	0.333280266585	0.68503	0.00644657712589	0.57502	0.00105452650255	0.36194	0.000377470033605	GO:0044248;GO:0042744;GO:0098754;GO:0044699;GO:0044712;GO:0044710;GO:0009636;GO:0098869;GO:0009987;GO:0072593;GO:1990748;GO:0008150;GO:0008152;GO:0042221;GO:0009056;GO:0042743;GO:0050896;GO:0044237;GO:0044763;	cellular catabolic process;hydrogen peroxide catabolic process;detoxification;single-organism process;single-organism catabolic process;single-organism metabolic process;response to toxic substance;cellular oxidant detoxification;cellular process;reactive oxygen species metabolic process;cellular detoxification;biological_process;metabolic process;response to chemical;catabolic process;hydrogen peroxide metabolic process;response to stimulus;cellular metabolic process;single-organism cellular process;	4;4;2;2;4;3;4;4;2;4;3;1;2;3;3;5;2;3;3;	GO:0043229;GO:0005623;GO:0005622;GO:0043227;GO:0043226;GO:0009536;GO:0005737;GO:0009507;GO:0043231;GO:0044464;GO:0005575;GO:0044444;GO:0044424;	intracellular organelle;cell;intracellular;membrane-bounded organelle;organelle;plastid;cytoplasm;chloroplast;intracellular membrane-bounded organelle;cell part;cellular_component;cytoplasmic part;intracellular part;	3;2;3;3;2;5;4;6;4;2;1;4;3;	GO:0003674;GO:0016491;GO:0016684;GO:0016209;GO:0003824;GO:0051920;GO:0004601;	molecular_function;oxidoreductase activity;oxidoreductase activity, acting on peroxide as acceptor;antioxidant activity;catalytic activity;peroxiredoxin activity;peroxidase activity;	1;3;4;2;2;3;3;				IPR000866;IPR013766;IPR012336;IPR024706;	Alkyl hydroperoxide reductase subunit C/ Thiol specific antioxidant;Thioredoxin domain;Thioredoxin-like fold;Peroxiredoxin, AhpC-type;	chloroplast	At5g06290	339.0	O	[O] Posttranslational modification, protein turnover, chaperones;
Sspon.03G0015040-1A	Sspon.03G0015040-1A	Down	0.850354115	1.076290778	0.407709809	1.560548237	0.954350299	0.957322667	0.408645554	1.760559246	1.053337492	0.960955561	0.428259513	1.581666728	0.95441	0.553374343257	0.25386	4.41468994637e-05	2.29633	0.000802648131796	0.61079	0.00103322251416													IPR022636;IPR022631;IPR022630;IPR022628;IPR022629;IPR002133;	S-adenosylmethionine synthetase superfamily;S-adenosylmethionine synthetase, conserved site;S-adenosylmethionine synthetase, C-terminal;S-adenosylmethionine synthetase, N-terminal;S-adenosylmethionine synthetase, central domain;S-adenosylmethionine synthetase;	cytosol	At1g02500	522.0	H	[H] Coenzyme transport and metabolism;
Sspon.01G0005150-1A	Sspon.01G0005150-1A	Up	0.903014034	1.707291454	0.450558749	0.855338021	0.921366673	1.685641759	0.517929566	0.866775596	0.904647974	1.801826511	0.415545765	0.970063899	0.52534	2.21682498254e-05	0.51409	0.000767067695018	1.97179	0.000126434267189	1.92958	8.19396377635e-05										K01858	map00521;map00562;map01100;map01130;	Streptomycin biosynthesis;Inositol phosphate metabolism;Metabolic pathways;Biosynthesis of antibiotics;	IPR002587;IPR016040;IPR013021;	Myo-inositol-1-phosphate synthase;NAD(P)-binding domain;Myo-inositol-1-phosphate synthase, GAPDH-like;	cytosol	At2g22240	952.0	I	[I] Lipid transport and metabolism;
Sspon.05G0010500-4D	Sspon.05G0010500-4D	Up	1.333318343	1.555860677	0.138490664	1.026222827	1.323728024	1.463711493	0.191037988	0.946626109	1.364699511	1.477437087	0.269282676	0.9095846	0.89432	0.007138372601	0.20775	0.000119767390219	6.71622	8.95551900581e-06	1.56014	0.00027547403017													IPR015424;IPR015422;IPR010107;IPR002129;IPR015421;	Pyridoxal phosphate-dependent transferase;Pyridoxal phosphate-dependent transferase, subdomain 2;Glutamate decarboxylase;Pyridoxal phosphate-dependent decarboxylase;Pyridoxal phosphate-dependent transferase, major region, subdomain 1;	cytosol	At1g65960	598.0	E	[E] Amino acid transport and metabolism;
Sspon.03G0020430-3C	Sspon.03G0020430-3C	Down	1.537564329	0.337859867	1.384549939	0.790378175	1.592961679	0.291328651	1.307019237	0.717875454	1.430735721	0.332934236	1.409753814	0.867038896	4.74083	1.76725131635e-05	1.72666	0.00040900933991	1.11214	0.054045381837	0.40505	0.000492321375669										K01803	map00010;map00051;map00562;map00710;map01100;map01110;map01120;map01130;map01200;map01230;	Glycolysis / Gluconeogenesis;Fructose and mannose metabolism;Inositol phosphate metabolism;Carbon fixation in photosynthetic organisms;Metabolic pathways;Biosynthesis of secondary metabolites;Microbial metabolism in diverse environments;Biosynthesis of antibiotics;Carbon metabolism;Biosynthesis of amino acids;	IPR020861;IPR013785;IPR000652;IPR022896;	Triosephosphate isomerase, active site;Aldolase-type TIM barrel;Triosephosphate isomerase;Triosephosphate isomerase, bacterial/eukaryotic;	chloroplast	At3g55440	426.0	G	[G] Carbohydrate transport and metabolism;
Sspon.07G0014250-2B	Sspon.07G0014250-2B	Down	0.926600293	0.751555199	1.061103694	1.12315187	0.932213922	0.81982417	0.945411808	1.287939042	0.998757261	0.788943885	1.030329929	1.334168927	1.21067	0.00552406962697	0.81085	0.0315471958466	0.94097	0.224574983184	0.63022	0.00232739530061										K00818	map00220;map01100;map01110;map01130;map01210;map01230;	Arginine biosynthesis;Metabolic pathways;Biosynthesis of secondary metabolites;Biosynthesis of antibiotics;2-Oxocarboxylic acid metabolism;Biosynthesis of amino acids;	IPR005814;IPR015421;IPR015422;IPR015424;IPR004636;	Aminotransferase class-III;Pyridoxal phosphate-dependent transferase, major region, subdomain 1;Pyridoxal phosphate-dependent transferase, subdomain 2;Pyridoxal phosphate-dependent transferase;Acetylornithine/Succinylornithine transaminase family;	cytosol	At1g80600	567.0	E	[E] Amino acid transport and metabolism;
Sspon.01G0013370-3C	Sspon.01G0013370-3C	Down	0.412310402	1.513094939	0.083657348	1.877850767	0.474236647	1.200873968	0.063579698	2.096755489	0.663458891	1.255884736	0.281178164	2.07711895	0.39044	0.00274060095724	0.07079	4.49929068027e-05	3.618	0.0218892649322	0.65599	0.0043017499068													IPR029058;	Alpha/Beta hydrolase fold;	cytosol	At4g24140	153.0	R	[R] General function prediction only;
Sspon.03G0004430-2B	Sspon.03G0004430-2B	Down	0.103519798	0.88667421	0.699602292	1.686248269	1.911134725	0.606493163	0.683329369	1.926807417	0.36545383	0.782500828	0.679727984	1.668508115	1.04589	0.954218093864	0.39054	0.000211699207417	1.1539	0.860311246807	0.43087	0.0010117039026	GO:0044249;GO:0044237;GO:0009853;GO:0043094;GO:0009987;GO:0009058;GO:0008150;GO:0008152;	cellular biosynthetic process;cellular metabolic process;photorespiration;cellular metabolic compound salvage;cellular process;biosynthetic process;biological_process;metabolic process;	4;3;6;5;2;3;1;2;	GO:0019866;GO:0031974;GO:1990204;GO:0043229;GO:0043228;GO:0043227;GO:0043226;GO:0005737;GO:0005575;GO:0005743;GO:0031090;GO:0031981;GO:0005730;GO:0005773;GO:0005634;GO:0016020;GO:0098803;GO:0005740;GO:0005739;GO:0098800;GO:0044455;GO:0005746;GO:0005747;GO:1902494;GO:0031967;GO:0031966;GO:0070013;GO:0031975;GO:0043234;GO:0045271;GO:0032991;GO:0043231;GO:0043232;GO:0043233;GO:0030964;GO:0044464;GO:0005623;GO:0005622;GO:0044446;GO:0098796;GO:0044444;GO:0044428;GO:0044429;GO:0044424;GO:0044425;GO:0070469;GO:0044422;GO:0098798;	organelle inner membrane;membrane-enclosed lumen;oxidoreductase complex;intracellular organelle;non-membrane-bounded organelle;membrane-bounded organelle;organelle;cytoplasm;cellular_component;mitochondrial inner membrane;organelle membrane;nuclear lumen;nucleolus;vacuole;nucleus;membrane;respiratory chain complex;mitochondrial envelope;mitochondrion;inner mitochondrial membrane protein complex;mitochondrial membrane part;mitochondrial respiratory chain;mitochondrial respiratory chain complex I;catalytic complex;organelle envelope;mitochondrial membrane;intracellular organelle lumen;envelope;protein complex;respiratory chain complex I;macromolecular complex;intracellular membrane-bounded organelle;intracellular non-membrane-bounded organelle;organelle lumen;NADH dehydrogenase complex;cell part;cell;intracellular;intracellular organelle part;membrane protein complex;cytoplasmic part;nuclear part;mitochondrial part;intracellular part;membrane part;respiratory chain;organelle part;mitochondrial protein complex;	4;2;3;3;3;3;2;4;1;5;3;5;5;5;5;2;4;5;5;4;3;4;5;4;4;4;4;3;3;4;2;4;4;3;4;2;2;3;3;3;4;4;4;3;2;3;2;4;	GO:0005488;GO:0005507;GO:0046914;GO:0003674;GO:0043167;GO:0046872;GO:0043169;	binding;copper ion binding;transition metal ion binding;molecular_function;ion binding;metal ion binding;cation binding;	2;7;6;1;3;5;4;						mitochondria
Sspon.04G0017360-2B	Sspon.04G0017360-2B	Down	0.475032426	0.923211882	0.881409254	1.687393255	0.508592997	0.790357377	0.951023887	1.811898517	0.579538996	0.818507864	0.928853263	1.644180282	0.61734	0.00314142794445	0.53685	0.000127274834712	0.5661	0.0004187407173	0.49229	0.000174532151737													IPR020831;IPR020828;IPR020829;IPR016040;	Glyceraldehyde/Erythrose phosphate dehydrogenase family;Glyceraldehyde 3-phosphate dehydrogenase, NAD(P) binding domain;Glyceraldehyde 3-phosphate dehydrogenase, catalytic domain;NAD(P)-binding domain;	cytosol	At1g16300	537.0	G	[G] Carbohydrate transport and metabolism;
Sspon.02G0029050-2B	Sspon.02G0029050-2B	Down	0.050290476	0.330734143	1.068566048	1.439662413	1.173061906	0.438508816	1.283590784	1.667671259	1.123420635	0.389916767	1.330117179	1.704459572	2.02455	0.342123633846	0.76526	0.0311154388178	0.63732	0.300885072061	0.2409	0.000161653034683													IPR001938;	Thaumatin;	extracellular	At2g28790	114.0	V	[V] Defense mechanisms;
Sspon.08G0021800-2C	Sspon.08G0021800-2C	Down	0.434804773	1.052482755	0.256734583	1.757833782	0.807958836	0.936134962	0.272744651	1.848565466	0.695529925	1.238796935	0.504532203	2.193881127	0.60057	0.0384139936381	0.17827	0.000511973958854	1.87454	0.0917590690415	0.55642	0.00577005635897	GO:0022607;GO:0061572;GO:0043933;GO:0030036;GO:0044699;GO:0071822;GO:0016043;GO:0071840;GO:0030029;GO:0009987;GO:0051017;GO:0008150;GO:0006996;GO:0007015;GO:0007010;GO:1902589;GO:0044085;GO:0044763;	cellular component assembly;actin filament bundle organization;macromolecular complex subunit organization;actin cytoskeleton organization;single-organism process;protein complex subunit organization;cellular component organization;cellular component organization or biogenesis;actin filament-based process;cellular process;actin filament bundle assembly;biological_process;organelle organization;actin filament organization;cytoskeleton organization;single-organism organelle organization;cellular component biogenesis;single-organism cellular process;	4;7;4;5;2;5;3;2;4;2;5;1;4;6;5;4;3;3;	GO:0043229;GO:0043228;GO:0043226;GO:0005737;GO:0016020;GO:0005856;GO:0005886;GO:0043232;GO:0071944;GO:0044464;GO:0005623;GO:0005622;GO:0005575;GO:0044424;	intracellular organelle;non-membrane-bounded organelle;organelle;cytoplasm;membrane;cytoskeleton;plasma membrane;intracellular non-membrane-bounded organelle;cell periphery;cell part;cell;intracellular;cellular_component;intracellular part;	3;3;2;4;2;5;3;4;3;2;2;3;1;3;	GO:0003674;GO:0005488;GO:0043169;GO:0043167;GO:0003779;GO:0032403;GO:0046872;GO:0044877;GO:0051015;GO:0046914;GO:0008092;GO:0005515;GO:0008270;	molecular_function;binding;cation binding;ion binding;actin binding;protein complex binding;metal ion binding;macromolecular complex binding;actin filament binding;transition metal ion binding;cytoskeletal protein binding;protein binding;zinc ion binding;	1;2;4;3;5;4;5;3;5;6;4;3;7;				IPR001781;	Zinc finger, LIM-type;	nucleus	At1g10200	252.0	TZ	[T] Signal transduction mechanisms;[Z] Cytoskeleton;
Sspon.01G0012990-3C	Sspon.01G0012990-3C	Down	0.635614187	0.708457909	0.982744109	1.55124481	0.661816842	0.639950123	1.015578196	1.733354116	0.728726283	0.703747892	0.991994105	1.646771428	0.98733	0.818893912795	0.60639	0.000267986989168	0.67757	0.000397459995658	0.41614	7.31486165295e-05	GO:0019752;GO:0044237;GO:0006090;GO:0044699;GO:0044710;GO:0071704;GO:0009987;GO:0032787;GO:0008150;GO:0008152;GO:0043436;GO:0006082;GO:0044763;GO:0044281;	carboxylic acid metabolic process;cellular metabolic process;pyruvate metabolic process;single-organism process;single-organism metabolic process;organic substance metabolic process;cellular process;monocarboxylic acid metabolic process;biological_process;metabolic process;oxoacid metabolic process;organic acid metabolic process;single-organism cellular process;small molecule metabolic process;	6;3;8;2;3;3;2;7;1;2;5;4;3;4;	GO:0005737;GO:0044464;GO:0005623;GO:0005622;GO:0005575;GO:0044424;	cytoplasm;cell part;cell;intracellular;cellular_component;intracellular part;	4;2;2;3;1;3;	GO:0005488;GO:0035639;GO:0003674;GO:0001883;GO:1901363;GO:0001882;GO:0043169;GO:0043167;GO:0016740;GO:1901265;GO:0032549;GO:0017076;GO:0046872;GO:0005524;GO:0043168;GO:0016301;GO:0016781;GO:0000166;GO:0036094;GO:0003824;GO:0032555;GO:0050242;GO:0030554;GO:0097367;GO:0016772;GO:0032559;GO:0097159;GO:0032550;GO:0032553;	binding;purine ribonucleoside triphosphate binding;molecular_function;purine nucleoside binding;heterocyclic compound binding;nucleoside binding;cation binding;ion binding;transferase activity;nucleoside phosphate binding;ribonucleoside binding;purine nucleotide binding;metal ion binding;ATP binding;anion binding;kinase activity;phosphotransferase activity, paired acceptors;nucleotide binding;small molecule binding;catalytic activity;purine ribonucleotide binding;pyruvate, phosphate dikinase activity;adenyl nucleotide binding;carbohydrate derivative binding;transferase activity, transferring phosphorus-containing groups;adenyl ribonucleotide binding;organic cyclic compound binding;purine ribonucleoside binding;ribonucleotide binding;	2;5;1;5;3;4;4;3;3;4;5;5;5;6;4;5;5;4;3;2;5;6;6;3;4;6;3;6;4;	K01006	map00620;map00710;map00720;map01100;map01120;map01200;	Pyruvate metabolism;Carbon fixation in photosynthetic organisms;Carbon fixation pathways in prokaryotes;Metabolic pathways;Microbial metabolism in diverse environments;Carbon metabolism;	IPR008279;IPR018274;IPR023151;IPR010121;IPR013815;IPR015813;IPR002192;IPR000121;	PEP-utilising enzyme, mobile domain;PEP-utilising enzyme, active site;PEP-utilising enzyme, conserved site;Pyruvate, phosphate dikinase;ATP-grasp fold, subdomain 1;Pyruvate/Phosphoenolpyruvate kinase-like domain;Pyruvate phosphate dikinase, PEP/pyruvate-binding;PEP-utilising enzyme, C-terminal;	cytosol	268316505	1127.0	G	[G] Carbohydrate transport and metabolism	COG1080	Phosphoenolpyruvate-protein kinase (PTS system EI component in bacteria)
Sspon.05G0036980-1T	Sspon.05G0036980-1T	Up	0.508456356	1.951584034	0.376849257	1.194483147	0.43604636	2.02090476	0.338233376	1.083457269	0.602804348	2.049313524	0.269977196	1.167890373	0.25695	1.20925773391e-05	0.28587	5.70582317985e-05	1.57077	0.0311081042936	1.74756	4.17692398337e-05	GO:0044699;GO:0015992;GO:0015672;GO:0006818;GO:0006812;GO:0006811;GO:0006810;GO:0044765;GO:0008150;GO:0051234;GO:0051179;GO:1902578;	single-organism process;proton transport;monovalent inorganic cation transport;hydrogen transport;cation transport;ion transport;transport;single-organism transport;biological_process;establishment of localization;localization;single-organism localization;	2;6;7;5;6;5;4;4;1;3;2;3;	GO:0000325;GO:0098588;GO:0043229;GO:0071944;GO:0043227;GO:0043226;GO:0005737;GO:0044446;GO:0031090;GO:0005773;GO:0098805;GO:0016020;GO:0005774;GO:0044437;GO:0005794;GO:0012505;GO:0005886;GO:0043231;GO:0044464;GO:0005623;GO:0005622;GO:0005575;GO:0044444;GO:0044424;GO:0044422;	plant-type vacuole;bounding membrane of organelle;intracellular organelle;cell periphery;membrane-bounded organelle;organelle;cytoplasm;intracellular organelle part;organelle membrane;vacuole;whole membrane;membrane;vacuolar membrane;vacuolar part;Golgi apparatus;endomembrane system;plasma membrane;intracellular membrane-bounded organelle;cell part;cell;intracellular;cellular_component;cytoplasmic part;intracellular part;organelle part;	6;4;3;3;3;2;4;3;3;5;3;2;4;4;4;3;3;4;2;2;3;1;4;3;2;	GO:0016787;GO:0003674;GO:0016887;GO:0042626;GO:0016820;GO:0042623;GO:0022857;GO:0015399;GO:0005215;GO:0022804;GO:0017111;GO:0003824;GO:0016818;GO:0043492;GO:0016817;GO:0016462;GO:0015405;	hydrolase activity;molecular_function;ATPase activity;ATPase activity, coupled to transmembrane movement of substances;hydrolase activity, acting on acid anhydrides, catalyzing transmembrane movement of substances;ATPase activity, coupled;transmembrane transporter activity;primary active transmembrane transporter activity;transporter activity;active transmembrane transporter activity;nucleoside-triphosphatase activity;catalytic activity;hydrolase activity, acting on acid anhydrides, in phosphorus-containing anhydrides;ATPase activity, coupled to movement of substances;hydrolase activity, acting on acid anhydrides;pyrophosphatase activity;P-P-bond-hydrolysis-driven transmembrane transporter activity;	3;1;8;6;5;9;3;5;2;4;7;2;5;10;4;6;6;	K02149	map00190;map01100;map04145;map04721;map04966;map05110;map05120;map05323;	Oxidative phosphorylation;Metabolic pathways;Phagosome;Synaptic vesicle cycle;Collecting duct acid secretion;Vibrio cholerae infection;Epithelial cell signaling in Helicobacter pylori infection;Rheumatoid arthritis;	IPR002699;	ATPase, V1 complex, subunit D;	chloroplast	At3g58730	416.0	C	[C] Energy production and conversion;
Sspon.02G0035050-2D	Sspon.02G0035050-2D	Down	0.813918698	0.925805705	0.464714948	1.577087438	0.720547806	0.747305849	0.557769711	1.908796848	0.758652614	1.004160481	0.624467238	1.896772664	0.85651	0.187720474229	0.30597	0.000457466805732	1.39234	0.015956328867	0.49739	0.00244002683911	GO:0044237;GO:0006091;GO:0044260;GO:0071704;GO:0043170;GO:0044267;GO:0009987;GO:0018298;GO:0043412;GO:0008150;GO:0006464;GO:0008152;GO:0015979;GO:0009765;GO:0044238;GO:0019538;GO:0036211;GO:0019684;	cellular metabolic process;generation of precursor metabolites and energy;cellular macromolecule metabolic process;organic substance metabolic process;macromolecule metabolic process;cellular protein metabolic process;cellular process;protein-chromophore linkage;macromolecule modification;biological_process;cellular protein modification process;metabolic process;photosynthesis;photosynthesis, light harvesting;primary metabolic process;protein metabolic process;protein modification process;photosynthesis, light reaction;	3;4;4;3;4;5;2;7;5;1;6;2;4;5;3;4;5;5;	GO:0055035;GO:0034357;GO:0031976;GO:0043229;GO:0005622;GO:0043227;GO:0043226;GO:0031224;GO:0009579;GO:0009534;GO:0009536;GO:0016021;GO:0016020;GO:0044436;GO:0044435;GO:0044434;GO:0009535;GO:0009523;GO:0044446;GO:0031984;GO:0032991;GO:0042651;GO:0009507;GO:0043234;GO:0009522;GO:0043231;GO:0009521;GO:0044464;GO:0005623;GO:0005737;GO:0005575;GO:0098796;GO:0044444;GO:0044424;GO:0044425;GO:0044422;	plastid thylakoid membrane;photosynthetic membrane;plastid thylakoid;intracellular organelle;intracellular;membrane-bounded organelle;organelle;intrinsic component of membrane;thylakoid;chloroplast thylakoid;plastid;integral component of membrane;membrane;thylakoid part;plastid part;chloroplast part;chloroplast thylakoid membrane;photosystem II;intracellular organelle part;organelle subcompartment;macromolecular complex;thylakoid membrane;chloroplast;protein complex;photosystem I;intracellular membrane-bounded organelle;photosystem;cell part;cell;cytoplasm;cellular_component;membrane protein complex;cytoplasmic part;intracellular part;membrane part;organelle part;	5;3;5;3;3;3;2;3;4;6;5;4;2;4;4;5;6;5;3;4;2;4;6;3;5;4;4;2;2;4;1;3;4;3;2;2;	GO:0043169;GO:0003674;GO:0005488;GO:1901363;GO:0046872;GO:0016168;GO:0043167;GO:0046906;GO:0097159;	cation binding;molecular_function;binding;heterocyclic compound binding;metal ion binding;chlorophyll binding;ion binding;tetrapyrrole binding;organic cyclic compound binding;	4;1;2;3;5;5;3;4;3;	K08914	map00196;map01100;	Photosynthesis - antenna proteins;Metabolic pathways;	IPR022796;IPR023329;IPR001344;	Chlorophyll A-B binding protein;Chlorophyll a/b binding protein domain;Chlorophyll A-B binding protein, plant;	chloroplast
Sspon.01G0008860-3P	Sspon.01G0008860-3P	Down	0.511299285	1.063478647	0.815050397	1.620184238	0.497144532	0.760961961	1.221958383	1.491145565	0.695105329	0.810997365	1.063190614	1.449483684	0.6464	0.0517779691062	0.67975	0.019569881282	0.5495	0.0257742595767	0.57784	0.0038598893343													IPR000772;	Ricin B, lectin domain;	chloroplast
Sspon.03G0003760-4D	Sspon.03G0003760-4D	Down	0.747584271	1.111611055	0.580230286	1.595098355	0.65229812	0.929961872	0.756006601	1.770965723	0.678111425	0.872690024	0.622706148	1.682736119	0.71304	0.0227609195632	0.388	0.000149321375394	1.06077	0.545230151039	0.57722	0.00127777890913				GO:0071944;GO:0016021;GO:0016020;GO:0031224;GO:0005886;GO:0044464;GO:0005623;GO:0005575;GO:0044425;	cell periphery;integral component of membrane;membrane;intrinsic component of membrane;plasma membrane;cell part;cell;cellular_component;membrane part;	3;4;2;3;3;2;2;1;2;	GO:0035639;GO:0003674;GO:0005488;GO:0001883;GO:0000166;GO:1901363;GO:1901265;GO:0001882;GO:0043168;GO:0032549;GO:0043167;GO:0016740;GO:0004672;GO:0017076;GO:0005524;GO:0016301;GO:0036094;GO:0003824;GO:0030554;GO:0016773;GO:0016772;GO:0097367;GO:0032559;GO:0097159;GO:0032555;GO:0032550;GO:0032553;	purine ribonucleoside triphosphate binding;molecular_function;binding;purine nucleoside binding;nucleotide binding;heterocyclic compound binding;nucleoside phosphate binding;nucleoside binding;anion binding;ribonucleoside binding;ion binding;transferase activity;protein kinase activity;purine nucleotide binding;ATP binding;kinase activity;small molecule binding;catalytic activity;adenyl nucleotide binding;phosphotransferase activity, alcohol group as acceptor;transferase activity, transferring phosphorus-containing groups;carbohydrate derivative binding;adenyl ribonucleotide binding;organic cyclic compound binding;purine ribonucleotide binding;purine ribonucleoside binding;ribonucleotide binding;	5;1;2;5;4;3;4;4;4;5;3;3;6;5;6;5;3;2;6;5;4;3;6;3;5;6;4;				IPR003657;IPR017441;IPR011009;IPR000719;IPR003591;IPR001245;IPR002547;IPR012340;IPR032675;IPR013210;IPR001611;IPR005349;IPR010987;	WRKY domain;Protein kinase, ATP binding site;Protein kinase-like domain;Protein kinase domain;Leucine-rich repeat, typical subtype;Serine-threonine/tyrosine-protein kinase, catalytic domain;tRNA-binding domain;Nucleic acid-binding, OB-fold;Leucine-rich repeat domain, L domain-like;Leucine-rich repeat-containing N-terminal, plant-type;Leucine-rich repeat;TMEM14 family;Glutathione S-transferase, C-terminal-like;	plasma membrane	343085920	207.0	K	[K] Transcription	COG4886	Leucine-rich repeat (LRR) protein
Sspon.07G0001500-1A	Sspon.07G0001500-1A	Down	0.805887986	0.307473522	1.88222881	0.591528135	1.249161358	0.310982918	1.924547993	0.834398959	1.142526191	0.328656051	1.825917919	0.796690158	3.37613	0.00496320185609	2.53426	0.00014735363636	0.56768	0.00402272573498	0.42612	0.00495003783246										K02951	map03010;	Ribosome;	IPR029064;IPR000530;IPR004038;	50S ribosomal protein L30e-like;Ribosomal protein S12e;Ribosomal protein L7Ae/L30e/S12e/Gadd45;	chloroplast	At2g32060	184.0	J	[J] Translation, ribosomal structure and biogenesis;
Sspon.01G0029830-2D	Sspon.01G0029830-2D	Down	0.740512709	0.891426158	0.764884143	1.720080513	0.92084084	0.788231567	0.754797646	1.300108481	0.692461048	0.875093201	0.812539	1.739024695	0.92135	0.430918274001	0.49004	0.0049785104049	1.00926	0.924928151422	0.5368	0.00745880729042										K09503	map04141;	Protein processing in endoplasmic reticulum;	IPR018253;IPR002939;IPR001305;IPR001623;IPR008971;IPR012724;	DnaJ domain, conserved site;Chaperone DnaJ, C-terminal;Heat shock protein DnaJ, cysteine-rich domain;DnaJ domain;HSP40/DnaJ peptide-binding;Chaperone DnaJ;	nucleus	At3g44110	640.0	O	[O] Posttranslational modification, protein turnover, chaperones;
Sspon.01G0008860-3C	Sspon.01G0008860-3C	Down	0.511299285	1.063478647	0.815050397	1.620184238	0.497144532	0.760961961	1.221958383	1.491145565	0.695105329	0.810997365	1.063190614	1.449483684	0.6464	0.0517779691062	0.67975	0.019569881282	0.5495	0.0257742595767	0.57784	0.0038598893343													IPR000772;	Ricin B, lectin domain;	peroxisome
Sspon.02G0002480-1A	Sspon.02G0002480-1A	Down	0.162211207	0.525427497	1.824893492	1.40282113	0.124302017	0.717153815	2.153760239	1.238492247	0.301949969	0.442273878	1.710162814	1.396551694	0.34927	0.0200978609646	1.40887	0.0184949866744	0.10344	0.000290532570597	0.41726	0.00129837012398													IPR019794;IPR002016;IPR000823;IPR019793;IPR010255;IPR033905;	Peroxidase, active site;Haem peroxidase, plant/fungal/bacterial;Plant peroxidase;Peroxidases heam-ligand binding site;Haem peroxidase;Secretory peroxidase;	mitochondria	At4g11290	244.0	R	[R] General function prediction only;
Sspon.01G0052030-1P	Sspon.01G0052030-1P	Down	0.550464214	0.881670654	0.832702154	1.403129892	0.720836153	0.782886341	1.095100567	1.427205985	0.79539971	0.915139523	1.036511963	1.558952845	0.80114	0.107348154782	0.67535	0.00697509644619	0.69719	0.0497834960842	0.58773	0.00064959224789	GO:0009628;GO:0050896;GO:0008150;GO:0080167;	response to abiotic stimulus;response to stimulus;biological_process;response to karrikin;	3;2;1;4;	GO:0005575;GO:0005576;	cellular_component;extracellular region;	1;2;							IPR002902;	Gnk2-homologous domain;	chloroplast
Sspon.06G0002900-3D	Sspon.06G0002900-3D	Up	0.238694639	3.057886558	0.394392644	0.175304325	0.360800311	2.821937322	0.411447811	0.143680394	0.487347837	3.244366744	0.446632997	0.217508418	0.11912	4.61473004124e-05	2.33456	0.00082247547189	0.86776	0.493853992016	17.0071	2.09178232113e-05	GO:0016311;GO:0009987;GO:0044237;GO:0006796;GO:0008150;GO:0008152;GO:0006793;	dephosphorylation;cellular process;cellular metabolic process;phosphate-containing compound metabolic process;biological_process;metabolic process;phosphorus metabolic process;	6;2;3;5;1;2;4;	GO:0005575;GO:0005576;	cellular_component;extracellular region;	1;2;	GO:0016788;GO:0043169;GO:0016791;GO:0016787;GO:0043167;GO:0003824;GO:0005488;GO:0042578;GO:0003674;GO:0046872;GO:0003993;	hydrolase activity, acting on ester bonds;cation binding;phosphatase activity;hydrolase activity;ion binding;catalytic activity;binding;phosphoric ester hydrolase activity;molecular_function;metal ion binding;acid phosphatase activity;	4;4;6;3;3;2;2;5;1;5;7;	K22390			IPR004843;IPR008963;IPR029052;IPR015914;IPR025733;	Calcineurin-like phosphoesterase domain, ApaH type;Purple acid phosphatase-like, N-terminal;Metallo-dependent phosphatase-like;Purple acid phosphatase, N-terminal;Iron/zinc purple acid phosphatase-like C-terminal domain;	vacuolar membrane	At1g13750	797.0	G	[G] Carbohydrate transport and metabolism;
Sspon.03G0002980-1A	Sspon.03G0002980-1A	Down	0.949943341	0.688968813	1.240873035	1.035818101	0.96836971	0.66132926	1.311622407	1.128886042	1.01537173	0.699265901	1.223727644	1.075824013	1.43137	0.000197279099036	1.16531	0.00938394256703	0.77688	0.00107154176741	0.63248	0.000170315076657	GO:0009167;GO:0044281;GO:0009161;GO:1901360;GO:0044712;GO:0044710;GO:0044711;GO:0009199;GO:0006733;GO:0009205;GO:0046034;GO:0046031;GO:0032787;GO:0043436;GO:0046128;GO:0009179;GO:0046483;GO:1901564;GO:0016052;GO:0016051;GO:0006163;GO:0006165;GO:0019637;GO:0009141;GO:0044283;GO:0009144;GO:0006807;GO:0046496;GO:1901576;GO:1901575;GO:0051186;GO:0019318;GO:0019319;GO:0009150;GO:0008150;GO:0008152;GO:0044723;GO:0044724;GO:0009117;GO:0006753;GO:0006757;GO:0006739;GO:0006732;GO:0016310;GO:0034641;GO:0009123;GO:0009126;GO:0009259;GO:0044699;GO:0006139;GO:0042278;GO:0046939;GO:0009987;GO:0006725;GO:0051156;GO:0009132;GO:0009135;GO:0055086;GO:0006082;GO:0005996;GO:1901135;GO:0006006;GO:0009185;GO:0046364;GO:0019752;GO:0006098;GO:0019693;GO:0006081;GO:0072521;GO:0006091;GO:0006090;GO:0072524;GO:0006096;GO:0006094;GO:0019682;GO:0071704;GO:0009058;GO:0044763;GO:0009116;GO:0009119;GO:0009056;GO:0044238;GO:0005975;GO:0044237;GO:1901657;GO:0006796;GO:0006793;GO:0019362;	purine ribonucleoside monophosphate metabolic process;small molecule metabolic process;ribonucleoside monophosphate metabolic process;organic cyclic compound metabolic process;single-organism catabolic process;single-organism metabolic process;single-organism biosynthetic process;ribonucleoside triphosphate metabolic process;oxidoreduction coenzyme metabolic process;purine ribonucleoside triphosphate metabolic process;ATP metabolic process;ADP metabolic process;monocarboxylic acid metabolic process;oxoacid metabolic process;purine ribonucleoside metabolic process;purine ribonucleoside diphosphate metabolic process;heterocycle metabolic process;organonitrogen compound metabolic process;carbohydrate catabolic process;carbohydrate biosynthetic process;purine nucleotide metabolic process;nucleoside diphosphate phosphorylation;organophosphate metabolic process;nucleoside triphosphate metabolic process;small molecule biosynthetic process;purine nucleoside triphosphate metabolic process;nitrogen compound metabolic process;nicotinamide nucleotide metabolic process;organic substance biosynthetic process;organic substance catabolic process;cofactor metabolic process;hexose metabolic process;hexose biosynthetic process;purine ribonucleotide metabolic process;biological_process;metabolic process;single-organism carbohydrate metabolic process;single-organism carbohydrate catabolic process;nucleotide metabolic process;nucleoside phosphate metabolic process;ATP generation from ADP;NADP metabolic process;coenzyme metabolic process;phosphorylation;cellular nitrogen compound metabolic process;nucleoside monophosphate metabolic process;purine nucleoside monophosphate metabolic process;ribonucleotide metabolic process;single-organism process;nucleobase-containing compound metabolic process;purine nucleoside metabolic process;nucleotide phosphorylation;cellular process;cellular aromatic compound metabolic process;glucose 6-phosphate metabolic process;nucleoside diphosphate metabolic process;purine nucleoside diphosphate metabolic process;nucleobase-containing small molecule metabolic process;organic acid metabolic process;monosaccharide metabolic process;carbohydrate derivative metabolic process;glucose metabolic process;ribonucleoside diphosphate metabolic process;monosaccharide biosynthetic process;carboxylic acid metabolic process;pentose-phosphate shunt;ribose phosphate metabolic process;cellular aldehyde metabolic process;purine-containing compound metabolic process;generation of precursor metabolites and energy;pyruvate metabolic process;pyridine-containing compound metabolic process;glycolytic process;gluconeogenesis;glyceraldehyde-3-phosphate metabolic process;organic substance metabolic process;biosynthetic process;single-organism cellular process;nucleoside metabolic process;ribonucleoside metabolic process;catabolic process;primary metabolic process;carbohydrate metabolic process;cellular metabolic process;glycosyl compound metabolic process;phosphate-containing compound metabolic process;phosphorus metabolic process;pyridine nucleotide metabolic process;	8;4;7;4;4;3;4;7;6;8;8;8;7;5;7;8;4;4;5;5;6;7;4;6;5;7;3;7;4;4;4;6;7;7;1;2;4;5;6;5;5;8;5;6;4;6;7;6;2;4;6;7;2;4;5;6;7;4;4;5;4;7;7;6;6;6;5;4;5;4;8;5;6;8;5;3;3;3;5;6;3;3;4;3;4;5;4;6;	GO:0044424;GO:0005737;GO:0044464;GO:0005623;GO:0005622;GO:0005575;	intracellular part;cytoplasm;cell part;cell;intracellular;cellular_component;	3;4;2;2;3;1;	GO:0016860;GO:0003674;GO:0016861;GO:0003824;GO:0016853;GO:0004807;	intramolecular oxidoreductase activity;molecular_function;intramolecular oxidoreductase activity, interconverting aldoses and ketoses;catalytic activity;isomerase activity;triose-phosphate isomerase activity;	4;1;5;2;3;6;				IPR013785;IPR000652;IPR020861;	Aldolase-type TIM barrel;Triosephosphate isomerase;Triosephosphate isomerase, active site;	cytosol	At3g55440	324.0	G	[G] Carbohydrate transport and metabolism;
Sspon.07G0022670-1B	Sspon.07G0022670-1B	Up	0.152831889	1.77689766	1.238755326	0.82249936	0.189764927	1.4526906	1.337746281	0.853538331	0.248812398	1.766150834	1.318655645	0.841656747	0.11838	0.000181807067851	1.54711	0.000131106413289	0.15183	1.16885097337e-05	1.98425	0.00150014785703															cytosol
Sspon.02G0023860-3C	Sspon.02G0023860-3C	Down	1.061167618	0.732721827	0.770853734	1.653901989	1.072129152	0.712477453	0.924181799	1.489590156	1.09975533	0.738613929	0.238563439	1.506043574	1.48046	1.50020681958e-05	0.41587	0.0134126315394	1.67204	0.105814245152	0.46968	9.97393776923e-05										K11294	map05130;	Pathogenic Escherichia coli infection;	IPR000504;	RNA recognition motif domain;	chloroplast	At3g52380	217.0	R	[R] General function prediction only;
Sspon.05G0018830-1A	Sspon.05G0018830-1A	Down	0.798999734	0.598414861	1.310231955	1.171208295	0.801990562	0.55998272	1.449405158	1.267413266	0.875016616	0.565416057	1.45997275	1.141948026	1.43635	0.000814539103298	1.17847	0.0255391640281	0.58679	0.000430924679482	0.48144	9.93894251537e-05										K10355			IPR020902;IPR004000;IPR004001;	Actin/actin-like conserved site;Actin family;Actin, conserved site;	cytoskeleton	At5g09810	770.0	Z	[Z] Cytoskeleton;
Sspon.05G0030670-2C	Sspon.05G0030670-2C	Down	0.982897757	0.736039403	1.091862699	1.174003343	0.91653061	0.702590859	1.059926042	1.26502827	1.069309091	0.731129668	1.03924281	1.231439449	1.36823	0.00423080520728	0.86938	0.00646671902852	0.93034	0.18854728843	0.59114	6.22864069908e-05				GO:0005615;GO:0005575;GO:0005576;GO:0044421;	extracellular space;cellular_component;extracellular region;extracellular region part;	3;1;2;2;	GO:0004167;GO:0016853;GO:0050178;GO:0016862;GO:0003824;GO:0003674;GO:0016863;GO:0016860;	dopachrome isomerase activity;isomerase activity;phenylpyruvate tautomerase activity;intramolecular oxidoreductase activity, interconverting keto- and enol-groups;catalytic activity;molecular_function;intramolecular oxidoreductase activity, transposing C=C bonds;intramolecular oxidoreductase activity;	6;3;6;5;2;1;5;4;	K07253	map00350;map00360;	Tyrosine metabolism;Phenylalanine metabolism;	IPR001398;IPR014347;	Macrophage migration inhibitory factor;Tautomerase/MIF superfamily;	cytosol	At5g01650	193.0	V	[V] Defense mechanisms;
Sspon.06G0000650-1A	Sspon.06G0000650-1A	Down	0.204791977	0.206796806	0.899737006	2.687098503	0.218575182	0.000682658	0.897439805	2.956149453	0.226336936	0.101842572	0.952224565	2.648324537	2.10041	0.130811755104	0.33159	4.74609793138e-05	0.23631	3.22073077958e-06	0.03731	1.971174887e-05										K11252	map05034;map05203;map05322;	Alcoholism;Viral carcinogenesis;Systemic lupus erythematosus;	IPR000558;IPR007125;IPR009072;	Histone H2B;Histone H2A/H2B/H3;Histone-fold;	nucleus	At3g45980	222.0	B	[B] Chromatin structure and dynamics;
Sspon.07G0011030-1P	Sspon.07G0011030-1P	Down	0.242748369	0.683209806	1.731670298	1.142874826	0.261040443	0.628997523	1.828897932	1.291107582	0.368401582	0.732020554	1.790918388	1.298112698	0.42666	0.00136272269085	1.43391	0.000741113193956	0.16298	6.54446822754e-06	0.54774	0.000662846160942													IPR018108;IPR023395;	Mitochondrial substrate/solute carrier;Mitochondrial carrier domain;	chloroplast	At5g19760	105.0	C	[C] Energy production and conversion;
Sspon.06G0029170-1C	Sspon.06G0029170-1C	Down	0.204791977	0.206796806	0.899737006	2.687098503	0.218575182	0.000682658	0.897439805	2.956149453	0.226336936	0.101842572	0.952224565	2.648324537	2.10041	0.130811755104	0.33159	4.74609793138e-05	0.23631	3.22073077958e-06	0.03731	1.971174887e-05										K11252	map05034;map05203;map05322;	Alcoholism;Viral carcinogenesis;Systemic lupus erythematosus;	IPR000558;IPR007125;IPR009072;	Histone H2B;Histone H2A/H2B/H3;Histone-fold;	nucleus	At3g45980	218.0	B	[B] Chromatin structure and dynamics;
Sspon.06G0000650-1P	Sspon.06G0000650-1P	Down	0.204791977	0.206796806	0.899737006	2.687098503	0.218575182	0.000682658	0.897439805	2.956149453	0.226336936	0.101842572	0.952224565	2.648324537	2.10041	0.130811755104	0.33159	4.74609793138e-05	0.23631	3.22073077958e-06	0.03731	1.971174887e-05				GO:0000786;GO:0043232;GO:0044815;GO:0043229;GO:0043228;GO:0043227;GO:0043226;GO:0005575;GO:0005634;GO:0005694;GO:0043234;GO:0032991;GO:0043231;GO:0032993;GO:0044464;GO:0005623;GO:0005622;GO:0044446;GO:0044424;GO:0000785;GO:0044427;GO:0044422;	nucleosome;intracellular non-membrane-bounded organelle;DNA packaging complex;intracellular organelle;non-membrane-bounded organelle;membrane-bounded organelle;organelle;cellular_component;nucleus;chromosome;protein complex;macromolecular complex;intracellular membrane-bounded organelle;protein-DNA complex;cell part;cell;intracellular;intracellular organelle part;intracellular part;chromatin;chromosomal part;organelle part;	4;4;4;3;3;3;2;1;5;5;3;2;4;3;2;2;3;3;3;3;4;2;	GO:0003674;GO:0005488;GO:0003676;GO:0003677;GO:1901363;GO:0097159;	molecular_function;binding;nucleic acid binding;DNA binding;heterocyclic compound binding;organic cyclic compound binding;	1;2;4;5;3;3;	K11252	map05034;map05203;map05322;	Alcoholism;Viral carcinogenesis;Systemic lupus erythematosus;	IPR000558;IPR007125;IPR009072;	Histone H2B;Histone H2A/H2B/H3;Histone-fold;	nucleus	At3g45980	208.0	B	[B] Chromatin structure and dynamics;
Sspon.06G0028910-2P	Sspon.06G0028910-2P	Down	0.825747397	0.614436873	1.279451989	1.136942752	0.819701041	0.551909881	1.378305101	1.267695187	0.910888238	0.633343731	1.326239263	1.255338548	1.42043	0.00277193736433	1.08853	0.0993153719833	0.64165	0.000315128092933	0.49172	0.000213915074923	GO:0019752;GO:0044281;GO:0044699;GO:0044710;GO:0071704;GO:0043648;GO:0009987;GO:0008150;GO:0008152;GO:0043436;GO:0044238;GO:0005975;GO:0006082;GO:0044237;GO:0044763;GO:0006108;	carboxylic acid metabolic process;small molecule metabolic process;single-organism process;single-organism metabolic process;organic substance metabolic process;dicarboxylic acid metabolic process;cellular process;biological_process;metabolic process;oxoacid metabolic process;primary metabolic process;carbohydrate metabolic process;organic acid metabolic process;cellular metabolic process;single-organism cellular process;malate metabolic process;	6;4;2;3;3;7;2;1;2;5;3;4;4;3;3;8;	GO:0043229;GO:0043227;GO:0043226;GO:0005737;GO:0009536;GO:0005623;GO:0009507;GO:0043231;GO:0044464;GO:0005622;GO:0005575;GO:0044444;GO:0044424;	intracellular organelle;membrane-bounded organelle;organelle;cytoplasm;plastid;cell;chloroplast;intracellular membrane-bounded organelle;cell part;intracellular;cellular_component;cytoplasmic part;intracellular part;	3;3;2;4;5;2;6;4;2;3;1;4;3;	GO:0046554;GO:0003674;GO:0016491;GO:0016616;GO:0003824;GO:0016614;GO:0016615;	malate dehydrogenase (NADP+) activity;molecular_function;oxidoreductase activity;oxidoreductase activity, acting on the CH-OH group of donors, NAD or NADP as acceptor;catalytic activity;oxidoreductase activity, acting on CH-OH group of donors;malate dehydrogenase activity;	6;1;3;5;2;4;5;				IPR001236;IPR022383;IPR010945;IPR016040;IPR015955;	Lactate/malate dehydrogenase, N-terminal;Lactate/malate dehydrogenase, C-terminal;Malate dehydrogenase, type 2;NAD(P)-binding domain;Lactate dehydrogenase/glycoside hydrolase, family 4, C-terminal;	chloroplast	At5g58330	480.0	C	[C] Energy production and conversion;
Sspon.06G0009700-3D	Sspon.06G0009700-3D	Up	0.179322957	0.670884624	2.587144197	0.310340382	0.292733233	0.551960004	2.775794576	0.351486134	0.534553197	0.631374456	2.75310004	0.3613062	0.54288	0.0627491896912	7.93254	2.73067022952e-06	0.12403	3.93698847478e-05	1.8123	0.00193750216364	GO:0090304;GO:0034641;GO:0006807;GO:0034660;GO:0071840;GO:0006139;GO:0044260;GO:1901360;GO:0042254;GO:0071704;GO:0010467;GO:0006364;GO:0022613;GO:0034470;GO:0009987;GO:0006725;GO:0008150;GO:0008152;GO:0046483;GO:0016070;GO:0044238;GO:0016072;GO:0044237;GO:0043170;GO:0044085;GO:0006396;	nucleic acid metabolic process;cellular nitrogen compound metabolic process;nitrogen compound metabolic process;ncRNA metabolic process;cellular component organization or biogenesis;nucleobase-containing compound metabolic process;cellular macromolecule metabolic process;organic cyclic compound metabolic process;ribosome biogenesis;organic substance metabolic process;gene expression;rRNA processing;ribonucleoprotein complex biogenesis;ncRNA processing;cellular process;cellular aromatic compound metabolic process;biological_process;metabolic process;heterocycle metabolic process;RNA metabolic process;primary metabolic process;rRNA metabolic process;cellular metabolic process;macromolecule metabolic process;cellular component biogenesis;RNA processing;	5;4;3;6;2;4;4;4;5;3;5;6;4;7;2;4;1;2;4;5;3;7;3;4;3;6;	GO:0031974;GO:0005622;GO:0043227;GO:0005623;GO:0005730;GO:0005575;GO:0044422;GO:0043228;GO:0043231;GO:0043232;GO:0043233;GO:0031981;GO:0044464;GO:0043229;GO:0044446;GO:0070013;GO:0044428;GO:0043226;GO:0044424;GO:0005634;	membrane-enclosed lumen;intracellular;membrane-bounded organelle;cell;nucleolus;cellular_component;organelle part;non-membrane-bounded organelle;intracellular membrane-bounded organelle;intracellular non-membrane-bounded organelle;organelle lumen;nuclear lumen;cell part;intracellular organelle;intracellular organelle part;intracellular organelle lumen;nuclear part;organelle;intracellular part;nucleus;	2;3;3;2;5;1;2;3;4;4;3;5;2;3;3;4;4;2;3;5;	GO:0003674;GO:0005488;GO:0003676;GO:1901363;GO:0000166;GO:1901265;GO:0036094;GO:0097159;GO:0003723;	molecular_function;binding;nucleic acid binding;heterocyclic compound binding;nucleotide binding;nucleoside phosphate binding;small molecule binding;organic cyclic compound binding;RNA binding;	1;2;4;3;4;4;3;3;5;				IPR000504;	RNA recognition motif domain;	nucleus	At1g48920	75.9	K	[K] Transcription;
Sspon.02G0028250-1A	Sspon.02G0028250-1A	Down	0.400029071	0.906527901	1.030544937	1.639222641	0.406936349	0.751218803	1.029812346	1.722982107	0.554047415	0.866479643	1.035742838	1.65645595	0.53918	0.00479764332856	0.61692	1.51289060509e-05	0.43959	0.000325665194424	0.50297	9.71244615049e-05										K00940	map00230;map00240;map01100;map01110;map01130;	Purine metabolism;Pyrimidine metabolism;Metabolic pathways;Biosynthesis of secondary metabolites;Biosynthesis of antibiotics;	IPR034907;IPR023005;IPR001564;	Nucleoside diphosphate kinase-like domain;Nucleoside diphosphate kinase, active site;Nucleoside diphosphate kinase;	chloroplast	At5g63310	251.0	F	[F] Nucleotide transport and metabolism;
Sspon.08G0015870-3D	Sspon.08G0015870-3D	Down	0.437899062	1.049025595	0.575523291	1.636291711	0.649144967	1.109863417	0.71106546	1.586197324	0.635111876	1.091832769	0.783396258	1.734648271	0.52978	0.00194875761566	0.41758	0.000211746549313	0.83197	0.273625309577	0.65577	0.000271605438529	GO:0044248;GO:0044237;GO:0043170;GO:0044267;GO:1901575;GO:0044265;GO:0044260;GO:0071704;GO:0006508;GO:0044238;GO:0009987;GO:0008150;GO:0030163;GO:0008152;GO:0044257;GO:0009056;GO:0009057;GO:0051603;GO:0019538;	cellular catabolic process;cellular metabolic process;macromolecule metabolic process;cellular protein metabolic process;organic substance catabolic process;cellular macromolecule catabolic process;cellular macromolecule metabolic process;organic substance metabolic process;proteolysis;primary metabolic process;cellular process;biological_process;protein catabolic process;metabolic process;cellular protein catabolic process;catabolic process;macromolecule catabolic process;proteolysis involved in cellular protein catabolic process;protein metabolic process;	4;3;4;5;4;5;4;3;5;3;2;1;5;2;6;3;5;6;4;	GO:0043229;GO:0043227;GO:0043226;GO:0005737;GO:0005839;GO:0005634;GO:0000502;GO:0043234;GO:0032991;GO:0043231;GO:0044464;GO:0005623;GO:0005622;GO:0005575;GO:0044424;	intracellular organelle;membrane-bounded organelle;organelle;cytoplasm;proteasome core complex;nucleus;proteasome complex;protein complex;macromolecular complex;intracellular membrane-bounded organelle;cell part;cell;intracellular;cellular_component;intracellular part;	3;3;2;4;4;5;4;3;2;4;2;2;3;1;3;	GO:0004175;GO:0003674;GO:0008233;GO:0070003;GO:0016787;GO:0003824;GO:0004298;GO:0070011;	endopeptidase activity;molecular_function;peptidase activity;threonine-type peptidase activity;hydrolase activity;catalytic activity;threonine-type endopeptidase activity;peptidase activity, acting on L-amino acid peptides;	6;1;4;6;3;2;7;5;	K02738	map03050;	Proteasome;	IPR023333;IPR001353;IPR029055;IPR035140;IPR016050;IPR000243;	Proteasome B-type subunit;Proteasome, subunit alpha/beta;Nucleophile aminohydrolases, N-terminal;Proteasome subunit beta 6;Proteasome beta-type subunit, conserved site;Peptidase T1A, proteasome beta-subunit;	chloroplast	At4g31300	387.0	O	[O] Posttranslational modification, protein turnover, chaperones;
Sspon.03G0003540-2B	Sspon.03G0003540-2B	Down	1.287955783	0.680533679	0.968639281	1.056263033	1.972749175	0.631587472	1.138136983	1.164780434	0.360010528	0.527370275	1.100722774	1.111250582	1.96832	0.27466518446	0.96255	0.527596101636	1.12883	0.784111018906	0.55202	0.000824994786983										K01188	map00460;map00500;map00940;map01100;map01110;	Cyanoamino acid metabolism;Starch and sucrose metabolism;Phenylpropanoid biosynthesis;Metabolic pathways;Biosynthesis of secondary metabolites;	IPR033132;IPR001360;IPR017853;	Glycosyl hydrolases family 1, N-terminal conserved site;Glycoside hydrolase family 1;Glycoside hydrolase superfamily;	vacuolar membrane	At1g02850	536.0	G	[G] Carbohydrate transport and metabolism;
Sspon.02G0020140-2B	Sspon.02G0020140-2B	Up	0.049739268	2.010835278	0.799893282	1.024407377	0.138832791	1.705416984	0.915068024	1.197441479	0.049164136	2.089167949	0.830355987	1.189677445	0.04095	0.000104715720923	0.74609	0.0119952932353	0.0934	7.20953322284e-05	1.70171	0.00356671351563										K13679			IPR011835;IPR001296;IPR013534;	Bacterial/plant glycogen synthase;Glycosyl transferase, family 1;Starch synthase, catalytic domain;	chloroplast	At1g32900	795.0	MG	[M] Cell wall/membrane/envelope biogenesis;[G] Carbohydrate transport and metabolism;
Sspon.03G0020230-1A	Sspon.03G0020230-1A	Down	1.356491072	0.63108009	0.212926739	1.708819643	1.189504363	0.706516992	0.11724007	2.269190674	1.38683965	0.800065703	0.141875259	1.479449745	1.83978	0.00158538800432	0.08649	0.00215446568326	8.33154	6.96615813475e-05	0.3917	0.00989150845698													IPR000270;	PB1 domain;	nucleus
Sspon.03G0029260-1B	Sspon.03G0029260-1B	Down	0.708382418	0.610620688	1.459633126	1.103835503	0.710172422	0.544069275	1.636751679	1.185395407	0.789712834	0.569175221	1.612839068	1.069412359	1.281	0.00817185430624	1.40212	0.00231790225191	0.46892	0.00017282433447	0.51326	0.000159797548913										K10355			IPR020902;IPR004000;IPR004001;	Actin/actin-like conserved site;Actin family;Actin, conserved site;	cytoskeleton	At5g09810	731.0	Z	[Z] Cytoskeleton;
Sspon.01G0010500-1P	Sspon.01G0010500-1P	Down	0.162211207	0.525427497	1.824893492	1.40282113	0.124302017	0.717153815	2.153760239	1.238492247	0.301949969	0.442273878	1.710162814	1.396551694	0.34927	0.0200978609646	1.40887	0.0184949866744	0.10344	0.000290532570597	0.41726	0.00129837012398													IPR002016;IPR000823;IPR033905;IPR010255;IPR019793;	Haem peroxidase, plant/fungal/bacterial;Plant peroxidase;Secretory peroxidase;Haem peroxidase;Peroxidases heam-ligand binding site;	cytosol	At4g11290	199.0	R	[R] General function prediction only;
Sspon.03G0032120-1B	Sspon.03G0032120-1B	Down	0.965349455	0.435528186	1.342285801	0.736173775	0.981733595	0.417728133	1.404451137	0.824567219	1.024581828	0.432831209	2.609427061	0.8253426	2.31062	7.01200970088e-06	2.24475	0.0748070158911	0.55481	0.126464984633	0.539	0.000260945039291										K01673	map00910;	Nitrogen metabolism;	IPR012442;IPR015892;IPR001765;	Protein of unknown function DUF1645, plant;Carbonic anhydrase, prokaryotic-like, conserved site;Carbonic anhydrase;	nucleus	At1g70410	260.0	P	[P] Inorganic ion transport and metabolism;
Sspon.01G0008700-1A	Sspon.01G0008700-1A	Down	0.699175861	0.515307908	1.277972841	1.524983752	0.712835876	0.413480804	1.180945202	1.385845425	0.900257279	0.736683216	1.313276596	1.339235239	1.38836	0.135023439456	0.88756	0.0803488077808	0.61298	0.00305267735584	0.39187	0.00146099392198										K00873	map00010;map00230;map00620;map01100;map01110;map01120;map01130;map01200;map01230;map04922;map04930;map05203;map05230;	Glycolysis / Gluconeogenesis;Purine metabolism;Pyruvate metabolism;Metabolic pathways;Biosynthesis of secondary metabolites;Microbial metabolism in diverse environments;Biosynthesis of antibiotics;Carbon metabolism;Biosynthesis of amino acids;Glucagon signaling pathway;Type II diabetes mellitus;Viral carcinogenesis;Central carbon metabolism in cancer;	IPR018209;IPR015793;IPR015795;IPR011037;IPR015813;IPR001697;	Pyruvate kinase, active site;Pyruvate kinase, barrel;Pyruvate kinase, C-terminal;Pyruvate kinase-like, insert domain;Pyruvate/Phosphoenolpyruvate kinase-like domain;Pyruvate kinase;	chloroplast	At5g56350	806.0	G	[G] Carbohydrate transport and metabolism;
Sspon.07G0016910-1A	Sspon.07G0016910-1A	Down	0.162211207	0.525427497	1.824893492	1.40282113	0.124302017	0.717153815	2.153760239	1.238492247	0.301949969	0.442273878	1.710162814	1.396551694	0.34927	0.0200978609646	1.40887	0.0184949866744	0.10344	0.000290532570597	0.41726	0.00129837012398	GO:0044248;GO:0042744;GO:0042743;GO:0044699;GO:0044712;GO:0044710;GO:0008150;GO:0009987;GO:0072593;GO:0006950;GO:0044763;GO:0008152;GO:0009056;GO:0006979;GO:0050896;GO:0044237;	cellular catabolic process;hydrogen peroxide catabolic process;hydrogen peroxide metabolic process;single-organism process;single-organism catabolic process;single-organism metabolic process;biological_process;cellular process;reactive oxygen species metabolic process;response to stress;single-organism cellular process;metabolic process;catabolic process;response to oxidative stress;response to stimulus;cellular metabolic process;	4;4;5;2;4;3;1;2;4;3;3;2;3;4;2;3;	GO:0005575;GO:0005576;	cellular_component;extracellular region;	1;2;	GO:0005488;GO:1901363;GO:0016491;GO:0043169;GO:0043167;GO:0046872;GO:0020037;GO:0016209;GO:0003824;GO:0016684;GO:0046906;GO:0097159;GO:0003674;GO:0004601;	binding;heterocyclic compound binding;oxidoreductase activity;cation binding;ion binding;metal ion binding;heme binding;antioxidant activity;catalytic activity;oxidoreductase activity, acting on peroxide as acceptor;tetrapyrrole binding;organic cyclic compound binding;molecular_function;peroxidase activity;	2;3;3;4;3;5;5;2;2;4;4;3;1;3;	K00430	map00940;map01100;map01110;	Phenylpropanoid biosynthesis;Metabolic pathways;Biosynthesis of secondary metabolites;	IPR019794;IPR002016;IPR000823;IPR033905;IPR010255;	Peroxidase, active site;Haem peroxidase, plant/fungal/bacterial;Plant peroxidase;Secretory peroxidase;Haem peroxidase;	cytosol	At5g05340	333.0	R	[R] General function prediction only;
Sspon.08G0005280-1P	Sspon.08G0005280-1P	Down	1.13450672	1.030018753	0.24043309	1.512860235	1.219149358	1.006758181	0.1476031	1.627317019	1.222933817	1.132660643	0.109703135	1.616055948	1.12846	0.0482138071843	0.10465	1.17624383945e-05	7.18567	2.92120728466e-05	0.66638	0.000571676427507										K12741	map03040;	Spliceosome;	IPR034155;IPR000504;	HRP1, RNA recognition motif 2;RNA recognition motif domain;	nucleus	At1g17640	228.0	R	[R] General function prediction only;
Sspon.06G0020740-3D	Sspon.06G0020740-3D	Up	0.887722704	1.502212336	1.102045153	0.537693305	0.774831932	1.534022371	1.052570433	0.578854232	0.801949519	1.518006843	1.24569186	0.464399311	0.54114	3.86440578762e-05	2.1508	0.000820455142131	0.72479	0.00970568761128	2.88071	8.9510882339e-06				GO:0005737;GO:0009536;GO:0043231;GO:0044464;GO:0044444;GO:0005623;GO:0005622;GO:0005575;GO:0043229;GO:0009842;GO:0044424;GO:0043227;GO:0043226;	cytoplasm;plastid;intracellular membrane-bounded organelle;cell part;cytoplasmic part;cell;intracellular;cellular_component;intracellular organelle;cyanelle;intracellular part;membrane-bounded organelle;organelle;	4;5;4;2;4;2;3;1;3;6;3;3;2;	GO:0003824;GO:0003674;GO:0016491;	catalytic activity;molecular_function;oxidoreductase activity;	2;1;3;				IPR016040;IPR008030;	NAD(P)-binding domain;NmrA-like domain;	chloroplast	At4g35250	608.0	G	[G] Carbohydrate transport and metabolism;
Sspon.02G0007110-1A	Sspon.02G0007110-1A	Down	0.881388479	0.556041359	1.406100443	1.133818316	0.861602659	0.573190547	1.380221566	1.125177253	0.985745938	0.624460857	1.366440177	1.105812408	1.55599	0.00173787327644	1.23418	5.12988400862e-05	0.65709	0.000295170780503	0.52119	1.71939717614e-05	GO:0009156;GO:0009167;GO:0009165;GO:0044281;GO:0009161;GO:1901362;GO:0042451;GO:1901360;GO:0044710;GO:0044711;GO:0009199;GO:0009206;GO:0009205;GO:0009201;GO:0046034;GO:0046129;GO:0046128;GO:0042455;GO:0046483;GO:1901564;GO:1901566;GO:0006163;GO:0006164;GO:0019637;GO:0019438;GO:0009163;GO:0009141;GO:0009142;GO:0009144;GO:0009145;GO:0006807;GO:1901576;GO:0015992;GO:0009259;GO:0098662;GO:0098660;GO:0018130;GO:0006818;GO:0006812;GO:0006811;GO:0006810;GO:0009152;GO:0009150;GO:0009260;GO:0008150;GO:0008152;GO:0034654;GO:0051234;GO:0090407;GO:0015985;GO:0015986;GO:0044271;GO:0046390;GO:0009058;GO:1901293;GO:0044763;GO:0006753;GO:0006754;GO:1902600;GO:0044249;GO:0034641;GO:0009123;GO:0009126;GO:0009127;GO:0009124;GO:0006139;GO:0042278;GO:0015672;GO:0009987;GO:0006725;GO:0055085;GO:0055086;GO:0044699;GO:1901137;GO:1901135;GO:0019693;GO:0072521;GO:0072522;GO:1901657;GO:0071704;GO:0009168;GO:0034220;GO:0044765;GO:0009117;GO:0009116;GO:0009119;GO:0051179;GO:1902578;GO:0044238;GO:0044237;GO:0006796;GO:0006793;GO:0098655;GO:1901659;	ribonucleoside monophosphate biosynthetic process;purine ribonucleoside monophosphate metabolic process;nucleotide biosynthetic process;small molecule metabolic process;ribonucleoside monophosphate metabolic process;organic cyclic compound biosynthetic process;purine nucleoside biosynthetic process;organic cyclic compound metabolic process;single-organism metabolic process;single-organism biosynthetic process;ribonucleoside triphosphate metabolic process;purine ribonucleoside triphosphate biosynthetic process;purine ribonucleoside triphosphate metabolic process;ribonucleoside triphosphate biosynthetic process;ATP metabolic process;purine ribonucleoside biosynthetic process;purine ribonucleoside metabolic process;ribonucleoside biosynthetic process;heterocycle metabolic process;organonitrogen compound metabolic process;organonitrogen compound biosynthetic process;purine nucleotide metabolic process;purine nucleotide biosynthetic process;organophosphate metabolic process;aromatic compound biosynthetic process;nucleoside biosynthetic process;nucleoside triphosphate metabolic process;nucleoside triphosphate biosynthetic process;purine nucleoside triphosphate metabolic process;purine nucleoside triphosphate biosynthetic process;nitrogen compound metabolic process;organic substance biosynthetic process;proton transport;ribonucleotide metabolic process;inorganic cation transmembrane transport;inorganic ion transmembrane transport;heterocycle biosynthetic process;hydrogen transport;cation transport;ion transport;transport;purine ribonucleotide biosynthetic process;purine ribonucleotide metabolic process;ribonucleotide biosynthetic process;biological_process;metabolic process;nucleobase-containing compound biosynthetic process;establishment of localization;organophosphate biosynthetic process;energy coupled proton transport, down electrochemical gradient;ATP synthesis coupled proton transport;cellular nitrogen compound biosynthetic process;ribose phosphate biosynthetic process;biosynthetic process;nucleoside phosphate biosynthetic process;single-organism cellular process;nucleoside phosphate metabolic process;ATP biosynthetic process;hydrogen ion transmembrane transport;cellular biosynthetic process;cellular nitrogen compound metabolic process;nucleoside monophosphate metabolic process;purine nucleoside monophosphate metabolic process;purine nucleoside monophosphate biosynthetic process;nucleoside monophosphate biosynthetic process;nucleobase-containing compound metabolic process;purine nucleoside metabolic process;monovalent inorganic cation transport;cellular process;cellular aromatic compound metabolic process;transmembrane transport;nucleobase-containing small molecule metabolic process;single-organism process;carbohydrate derivative biosynthetic process;carbohydrate derivative metabolic process;ribose phosphate metabolic process;purine-containing compound metabolic process;purine-containing compound biosynthetic process;glycosyl compound metabolic process;organic substance metabolic process;purine ribonucleoside monophosphate biosynthetic process;ion transmembrane transport;single-organism transport;nucleotide metabolic process;nucleoside metabolic process;ribonucleoside metabolic process;localization;single-organism localization;primary metabolic process;cellular metabolic process;phosphate-containing compound metabolic process;phosphorus metabolic process;cation transmembrane transport;glycosyl compound biosynthetic process;	7;8;6;4;7;5;7;4;3;4;7;8;8;7;8;8;7;7;4;4;5;6;7;4;5;6;6;6;7;7;3;4;6;6;7;6;5;5;6;5;4;8;7;7;1;2;5;3;5;8;9;5;6;3;5;3;5;9;7;4;4;6;7;7;6;4;6;7;2;4;4;4;2;5;4;5;5;6;4;3;8;5;4;6;5;6;2;3;3;3;5;4;6;5;	GO:0031975;GO:0045261;GO:0016020;GO:0031967;GO:0031966;GO:0043234;GO:0043231;GO:0045259;GO:0044429;GO:0044422;GO:0043229;GO:0043227;GO:0043226;GO:0044464;GO:0044425;GO:0033178;GO:0044444;GO:0016469;GO:0005737;GO:0031090;GO:0005739;GO:0019866;GO:0005623;GO:0005622;GO:0005743;GO:0005740;GO:0044424;GO:0044446;GO:0032991;GO:0005575;GO:0098796;	envelope;proton-transporting ATP synthase complex, catalytic core F(1);membrane;organelle envelope;mitochondrial membrane;protein complex;intracellular membrane-bounded organelle;proton-transporting ATP synthase complex;mitochondrial part;organelle part;intracellular organelle;membrane-bounded organelle;organelle;cell part;membrane part;proton-transporting two-sector ATPase complex, catalytic domain;cytoplasmic part;proton-transporting two-sector ATPase complex;cytoplasm;organelle membrane;mitochondrion;organelle inner membrane;cell;intracellular;mitochondrial inner membrane;mitochondrial envelope;intracellular part;intracellular organelle part;macromolecular complex;cellular_component;membrane protein complex;	3;4;2;4;4;3;4;4;4;2;3;3;2;2;2;4;4;4;4;3;5;4;2;3;5;5;3;3;2;1;3;	GO:0022857;GO:0046961;GO:0016818;GO:0019829;GO:0015405;GO:0016817;GO:0003674;GO:0016887;GO:0042626;GO:0042623;GO:0015399;GO:0022804;GO:0016787;GO:0022890;GO:0003824;GO:0043492;GO:0016462;GO:0015078;GO:0036442;GO:0016820;GO:0046933;GO:0044769;GO:0022891;GO:0005215;GO:0022892;GO:0015075;GO:0015077;GO:0008324;GO:0042625;GO:0017111;GO:0022853;	transmembrane transporter activity;proton-transporting ATPase activity, rotational mechanism;hydrolase activity, acting on acid anhydrides, in phosphorus-containing anhydrides;cation-transporting ATPase activity;P-P-bond-hydrolysis-driven transmembrane transporter activity;hydrolase activity, acting on acid anhydrides;molecular_function;ATPase activity;ATPase activity, coupled to transmembrane movement of substances;ATPase activity, coupled;primary active transmembrane transporter activity;active transmembrane transporter activity;hydrolase activity;inorganic cation transmembrane transporter activity;catalytic activity;ATPase activity, coupled to movement of substances;pyrophosphatase activity;hydrogen ion transmembrane transporter activity;hydrogen-exporting ATPase activity;hydrolase activity, acting on acid anhydrides, catalyzing transmembrane movement of substances;proton-transporting ATP synthase activity, rotational mechanism;ATPase activity, coupled to transmembrane movement of ions, rotational mechanism;substrate-specific transmembrane transporter activity;transporter activity;substrate-specific transporter activity;ion transmembrane transporter activity;monovalent inorganic cation transmembrane transporter activity;cation transmembrane transporter activity;ATPase coupled ion transmembrane transporter activity;nucleoside-triphosphatase activity;active ion transmembrane transporter activity;	3;8;5;7;6;4;1;8;6;9;5;4;3;7;2;10;6;9;8;5;8;7;4;2;3;5;8;6;6;7;5;	K02134	map00190;map01100;map05010;map05012;map05016;	Oxidative phosphorylation;Metabolic pathways;Alzheimer's disease;Parkinson's disease;Huntington's disease;	IPR001469;IPR020546;	ATP synthase, F1 complex, delta/epsilon subunit;ATP synthase, F1 complex, delta/epsilon subunit, N-terminal;	mitochondria	At5g47030	295.0	C	[C] Energy production and conversion;
Sspon.07G0020090-2B	Sspon.07G0020090-2B	Up	0.816950996	0.992525167	1.503158591	0.44636557	0.807682845	1.075834383	1.581625458	0.5675961	0.911090409	1.090309359	1.640879138	0.565981984	0.80278	0.00987693921913	2.99103	4.99242286148e-05	0.53659	0.000147026824432	1.99923	0.000475295434641													IPR016123;IPR002683;	Mog1/PsbP, alpha/beta/alpha sandwich;PsbP family;	chloroplast
Sspon.04G0004050-1A	Sspon.04G0004050-1A	Down	0.617208256	0.601285032	0.699940928	1.371806698	0.703947924	0.445640756	0.941512997	2.06722557	0.721826631	0.779749104	0.951115819	2.098740284	1.11842	0.517815036671	0.46816	0.0173888634779	0.78801	0.106645772398	0.32986	0.00846170024151										K01915	map00220;map00250;map00630;map00910;map01100;map01120;map01230;map02020;map04724;map04727;	Arginine biosynthesis;"Alanine, aspartate and glutamate metabolism";Glyoxylate and dicarboxylate metabolism;Nitrogen metabolism;Metabolic pathways;Microbial metabolism in diverse environments;Biosynthesis of amino acids;Two-component system;Glutamatergic synapse;GABAergic synapse;	IPR008147;IPR008146;IPR014746;IPR027302;IPR027303;	Glutamine synthetase, beta-Grasp domain;Glutamine synthetase, catalytic domain;Glutamine synthetase/guanido kinase, catalytic domain;Glutamine synthetase, N-terminal conserved site;Glutamine synthetase, glycine-rich site;	cytosol	At5g37600	664.0	E	[E] Amino acid transport and metabolism;
Sspon.01G0057530-1D	Sspon.01G0057530-1D	Down	0.330447952	0.648633357	1.191037486	1.569883244	0.40048419	0.679405193	1.360195985	1.63500638	0.4645739	0.724437149	1.441195772	1.554699392	0.58247	0.00303950662884	0.83882	0.0301856373808	0.29944	0.00036204127049	0.43123	1.06796555059e-05													IPR003010;	Carbon-nitrogen hydrolase;	cytosol	At5g12040	264.0	E	[E] Amino acid transport and metabolism;
Sspon.03G0020430-2B	Sspon.03G0020430-2B	Down	0.448738279	0.948255654	0.606729178	1.746966354	0.559156095	0.754722835	0.648786542	2.085976282	0.754688362	0.970008274	0.594904854	1.881067292	0.65941	0.0543993533755	0.32384	0.000208950464298	0.95253	0.763590143622	0.4678	0.00107566478356													IPR020861;IPR013785;IPR000652;IPR022896;	Triosephosphate isomerase, active site;Aldolase-type TIM barrel;Triosephosphate isomerase;Triosephosphate isomerase, bacterial/eukaryotic;	cytosol	At3g55440	373.0	G	[G] Carbohydrate transport and metabolism;
Sspon.08G0013440-3D	Sspon.08G0013440-3D	Up	0.50781435	1.286832388	1.303651879	0.645826045	0.66237699	1.178071059	1.438490486	0.863447642	0.652659847	1.379551598	1.448384304	0.632893412	0.47415	0.000927156178752	1.95621	0.00149748004212	0.43499	0.000322032850496	1.79466	0.00391414310522	GO:0044699;GO:0015992;GO:0015672;GO:0006818;GO:0006812;GO:0006811;GO:0006810;GO:0044765;GO:0008150;GO:0051234;GO:0051179;GO:1902578;	single-organism process;proton transport;monovalent inorganic cation transport;hydrogen transport;cation transport;ion transport;transport;single-organism transport;biological_process;establishment of localization;localization;single-organism localization;	2;6;7;5;6;5;4;4;1;3;2;3;	GO:0098588;GO:0043229;GO:0043227;GO:0043226;GO:0005737;GO:0044446;GO:0031090;GO:0005773;GO:0016021;GO:0016020;GO:0044444;GO:0005774;GO:0044437;GO:0031224;GO:0098805;GO:0043231;GO:0044464;GO:0005623;GO:0005622;GO:0005575;GO:0044424;GO:0044425;GO:0044422;	bounding membrane of organelle;intracellular organelle;membrane-bounded organelle;organelle;cytoplasm;intracellular organelle part;organelle membrane;vacuole;integral component of membrane;membrane;cytoplasmic part;vacuolar membrane;vacuolar part;intrinsic component of membrane;whole membrane;intracellular membrane-bounded organelle;cell part;cell;intracellular;cellular_component;intracellular part;membrane part;organelle part;	4;3;3;2;4;3;3;5;4;2;4;4;4;3;3;4;2;2;3;1;3;2;2;	GO:0003674;GO:0005488;GO:0043167;GO:0004427;GO:0009678;GO:0015399;GO:0005215;GO:0046872;GO:0022804;GO:0016787;GO:0043169;GO:0003824;GO:0016818;GO:0016817;GO:0016462;GO:0022857;GO:0015405;	molecular_function;binding;ion binding;inorganic diphosphatase activity;hydrogen-translocating pyrophosphatase activity;primary active transmembrane transporter activity;transporter activity;metal ion binding;active transmembrane transporter activity;hydrolase activity;cation binding;catalytic activity;hydrolase activity, acting on acid anhydrides, in phosphorus-containing anhydrides;hydrolase activity, acting on acid anhydrides;pyrophosphatase activity;transmembrane transporter activity;P-P-bond-hydrolysis-driven transmembrane transporter activity;	1;2;3;7;7;5;2;5;4;3;4;2;5;4;6;3;6;	K23025			IPR004131;	Pyrophosphate-energised proton pump;	plasma membrane	183222788	654.0	C	[C] Energy production and conversion	COG3808	Na+ or H+-translocating membrane pyrophosphatase
Sspon.01G0058110-1D	Sspon.01G0058110-1D	Down	1.237549995	0.924100958	0.173609564	1.424732789	1.230274431	0.810051926	0.297594044	1.673249372	1.480668578	0.787195181	0.272207801	1.68876536	1.56602	0.00678700331267	0.15531	0.000134777287116	5.31132	0.000295365543061	0.52674	0.00138112992212													IPR024949;IPR000916;IPR023393;	Bet v I type allergen;Bet v I/Major latex protein;START-like domain;	cytosol
Sspon.01G0027400-2B	Sspon.01G0027400-2B	Up	0.902437463	1.622517949	0.778799104	0.62552705	0.995344583	1.435203732	0.774189418	0.734970503	1.047660859	1.508903828	0.886321855	0.688123657	0.64499	0.00144116476592	1.19071	0.0547647058928	1.20749	0.0396183055279	2.22912	0.000183879256628										K01580	map00250;map00410;map00430;map00650;map01100;map01110;map01120;map04727;map04940;	"Alanine, aspartate and glutamate metabolism";beta-Alanine metabolism;Taurine and hypotaurine metabolism;Butanoate metabolism;Metabolic pathways;Biosynthesis of secondary metabolites;Microbial metabolism in diverse environments;GABAergic synapse;Type I diabetes mellitus;	IPR015424;IPR015422;IPR010107;IPR002129;IPR015421;	Pyridoxal phosphate-dependent transferase;Pyridoxal phosphate-dependent transferase, subdomain 2;Glutamate decarboxylase;Pyridoxal phosphate-dependent decarboxylase;Pyridoxal phosphate-dependent transferase, major region, subdomain 1;	cytosol	At5g17330	843.0	E	[E] Amino acid transport and metabolism;
Sspon.01G0002150-2B	Sspon.01G0002150-2B	Down	0.702203188	0.699363308	1.124489976	1.464214941	0.647253214	0.66538739	1.045794496	1.526179078	0.639486312	0.721774412	1.234184632	1.529669051	0.95323	0.27365468491	0.75319	0.00316269125475	0.58422	0.00124903687105	0.46161	7.14487115439e-06	GO:0044237;GO:0019752;GO:0043436;GO:0006097;GO:0044699;GO:0044710;GO:0044262;GO:0008150;GO:0071704;GO:0009987;GO:0032787;GO:0044763;GO:0008152;GO:0044723;GO:0046487;GO:0044238;GO:0005975;GO:0006081;GO:0006082;GO:0044281;	cellular metabolic process;carboxylic acid metabolic process;oxoacid metabolic process;glyoxylate cycle;single-organism process;single-organism metabolic process;cellular carbohydrate metabolic process;biological_process;organic substance metabolic process;cellular process;monocarboxylic acid metabolic process;single-organism cellular process;metabolic process;single-organism carbohydrate metabolic process;glyoxylate metabolic process;primary metabolic process;carbohydrate metabolic process;cellular aldehyde metabolic process;organic acid metabolic process;small molecule metabolic process;	3;6;5;5;2;3;4;1;3;2;7;3;2;4;5;3;4;4;4;4;	GO:0005737;GO:0044464;GO:0005623;GO:0005622;GO:0005575;GO:0044424;	cytoplasm;cell part;cell;intracellular;cellular_component;intracellular part;	4;2;2;3;1;3;	GO:0003674;GO:0005488;GO:0043169;GO:0051540;GO:0016829;GO:0043167;GO:0046872;GO:0003824;GO:0051539;GO:0016835;GO:0016836;GO:0003994;GO:0051536;	molecular_function;binding;cation binding;metal cluster binding;lyase activity;ion binding;metal ion binding;catalytic activity;4 iron, 4 sulfur cluster binding;carbon-oxygen lyase activity;hydro-lyase activity;aconitate hydratase activity;iron-sulfur cluster binding;	1;2;4;3;3;3;5;2;5;4;5;6;4;				IPR001030;IPR015931;IPR015932;IPR006249;IPR018136;	Aconitase/3-isopropylmalate dehydratase large subunit, alpha/beta/alpha domain;Aconitase/3-isopropylmalate dehydratase large subunit, alpha/beta/alpha, subdomain 1/3;Aconitase/3-isopropylmalate dehydratase large subunit, alpha/beta/alpha, subdomain 2;Aconitase/Iron-responsive element-binding protein 2;Aconitase family, 4Fe-4S cluster binding site;	chloroplast	At2g05710	1082.0	AJ	[A] RNA processing and modification;[J] Translation, ribosomal structure and biogenesis;
Sspon.04G0017360-3C	Sspon.04G0017360-3C	Down	0.486867008	0.941357466	0.90685074	1.629637349	0.530265362	0.812253985	0.970533454	1.745790209	0.593704324	0.832707911	0.954414065	1.595618126	0.62283	0.00303049070384	0.56966	0.000132995487583	0.56884	0.000365771248617	0.52028	0.000194977956809	GO:0009167;GO:0044281;GO:0009161;GO:1901360;GO:0044712;GO:0044710;GO:0018198;GO:0018193;GO:0016310;GO:0009205;GO:0046034;GO:0046031;GO:0032787;GO:0043436;GO:0046128;GO:0009179;GO:0046483;GO:1901564;GO:0019538;GO:0016052;GO:0006163;GO:0006165;GO:0009141;GO:0009144;GO:0050821;GO:0044267;GO:1901575;GO:0009199;GO:0044260;GO:0070997;GO:0016043;GO:0065007;GO:0071840;GO:0019637;GO:0065008;GO:0019318;GO:0017014;GO:0043412;GO:0036211;GO:0008150;GO:0008152;GO:0044723;GO:0009150;GO:0044724;GO:0031647;GO:0044763;GO:0006753;GO:0006757;GO:0006732;GO:0006733;GO:0034641;GO:0009123;GO:0009126;GO:0009259;GO:0044699;GO:0006139;GO:0042278;GO:0046939;GO:0035606;GO:0009987;GO:0006725;GO:0007010;GO:0009132;GO:0009135;GO:0055086;GO:0006082;GO:0005996;GO:1901135;GO:0043170;GO:0006807;GO:0051186;GO:0006006;GO:0046496;GO:0009185;GO:0019752;GO:0008219;GO:0019693;GO:0072521;GO:0006091;GO:0006090;GO:0072524;GO:0006096;GO:0012501;GO:1902589;GO:0071704;GO:0006915;GO:0018119;GO:0006464;GO:0051402;GO:0009117;GO:0009116;GO:0009119;GO:0009056;GO:0006996;GO:0044238;GO:0007017;GO:0005975;GO:0044237;GO:1901657;GO:0006796;GO:0006793;GO:0000226;GO:0019362;	purine ribonucleoside monophosphate metabolic process;small molecule metabolic process;ribonucleoside monophosphate metabolic process;organic cyclic compound metabolic process;single-organism catabolic process;single-organism metabolic process;peptidyl-cysteine modification;peptidyl-amino acid modification;phosphorylation;purine ribonucleoside triphosphate metabolic process;ATP metabolic process;ADP metabolic process;monocarboxylic acid metabolic process;oxoacid metabolic process;purine ribonucleoside metabolic process;purine ribonucleoside diphosphate metabolic process;heterocycle metabolic process;organonitrogen compound metabolic process;protein metabolic process;carbohydrate catabolic process;purine nucleotide metabolic process;nucleoside diphosphate phosphorylation;nucleoside triphosphate metabolic process;purine nucleoside triphosphate metabolic process;protein stabilization;cellular protein metabolic process;organic substance catabolic process;ribonucleoside triphosphate metabolic process;cellular macromolecule metabolic process;neuron death;cellular component organization;biological regulation;cellular component organization or biogenesis;organophosphate metabolic process;regulation of biological quality;hexose metabolic process;protein nitrosylation;macromolecule modification;protein modification process;biological_process;metabolic process;single-organism carbohydrate metabolic process;purine ribonucleotide metabolic process;single-organism carbohydrate catabolic process;regulation of protein stability;single-organism cellular process;nucleoside phosphate metabolic process;ATP generation from ADP;coenzyme metabolic process;oxidoreduction coenzyme metabolic process;cellular nitrogen compound metabolic process;nucleoside monophosphate metabolic process;purine nucleoside monophosphate metabolic process;ribonucleotide metabolic process;single-organism process;nucleobase-containing compound metabolic process;purine nucleoside metabolic process;nucleotide phosphorylation;peptidyl-cysteine S-trans-nitrosylation;cellular process;cellular aromatic compound metabolic process;cytoskeleton organization;nucleoside diphosphate metabolic process;purine nucleoside diphosphate metabolic process;nucleobase-containing small molecule metabolic process;organic acid metabolic process;monosaccharide metabolic process;carbohydrate derivative metabolic process;macromolecule metabolic process;nitrogen compound metabolic process;cofactor metabolic process;glucose metabolic process;nicotinamide nucleotide metabolic process;ribonucleoside diphosphate metabolic process;carboxylic acid metabolic process;cell death;ribose phosphate metabolic process;purine-containing compound metabolic process;generation of precursor metabolites and energy;pyruvate metabolic process;pyridine-containing compound metabolic process;glycolytic process;programmed cell death;single-organism organelle organization;organic substance metabolic process;apoptotic process;peptidyl-cysteine S-nitrosylation;cellular protein modification process;neuron apoptotic process;nucleotide metabolic process;nucleoside metabolic process;ribonucleoside metabolic process;catabolic process;organelle organization;primary metabolic process;microtubule-based process;carbohydrate metabolic process;cellular metabolic process;glycosyl compound metabolic process;phosphate-containing compound metabolic process;phosphorus metabolic process;microtubule cytoskeleton organization;pyridine nucleotide metabolic process;	8;4;7;4;4;3;8;7;6;8;8;8;7;5;7;8;4;4;4;5;6;7;6;7;5;5;4;7;4;5;3;2;2;4;3;6;7;5;5;1;2;4;7;5;4;3;5;5;5;6;4;6;7;6;2;4;6;7;9;2;4;5;6;7;4;4;5;4;4;3;4;7;7;7;6;4;5;5;4;8;5;6;5;4;3;6;8;6;6;6;5;6;3;4;3;4;4;3;4;5;4;5;6;	GO:0043231;GO:0043232;GO:0005829;GO:0044424;GO:0043229;GO:0043228;GO:0005622;GO:0043227;GO:0043226;GO:0005856;GO:0044444;GO:0005737;GO:0005634;GO:0044464;GO:0005623;GO:0015630;GO:0005575;	intracellular membrane-bounded organelle;intracellular non-membrane-bounded organelle;cytosol;intracellular part;intracellular organelle;non-membrane-bounded organelle;intracellular;membrane-bounded organelle;organelle;cytoskeleton;cytoplasmic part;cytoplasm;nucleus;cell part;cell;microtubule cytoskeleton;cellular_component;	4;4;5;3;3;3;3;3;2;5;4;4;5;2;2;6;1;	GO:0051287;GO:1901363;GO:0043891;GO:0000166;GO:0016740;GO:0003674;GO:0005488;GO:1901265;GO:0016769;GO:0008017;GO:0004365;GO:0003824;GO:0008092;GO:0097159;GO:0016620;GO:0016491;GO:0032403;GO:0035605;GO:0048037;GO:0005515;GO:0044877;GO:0050662;GO:0050661;GO:0015631;GO:0036094;GO:0016903;	NAD binding;heterocyclic compound binding;glyceraldehyde-3-phosphate dehydrogenase (NAD(P)+) (phosphorylating) activity;nucleotide binding;transferase activity;molecular_function;binding;nucleoside phosphate binding;transferase activity, transferring nitrogenous groups;microtubule binding;glyceraldehyde-3-phosphate dehydrogenase (NAD+) (phosphorylating) activity;catalytic activity;cytoskeletal protein binding;organic cyclic compound binding;oxidoreductase activity, acting on the aldehyde or oxo group of donors, NAD or NADP as acceptor;oxidoreductase activity;protein complex binding;peptidyl-cysteine S-nitrosylase activity;cofactor binding;protein binding;macromolecular complex binding;coenzyme binding;NADP binding;tubulin binding;small molecule binding;oxidoreductase activity, acting on the aldehyde or oxo group of donors;	5;3;6;4;3;1;2;4;4;5;7;2;4;3;5;3;4;5;3;3;3;4;5;5;3;4;				IPR020831;IPR020828;IPR020829;IPR016040;	Glyceraldehyde/Erythrose phosphate dehydrogenase family;Glyceraldehyde 3-phosphate dehydrogenase, NAD(P) binding domain;Glyceraldehyde 3-phosphate dehydrogenase, catalytic domain;NAD(P)-binding domain;	cytosol	At1g16300	539.0	G	[G] Carbohydrate transport and metabolism;
Sspon.07G0034100-1C	Sspon.07G0034100-1C	Down	0.963704832	0.473424552	1.506159304	1.050983221	0.581765459	0.538226256	1.778850704	1.021414274	0.594321548	0.523756042	1.767637359	1.199756449	1.39363	0.187309296164	1.54413	0.00479225368597	0.4235	0.00321354256396	0.46923	0.000588065008803													IPR013149;IPR011032;IPR016040;IPR020843;	Alcohol dehydrogenase, C-terminal;GroES-like;NAD(P)-binding domain;Polyketide synthase, enoylreductase domain;	cytosol	At5g37980	457.0	R	[R] General function prediction only;
Sspon.01G0024520-4D	Sspon.01G0024520-4D	Down	0.55967139	0.621552992	1.728462105	0.909638698	0.621891855	0.48918788	1.935064286	0.972067694	0.804069832	0.558628734	1.888275122	0.911489412	1.18945	0.271391075138	1.98762	0.000152284977136	0.35766	0.000248303870795	0.59766	0.000988848009908													IPR002629;	Cobalamin-independent methionine synthase MetE, C-terminal/archaeal;	chloroplast	At5g17920	432.0	E	[E] Amino acid transport and metabolism;
Sspon.01G0007240-2B	Sspon.01G0007240-2B	Down	0.547982596	1.038767127	0.447450207	1.651933627	0.485433613	1.105491447	0.55057698	1.797381293	0.643772127	1.153001108	0.884076967	1.694132908	0.50866	0.000679657628258	0.36592	0.00142956275271	0.89112	0.650194980412	0.64106	0.000349144561806	GO:0044237;GO:0009987;GO:0006810;GO:0008150;GO:0008152;GO:0015979;GO:0051234;GO:0051179;	cellular metabolic process;cellular process;transport;biological_process;metabolic process;photosynthesis;establishment of localization;localization;	3;2;4;1;2;4;3;2;	GO:0055035;GO:0034357;GO:0031976;GO:0019898;GO:0043229;GO:0005622;GO:0043227;GO:0043226;GO:0009579;GO:0009534;GO:0009536;GO:0009654;GO:0016020;GO:0044436;GO:0044435;GO:0044434;GO:0009535;GO:1902494;GO:0009523;GO:0044446;GO:0031984;GO:0042651;GO:0009507;GO:0043234;GO:0032991;GO:0043231;GO:0009521;GO:1990204;GO:0044464;GO:0005623;GO:0005737;GO:0005575;GO:0098796;GO:0044444;GO:0044424;GO:0044425;GO:0044422;	plastid thylakoid membrane;photosynthetic membrane;plastid thylakoid;extrinsic component of membrane;intracellular organelle;intracellular;membrane-bounded organelle;organelle;thylakoid;chloroplast thylakoid;plastid;photosystem II oxygen evolving complex;membrane;thylakoid part;plastid part;chloroplast part;chloroplast thylakoid membrane;catalytic complex;photosystem II;intracellular organelle part;organelle subcompartment;thylakoid membrane;chloroplast;protein complex;macromolecular complex;intracellular membrane-bounded organelle;photosystem;oxidoreductase complex;cell part;cell;cytoplasm;cellular_component;membrane protein complex;cytoplasmic part;intracellular part;membrane part;organelle part;	5;3;5;3;3;3;3;2;4;6;5;4;2;4;4;5;6;4;5;3;4;4;6;3;2;4;4;3;2;2;4;1;3;4;3;2;2;	GO:0003674;GO:0005488;GO:0043167;GO:0046872;GO:0005509;GO:0043169;	molecular_function;binding;ion binding;metal ion binding;calcium ion binding;cation binding;	1;2;3;5;6;4;	K13125			IPR016123;IPR002683;IPR013083;IPR031790;IPR027799;IPR001841;	Mog1/PsbP, alpha/beta/alpha sandwich;PsbP family;Zinc finger, RING/FYVE/PHD-type;Nitric oxide synthase-interacting protein, zinc-finger;Replication termination factor 2, RING-finger;Zinc finger, RING-type;	chloroplast	At1g61620	456.0	S	[S] Function unknown;
Sspon.07G0009240-2P	Sspon.07G0009240-2P	Down	0.67177336	0.972744614	0.670392758	1.563642304	0.712694406	0.912439915	0.684861468	1.644683647	0.790311855	0.999859639	0.693283141	1.683312893	0.75381	0.00544702071948	0.41878	1.22237028206e-05	1.06163	0.300276335917	0.58979	0.000106409040693										K03231	map03013;map05134;	RNA transport;Legionellosis;	IPR000795;IPR004161;IPR004160;IPR009001;IPR009000;IPR004539;IPR027417;IPR031157;	Transcription factor, GTP-binding domain;Translation elongation factor EFTu-like, domain 2;Translation elongation factor EFTu/EF1A, C-terminal;Translation elongation factor EF1A/initiation factor IF2gamma, C-terminal;Translation protein, beta-barrel domain;Translation elongation factor EF1A, eukaryotic/archaeal;P-loop containing nucleoside triphosphate hydrolase;Tr-type G domain, conserved site;	cytosol	At5g60390	889.0	J	[J] Translation, ribosomal structure and biogenesis;
Sspon.02G0023330-2B	Sspon.02G0023330-2B	Down	0.761181148	0.551435025	1.335991606	0.99066425	1.038494555	0.73404629	1.258290625	1.009089154	1.573840359	0.443388786	1.295419597	1.008158603	1.95128	0.0962744586294	1.29316	0.00022442515849	0.86729	0.512319614309	0.57477	0.00741699487882													IPR000504;IPR001878;	RNA recognition motif domain;Zinc finger, CCHC-type;	nucleus	At5g04280	179.0	R	[R] General function prediction only;
Sspon.01G0008890-1P	Sspon.01G0008890-1P	Down	0.97647997	0.966238526	0.499448564	1.369380864	0.993216485	0.851607649	0.570955427	1.559468585	1.094063152	0.914400122	0.616074792	1.588665864	1.12133	0.0892250608097	0.37332	0.000250373531566	1.81666	0.000782232188438	0.60481	0.00145937624011	GO:0009167;GO:0044281;GO:0044282;GO:0009161;GO:1901360;GO:0044712;GO:0044710;GO:0009199;GO:0016310;GO:0009205;GO:0046034;GO:0046031;GO:0032787;GO:0043436;GO:0046128;GO:0009179;GO:0046483;GO:1901564;GO:0016052;GO:0006163;GO:0006165;GO:0019320;GO:0009141;GO:0009144;GO:0006807;GO:0046496;GO:1901575;GO:0051186;GO:0019637;GO:0006139;GO:0019318;GO:0009150;GO:0008150;GO:0008152;GO:0044723;GO:0044724;GO:0044763;GO:0006753;GO:0006757;GO:0006732;GO:0006733;GO:0034641;GO:0009123;GO:0009126;GO:0009259;GO:0044699;GO:0042278;GO:0046939;GO:0009987;GO:0006725;GO:0009132;GO:0009135;GO:0055086;GO:0006082;GO:0005996;GO:1901135;GO:0006006;GO:0006007;GO:0009185;GO:0046365;GO:0019752;GO:0044237;GO:0072521;GO:0006091;GO:0006090;GO:0072524;GO:0006096;GO:0071704;GO:0009117;GO:0009116;GO:0009119;GO:0009056;GO:0044238;GO:0005975;GO:0019693;GO:1901657;GO:0006796;GO:0006793;GO:0019362;	purine ribonucleoside monophosphate metabolic process;small molecule metabolic process;small molecule catabolic process;ribonucleoside monophosphate metabolic process;organic cyclic compound metabolic process;single-organism catabolic process;single-organism metabolic process;ribonucleoside triphosphate metabolic process;phosphorylation;purine ribonucleoside triphosphate metabolic process;ATP metabolic process;ADP metabolic process;monocarboxylic acid metabolic process;oxoacid metabolic process;purine ribonucleoside metabolic process;purine ribonucleoside diphosphate metabolic process;heterocycle metabolic process;organonitrogen compound metabolic process;carbohydrate catabolic process;purine nucleotide metabolic process;nucleoside diphosphate phosphorylation;hexose catabolic process;nucleoside triphosphate metabolic process;purine nucleoside triphosphate metabolic process;nitrogen compound metabolic process;nicotinamide nucleotide metabolic process;organic substance catabolic process;cofactor metabolic process;organophosphate metabolic process;nucleobase-containing compound metabolic process;hexose metabolic process;purine ribonucleotide metabolic process;biological_process;metabolic process;single-organism carbohydrate metabolic process;single-organism carbohydrate catabolic process;single-organism cellular process;nucleoside phosphate metabolic process;ATP generation from ADP;coenzyme metabolic process;oxidoreduction coenzyme metabolic process;cellular nitrogen compound metabolic process;nucleoside monophosphate metabolic process;purine nucleoside monophosphate metabolic process;ribonucleotide metabolic process;single-organism process;purine nucleoside metabolic process;nucleotide phosphorylation;cellular process;cellular aromatic compound metabolic process;nucleoside diphosphate metabolic process;purine nucleoside diphosphate metabolic process;nucleobase-containing small molecule metabolic process;organic acid metabolic process;monosaccharide metabolic process;carbohydrate derivative metabolic process;glucose metabolic process;glucose catabolic process;ribonucleoside diphosphate metabolic process;monosaccharide catabolic process;carboxylic acid metabolic process;cellular metabolic process;purine-containing compound metabolic process;generation of precursor metabolites and energy;pyruvate metabolic process;pyridine-containing compound metabolic process;glycolytic process;organic substance metabolic process;nucleotide metabolic process;nucleoside metabolic process;ribonucleoside metabolic process;catabolic process;primary metabolic process;carbohydrate metabolic process;ribose phosphate metabolic process;glycosyl compound metabolic process;phosphate-containing compound metabolic process;phosphorus metabolic process;pyridine nucleotide metabolic process;	8;4;5;7;4;4;3;7;6;8;8;8;7;5;7;8;4;4;5;6;7;7;6;7;3;7;4;4;4;4;6;7;1;2;4;5;3;5;5;5;6;4;6;7;6;2;6;7;2;4;6;7;4;4;5;4;7;8;7;6;6;3;5;4;8;5;6;3;6;5;6;3;3;4;5;4;5;4;6;	GO:0044424;GO:0005737;GO:0044464;GO:0005623;GO:0005622;GO:0005575;	intracellular part;cytoplasm;cell part;cell;intracellular;cellular_component;	3;4;2;2;3;1;	GO:0016866;GO:0046872;GO:0016868;GO:0003674;GO:0046914;GO:0030145;GO:0003824;GO:0043169;GO:0043167;GO:0004619;GO:0016853;GO:0005488;	intramolecular transferase activity;metal ion binding;intramolecular transferase activity, phosphotransferases;molecular_function;transition metal ion binding;manganese ion binding;catalytic activity;cation binding;ion binding;phosphoglycerate mutase activity;isomerase activity;binding;	4;5;5;1;6;7;2;4;3;6;3;2;	K15633	map00010;map00260;map00680;map01100;map01110;map01120;map01130;map01200;map01230;	Glycolysis / Gluconeogenesis;"Glycine, serine and threonine metabolism";Methane metabolism;Metabolic pathways;Biosynthesis of secondary metabolites;Microbial metabolism in diverse environments;Biosynthesis of antibiotics;Carbon metabolism;Biosynthesis of amino acids;	IPR011258;IPR017849;IPR017850;IPR005995;IPR006124;	BPG-independent PGAM, N-terminal;Alkaline phosphatase-like, alpha/beta/alpha;Alkaline-phosphatase-like, core domain;Phosphoglycerate mutase, 2,3-bisphosphoglycerate-independent;Metalloenzyme;	cytosol	At3g08590	926.0	G	[G] Carbohydrate transport and metabolism;
Sspon.01G0008890-1A	Sspon.01G0008890-1A	Down	0.97647997	0.966238526	0.499448564	1.369380864	0.993216485	0.851607649	0.570955427	1.559468585	1.094063152	0.914400122	0.616074792	1.588665864	1.12133	0.0892250608097	0.37332	0.000250373531566	1.81666	0.000782232188438	0.60481	0.00145937624011										K15633	map00010;map00260;map00680;map01100;map01110;map01120;map01130;map01200;map01230;	Glycolysis / Gluconeogenesis;"Glycine, serine and threonine metabolism";Methane metabolism;Metabolic pathways;Biosynthesis of secondary metabolites;Microbial metabolism in diverse environments;Biosynthesis of antibiotics;Carbon metabolism;Biosynthesis of amino acids;	IPR011258;IPR017849;IPR017850;IPR005995;IPR006124;	BPG-independent PGAM, N-terminal;Alkaline phosphatase-like, alpha/beta/alpha;Alkaline-phosphatase-like, core domain;Phosphoglycerate mutase, 2,3-bisphosphoglycerate-independent;Metalloenzyme;	cytosol	At3g08590	925.0	G	[G] Carbohydrate transport and metabolism;
Sspon.01G0008000-1A	Sspon.01G0008000-1A	Down	1.237549995	0.924100958	0.173609564	1.424732789	1.230274431	0.810051926	0.297594044	1.673249372	1.480668578	0.787195181	0.272207801	1.68876536	1.56602	0.00678700331267	0.15531	0.000134777287116	5.31132	0.000295365543061	0.52674	0.00138112992212													IPR024949;IPR000916;IPR023393;	Bet v I type allergen;Bet v I/Major latex protein;START-like domain;	mitochondria
Sspon.02G0002600-1P	Sspon.02G0002600-1P	Down	0.162211207	0.525427497	1.824893492	1.40282113	0.124302017	0.717153815	2.153760239	1.238492247	0.301949969	0.442273878	1.710162814	1.396551694	0.34927	0.0200978609646	1.40887	0.0184949866744	0.10344	0.000290532570597	0.41726	0.00129837012398										K00430	map00940;map01100;map01110;	Phenylpropanoid biosynthesis;Metabolic pathways;Biosynthesis of secondary metabolites;	IPR019794;IPR002016;IPR000823;IPR019793;IPR010255;IPR033905;	Peroxidase, active site;Haem peroxidase, plant/fungal/bacterial;Plant peroxidase;Peroxidases heam-ligand binding site;Haem peroxidase;Secretory peroxidase;	chloroplast	At5g42180	234.0	R	[R] General function prediction only;
Sspon.02G0014080-1A	Sspon.02G0014080-1A	Down	0.204791977	0.206796806	0.899737006	2.687098503	0.218575182	0.000682658	0.897439805	2.956149453	0.226336936	0.101842572	0.952224565	2.648324537	2.10041	0.130811755104	0.33159	4.74609793138e-05	0.23631	3.22073077958e-06	0.03731	1.971174887e-05										K11252	map05034;map05203;map05322;	Alcoholism;Viral carcinogenesis;Systemic lupus erythematosus;	IPR000558;IPR007125;IPR009072;	Histone H2B;Histone H2A/H2B/H3;Histone-fold;	nucleus	At3g45980	218.0	B	[B] Chromatin structure and dynamics;
Sspon.02G0002600-1A	Sspon.02G0002600-1A	Down	0.162211207	0.525427497	1.824893492	1.40282113	0.124302017	0.717153815	2.153760239	1.238492247	0.301949969	0.442273878	1.710162814	1.396551694	0.34927	0.0200978609646	1.40887	0.0184949866744	0.10344	0.000290532570597	0.41726	0.00129837012398										K00430	map00940;map01100;map01110;	Phenylpropanoid biosynthesis;Metabolic pathways;Biosynthesis of secondary metabolites;	IPR000823;IPR002016;IPR010255;IPR033905;IPR019793;	Plant peroxidase;Haem peroxidase, plant/fungal/bacterial;Haem peroxidase;Secretory peroxidase;Peroxidases heam-ligand binding site;	chloroplast	At4g11290	227.0	R	[R] General function prediction only;
Sspon.07G0008450-2B	Sspon.07G0008450-2B	Up	2.132185505	1.106152357	0.817976841	0.191458054	1.744644266	0.950389872	1.18060205	0.172845631	1.608277493	0.937185869	1.001415514	0.156866548	1.8322	0.00748222005218	5.75627	0.00141757508235	1.82837	0.0117704734317	5.74424	0.000116937857299													IPR002925;IPR029058;	Dienelactone hydrolase;Alpha/Beta hydrolase fold;	chloroplast	At3g23600	246.0	R	[R] General function prediction only;
Sspon.08G0016200-1A	Sspon.08G0016200-1A	Down	0.389262511	0.768185927	1.72486151	1.108227276	0.422820386	0.67374227	1.698969588	1.203642985	0.465524383	0.716114886	1.673917166	1.154731112	0.59202	0.00112033528437	1.47053	6.3871248652e-05	0.25062	1.12542411793e-06	0.62252	0.000356316696655	GO:0044249;GO:0034641;GO:0006807;GO:0034645;GO:1901576;GO:0044260;GO:0043043;GO:0071704;GO:0010467;GO:0044267;GO:0009987;GO:0009058;GO:0009059;GO:0008150;GO:0008152;GO:1901564;GO:0043604;GO:0044238;GO:0044271;GO:0043603;GO:1901566;GO:0019538;GO:0044237;GO:0043170;GO:0006518;GO:0006412;	cellular biosynthetic process;cellular nitrogen compound metabolic process;nitrogen compound metabolic process;cellular macromolecule biosynthetic process;organic substance biosynthetic process;cellular macromolecule metabolic process;peptide biosynthetic process;organic substance metabolic process;gene expression;cellular protein metabolic process;cellular process;biosynthetic process;macromolecule biosynthetic process;biological_process;metabolic process;organonitrogen compound metabolic process;amide biosynthetic process;primary metabolic process;cellular nitrogen compound biosynthetic process;cellular amide metabolic process;organonitrogen compound biosynthetic process;protein metabolic process;cellular metabolic process;macromolecule metabolic process;peptide metabolic process;translation;	4;4;3;5;4;4;6;3;5;5;2;3;5;1;2;4;6;3;5;5;5;4;3;4;5;6;	GO:0022626;GO:0015935;GO:1990904;GO:0043232;GO:0005623;GO:0030529;GO:0043226;GO:0022627;GO:0005737;GO:0044445;GO:0032991;GO:0005622;GO:0044446;GO:0044391;GO:0005840;GO:0005829;GO:0044464;GO:0043229;GO:0005575;GO:0044444;GO:0043228;GO:0044424;GO:0044422;	cytosolic ribosome;small ribosomal subunit;ribonucleoprotein complex;intracellular non-membrane-bounded organelle;cell;intracellular ribonucleoprotein complex;organelle;cytosolic small ribosomal subunit;cytoplasm;cytosolic part;macromolecular complex;intracellular;intracellular organelle part;ribosomal subunit;ribosome;cytosol;cell part;intracellular organelle;cellular_component;cytoplasmic part;non-membrane-bounded organelle;intracellular part;organelle part;	6;5;3;4;2;4;2;6;4;5;2;3;3;4;5;5;2;3;1;4;3;3;2;	GO:1901363;GO:0003674;GO:0005198;GO:0003735;GO:0003676;GO:0003723;GO:0097159;GO:0005488;	heterocyclic compound binding;molecular_function;structural molecule activity;structural constituent of ribosome;nucleic acid binding;RNA binding;organic cyclic compound binding;binding;	3;1;2;3;4;5;3;2;	K02969	map03010;	Ribosome;	IPR005729;IPR018268;IPR001848;IPR027486;	Ribosomal protein S10, eukaryotic/archaeal;Ribosomal protein S10, conserved site;Ribosomal protein S10;Ribosomal protein S10 domain;	cytosol	At5g62300	194.0	J	[J] Translation, ribosomal structure and biogenesis;
Sspon.07G0020090-3C	Sspon.07G0020090-3C	Up	0.816950996	0.992525167	1.503158591	0.44636557	0.807682845	1.075834383	1.581625458	0.5675961	0.911090409	1.090309359	1.640879138	0.565981984	0.80278	0.00987693921913	2.99103	4.99242286148e-05	0.53659	0.000147026824432	1.99923	0.000475295434641	GO:0044237;GO:0009987;GO:0008150;GO:0008152;GO:0015979;	cellular metabolic process;cellular process;biological_process;metabolic process;photosynthesis;	3;2;1;2;4;	GO:0031978;GO:0034357;GO:0031976;GO:0031977;GO:0019898;GO:0043229;GO:0009543;GO:0043227;GO:0043226;GO:0009579;GO:0009534;GO:0031984;GO:0009532;GO:0009570;GO:0016020;GO:0044436;GO:0044435;GO:0044434;GO:0005737;GO:1902494;GO:0009654;GO:0009523;GO:0044446;GO:0009536;GO:1990204;GO:0042651;GO:0009507;GO:0043234;GO:0032991;GO:0043231;GO:0009521;GO:0044464;GO:0005623;GO:0005622;GO:0005575;GO:0098796;GO:0044444;GO:0044424;GO:0044425;GO:0044422;	plastid thylakoid lumen;photosynthetic membrane;plastid thylakoid;thylakoid lumen;extrinsic component of membrane;intracellular organelle;chloroplast thylakoid lumen;membrane-bounded organelle;organelle;thylakoid;chloroplast thylakoid;organelle subcompartment;plastid stroma;chloroplast stroma;membrane;thylakoid part;plastid part;chloroplast part;cytoplasm;catalytic complex;photosystem II oxygen evolving complex;photosystem II;intracellular organelle part;plastid;oxidoreductase complex;thylakoid membrane;chloroplast;protein complex;macromolecular complex;intracellular membrane-bounded organelle;photosystem;cell part;cell;intracellular;cellular_component;membrane protein complex;cytoplasmic part;intracellular part;membrane part;organelle part;	5;3;5;5;3;3;6;3;2;4;6;4;5;6;2;4;4;5;4;4;4;5;3;5;3;4;6;3;2;4;4;2;2;3;1;3;4;3;2;2;	GO:0003674;GO:0005488;GO:0043167;GO:0046872;GO:0005509;GO:0043169;	molecular_function;binding;ion binding;metal ion binding;calcium ion binding;cation binding;	1;2;3;5;6;4;				IPR016123;IPR002683;	Mog1/PsbP, alpha/beta/alpha sandwich;PsbP family;	chloroplast
Sspon.06G0012300-2B	Sspon.06G0012300-2B	Down	0.479519518	1.082598181	0.463472875	1.955031195	0.546365245	0.970638465	0.494649209	1.953609921	0.583822692	1.063892381	0.499188116	1.907212202	0.51641	0.000403864214885	0.25058	1.86897679806e-07	1.10457	0.19313698001	0.53597	1.89236020884e-05										K00134	map00010;map00710;map01100;map01110;map01120;map01130;map01200;map01230;map04066;map05010;	Glycolysis / Gluconeogenesis;Carbon fixation in photosynthetic organisms;Metabolic pathways;Biosynthesis of secondary metabolites;Microbial metabolism in diverse environments;Biosynthesis of antibiotics;Carbon metabolism;Biosynthesis of amino acids;HIF-1 signaling pathway;Alzheimer's disease;	IPR020831;IPR020830;IPR020828;IPR020829;IPR016040;IPR006424;	Glyceraldehyde/Erythrose phosphate dehydrogenase family;Glyceraldehyde 3-phosphate dehydrogenase, active site;Glyceraldehyde 3-phosphate dehydrogenase, NAD(P) binding domain;Glyceraldehyde 3-phosphate dehydrogenase, catalytic domain;NAD(P)-binding domain;Glyceraldehyde-3-phosphate dehydrogenase, type I;	cytosol	At3g04120	602.0	G	[G] Carbohydrate transport and metabolism;
Sspon.01G0029450-1A	Sspon.01G0029450-1A	Down	0.768976699	0.628614825	1.342671505	1.06508191	0.821871572	0.615162072	1.434188797	1.126222019	0.967537399	0.760297504	1.397205781	1.072169919	1.27659	0.0701282584177	1.27903	0.000762841273295	0.61292	0.00116151340897	0.61409	0.00111505883666													IPR008280;IPR000217;IPR002453;IPR017975;IPR003008;IPR013838;	Tubulin/FtsZ, C-terminal;Tubulin;Beta tubulin;Tubulin, conserved site;Tubulin/FtsZ, GTPase domain;Beta tubulin, autoregulation binding site;	chloroplast	At1g20010	430.0	Z	[Z] Cytoskeleton;
Sspon.06G0023270-3D	Sspon.06G0023270-3D	Down	0.509043683	0.749469013	0.514400898	1.593636278	0.950039909	1.112947957	0.518486451	1.861091194	0.753094604	1.012378414	0.595597884	1.829813715	0.76951	0.257388534384	0.30816	0.000160852208223	1.35843	0.209541799876	0.544	0.00426569867758	GO:0044237;GO:0090304;GO:0006807;GO:0043170;GO:1901360;GO:0006139;GO:0044260;GO:0071704;GO:0010467;GO:0016071;GO:0009987;GO:0006725;GO:0008150;GO:0008152;GO:0046483;GO:0016070;GO:0044238;GO:0034641;GO:0006396;GO:0006397;	cellular metabolic process;nucleic acid metabolic process;nitrogen compound metabolic process;macromolecule metabolic process;organic cyclic compound metabolic process;nucleobase-containing compound metabolic process;cellular macromolecule metabolic process;organic substance metabolic process;gene expression;mRNA metabolic process;cellular process;cellular aromatic compound metabolic process;biological_process;metabolic process;heterocycle metabolic process;RNA metabolic process;primary metabolic process;cellular nitrogen compound metabolic process;RNA processing;mRNA processing;	3;5;3;4;4;4;4;3;5;6;2;4;1;2;4;5;3;4;6;7;	GO:0043229;GO:0043227;GO:0043226;GO:0005634;GO:0043231;GO:0044464;GO:0005623;GO:0005622;GO:0005575;GO:0044424;	intracellular organelle;membrane-bounded organelle;organelle;nucleus;intracellular membrane-bounded organelle;cell part;cell;intracellular;cellular_component;intracellular part;	3;3;2;5;4;2;2;3;1;3;	GO:0008143;GO:0003674;GO:0005488;GO:0003676;GO:1901363;GO:1901265;GO:0000166;GO:0036094;GO:0097159;GO:0070717;GO:0003727;GO:0003723;	poly(A) binding;molecular_function;binding;nucleic acid binding;heterocyclic compound binding;nucleoside phosphate binding;nucleotide binding;small molecule binding;organic cyclic compound binding;poly-purine tract binding;single-stranded RNA binding;RNA binding;	8;1;2;4;3;4;4;3;3;7;6;5;				IPR000504;	RNA recognition motif domain;	nucleus	At1g11650	439.0	R	[R] General function prediction only;
Sspon.02G0005260-2B	Sspon.02G0005260-2B	Down	0.802114399	0.798364198	0.913120346	1.319177813	0.838759219	0.770648428	0.925263853	1.458256692	0.926656785	0.814150758	0.950015179	1.483472329	1.07736	0.190918656729	0.65441	0.00071418454189	0.92079	0.128515735368	0.55931	0.000286559081502										K03231	map03013;map05134;	RNA transport;Legionellosis;	IPR000795;IPR004161;IPR004160;IPR009001;IPR009000;IPR004539;IPR027417;IPR031157;	Transcription factor, GTP-binding domain;Translation elongation factor EFTu-like, domain 2;Translation elongation factor EFTu/EF1A, C-terminal;Translation elongation factor EF1A/initiation factor IF2gamma, C-terminal;Translation protein, beta-barrel domain;Translation elongation factor EF1A, eukaryotic/archaeal;P-loop containing nucleoside triphosphate hydrolase;Tr-type G domain, conserved site;	cytosol	At5g60390	885.0	J	[J] Translation, ribosomal structure and biogenesis;
Sspon.06G0013410-1A	Sspon.06G0013410-1A	Down	1.228212921	0.392800998	1.240141389	0.935527206	1.321239722	0.52104155	1.284958889	1.104126373	1.385188502	0.395240046	1.15096371	1.040558694	3.00565	0.00014815341274	1.19345	0.0344057125701	1.07034	0.225670216779	0.425	0.000809031402496										K02639	map00195;	Photosynthesis;	IPR010241;IPR012675;IPR001041;IPR006058;	Ferredoxin [2Fe-2S], plant;Beta-grasp domain;2Fe-2S ferredoxin-type iron-sulfur binding domain;2Fe-2S ferredoxin, iron-sulphur binding site;	chloroplast	428770780	160.0	C	[C] Energy production and conversion	COG0633	Ferredoxin
Sspon.04G0002730-1A	Sspon.04G0002730-1A	Down	1.014296525	0.475869075	1.462677002	0.827821297	1.197335679	0.367987237	1.353540725	1.208162041	1.174564866	0.361933201	1.611028164	0.944784189	2.80828	0.000445652220897	1.48527	0.0233292072187	0.76485	0.0211758540023	0.40452	0.00750726431679										K00366	map00910;map01120;	Nitrogen metabolism;Microbial metabolism in diverse environments;	IPR006066;IPR005117;IPR006067;	Nitrite/sulphite reductase iron-sulphur/sirohaem-binding site;Nitrite/Sulfite reductase ferredoxin-like domain;Nitrite/sulphite reductase 4Fe-4S domain;	chloroplast	At2g15620	907.0	P	[P] Inorganic ion transport and metabolism;
Sspon.01G0001290-1A	Sspon.01G0001290-1A	Down	0.101638264	0.572256375	1.523814968	1.349104874	0.378149666	0.777185832	1.855974977	1.09329444	0.554321533	0.448089925	1.83598803	1.510181115	0.57529	0.193462369013	1.31959	0.0602690996667	0.19827	0.00120721409134	0.45477	0.00971319451481										K02867	map03010;	Ribosome;	IPR020785;IPR006519;IPR020783;IPR000911;IPR020784;	Ribosomal protein L11, conserved site;Ribosomal protein L11, bacterial-type;Ribosomal protein L11, C-terminal;Ribosomal protein L11/L12;Ribosomal protein L11, N-terminal;	chloroplast	At1g32990	287.0	J	[J] Translation, ribosomal structure and biogenesis;
Sspon.01G0030030-1A	Sspon.01G0030030-1A	Down	0.729145167	0.593898405	1.256406761	1.373237532	0.681755144	0.504778162	1.299937041	1.435287653	0.697107573	0.632556409	1.367439264	1.428450889	1.21763	0.0357204950659	0.92608	0.0507703565972	0.53724	6.70263162719e-05	0.4086	4.00121294384e-05													IPR001041;IPR012675;	2Fe-2S ferredoxin-type iron-sulfur binding domain;Beta-grasp domain;	chloroplast	At1g04580	53.9	F	[F] Nucleotide transport and metabolism;
Sspon.07G0038080-1D	Sspon.07G0038080-1D	Down	0.867691797	0.731408975	0.690090318	1.77812458	0.830663833	0.61167258	0.770404495	1.794789535	0.699216929	0.728635433	0.701682299	1.795619227	1.15729	0.167848487615	0.40275	1.99929956155e-06	1.10887	0.240197874967	0.3859	1.03020845866e-05													IPR015793;IPR015813;IPR001697;	Pyruvate kinase, barrel;Pyruvate/Phosphoenolpyruvate kinase-like domain;Pyruvate kinase;	cytosol	At3g52990	162.0	G	[G] Carbohydrate transport and metabolism;
Sspon.02G0048360-1P	Sspon.02G0048360-1P	Up	0.429155019	0.866669825	2.248035082	0.077206947	0.538542933	0.865827529	2.490826871	0.167606353	0.544439005	0.863827077	2.481508973	0.426354385	0.58241	0.000647892814026	10.75792	7.67803171854e-05	0.20943	2.68499057474e-05	3.86837	0.00358127536915										K02877	map03010;	Ribosome;	IPR024794;IPR020925;IPR000439;IPR012678;	Ribosomal protein L15e core domain;Ribosomal protein L15e, conserved site;Ribosomal protein L15e;Ribosomal protein L23/L15e core domain;	nucleus	At4g16720	347.0	J	[J] Translation, ribosomal structure and biogenesis;
Sspon.02G0029050-1A	Sspon.02G0029050-1A	Down	0.050290476	0.330734143	1.068566048	1.439662413	1.173061906	0.438508816	1.283590784	1.667671259	1.123420635	0.389916767	1.330117179	1.704459572	2.02455	0.342123633846	0.76526	0.0311154388178	0.63732	0.300885072061	0.2409	0.000161653034683													IPR001938;	Thaumatin;	extracellular	At4g36000	63.5	V	[V] Defense mechanisms;
Sspon.03G0020580-2B	Sspon.03G0020580-2B	Down	0.606154351	0.428344602	1.435717001	1.427979336	0.642449813	0.363782063	1.516671761	1.549478565	0.704865485	0.472623724	1.456291139	1.395642159	1.54455	0.00581832521467	1.00814	0.833144145666	0.4431	2.66324427162e-05	0.28921	5.19966906425e-05													IPR005493;IPR010203;	Ribonuclease E inhibitor RraA/RraA-like protein;Regulator of ribonuclease activity A;	cytosol	300311428	196.0	J	[J] Translation, ribosomal structure and biogenesis	COG0684	Regulator of RNase E activity RraA
Sspon.01G0020210-1A	Sspon.01G0020210-1A	Down	0.524025221	0.503404792	1.743293821	1.030214376	0.564943253	0.496464061	1.875692308	1.120847415	0.710214376	0.560665826	1.749266078	1.120968474	1.15293	0.255831862111	1.64065	0.000187057275636	0.33515	7.47509114816e-05	0.47693	9.71956936483e-05													IPR013785;IPR000111;IPR017853;IPR002241;	Aldolase-type TIM barrel;Glycoside hydrolase family 27/36, conserved site;Glycoside hydrolase superfamily;Glycoside hydrolase, family 27;	mitochondria	At5g08370	418.0	G	[G] Carbohydrate transport and metabolism;
Sspon.03G0020580-2P	Sspon.03G0020580-2P	Down	0.606154351	0.428344602	1.435717001	1.427979336	0.642449813	0.363782063	1.516671761	1.549478565	0.704865485	0.472623724	1.456291139	1.395642159	1.54455	0.00581832521467	1.00814	0.833144145666	0.4431	2.66324427162e-05	0.28921	5.19966906425e-05													IPR005493;IPR010203;	Ribonuclease E inhibitor RraA/RraA-like protein;Regulator of ribonuclease activity A;	cytosol	300311428	195.0	J	[J] Translation, ribosomal structure and biogenesis	COG0684	Regulator of RNase E activity RraA
Sspon.04G0005120-1A	Sspon.04G0005120-1A	Down	0.204791977	0.206796806	0.899737006	2.687098503	0.218575182	0.000682658	0.897439805	2.956149453	0.226336936	0.101842572	0.952224565	2.648324537	2.10041	0.130811755104	0.33159	4.74609793138e-05	0.23631	3.22073077958e-06	0.03731	1.971174887e-05										K11252	map05034;map05203;map05322;	Alcoholism;Viral carcinogenesis;Systemic lupus erythematosus;	IPR000558;IPR007125;IPR009072;	Histone H2B;Histone H2A/H2B/H3;Histone-fold;	nucleus	At3g45980	223.0	B	[B] Chromatin structure and dynamics;
Sspon.08G0024420-1P	Sspon.08G0024420-1P	Down	0.790972473	0.774565277	1.071394148	1.286915297	0.827985049	0.699040772	1.131239714	1.373577847	0.889329968	0.721959439	1.138650797	1.294369219	1.14243	0.0456301287477	0.84485	0.00425854450019	0.7507	0.00147663798569	0.55516	7.96873992673e-05										K02641	map00195;map01100;	Photosynthesis;Metabolic pathways;	IPR017927;IPR001433;IPR017938;IPR015701;IPR035442;IPR001709;	Ferredoxin reductase-type FAD-binding domain;Oxidoreductase FAD/NAD(P)-binding;Riboflavin synthase-like beta-barrel;Ferredoxin--NADP reductase;Ferredoxin--NADP reductase, plant and Cyanobacteria type;Flavoprotein pyridine nucleotide cytochrome reductase;	chloroplast	At1g20020	563.0	C	[C] Energy production and conversion;
Sspon.03G0020730-3D	Sspon.03G0020730-3D	Down	0.204791977	0.206796806	0.899737006	2.687098503	0.218575182	0.000682658	0.897439805	2.956149453	0.226336936	0.101842572	0.952224565	2.648324537	2.10041	0.130811755104	0.33159	4.74609793138e-05	0.23631	3.22073077958e-06	0.03731	1.971174887e-05				GO:0000786;GO:0043232;GO:0044815;GO:0043229;GO:0043228;GO:0043227;GO:0043226;GO:0005575;GO:0005634;GO:0005694;GO:0043234;GO:0032991;GO:0043231;GO:0032993;GO:0044464;GO:0005623;GO:0005622;GO:0044446;GO:0044424;GO:0000785;GO:0044427;GO:0044422;	nucleosome;intracellular non-membrane-bounded organelle;DNA packaging complex;intracellular organelle;non-membrane-bounded organelle;membrane-bounded organelle;organelle;cellular_component;nucleus;chromosome;protein complex;macromolecular complex;intracellular membrane-bounded organelle;protein-DNA complex;cell part;cell;intracellular;intracellular organelle part;intracellular part;chromatin;chromosomal part;organelle part;	4;4;4;3;3;3;2;1;5;5;3;2;4;3;2;2;3;3;3;3;4;2;	GO:0003674;GO:0005488;GO:0003676;GO:0003677;GO:1901363;GO:0097159;	molecular_function;binding;nucleic acid binding;DNA binding;heterocyclic compound binding;organic cyclic compound binding;	1;2;4;5;3;3;	K11252	map05034;map05203;map05322;	Alcoholism;Viral carcinogenesis;Systemic lupus erythematosus;	IPR000558;IPR007125;IPR009072;	Histone H2B;Histone H2A/H2B/H3;Histone-fold;	cytosol	At2g28720	211.0	B	[B] Chromatin structure and dynamics;
Sspon.03G0015850-1A	Sspon.03G0015850-1A	Down	0.850354115	1.076290778	0.407709809	1.560548237	0.954350299	0.957322667	0.408645554	1.760559246	1.053337492	0.960955561	0.428259513	1.581666728	0.95441	0.553374343257	0.25386	4.41468994637e-05	2.29633	0.000802648131796	0.61079	0.00103322251416													IPR022636;IPR022631;IPR022630;IPR022628;IPR022629;IPR002133;	S-adenosylmethionine synthetase superfamily;S-adenosylmethionine synthetase, conserved site;S-adenosylmethionine synthetase, C-terminal;S-adenosylmethionine synthetase, N-terminal;S-adenosylmethionine synthetase, central domain;S-adenosylmethionine synthetase;	chloroplast	At1g02500	593.0	H	[H] Coenzyme transport and metabolism;
Sspon.08G0001560-1A	Sspon.08G0001560-1A	Down	0.479519518	1.082598181	0.463472875	1.955031195	0.546365245	0.970638465	0.494649209	1.953609921	0.583822692	1.063892381	0.499188116	1.907212202	0.51641	0.000403864214885	0.25058	1.86897679806e-07	1.10457	0.19313698001	0.53597	1.89236020884e-05													IPR020831;IPR020828;IPR020829;IPR016040;	Glyceraldehyde/Erythrose phosphate dehydrogenase family;Glyceraldehyde 3-phosphate dehydrogenase, NAD(P) binding domain;Glyceraldehyde 3-phosphate dehydrogenase, catalytic domain;NAD(P)-binding domain;	cytosol	At3g04120	485.0	G	[G] Carbohydrate transport and metabolism;
Sspon.01G0039610-3P	Sspon.01G0039610-3P	Down	0.162211207	0.525427497	1.824893492	1.40282113	0.124302017	0.717153815	2.153760239	1.238492247	0.301949969	0.442273878	1.710162814	1.396551694	0.34927	0.0200978609646	1.40887	0.0184949866744	0.10344	0.000290532570597	0.41726	0.00129837012398													IPR002016;IPR000823;IPR033905;IPR010255;IPR019793;	Haem peroxidase, plant/fungal/bacterial;Plant peroxidase;Secretory peroxidase;Haem peroxidase;Peroxidases heam-ligand binding site;	endoplasmic reticulum	At1g14550	186.0	R	[R] General function prediction only;
Sspon.04G0028200-2C	Sspon.04G0028200-2C	Down	0.637943668	0.557126892	1.235834607	1.370219173	0.630502178	0.495346105	1.495028291	1.388549315	0.58661927	0.645111574	1.492183015	1.465535913	1.09277	0.320326180265	0.9997	0.996533247286	0.43927	0.000832934227729	0.40186	8.73146570234e-05													IPR007325;	Kynurenine formamidase;	extracellular	392410463	144.0	E	[E] Amino acid transport and metabolism	COG1878	Kynurenine formamidase
Sspon.08G0022510-2C	Sspon.08G0022510-2C	Down	0.404747299	1.237633597	0.704848899	1.68063197	0.450837612	1.139446213	0.678438068	1.894543949	0.419916462	1.13918368	0.50949276	1.740279493	0.36274	3.00541609128e-05	0.35609	0.000207454410985	0.67388	0.0304211949381	0.66152	0.00111510072262	GO:0006633;GO:0006631;GO:0019752;GO:0044249;GO:0044281;GO:0044283;GO:0072330;GO:0044699;GO:1901576;GO:0044710;GO:0044711;GO:0071704;GO:0006629;GO:0009987;GO:0032787;GO:0009058;GO:0008150;GO:0008152;GO:0043436;GO:0044255;GO:0008610;GO:0044238;GO:0006082;GO:0046394;GO:0016053;GO:0044237;GO:0044763;	fatty acid biosynthetic process;fatty acid metabolic process;carboxylic acid metabolic process;cellular biosynthetic process;small molecule metabolic process;small molecule biosynthetic process;monocarboxylic acid biosynthetic process;single-organism process;organic substance biosynthetic process;single-organism metabolic process;single-organism biosynthetic process;organic substance metabolic process;lipid metabolic process;cellular process;monocarboxylic acid metabolic process;biosynthetic process;biological_process;metabolic process;oxoacid metabolic process;cellular lipid metabolic process;lipid biosynthetic process;primary metabolic process;organic acid metabolic process;carboxylic acid biosynthetic process;organic acid biosynthetic process;cellular metabolic process;single-organism cellular process;	6;5;6;4;4;5;7;2;4;3;4;3;4;2;7;3;1;2;5;4;5;3;4;6;5;3;3;	GO:0043229;GO:0043227;GO:0005737;GO:0005623;GO:0043226;GO:0005575;GO:0009507;GO:0009536;GO:0043231;GO:0044464;GO:0005622;GO:0044444;GO:0044424;	intracellular organelle;membrane-bounded organelle;cytoplasm;cell;organelle;cellular_component;chloroplast;plastid;intracellular membrane-bounded organelle;cell part;intracellular;cytoplasmic part;intracellular part;	3;3;4;2;2;1;6;5;4;2;3;4;3;	GO:0003674;GO:0016740;GO:0016746;GO:0016747;GO:0003824;GO:0004312;GO:0004315;	molecular_function;transferase activity;transferase activity, transferring acyl groups;transferase activity, transferring acyl groups other than amino-acyl groups;catalytic activity;fatty acid synthase activity;3-oxoacyl-[acyl-carrier-protein] synthase activity;	1;3;4;5;2;6;7;	K09458	map00061;map00780;map01100;map01212;	Fatty acid biosynthesis;Biotin metabolism;Metabolic pathways;Fatty acid metabolism;	IPR017568;IPR018201;IPR016039;IPR014030;IPR014031;IPR020841;	3-oxoacyl-[acyl-carrier-protein] synthase 2;Beta-ketoacyl synthase, active site;Thiolase-like;Beta-ketoacyl synthase, N-terminal;Beta-ketoacyl synthase, C-terminal;Polyketide synthase, beta-ketoacyl synthase domain;	chloroplast	At5g46290	780.0	IQ	[I] Lipid transport and metabolism;[Q] Secondary metabolites biosynthesis, transport and catabolism;
Sspon.04G0017520-1P	Sspon.04G0017520-1P	Down	0.768976699	0.628614825	1.342671505	1.06508191	0.821871572	0.615162072	1.434188797	1.126222019	0.967537399	0.760297504	1.397205781	1.072169919	1.27659	0.0701282584177	1.27903	0.000762841273295	0.61292	0.00116151340897	0.61409	0.00111505883666	GO:0044699;GO:0009987;GO:0044763;GO:0007017;GO:0008150;	single-organism process;cellular process;single-organism cellular process;microtubule-based process;biological_process;	2;2;3;4;1;	GO:0099512;GO:0099513;GO:0043229;GO:0043228;GO:0005874;GO:0043226;GO:0005737;GO:0044446;GO:0044430;GO:0015630;GO:0043232;GO:0005856;GO:0044464;GO:0005623;GO:0005622;GO:0005575;GO:0044424;GO:0044422;	supramolecular fiber;polymeric cytoskeletal fiber;intracellular organelle;non-membrane-bounded organelle;microtubule;organelle;cytoplasm;intracellular organelle part;cytoskeletal part;microtubule cytoskeleton;intracellular non-membrane-bounded organelle;cytoskeleton;cell part;cell;intracellular;cellular_component;intracellular part;organelle part;	2;3;3;3;4;2;4;3;4;6;4;5;2;2;3;1;3;2;	GO:0005200;GO:0035639;GO:1901363;GO:0003674;GO:0005488;GO:0001883;GO:0000166;GO:0001882;GO:0019001;GO:0005198;GO:0032561;GO:1901265;GO:0032549;GO:0017076;GO:0005525;GO:0016787;GO:0003924;GO:0017111;GO:0036094;GO:0003824;GO:0032555;GO:0016818;GO:0043167;GO:0097367;GO:0097159;GO:0016817;GO:0016462;GO:0032550;GO:0032553;GO:0043168;	structural constituent of cytoskeleton;purine ribonucleoside triphosphate binding;heterocyclic compound binding;molecular_function;binding;purine nucleoside binding;nucleotide binding;nucleoside binding;guanyl nucleotide binding;structural molecule activity;guanyl ribonucleotide binding;nucleoside phosphate binding;ribonucleoside binding;purine nucleotide binding;GTP binding;hydrolase activity;GTPase activity;nucleoside-triphosphatase activity;small molecule binding;catalytic activity;purine ribonucleotide binding;hydrolase activity, acting on acid anhydrides, in phosphorus-containing anhydrides;ion binding;carbohydrate derivative binding;organic cyclic compound binding;hydrolase activity, acting on acid anhydrides;pyrophosphatase activity;purine ribonucleoside binding;ribonucleotide binding;anion binding;	3;5;3;1;2;5;4;4;6;2;6;4;5;5;6;3;8;7;3;2;5;5;3;3;3;4;6;6;4;4;				IPR008280;IPR000217;IPR002453;IPR017975;IPR003008;IPR013838;	Tubulin/FtsZ, C-terminal;Tubulin;Beta tubulin;Tubulin, conserved site;Tubulin/FtsZ, GTPase domain;Beta tubulin, autoregulation binding site;	cytosol	At1g20010	385.0	Z	[Z] Cytoskeleton;
Sspon.03G0033880-1B	Sspon.03G0033880-1B	Down	0.601095929	0.814277353	1.137102145	1.279492199	0.460199407	0.82739621	1.342714998	1.405382768	0.825327467	0.789957011	1.253859971	1.263194543	0.77587	0.164399454434	0.9457	0.392249934281	0.5053	0.0072168800352	0.6159	0.000397911946019	GO:0044237;GO:0019752;GO:0090304;GO:0044249;GO:0034641;GO:0006807;GO:0044281;GO:0034645;GO:0034660;GO:0044699;GO:1901576;GO:0044710;GO:0044260;GO:0006520;GO:0043043;GO:0071704;GO:0010467;GO:0043604;GO:1901360;GO:0044267;GO:0006139;GO:0009987;GO:0006725;GO:0009058;GO:0009059;GO:0008150;GO:0008152;GO:0043436;GO:0044271;GO:0046483;GO:0016070;GO:0044238;GO:1901564;GO:1901566;GO:0006082;GO:0019538;GO:0006421;GO:0043170;GO:0006399;GO:0043038;GO:0043039;GO:0043603;GO:0006418;GO:0044763;GO:0006518;GO:0006412;	cellular metabolic process;carboxylic acid metabolic process;nucleic acid metabolic process;cellular biosynthetic process;cellular nitrogen compound metabolic process;nitrogen compound metabolic process;small molecule metabolic process;cellular macromolecule biosynthetic process;ncRNA metabolic process;single-organism process;organic substance biosynthetic process;single-organism metabolic process;cellular macromolecule metabolic process;cellular amino acid metabolic process;peptide biosynthetic process;organic substance metabolic process;gene expression;amide biosynthetic process;organic cyclic compound metabolic process;cellular protein metabolic process;nucleobase-containing compound metabolic process;cellular process;cellular aromatic compound metabolic process;biosynthetic process;macromolecule biosynthetic process;biological_process;metabolic process;oxoacid metabolic process;cellular nitrogen compound biosynthetic process;heterocycle metabolic process;RNA metabolic process;primary metabolic process;organonitrogen compound metabolic process;organonitrogen compound biosynthetic process;organic acid metabolic process;protein metabolic process;asparaginyl-tRNA aminoacylation;macromolecule metabolic process;tRNA metabolic process;amino acid activation;tRNA aminoacylation;cellular amide metabolic process;tRNA aminoacylation for protein translation;single-organism cellular process;peptide metabolic process;translation;	3;6;5;4;4;3;4;5;6;2;4;3;4;4;6;3;5;6;4;5;4;2;4;3;5;1;2;5;5;4;5;3;4;5;4;4;8;4;7;5;6;5;7;3;5;6;	GO:0005622;GO:0005737;GO:0005623;GO:0044444;GO:0005829;GO:0044464;GO:0005575;GO:0044424;	intracellular;cytoplasm;cell;cytoplasmic part;cytosol;cell part;cellular_component;intracellular part;	3;4;2;4;5;2;1;3;	GO:0003676;GO:0032550;GO:0035639;GO:0003674;GO:0003677;GO:1901363;GO:0001882;GO:0004812;GO:0004816;GO:0097367;GO:0003824;GO:0043167;GO:0032549;GO:0005524;GO:0043168;GO:0000166;GO:0001883;GO:1901265;GO:0036094;GO:0032555;GO:0017076;GO:0016874;GO:0016875;GO:0016876;GO:0030554;GO:0097159;GO:0032559;GO:0032553;GO:0005488;	nucleic acid binding;purine ribonucleoside binding;purine ribonucleoside triphosphate binding;molecular_function;DNA binding;heterocyclic compound binding;nucleoside binding;aminoacyl-tRNA ligase activity;asparagine-tRNA ligase activity;carbohydrate derivative binding;catalytic activity;ion binding;ribonucleoside binding;ATP binding;anion binding;nucleotide binding;purine nucleoside binding;nucleoside phosphate binding;small molecule binding;purine ribonucleotide binding;purine nucleotide binding;ligase activity;ligase activity, forming carbon-oxygen bonds;ligase activity, forming aminoacyl-tRNA and related compounds;adenyl nucleotide binding;organic cyclic compound binding;adenyl ribonucleotide binding;ribonucleotide binding;binding;	4;6;5;1;5;3;4;6;7;3;2;3;5;6;4;4;5;4;3;5;5;3;4;5;6;3;6;4;2;	K01893	map00970;	Aminoacyl-tRNA biosynthesis;	IPR004365;IPR004364;IPR000738;IPR006195;IPR002312;IPR012340;IPR004522;	OB-fold nucleic acid binding domain, AA-tRNA synthetase-type;Aminoacyl-tRNA synthetase, class II (D/K/N);WHEP-TRS domain;Aminoacyl-tRNA synthetase, class II;Aspartyl/Asparaginyl-tRNA synthetase, class IIb;Nucleic acid-binding, OB-fold;Asparagine-tRNA ligase;	chloroplast	At5g56680	792.0	J	[J] Translation, ribosomal structure and biogenesis;
Sspon.04G0017520-1A	Sspon.04G0017520-1A	Down	0.768976699	0.628614825	1.342671505	1.06508191	0.821871572	0.615162072	1.434188797	1.126222019	0.967537399	0.760297504	1.397205781	1.072169919	1.27659	0.0701282584177	1.27903	0.000762841273295	0.61292	0.00116151340897	0.61409	0.00111505883666										K07375	map04145;map04540;map05130;	Phagosome;Gap junction;Pathogenic Escherichia coli infection;	IPR008280;IPR000217;IPR018316;IPR002453;IPR017975;IPR003008;IPR013838;	Tubulin/FtsZ, C-terminal;Tubulin;Tubulin/FtsZ, 2-layer sandwich domain;Beta tubulin;Tubulin, conserved site;Tubulin/FtsZ, GTPase domain;Beta tubulin, autoregulation binding site;	cytosol	At5g62700	849.0	Z	[Z] Cytoskeleton;
Sspon.01G0057540-1D	Sspon.01G0057540-1D	Down	0.330447952	0.648633357	1.191037486	1.569883244	0.40048419	0.679405193	1.360195985	1.63500638	0.4645739	0.724437149	1.441195772	1.554699392	0.58247	0.00303950662884	0.83882	0.0301856373808	0.29944	0.00036204127049	0.43123	1.06796555059e-05	GO:0019752;GO:0006807;GO:0044237;GO:0044699;GO:0044710;GO:0006107;GO:0071704;GO:0006108;GO:0009987;GO:0008150;GO:0008152;GO:0043436;GO:0043648;GO:0006082;GO:0044763;GO:0044281;	carboxylic acid metabolic process;nitrogen compound metabolic process;cellular metabolic process;single-organism process;single-organism metabolic process;oxaloacetate metabolic process;organic substance metabolic process;malate metabolic process;cellular process;biological_process;metabolic process;oxoacid metabolic process;dicarboxylic acid metabolic process;organic acid metabolic process;single-organism cellular process;small molecule metabolic process;	6;3;3;2;3;8;3;8;2;1;2;5;7;4;3;4;	GO:0043229;GO:0043227;GO:0043226;GO:0005737;GO:0044446;GO:0009536;GO:0009532;GO:0009570;GO:0044435;GO:0044434;GO:0009507;GO:0043231;GO:0005829;GO:0044464;GO:0005623;GO:0005622;GO:0005575;GO:0044444;GO:0044424;GO:0044422;	intracellular organelle;membrane-bounded organelle;organelle;cytoplasm;intracellular organelle part;plastid;plastid stroma;chloroplast stroma;plastid part;chloroplast part;chloroplast;intracellular membrane-bounded organelle;cytosol;cell part;cell;intracellular;cellular_component;cytoplasmic part;intracellular part;organelle part;	3;3;2;4;3;5;5;6;4;5;6;4;5;2;2;3;1;4;3;2;	GO:0005488;GO:0003674;GO:0046914;GO:0008270;GO:0043167;GO:0046872;GO:0016787;GO:0043169;GO:0003824;GO:0016811;GO:0050152;GO:0016810;	binding;molecular_function;transition metal ion binding;zinc ion binding;ion binding;metal ion binding;hydrolase activity;cation binding;catalytic activity;hydrolase activity, acting on carbon-nitrogen (but not peptide) bonds, in linear amides;omega-amidase activity;hydrolase activity, acting on carbon-nitrogen (but not peptide) bonds;	2;1;6;7;3;5;3;4;2;5;6;4;				IPR003010;	Carbon-nitrogen hydrolase;	chloroplast	At5g12040	264.0	E	[E] Amino acid transport and metabolism;
Sspon.02G0023330-3C	Sspon.02G0023330-3C	Down	0.761181148	0.551435025	1.335991606	0.99066425	1.038494555	0.73404629	1.258290625	1.009089154	1.573840359	0.443388786	1.295419597	1.008158603	1.95128	0.0962744586294	1.29316	0.00022442515849	0.86729	0.512319614309	0.57477	0.00741699487882													IPR000504;IPR001878;	RNA recognition motif domain;Zinc finger, CCHC-type;	nucleus	At5g04280	181.0	R	[R] General function prediction only;
Sspon.03G0030500-1B	Sspon.03G0030500-1B	Down	0.874631138	0.366327768	1.892901406	0.706742908	0.91388397	0.341150931	2.033789319	0.940468405	1.099687102	0.312765408	1.816059271	0.701592374	2.83089	0.000937708042339	2.44497	0.000366563949521	0.50293	0.000541522712751	0.43437	0.00527268068461	GO:0009892;GO:0032774;GO:0019222;GO:0031327;GO:0031326;GO:0031324;GO:0031323;GO:0090304;GO:0044249;GO:0034641;GO:0006807;GO:0034645;GO:1901362;GO:0050789;GO:0097659;GO:0080090;GO:1901576;GO:0010605;GO:0009890;GO:0044260;GO:2000112;GO:2000113;GO:0008150;GO:0071704;GO:0010467;GO:0065007;GO:1901360;GO:0048519;GO:0010468;GO:0018130;GO:0045934;GO:0006139;GO:0019219;GO:0006725;GO:0009987;GO:0009889;GO:1903506;GO:0050794;GO:1902679;GO:0009058;GO:0009059;GO:0045892;GO:0051171;GO:0051172;GO:2001141;GO:0034654;GO:1903507;GO:0008152;GO:0046483;GO:0016070;GO:0044238;GO:0044271;GO:0060255;GO:0051253;GO:0051252;GO:0010629;GO:0044237;GO:0043170;GO:0006355;GO:0010556;GO:0006351;GO:0019438;GO:0010558;GO:0048523;	negative regulation of metabolic process;RNA biosynthetic process;regulation of metabolic process;negative regulation of cellular biosynthetic process;regulation of cellular biosynthetic process;negative regulation of cellular metabolic process;regulation of cellular metabolic process;nucleic acid metabolic process;cellular biosynthetic process;cellular nitrogen compound metabolic process;nitrogen compound metabolic process;cellular macromolecule biosynthetic process;organic cyclic compound biosynthetic process;regulation of biological process;nucleic acid-templated transcription;regulation of primary metabolic process;organic substance biosynthetic process;negative regulation of macromolecule metabolic process;negative regulation of biosynthetic process;cellular macromolecule metabolic process;regulation of cellular macromolecule biosynthetic process;negative regulation of cellular macromolecule biosynthetic process;biological_process;organic substance metabolic process;gene expression;biological regulation;organic cyclic compound metabolic process;negative regulation of biological process;regulation of gene expression;heterocycle biosynthetic process;negative regulation of nucleobase-containing compound metabolic process;nucleobase-containing compound metabolic process;regulation of nucleobase-containing compound metabolic process;cellular aromatic compound metabolic process;cellular process;regulation of biosynthetic process;regulation of nucleic acid-templated transcription;regulation of cellular process;negative regulation of RNA biosynthetic process;biosynthetic process;macromolecule biosynthetic process;negative regulation of transcription, DNA-templated;regulation of nitrogen compound metabolic process;negative regulation of nitrogen compound metabolic process;regulation of RNA biosynthetic process;nucleobase-containing compound biosynthetic process;negative regulation of nucleic acid-templated transcription;metabolic process;heterocycle metabolic process;RNA metabolic process;primary metabolic process;cellular nitrogen compound biosynthetic process;regulation of macromolecule metabolic process;negative regulation of RNA metabolic process;regulation of RNA metabolic process;negative regulation of gene expression;cellular metabolic process;macromolecule metabolic process;regulation of transcription, DNA-templated;regulation of macromolecule biosynthetic process;transcription, DNA-templated;aromatic compound biosynthetic process;negative regulation of macromolecule biosynthetic process;negative regulation of cellular process;	3;6;3;5;5;4;4;5;4;4;3;5;5;2;7;4;4;4;4;4;6;6;1;3;5;2;4;2;5;5;5;4;5;4;2;4;7;3;6;3;5;6;4;4;6;5;7;2;4;5;3;5;4;5;5;5;3;4;6;5;6;5;5;3;				GO:0032553;GO:1901363;GO:0003674;GO:0005488;GO:0097367;GO:0036094;GO:0000166;GO:0010181;GO:0016491;GO:0003824;GO:0048037;GO:0097159;GO:1901265;	ribonucleotide binding;heterocyclic compound binding;molecular_function;binding;carbohydrate derivative binding;small molecule binding;nucleotide binding;FMN binding;oxidoreductase activity;catalytic activity;cofactor binding;organic cyclic compound binding;nucleoside phosphate binding;	4;3;1;2;3;3;4;4;3;2;3;3;4;				IPR010089;IPR029039;IPR005025;IPR008254;	Flavoprotein WrbA-like;Flavoprotein-like domain;NADPH-dependent FMN reductase-like;Flavodoxin/nitric oxide synthase;	cytosol	At5g54500	302.0	R	[R] General function prediction only;
Sspon.05G0004840-2B	Sspon.05G0004840-2B	Down	0.117598002	0.931374585	1.522388109	1.292800553	0.144643483	0.797675551	1.663197381	1.341974154	0.361911059	0.865455379	1.595616904	1.36536484	0.24057	0.00160855493033	1.19526	0.00478041001279	0.13054	9.23401123625e-05	0.6486	0.000445265317328										K00658	map00020;map00310;map01100;map01110;map01120;map01130;map01200;	Citrate cycle (TCA cycle);Lysine degradation;Metabolic pathways;Biosynthesis of secondary metabolites;Microbial metabolism in diverse environments;Biosynthesis of antibiotics;Carbon metabolism;	IPR011053;IPR000089;IPR001078;IPR003016;	Single hybrid motif;Biotin/lipoyl attachment;2-oxoacid dehydrogenase acyltransferase, catalytic domain;2-oxo acid dehydrogenase, lipoyl-binding site;	mitochondria	At5g55070	499.0	C	[C] Energy production and conversion;
Sspon.03G0003540-3C	Sspon.03G0003540-3C	Down	1.287955783	0.680533679	0.968639281	1.056263033	1.972749175	0.631587472	1.138136983	1.164780434	0.360010528	0.527370275	1.100722774	1.111250582	1.96832	0.27466518446	0.96255	0.527596101636	1.12883	0.784111018906	0.55202	0.000824994786983	GO:0005975;GO:0044238;GO:0071704;GO:0008150;GO:0008152;	carbohydrate metabolic process;primary metabolic process;organic substance metabolic process;biological_process;metabolic process;	4;3;3;1;2;				GO:0015926;GO:0016787;GO:0016798;GO:0008422;GO:0004553;GO:0003674;GO:0003824;	glucosidase activity;hydrolase activity;hydrolase activity, acting on glycosyl bonds;beta-glucosidase activity;hydrolase activity, hydrolyzing O-glycosyl compounds;molecular_function;catalytic activity;	6;3;4;7;5;1;2;				IPR033132;IPR001360;IPR001164;IPR017853;	Glycosyl hydrolases family 1, N-terminal conserved site;Glycoside hydrolase family 1;Arf GTPase activating protein;Glycoside hydrolase superfamily;	nucleus	At1g02850	288.0	G	[G] Carbohydrate transport and metabolism;
Sspon.06G0020080-3D	Sspon.06G0020080-3D	Down	1.051650231	0.538460928	0.210511102	2.130268297	1.198305696	0.50292628	0.176529726	2.237281998	1.17305313	0.52707345	0.121955597	2.131983565	2.1824	0.000184482262672	0.07831	1.38332016258e-06	6.72502	4.87232718406e-05	0.24132	1.51999092371e-06	GO:0045184;GO:0033036;GO:0008104;GO:0006810;GO:0015031;GO:0008150;GO:0071702;GO:0051234;GO:0051179;	establishment of protein localization;macromolecule localization;protein localization;transport;protein transport;biological_process;organic substance transport;establishment of localization;localization;	4;3;4;4;5;1;5;3;2;	GO:0005737;GO:0044464;GO:0005623;GO:0005622;GO:0005575;GO:0044424;	cytoplasm;cell part;cell;intracellular;cellular_component;intracellular part;	4;2;2;3;1;3;							IPR002075;IPR018222;IPR032710;	Nuclear transport factor 2;Nuclear transport factor 2, eukaryote;NTF2-like domain;	chloroplast	At1g27310	172.0	U	[U] Intracellular trafficking, secretion, and vesicular transport;
Sspon.03G0023790-1A	Sspon.03G0023790-1A	Down	0.469493089	0.38533415	0.790468747	1.885802404	0.381306463	0.360238563	1.079194744	2.262517868	0.447326728	0.47349261	1.034608533	2.430216101	1.06485	0.57621811173	0.44148	0.00266169356049	0.44697	0.00461668991701	0.18531	0.000408918925935													IPR006917;	SOUL haem-binding protein;	extracellular	At1g17100	268.0	R	[R] General function prediction only;
Sspon.02G0005260-3D	Sspon.02G0005260-3D	Down	0.802114399	0.798364198	0.913120346	1.319177813	0.838759219	0.770648428	0.925263853	1.458256692	0.926656785	0.814150758	0.950015179	1.483472329	1.07736	0.190918656729	0.65441	0.00071418454189	0.92079	0.128515735368	0.55931	0.000286559081502										K03231	map03013;map05134;	RNA transport;Legionellosis;	IPR000795;IPR004161;IPR004160;IPR009001;IPR009000;IPR004539;IPR027417;IPR031157;	Transcription factor, GTP-binding domain;Translation elongation factor EFTu-like, domain 2;Translation elongation factor EFTu/EF1A, C-terminal;Translation elongation factor EF1A/initiation factor IF2gamma, C-terminal;Translation protein, beta-barrel domain;Translation elongation factor EF1A, eukaryotic/archaeal;P-loop containing nucleoside triphosphate hydrolase;Tr-type G domain, conserved site;	cytosol	At5g60390	888.0	J	[J] Translation, ribosomal structure and biogenesis;
Sspon.03G0022790-1P	Sspon.03G0022790-1P	Down	0.743687442	0.827909253	0.849069575	1.50499295	0.718239126	0.820498479	0.882534578	1.559152189	0.5249531	1.033453351	0.916978362	1.618531595	0.74086	0.077699603776	0.56561	5.92007563245e-05	0.75017	0.0372065895982	0.57272	0.000982472479858													IPR007863;IPR011249;IPR011765;	Peptidase M16, C-terminal;Metalloenzyme, LuxS/M16 peptidase-like;Peptidase M16, N-terminal;	chloroplast	At1g51980	330.0	O	[O] Posttranslational modification, protein turnover, chaperones;
Sspon.03G0020430-1A	Sspon.03G0020430-1A	Down	1.537564329	0.337859867	1.384549939	0.790378175	1.592961679	0.291328651	1.307019237	0.717875454	1.430735721	0.332934236	1.409753814	0.867038896	4.74083	1.76725131635e-05	1.72666	0.00040900933991	1.11214	0.054045381837	0.40505	0.000492321375669										K01803	map00010;map00051;map00562;map00710;map01100;map01110;map01120;map01130;map01200;map01230;	Glycolysis / Gluconeogenesis;Fructose and mannose metabolism;Inositol phosphate metabolism;Carbon fixation in photosynthetic organisms;Metabolic pathways;Biosynthesis of secondary metabolites;Microbial metabolism in diverse environments;Biosynthesis of antibiotics;Carbon metabolism;Biosynthesis of amino acids;	IPR020861;IPR013785;IPR000652;IPR022896;	Triosephosphate isomerase, active site;Aldolase-type TIM barrel;Triosephosphate isomerase;Triosephosphate isomerase, bacterial/eukaryotic;	chloroplast	At3g55440	427.0	G	[G] Carbohydrate transport and metabolism;
Sspon.05G0020400-4D	Sspon.05G0020400-4D	Down	1.083515802	0.47779797	1.301750809	0.863578742	1.256992155	0.454953238	1.407570586	0.814352201	1.481928993	0.639705687	1.439590444	0.778263375	2.43087	0.00437651818579	1.68916	0.000310384050701	0.92131	0.424957174473	0.6402	0.00957674944488													IPR008979;IPR017853;IPR010720;	Galactose-binding domain-like;Glycoside hydrolase superfamily;Alpha-L-arabinofuranosidase, C-terminal;	chloroplast	512551402	178.0	G	[G] Carbohydrate transport and metabolism	COG3534	Alpha-L-arabinofuranosidase
Sspon.01G0002150-3C	Sspon.01G0002150-3C	Down	0.578115675	0.718502484	1.396876291	1.207207907	0.533410549	0.697993213	1.369417597	1.302931964	0.605108249	0.741638976	1.536712231	1.312084862	0.79543	0.00381677621534	1.12579	0.0602329249764	0.39894	0.000102842985073	0.56463	0.000101597798259										K01681	map00020;map00630;map00720;map01100;map01110;map01120;map01130;map01200;map01210;map01230;	Citrate cycle (TCA cycle);Glyoxylate and dicarboxylate metabolism;Carbon fixation pathways in prokaryotes;Metabolic pathways;Biosynthesis of secondary metabolites;Microbial metabolism in diverse environments;Biosynthesis of antibiotics;Carbon metabolism;2-Oxocarboxylic acid metabolism;Biosynthesis of amino acids;	IPR001030;IPR006249;IPR015931;IPR015932;IPR018136;IPR000573;IPR015928;	Aconitase/3-isopropylmalate dehydratase large subunit, alpha/beta/alpha domain;Aconitase/Iron-responsive element-binding protein 2;Aconitase/3-isopropylmalate dehydratase large subunit, alpha/beta/alpha, subdomain 1/3;Aconitase/3-isopropylmalate dehydratase large subunit, alpha/beta/alpha, subdomain 2;Aconitase family, 4Fe-4S cluster binding site;Aconitase A/isopropylmalate dehydratase small subunit, swivel domain;Aconitase/3-isopropylmalate dehydratase, swivel;	chloroplast	At2g05710	1611.0	AJ	[A] RNA processing and modification;[J] Translation, ribosomal structure and biogenesis;
Sspon.05G0020400-4P	Sspon.05G0020400-4P	Down	1.083515802	0.47779797	1.301750809	0.863578742	1.256992155	0.454953238	1.407570586	0.814352201	1.481928993	0.639705687	1.439590444	0.778263375	2.43087	0.00437651818579	1.68916	0.000310384050701	0.92131	0.424957174473	0.6402	0.00957674944488	GO:0019321;GO:0016052;GO:0044036;GO:0044281;GO:0044699;GO:0044710;GO:0044260;GO:0019566;GO:0009057;GO:0071554;GO:0071704;GO:1901575;GO:0043170;GO:0009987;GO:0046373;GO:0008150;GO:0008152;GO:0010383;GO:0044723;GO:0000272;GO:0009056;GO:0044238;GO:0005975;GO:0005976;GO:0005996;GO:0045493;GO:0044237;GO:0045491;GO:0010410;	pentose metabolic process;carbohydrate catabolic process;cell wall macromolecule metabolic process;small molecule metabolic process;single-organism process;single-organism metabolic process;cellular macromolecule metabolic process;arabinose metabolic process;macromolecule catabolic process;cell wall organization or biogenesis;organic substance metabolic process;organic substance catabolic process;macromolecule metabolic process;cellular process;L-arabinose metabolic process;biological_process;metabolic process;cell wall polysaccharide metabolic process;single-organism carbohydrate metabolic process;polysaccharide catabolic process;catabolic process;primary metabolic process;carbohydrate metabolic process;polysaccharide metabolic process;monosaccharide metabolic process;xylan catabolic process;cellular metabolic process;xylan metabolic process;hemicellulose metabolic process;	6;5;4;4;2;3;4;7;5;3;3;4;4;2;8;1;2;5;4;6;3;3;4;5;5;7;3;7;6;	GO:0031012;GO:0048046;GO:0043229;GO:0071944;GO:0005622;GO:0043227;GO:0043226;GO:0005737;GO:0005773;GO:0030312;GO:0009505;GO:0043231;GO:0044464;GO:0005623;GO:0005578;GO:0005575;GO:0005618;GO:0044444;GO:0005576;GO:0044424;GO:0044421;	extracellular matrix;apoplast;intracellular organelle;cell periphery;intracellular;membrane-bounded organelle;organelle;cytoplasm;vacuole;external encapsulating structure;plant-type cell wall;intracellular membrane-bounded organelle;cell part;cell;proteinaceous extracellular matrix;cellular_component;cell wall;cytoplasmic part;extracellular region;intracellular part;extracellular region part;	2;3;3;3;3;3;2;4;5;3;5;4;2;2;3;1;4;4;2;3;2;	GO:0046556;GO:0016798;GO:0003674;GO:0097599;GO:0009044;GO:0016787;GO:0003824;GO:0004553;	alpha-L-arabinofuranosidase activity;hydrolase activity, acting on glycosyl bonds;molecular_function;xylanase activity;xylan 1,4-beta-xylosidase activity;hydrolase activity;catalytic activity;hydrolase activity, hydrolyzing O-glycosyl compounds;	6;4;1;6;7;3;2;5;	K01209	map00520;	Amino sugar and nucleotide sugar metabolism;	IPR008979;IPR010720;IPR017853;	Galactose-binding domain-like;Alpha-L-arabinofuranosidase, C-terminal;Glycoside hydrolase superfamily;	endoplasmic reticulum	294673281	364.0	G	[G] Carbohydrate transport and metabolism	COG3534	Alpha-L-arabinofuranosidase
Sspon.07G0016700-4D	Sspon.07G0016700-4D	Up	0.452166452	1.488327037	1.115650212	0.758611146	0.327230456	1.332779784	1.102890909	0.74056545	1.400423465	1.44764119	1.090768188	0.742945711	0.51065	0.111464786011	1.47597	2.60995797604e-06	0.65869	0.328883546184	1.90389	0.000135204772379	GO:0050801;GO:0006826;GO:0042592;GO:0055072;GO:0055076;GO:0098771;GO:0044699;GO:0046916;GO:0000041;GO:0065007;GO:0019725;GO:0030001;GO:0006810;GO:0006879;GO:0006875;GO:0006812;GO:0006811;GO:0009987;GO:0006873;GO:0044765;GO:0008150;GO:0030003;GO:0055065;GO:0055080;GO:0055082;GO:0051234;GO:0051179;GO:1902578;GO:0065008;GO:0048878;GO:0044763;	ion homeostasis;iron ion transport;homeostatic process;iron ion homeostasis;transition metal ion homeostasis;inorganic ion homeostasis;single-organism process;cellular transition metal ion homeostasis;transition metal ion transport;biological regulation;cellular homeostasis;metal ion transport;transport;cellular iron ion homeostasis;cellular metal ion homeostasis;cation transport;ion transport;cellular process;cellular ion homeostasis;single-organism transport;biological_process;cellular cation homeostasis;metal ion homeostasis;cation homeostasis;cellular chemical homeostasis;establishment of localization;localization;single-organism localization;regulation of biological quality;chemical homeostasis;single-organism cellular process;	6;9;4;10;9;7;2;9;8;2;4;7;4;10;8;6;5;2;6;4;1;7;8;7;5;3;2;3;3;5;3;	GO:0043229;GO:0005622;GO:0043227;GO:0043226;GO:0005737;GO:0009536;GO:0009507;GO:0043231;GO:0044464;GO:0005623;GO:0005575;GO:0044444;GO:0044424;	intracellular organelle;intracellular;membrane-bounded organelle;organelle;cytoplasm;plastid;chloroplast;intracellular membrane-bounded organelle;cell part;cell;cellular_component;cytoplasmic part;intracellular part;	3;3;3;2;4;5;6;4;2;2;1;4;3;	GO:0003674;GO:0005488;GO:0016491;GO:0043169;GO:0016722;GO:0046914;GO:0004322;GO:0043167;GO:0005506;GO:0046872;GO:0008199;GO:0016724;GO:0003824;	molecular_function;binding;oxidoreductase activity;cation binding;oxidoreductase activity, oxidizing metal ions;transition metal ion binding;ferroxidase activity;ion binding;iron ion binding;metal ion binding;ferric iron binding;oxidoreductase activity, oxidizing metal ions, oxygen as acceptor;catalytic activity;	1;2;3;4;4;6;6;3;7;5;8;5;2;	K00522	map04978;	Mineral absorption;	IPR008331;IPR001519;IPR009078;IPR009040;IPR012347;IPR014034;	Ferritin/DPS protein domain;Ferritin;Ferritin-like superfamily;Ferritin-like diiron domain;Ferritin-related;Ferritin, conserved site;	chloroplast	At2g40300	327.0	P	[P] Inorganic ion transport and metabolism;
Sspon.02G0000380-2B	Sspon.02G0000380-2B	Down	0.052200217	0.677835669	0.356494171	2.592083979	0.007638846	0.913769192	0.690274307	3.029539462	0.009884611	0.843684176	0.244125798	2.582469572	0.02863	0.000383036167963	0.15735	0.000319110448497	0.05401	0.0391365563318	0.29684	0.000296890725008													IPR019794;IPR010255;IPR002207;	Peroxidase, active site;Haem peroxidase;Plant ascorbate peroxidase;	mitochondria	At1g07890	107.0	R	[R] General function prediction only;
Sspon.01G0012990-1A	Sspon.01G0012990-1A	Down	0.635614187	0.708457909	0.982744109	1.55124481	0.661816842	0.639950123	1.015578196	1.733354116	0.728726283	0.703747892	0.991994105	1.646771428	0.98733	0.818893912795	0.60639	0.000267986989168	0.67757	0.000397459995658	0.41614	7.31486165295e-05										K01006	map00620;map00710;map00720;map01100;map01120;map01200;	Pyruvate metabolism;Carbon fixation in photosynthetic organisms;Carbon fixation pathways in prokaryotes;Metabolic pathways;Microbial metabolism in diverse environments;Carbon metabolism;	IPR008279;IPR018274;IPR010121;IPR023151;IPR015813;IPR002192;IPR013815;IPR000121;	PEP-utilising enzyme, mobile domain;PEP-utilising enzyme, active site;Pyruvate, phosphate dikinase;PEP-utilising enzyme, conserved site;Pyruvate/Phosphoenolpyruvate kinase-like domain;Pyruvate phosphate dikinase, PEP/pyruvate-binding;ATP-grasp fold, subdomain 1;PEP-utilising enzyme, C-terminal;	cytosol	268316505	1119.0	G	[G] Carbohydrate transport and metabolism	COG1080	Phosphoenolpyruvate-protein kinase (PTS system EI component in bacteria)
Sspon.03G0014840-1A	Sspon.03G0014840-1A	Up	0.50781435	1.286832388	1.303651879	0.645826045	0.66237699	1.178071059	1.438490486	0.863447642	0.652659847	1.379551598	1.448384304	0.632893412	0.47415	0.000927156178752	1.95621	0.00149748004212	0.43499	0.000322032850496	1.79466	0.00391414310522										K23025			IPR004131;	Pyrophosphate-energised proton pump;	plasma membrane	183222788	722.0	C	[C] Energy production and conversion	COG3808	Na+ or H+-translocating membrane pyrophosphatase
Sspon.03G0022370-4D	Sspon.03G0022370-4D	Up	0.704698088	0.942569968	1.695211225	0.600105801	0.945139431	1.091357029	1.484212913	0.522205708	0.486868025	1.250089427	1.649142253	0.628400131	0.65064	0.0743817566627	2.75806	0.000136979964471	0.44251	0.00364793177282	1.87582	0.00561612793631	GO:0044281;GO:1901360;GO:0044710;GO:0043043;GO:0046483;GO:0043436;GO:1901564;GO:1901566;GO:0019538;GO:0043038;GO:0043039;GO:0006427;GO:0006807;GO:0034660;GO:0043170;GO:0044267;GO:0044260;GO:0008150;GO:0008152;GO:0016070;GO:0044271;GO:0043603;GO:0006518;GO:0044249;GO:0034641;GO:0034645;GO:0044699;GO:0006139;GO:0009987;GO:0006725;GO:0043604;GO:0006082;GO:0019752;GO:0090304;GO:0006520;GO:0071704;GO:0010467;GO:1901576;GO:0009058;GO:0009059;GO:0044763;GO:0044238;GO:0044237;GO:0006399;GO:0006418;GO:0006412;	small molecule metabolic process;organic cyclic compound metabolic process;single-organism metabolic process;peptide biosynthetic process;heterocycle metabolic process;oxoacid metabolic process;organonitrogen compound metabolic process;organonitrogen compound biosynthetic process;protein metabolic process;amino acid activation;tRNA aminoacylation;histidyl-tRNA aminoacylation;nitrogen compound metabolic process;ncRNA metabolic process;macromolecule metabolic process;cellular protein metabolic process;cellular macromolecule metabolic process;biological_process;metabolic process;RNA metabolic process;cellular nitrogen compound biosynthetic process;cellular amide metabolic process;peptide metabolic process;cellular biosynthetic process;cellular nitrogen compound metabolic process;cellular macromolecule biosynthetic process;single-organism process;nucleobase-containing compound metabolic process;cellular process;cellular aromatic compound metabolic process;amide biosynthetic process;organic acid metabolic process;carboxylic acid metabolic process;nucleic acid metabolic process;cellular amino acid metabolic process;organic substance metabolic process;gene expression;organic substance biosynthetic process;biosynthetic process;macromolecule biosynthetic process;single-organism cellular process;primary metabolic process;cellular metabolic process;tRNA metabolic process;tRNA aminoacylation for protein translation;translation;	4;4;3;6;4;5;4;5;4;5;6;8;3;6;4;5;4;1;2;5;5;5;5;4;4;5;2;4;2;4;6;4;6;5;4;3;5;4;3;5;3;3;3;7;7;6;	GO:0043231;GO:0044424;GO:0043229;GO:0043227;GO:0043226;GO:0005737;GO:0044444;GO:0005739;GO:0044464;GO:0005623;GO:0005622;GO:0009536;GO:0009507;GO:0005575;	intracellular membrane-bounded organelle;intracellular part;intracellular organelle;membrane-bounded organelle;organelle;cytoplasm;cytoplasmic part;mitochondrion;cell part;cell;intracellular;plastid;chloroplast;cellular_component;	4;3;3;3;2;4;4;5;2;2;3;5;6;1;	GO:1901363;GO:0004812;GO:0000166;GO:0004821;GO:0097367;GO:0003674;GO:0005488;GO:1901265;GO:0032549;GO:0017076;GO:0005524;GO:0003824;GO:0097159;GO:0032559;GO:0032555;GO:0032550;GO:0032553;GO:0035639;GO:0043168;GO:0043167;GO:0030554;GO:0001883;GO:0001882;GO:0036094;GO:0016874;GO:0016875;GO:0016876;	heterocyclic compound binding;aminoacyl-tRNA ligase activity;nucleotide binding;histidine-tRNA ligase activity;carbohydrate derivative binding;molecular_function;binding;nucleoside phosphate binding;ribonucleoside binding;purine nucleotide binding;ATP binding;catalytic activity;organic cyclic compound binding;adenyl ribonucleotide binding;purine ribonucleotide binding;purine ribonucleoside binding;ribonucleotide binding;purine ribonucleoside triphosphate binding;anion binding;ion binding;adenyl nucleotide binding;purine nucleoside binding;nucleoside binding;small molecule binding;ligase activity;ligase activity, forming carbon-oxygen bonds;ligase activity, forming aminoacyl-tRNA and related compounds;	3;6;4;7;3;1;2;4;5;5;6;2;3;6;5;6;4;5;4;3;6;5;4;3;3;4;5;				IPR004154;IPR004516;	Anticodon-binding;Histidine-tRNA ligase/ATP phosphoribosyltransferase regulatory subunit;	chloroplast	At3g46100	503.0	J	[J] Translation, ribosomal structure and biogenesis;
Sspon.02G0001740-2B	Sspon.02G0001740-2B	Down	0.204791977	0.206796806	0.899737006	2.687098503	0.218575182	0.000682658	0.897439805	2.956149453	0.226336936	0.101842572	0.952224565	2.648324537	2.10041	0.130811755104	0.33159	4.74609793138e-05	0.23631	3.22073077958e-06	0.03731	1.971174887e-05										K11252	map05034;map05203;map05322;	Alcoholism;Viral carcinogenesis;Systemic lupus erythematosus;	IPR000558;IPR007125;IPR009072;	Histone H2B;Histone H2A/H2B/H3;Histone-fold;	nucleus	At3g45980	216.0	B	[B] Chromatin structure and dynamics;
Sspon.08G0007100-1P	Sspon.08G0007100-1P	Down	0.80289315	0.650036421	1.178885566	1.165927884	0.869350688	0.624823845	1.370000403	1.17084741	0.947492103	0.65952408	1.348126078	1.212092373	1.3543	0.00606057657496	1.0981	0.13521191408	0.67224	0.00440155955986	0.54507	7.33757895325e-06													IPR000194;IPR022879;IPR027417;	ATPase, F1/V1/A1 complex, alpha/beta subunit, nucleotide-binding domain;V-type ATP synthase regulatory subunit B/beta;P-loop containing nucleoside triphosphate hydrolase;	cytosol	At4g38510	463.0	C	[C] Energy production and conversion;
Sspon.07G0015170-3C	Sspon.07G0015170-3C	Down	0.723752393	0.541931824	1.808088793	0.852687729	0.73966839	0.513030894	1.883004289	0.881021355	0.837307518	0.536038177	1.825738216	0.857730421	1.44609	0.00294337605103	2.12887	2.2805584169e-06	0.41704	1.41087088759e-05	0.61394	1.13841555281e-05													IPR006044;IPR006045;IPR011051;IPR014710;	11-S seed storage protein, plant;Cupin 1;RmlC-like cupin domain;RmlC-like jelly roll fold;	cytosol
Sspon.06G0002900-1A	Sspon.06G0002900-1A	Up	0.238694639	3.057886558	0.394392644	0.175304325	0.360800311	2.821937322	0.411447811	0.143680394	0.487347837	3.244366744	0.446632997	0.217508418	0.11912	4.61473004124e-05	2.33456	0.00082247547189	0.86776	0.493853992016	17.0071	2.09178232113e-05										K22390			IPR004843;IPR008963;IPR015914;IPR029052;IPR025733;	Calcineurin-like phosphoesterase domain, ApaH type;Purple acid phosphatase-like, N-terminal;Purple acid phosphatase, N-terminal;Metallo-dependent phosphatase-like;Iron/zinc purple acid phosphatase-like C-terminal domain;	plasma membrane	At1g13750	786.0	G	[G] Carbohydrate transport and metabolism;
Sspon.02G0023330-4D	Sspon.02G0023330-4D	Down	0.761181148	0.551435025	1.335991606	0.99066425	1.038494555	0.73404629	1.258290625	1.009089154	1.573840359	0.443388786	1.295419597	1.008158603	1.95128	0.0962744586294	1.29316	0.00022442515849	0.86729	0.512319614309	0.57477	0.00741699487882	GO:0009414;GO:0009415;GO:0006950;GO:0008150;GO:0001101;GO:0009266;GO:0009409;GO:0042221;GO:0010035;GO:1901700;GO:0009628;GO:0050896;	response to water deprivation;response to water;response to stress;biological_process;response to acid chemical;response to temperature stimulus;response to cold;response to chemical;response to inorganic substance;response to oxygen-containing compound;response to abiotic stimulus;response to stimulus;	4;4;3;1;4;4;4;3;4;4;3;2;	GO:0031974;GO:0043229;GO:0043228;GO:0043227;GO:0043226;GO:0044446;GO:0031981;GO:0005730;GO:0005634;GO:0043231;GO:0043232;GO:0043233;GO:0044464;GO:0005623;GO:0005622;GO:0005575;GO:0070013;GO:0044428;GO:0044424;GO:0044422;	membrane-enclosed lumen;intracellular organelle;non-membrane-bounded organelle;membrane-bounded organelle;organelle;intracellular organelle part;nuclear lumen;nucleolus;nucleus;intracellular membrane-bounded organelle;intracellular non-membrane-bounded organelle;organelle lumen;cell part;cell;intracellular;cellular_component;intracellular organelle lumen;nuclear part;intracellular part;organelle part;	2;3;3;3;2;3;5;5;5;4;4;3;2;2;3;1;4;4;3;2;	GO:0003676;GO:0003677;GO:1901363;GO:0003674;GO:0005488;GO:0043167;GO:1901265;GO:0000166;GO:0046872;GO:0043169;GO:0046914;GO:0036094;GO:0097159;GO:0003723;GO:0008270;	nucleic acid binding;DNA binding;heterocyclic compound binding;molecular_function;binding;ion binding;nucleoside phosphate binding;nucleotide binding;metal ion binding;cation binding;transition metal ion binding;small molecule binding;organic cyclic compound binding;RNA binding;zinc ion binding;	4;5;3;1;2;3;4;4;5;4;6;3;3;5;7;				IPR000504;IPR001878;	RNA recognition motif domain;Zinc finger, CCHC-type;	nucleus	At5g04280	186.0	R	[R] General function prediction only;
Sspon.07G0029210-1B	Sspon.07G0029210-1B	Down	0.704903113	0.114429857	2.029825718	1.122764146	0.782495127	0.274805796	2.158279826	0.988308347	0.835901221	0.201244769	1.9280657	0.85897638	3.93459	0.000649146443985	2.05928	0.00048898385871	0.37986	7.93095890591e-05	0.19881	0.000881867258124	GO:0071704;GO:0008150;GO:0008152;GO:0044238;GO:0005975;	organic substance metabolic process;biological_process;metabolic process;primary metabolic process;carbohydrate metabolic process;	3;1;2;3;4;	GO:0048046;GO:0043229;GO:0071944;GO:0043227;GO:0043226;GO:0005737;GO:0044446;GO:0031090;GO:0005618;GO:0098805;GO:0016020;GO:0005774;GO:0044437;GO:0098588;GO:0030312;GO:0009505;GO:0043231;GO:0044464;GO:0005623;GO:0005622;GO:0005575;GO:0005773;GO:0044444;GO:0005576;GO:0044424;GO:0044422;	apoplast;intracellular organelle;cell periphery;membrane-bounded organelle;organelle;cytoplasm;intracellular organelle part;organelle membrane;cell wall;whole membrane;membrane;vacuolar membrane;vacuolar part;bounding membrane of organelle;external encapsulating structure;plant-type cell wall;intracellular membrane-bounded organelle;cell part;cell;intracellular;cellular_component;vacuole;cytoplasmic part;extracellular region;intracellular part;organelle part;	3;3;3;3;2;4;3;3;4;3;2;4;4;4;3;5;4;2;2;3;1;5;4;2;3;2;	GO:0030246;GO:0003674;GO:0005488;GO:0004565;GO:0016787;GO:0015925;GO:0003824;GO:0004553;GO:0016798;	carbohydrate binding;molecular_function;binding;beta-galactosidase activity;hydrolase activity;galactosidase activity;catalytic activity;hydrolase activity, hydrolyzing O-glycosyl compounds;hydrolase activity, acting on glycosyl bonds;	3;1;2;7;3;6;2;5;4;				IPR017853;IPR001944;IPR008979;IPR031330;IPR019801;IPR000922;	Glycoside hydrolase superfamily;Glycoside hydrolase, family 35;Galactose-binding domain-like;Glycoside hydrolase 35, catalytic domain;Glycoside hydrolase, family 35, conserved site;D-galactoside/L-rhamnose binding SUEL lectin domain;	vacuolar membrane	At2g32810	755.0	G	[G] Carbohydrate transport and metabolism;
Sspon.01G0029940-2P	Sspon.01G0029940-2P	Down	0.729145167	0.593898405	1.256406761	1.373237532	0.681755144	0.504778162	1.299937041	1.435287653	0.697107573	0.632556409	1.367439264	1.428450889	1.21763	0.0357204950659	0.92608	0.0507703565972	0.53724	6.70263162719e-05	0.4086	4.00121294384e-05	GO:0006714;GO:0044237;GO:0019752;GO:0044249;GO:0044281;GO:0044283;GO:1902644;GO:1902645;GO:0072330;GO:0044699;GO:1901576;GO:0044710;GO:0044711;GO:0010817;GO:0043288;GO:0009850;GO:0043289;GO:0071704;GO:0065007;GO:0042445;GO:0065008;GO:0016106;GO:0009688;GO:0006629;GO:0006721;GO:0006720;GO:0046165;GO:0009987;GO:0009687;GO:0042446;GO:0032787;GO:0009058;GO:0008150;GO:0008152;GO:0043436;GO:0044255;GO:0055114;GO:0008610;GO:0044238;GO:0006082;GO:0046394;GO:0016053;GO:0008299;GO:0009851;GO:0006066;GO:0044763;GO:0016114;GO:1901617;GO:1901615;	sesquiterpenoid metabolic process;cellular metabolic process;carboxylic acid metabolic process;cellular biosynthetic process;small molecule metabolic process;small molecule biosynthetic process;tertiary alcohol metabolic process;tertiary alcohol biosynthetic process;monocarboxylic acid biosynthetic process;single-organism process;organic substance biosynthetic process;single-organism metabolic process;single-organism biosynthetic process;regulation of hormone levels;apocarotenoid metabolic process;auxin metabolic process;apocarotenoid biosynthetic process;organic substance metabolic process;biological regulation;hormone metabolic process;regulation of biological quality;sesquiterpenoid biosynthetic process;abscisic acid biosynthetic process;lipid metabolic process;terpenoid metabolic process;isoprenoid metabolic process;alcohol biosynthetic process;cellular process;abscisic acid metabolic process;hormone biosynthetic process;monocarboxylic acid metabolic process;biosynthetic process;biological_process;metabolic process;oxoacid metabolic process;cellular lipid metabolic process;oxidation-reduction process;lipid biosynthetic process;primary metabolic process;organic acid metabolic process;carboxylic acid biosynthetic process;organic acid biosynthetic process;isoprenoid biosynthetic process;auxin biosynthetic process;alcohol metabolic process;single-organism cellular process;terpenoid biosynthetic process;organic hydroxy compound biosynthetic process;organic hydroxy compound metabolic process;	7;3;6;4;4;5;6;7;7;2;4;3;4;4;6;4;6;3;2;3;3;7;7;4;6;5;6;2;7;4;7;3;1;2;5;4;4;5;3;4;6;5;5;5;5;3;6;5;4;	GO:0005737;GO:0044464;GO:0005623;GO:0005622;GO:0005575;GO:0044424;	cytoplasm;cell part;cell;intracellular;cellular_component;intracellular part;	4;2;2;3;1;3;	GO:0005488;GO:0004031;GO:0000166;GO:0046914;GO:0043169;GO:0003674;GO:0071949;GO:0043167;GO:0016491;GO:0043546;GO:0051540;GO:0016623;GO:1901363;GO:0051536;GO:0005506;GO:0043168;GO:0050662;GO:1901265;GO:0036094;GO:0003824;GO:0016903;GO:0018488;GO:0050660;GO:0009055;GO:0046872;GO:0016614;GO:0048037;GO:0097159;GO:0050302;GO:0051537;	binding;aldehyde oxidase activity;nucleotide binding;transition metal ion binding;cation binding;molecular_function;FAD binding;ion binding;oxidoreductase activity;molybdopterin cofactor binding;metal cluster binding;oxidoreductase activity, acting on the aldehyde or oxo group of donors, oxygen as acceptor;heterocyclic compound binding;iron-sulfur cluster binding;iron ion binding;anion binding;coenzyme binding;nucleoside phosphate binding;small molecule binding;catalytic activity;oxidoreductase activity, acting on the aldehyde or oxo group of donors;aryl-aldehyde oxidase activity;flavin adenine dinucleotide binding;electron carrier activity;metal ion binding;oxidoreductase activity, acting on CH-OH group of donors;cofactor binding;organic cyclic compound binding;indole-3-acetaldehyde oxidase activity;2 iron, 2 sulfur cluster binding;	2;6;4;6;4;1;6;3;3;4;3;5;3;4;7;4;4;4;3;2;4;7;5;2;5;4;3;3;8;5;	K11817	map00380;	Tryptophan metabolism;	IPR002888;IPR002346;IPR016208;IPR001041;IPR008274;IPR006058;IPR000674;IPR016169;IPR016166;IPR016167;IPR005107;IPR012675;	[2Fe-2S]-binding;Molybdopterin dehydrogenase, FAD-binding;Aldehyde oxidase/xanthine dehydrogenase;2Fe-2S ferredoxin-type iron-sulfur binding domain;Aldehyde oxidase/xanthine dehydrogenase, molybdopterin binding;2Fe-2S ferredoxin, iron-sulphur binding site;Aldehyde oxidase/xanthine dehydrogenase, a/b hammerhead;CO dehydrogenase flavoprotein-like, FAD-binding, subdomain 2;FAD-binding, type 2;FAD-binding, type 2, subdomain 1;CO dehydrogenase flavoprotein, C-terminal;Beta-grasp domain;	chloroplast	At3g43600	1519.0	F	[F] Nucleotide transport and metabolism;
Sspon.04G0011130-2B	Sspon.04G0011130-2B	Up	0.564005196	1.663728849	0.940450349	0.70430909	0.527733173	1.579621832	1.137746162	0.656711213	0.714003016	1.815065687	1.145487355	0.551138077	0.35698	0.000265425664178	1.68589	0.00568541814264	0.56015	0.00581431853404	2.6454	0.000219772389485										K00700	map00500;map01100;map01110;	Starch and sucrose metabolism;Metabolic pathways;Biosynthesis of secondary metabolites;	IPR013783;IPR004193;IPR017853;IPR006048;IPR014756;IPR006407;IPR006047;	Immunoglobulin-like fold;Glycoside hydrolase, family 13, N-terminal;Glycoside hydrolase superfamily;Alpha-amylase/branching enzyme, C-terminal all beta;Immunoglobulin E-set;1,4-alpha-glucan-branching enzyme, GlgB;Glycosyl hydrolase, family 13, catalytic domain;	cytosol	At5g03650	1151.0	G	[G] Carbohydrate transport and metabolism;
Sspon.03G0014840-1T	Sspon.03G0014840-1T	Up	0.50781435	1.286832388	1.303651879	0.645826045	0.66237699	1.178071059	1.438490486	0.863447642	0.652659847	1.379551598	1.448384304	0.632893412	0.47415	0.000927156178752	1.95621	0.00149748004212	0.43499	0.000322032850496	1.79466	0.00391414310522													IPR004131;	Pyrophosphate-energised proton pump;	plasma membrane	183222788	630.0	C	[C] Energy production and conversion	COG3808	Na+ or H+-translocating membrane pyrophosphatase
Sspon.04G0010390-3P	Sspon.04G0010390-3P	Down	0.263776513	0.839846254	0.37459445	2.071789524	0.425045347	0.767976964	0.241745035	1.950477958	0.463570767	0.843564313	1.712759502	2.044853372	0.4701	0.00278514861833	0.38389	0.0573211667813	0.49478	0.454229109084	0.40404	1.08022873227e-05	GO:0044237;GO:0044248;GO:0042744;GO:0044710;GO:0008150;GO:0044699;GO:0044712;GO:0009987;GO:0042743;GO:0044763;GO:0072593;GO:0008152;GO:0009056;GO:0006979;GO:0050896;GO:0006950;	cellular metabolic process;cellular catabolic process;hydrogen peroxide catabolic process;single-organism metabolic process;biological_process;single-organism process;single-organism catabolic process;cellular process;hydrogen peroxide metabolic process;single-organism cellular process;reactive oxygen species metabolic process;metabolic process;catabolic process;response to oxidative stress;response to stimulus;response to stress;	3;4;4;3;1;2;4;2;5;3;4;2;3;4;2;3;	GO:0031975;GO:0043229;GO:0042170;GO:0043227;GO:0043226;GO:0031224;GO:0005737;GO:0009941;GO:0009536;GO:0031090;GO:0016021;GO:0016020;GO:0044435;GO:0044434;GO:0009507;GO:0031969;GO:0031967;GO:0044425;GO:0043231;GO:0009526;GO:0005575;GO:0044464;GO:0005623;GO:0005622;GO:0044446;GO:0044444;GO:0044424;GO:0044422;	envelope;intracellular organelle;plastid membrane;membrane-bounded organelle;organelle;intrinsic component of membrane;cytoplasm;chloroplast envelope;plastid;organelle membrane;integral component of membrane;membrane;plastid part;chloroplast part;chloroplast;chloroplast membrane;organelle envelope;membrane part;intracellular membrane-bounded organelle;plastid envelope;cellular_component;cell part;cell;intracellular;intracellular organelle part;cytoplasmic part;intracellular part;organelle part;	3;3;4;3;2;3;4;6;5;3;4;2;4;5;6;5;4;2;4;5;1;2;2;3;3;4;3;2;	GO:0046872;GO:0005488;GO:0043167;GO:0016491;GO:0016688;GO:1901363;GO:0020037;GO:0043169;GO:0016209;GO:0003824;GO:0016684;GO:0046906;GO:0097159;GO:0003674;GO:0004601;	metal ion binding;binding;ion binding;oxidoreductase activity;L-ascorbate peroxidase activity;heterocyclic compound binding;heme binding;cation binding;antioxidant activity;catalytic activity;oxidoreductase activity, acting on peroxide as acceptor;tetrapyrrole binding;organic cyclic compound binding;molecular_function;peroxidase activity;	5;2;3;3;4;3;5;4;2;2;4;4;3;1;3;	K00434	map00053;map00480;	Ascorbate and aldarate metabolism;Glutathione metabolism;	IPR002016;IPR010255;IPR002207;IPR019793;	Haem peroxidase, plant/fungal/bacterial;Haem peroxidase;Plant ascorbate peroxidase;Peroxidases heam-ligand binding site;	chloroplast	At1g77490	495.0	R	[R] General function prediction only;
Sspon.04G0017520-2B	Sspon.04G0017520-2B	Down	0.768976699	0.628614825	1.342671505	1.06508191	0.821871572	0.615162072	1.434188797	1.126222019	0.967537399	0.760297504	1.397205781	1.072169919	1.27659	0.0701282584177	1.27903	0.000762841273295	0.61292	0.00116151340897	0.61409	0.00111505883666										K07375	map04145;map04540;map05130;	Phagosome;Gap junction;Pathogenic Escherichia coli infection;	IPR008280;IPR000217;IPR018316;IPR002453;IPR017975;IPR003008;	Tubulin/FtsZ, C-terminal;Tubulin;Tubulin/FtsZ, 2-layer sandwich domain;Beta tubulin;Tubulin, conserved site;Tubulin/FtsZ, GTPase domain;	chloroplast	At5g12250	829.0	Z	[Z] Cytoskeleton;
Sspon.03G0003730-3C	Sspon.03G0003730-3C	Down	0.747584271	1.111611055	0.580230286	1.595098355	0.65229812	0.929961872	0.756006601	1.770965723	0.678111425	0.872690024	0.622706148	1.682736119	0.71304	0.0227609195632	0.388	0.000149321375394	1.06077	0.545230151039	0.57722	0.00127777890913				GO:0009706;GO:0019866;GO:0031975;GO:0043229;GO:0042170;GO:0009528;GO:0043227;GO:0043226;GO:0031224;GO:0005737;GO:0009941;GO:0009536;GO:0031090;GO:0016021;GO:0016020;GO:0005739;GO:0044435;GO:0044434;GO:0031969;GO:0031967;GO:0009507;GO:0009526;GO:0005575;GO:0043231;GO:0044464;GO:0005623;GO:0005622;GO:0044446;GO:0044444;GO:0044424;GO:0044425;GO:0044422;	chloroplast inner membrane;organelle inner membrane;envelope;intracellular organelle;plastid membrane;plastid inner membrane;membrane-bounded organelle;organelle;intrinsic component of membrane;cytoplasm;chloroplast envelope;plastid;organelle membrane;integral component of membrane;membrane;mitochondrion;plastid part;chloroplast part;chloroplast membrane;organelle envelope;chloroplast;plastid envelope;cellular_component;intracellular membrane-bounded organelle;cell part;cell;intracellular;intracellular organelle part;cytoplasmic part;intracellular part;membrane part;organelle part;	6;4;3;3;4;5;3;2;3;4;6;5;3;4;2;5;4;5;5;4;6;5;1;4;2;2;3;3;4;3;2;2;							IPR005349;	TMEM14 family;	chloroplast
Sspon.05G0017870-3C	Sspon.05G0017870-3C	Down	0.334178692	0.831832483	1.146048063	1.379922968	0.649804709	0.732505154	1.19736628	1.627156342	0.571783118	0.818501139	1.180712271	1.530188782	0.6529	0.0508516670711	0.77671	0.0100669132618	0.44146	0.00240781300012	0.52517	0.000787285441638	GO:0044237;GO:0009414;GO:0009415;GO:0044699;GO:0044710;GO:0009737;GO:0071704;GO:0033993;GO:0006081;GO:0009719;GO:0009628;GO:0009987;GO:0006950;GO:0008150;GO:1901700;GO:0008152;GO:0042221;GO:0010035;GO:0010033;GO:0009725;GO:0050896;GO:0044763;GO:0097305;GO:0001101;	cellular metabolic process;response to water deprivation;response to water;single-organism process;single-organism metabolic process;response to abscisic acid;organic substance metabolic process;response to lipid;cellular aldehyde metabolic process;response to endogenous stimulus;response to abiotic stimulus;cellular process;response to stress;biological_process;response to oxygen-containing compound;metabolic process;response to chemical;response to inorganic substance;response to organic substance;response to hormone;response to stimulus;single-organism cellular process;response to alcohol;response to acid chemical;	3;4;4;2;3;5;3;5;4;3;3;2;3;1;4;2;3;4;4;4;2;3;5;4;	GO:0031975;GO:0043229;GO:0043227;GO:0043226;GO:0005737;GO:0009941;GO:0009536;GO:0044435;GO:0044434;GO:0031967;GO:0009507;GO:0009526;GO:0005575;GO:0043231;GO:0044464;GO:0005623;GO:0005622;GO:0044446;GO:0044444;GO:0044424;GO:0044422;	envelope;intracellular organelle;membrane-bounded organelle;organelle;cytoplasm;chloroplast envelope;plastid;plastid part;chloroplast part;organelle envelope;chloroplast;plastid envelope;cellular_component;intracellular membrane-bounded organelle;cell part;cell;intracellular;intracellular organelle part;cytoplasmic part;intracellular part;organelle part;	3;3;3;2;4;6;5;4;5;4;6;5;1;4;2;2;3;3;4;3;2;	GO:0004030;GO:0003674;GO:0004028;GO:0016491;GO:0016620;GO:0033721;GO:0004029;GO:0003824;GO:0016903;	aldehyde dehydrogenase [NAD(P)+] activity;molecular_function;3-chloroallyl aldehyde dehydrogenase activity;oxidoreductase activity;oxidoreductase activity, acting on the aldehyde or oxo group of donors, NAD or NADP as acceptor;aldehyde dehydrogenase (NADP+) activity;aldehyde dehydrogenase (NAD) activity;catalytic activity;oxidoreductase activity, acting on the aldehyde or oxo group of donors;	6;1;6;3;5;6;6;2;4;	K00128	map00010;map00040;map00053;map00071;map00280;map00310;map00330;map00340;map00380;map00410;map00561;map00620;map00625;map00903;map01100;map01110;map01120;map01130;	Glycolysis / Gluconeogenesis;Pentose and glucuronate interconversions;Ascorbate and aldarate metabolism;Fatty acid degradation;"Valine, leucine and isoleucine degradation";Lysine degradation;Arginine and proline metabolism;Histidine metabolism;Tryptophan metabolism;beta-Alanine metabolism;Glycerolipid metabolism;Pyruvate metabolism;Chloroalkane and chloroalkene degradation;Limonene and pinene degradation;Metabolic pathways;Biosynthesis of secondary metabolites;Microbial metabolism in diverse environments;Biosynthesis of antibiotics;	IPR029510;IPR016161;IPR016162;IPR015590;IPR012394;	Aldehyde dehydrogenase, glutamic acid active site;Aldehyde/histidinol dehydrogenase;Aldehyde dehydrogenase N-terminal domain;Aldehyde dehydrogenase domain;Aldehyde dehydrogenase NAD(P)-dependent;	cytosol	At1g44170	641.0	C	[C] Energy production and conversion;
Sspon.02G0008310-1A	Sspon.02G0008310-1A	Down	0.664085641	0.911109484	1.004533219	1.253567446	0.654084402	0.827061911	1.115526698	1.438303168	0.772190249	0.930436203	1.074677043	1.354424535	0.78331	0.0174706075008	0.78955	0.0104662171851	0.65431	0.00178621474588	0.65952	0.00178541650753													IPR002618;IPR016267;IPR029044;	UDPGP family;UTP--glucose-1-phosphate uridylyltransferase;Nucleotide-diphospho-sugar transferases;	cytosol	At5g17310	658.0	G	[G] Carbohydrate transport and metabolism;
Sspon.04G0003870-1A	Sspon.04G0003870-1A	Down	1.480098545	0.398450572	1.215541339	0.749920658	1.544282865	0.567127371	1.08351663	0.852564792	1.233212339	0.49831203	1.44577212	0.931200739	2.90841	0.000950095086827	1.47802	0.0268511994854	1.13693	0.295393932961	0.57777	0.00766255423724										K00161	map00010;map00020;map00620;map01100;map01110;map01120;map01130;map01200;map04066;map04922;map05230;	Glycolysis / Gluconeogenesis;Citrate cycle (TCA cycle);Pyruvate metabolism;Metabolic pathways;Biosynthesis of secondary metabolites;Microbial metabolism in diverse environments;Biosynthesis of antibiotics;Carbon metabolism;HIF-1 signaling pathway;Glucagon signaling pathway;Central carbon metabolism in cancer;	IPR029061;IPR001017;IPR017597;	Thiamin diphosphate-binding fold;Dehydrogenase, E1 component;Pyruvate dehydrogenase (acetyl-transferring) E1 component, alpha subunit, subgroup y;	mitochondria	At1g59900	655.0	C	[C] Energy production and conversion;
Sspon.02G0023330-1A	Sspon.02G0023330-1A	Down	0.761181148	0.551435025	1.335991606	0.99066425	1.038494555	0.73404629	1.258290625	1.009089154	1.573840359	0.443388786	1.295419597	1.008158603	1.95128	0.0962744586294	1.29316	0.00022442515849	0.86729	0.512319614309	0.57477	0.00741699487882													IPR000504;IPR001878;	RNA recognition motif domain;Zinc finger, CCHC-type;	nucleus	At5g04280	189.0	R	[R] General function prediction only;
Sspon.01G0036070-2D	Sspon.01G0036070-2D	Down	0.141730333	0.835629603	1.037649342	1.461615562	0.702610339	0.946878075	0.696555252	1.582304465	0.747693218	0.998098611	1.144039982	1.705195219	0.57255	0.11964342284	0.60606	0.0148810509196	0.55313	0.144814224019	0.5855	0.00152354309637													IPR012340;IPR002547;	Nucleic acid-binding, OB-fold;tRNA-binding domain;	cytosol	At4g13780_2	239.0	J	[J] Translation, ribosomal structure and biogenesis;
Sspon.08G0025680-1C	Sspon.08G0025680-1C	Down	0.768976699	0.628614825	1.342671505	1.06508191	0.821871572	0.615162072	1.434188797	1.126222019	0.967537399	0.760297504	1.397205781	1.072169919	1.27659	0.0701282584177	1.27903	0.000762841273295	0.61292	0.00116151340897	0.61409	0.00111505883666	GO:0044699;GO:0009987;GO:0044763;GO:0007017;GO:0008150;	single-organism process;cellular process;single-organism cellular process;microtubule-based process;biological_process;	2;2;3;4;1;	GO:0099512;GO:0099513;GO:0043229;GO:0043228;GO:0005874;GO:0043226;GO:0005737;GO:0044446;GO:0044430;GO:0015630;GO:0043232;GO:0005856;GO:0044464;GO:0005623;GO:0005622;GO:0005575;GO:0044424;GO:0044422;	supramolecular fiber;polymeric cytoskeletal fiber;intracellular organelle;non-membrane-bounded organelle;microtubule;organelle;cytoplasm;intracellular organelle part;cytoskeletal part;microtubule cytoskeleton;intracellular non-membrane-bounded organelle;cytoskeleton;cell part;cell;intracellular;cellular_component;intracellular part;organelle part;	2;3;3;3;4;2;4;3;4;6;4;5;2;2;3;1;3;2;	GO:0005200;GO:0035639;GO:1901363;GO:0003674;GO:0005488;GO:0001883;GO:0000166;GO:0001882;GO:0019001;GO:0005198;GO:0032561;GO:1901265;GO:0032549;GO:0017076;GO:0005525;GO:0016787;GO:0003924;GO:0017111;GO:0036094;GO:0003824;GO:0032555;GO:0016818;GO:0043167;GO:0097367;GO:0097159;GO:0016817;GO:0016462;GO:0032550;GO:0032553;GO:0043168;	structural constituent of cytoskeleton;purine ribonucleoside triphosphate binding;heterocyclic compound binding;molecular_function;binding;purine nucleoside binding;nucleotide binding;nucleoside binding;guanyl nucleotide binding;structural molecule activity;guanyl ribonucleotide binding;nucleoside phosphate binding;ribonucleoside binding;purine nucleotide binding;GTP binding;hydrolase activity;GTPase activity;nucleoside-triphosphatase activity;small molecule binding;catalytic activity;purine ribonucleotide binding;hydrolase activity, acting on acid anhydrides, in phosphorus-containing anhydrides;ion binding;carbohydrate derivative binding;organic cyclic compound binding;hydrolase activity, acting on acid anhydrides;pyrophosphatase activity;purine ribonucleoside binding;ribonucleotide binding;anion binding;	3;5;3;1;2;5;4;4;6;2;6;4;5;5;6;3;8;7;3;2;5;5;3;3;3;4;6;6;4;4;				IPR008280;IPR000217;IPR018316;IPR002453;IPR017975;IPR003008;	Tubulin/FtsZ, C-terminal;Tubulin;Tubulin/FtsZ, 2-layer sandwich domain;Beta tubulin;Tubulin, conserved site;Tubulin/FtsZ, GTPase domain;	chloroplast	At5g62700	795.0	Z	[Z] Cytoskeleton;
Sspon.02G0023950-1A	Sspon.02G0023950-1A	Down	0.466747923	0.785774967	1.418624192	1.17870629	0.481071261	0.796399903	1.496258755	1.265586859	0.584275813	0.840828554	1.448594003	1.23713148	0.63231	0.00187216009269	1.18527	0.00263859741091	0.35112	2.63963701211e-05	0.65817	0.000164709514911													IPR033917;IPR003172;IPR014756;	ML domain, phosphatidylinositol/phosphatidylglycerol transfer protein;MD-2-related lipid-recognition domain;Immunoglobulin E-set;	extracellular	At3g11780	154.0	R	[R] General function prediction only;
Sspon.03G0005630-2B	Sspon.03G0005630-2B	Down	0.248614316	1.181856631	0.358222466	2.334478486	0.174280817	0.868925807	0.322754895	2.258052548	0.279837651	1.285276506	0.276498653	2.411201223	0.21065	0.00243834463572	0.13671	2.2895457725e-06	0.73394	0.0964710938691	0.47633	0.000772108572656										K01285	map04614;map04974;	Renin-angiotensin system;Protein digestion and absorption;	IPR008758;IPR029058;	Peptidase S28;Alpha/Beta hydrolase fold;	chloroplast	At5g65760	619.0	OR	[O] Posttranslational modification, protein turnover, chaperones;[R] General function prediction only;
Sspon.04G0014550-3C	Sspon.04G0014550-3C	Down	0.060009179	0.918281312	1.079083711	1.464041809	0.597985701	0.774099904	1.129515897	1.682533847	0.630231563	0.900493436	1.201464298	1.562259345	0.49683	0.0844338795973	0.72418	0.0039462943446	0.37777	0.0198456298983	0.55064	0.000820243003592													IPR008979;IPR016040;IPR013857;	Galactose-binding domain-like;NAD(P)-binding domain;NADH:ubiquinone oxidoreductase intermediate-associated protein 30;	chloroplast	At4g18810	686.0	G	[G] Carbohydrate transport and metabolism;
Sspon.04G0007720-3C	Sspon.04G0007720-3C	Down	0.711127673	0.880952642	0.738812595	1.4262667	0.740226433	0.766333118	0.74275819	1.645280082	0.935796407	0.986661698	0.668712531	1.75707193	0.9063	0.435335925972	0.44532	0.000873225305831	1.11016	0.349152634741	0.54549	0.00324556238119				GO:0055035;GO:0034357;GO:0031976;GO:0043229;GO:0005622;GO:0043227;GO:0043226;GO:0009579;GO:0009534;GO:0009536;GO:0009532;GO:0009570;GO:0016020;GO:0005739;GO:0009368;GO:0009840;GO:0044436;GO:0044435;GO:0044434;GO:0009535;GO:0044446;GO:0031984;GO:0042651;GO:0009507;GO:0043234;GO:0032991;GO:0043231;GO:0044464;GO:0005623;GO:0005737;GO:0005575;GO:0044444;GO:0044424;GO:0044422;	plastid thylakoid membrane;photosynthetic membrane;plastid thylakoid;intracellular organelle;intracellular;membrane-bounded organelle;organelle;thylakoid;chloroplast thylakoid;plastid;plastid stroma;chloroplast stroma;membrane;mitochondrion;endopeptidase Clp complex;chloroplastic endopeptidase Clp complex;thylakoid part;plastid part;chloroplast part;chloroplast thylakoid membrane;intracellular organelle part;organelle subcompartment;thylakoid membrane;chloroplast;protein complex;macromolecular complex;intracellular membrane-bounded organelle;cell part;cell;cytoplasm;cellular_component;cytoplasmic part;intracellular part;organelle part;	5;3;5;3;3;3;2;4;6;5;5;6;2;5;4;5;4;4;5;6;3;4;4;6;3;2;4;2;2;4;1;4;3;2;	GO:0004252;GO:0004175;GO:0016787;GO:0043169;GO:0003674;GO:0005488;GO:0008233;GO:0008236;GO:0046914;GO:0043167;GO:0046872;GO:0017171;GO:0003824;GO:0050897;GO:0070011;GO:0008270;	serine-type endopeptidase activity;endopeptidase activity;hydrolase activity;cation binding;molecular_function;binding;peptidase activity;serine-type peptidase activity;transition metal ion binding;ion binding;metal ion binding;serine hydrolase activity;catalytic activity;cobalt ion binding;peptidase activity, acting on L-amino acid peptides;zinc ion binding;	6;6;3;4;1;2;4;5;6;3;5;4;2;7;5;7;	K01358	map04112;map04212;	Cell cycle - Caulobacter;Longevity regulating pathway - worm;	IPR023562;IPR018215;IPR033135;IPR029045;IPR001907;	Clp protease proteolytic subunit /Translocation-enhancing protein TepA;ClpP, Ser active site;ClpP, histidine active site;ClpP/crotonase-like domain;ATP-dependent Clp protease proteolytic subunit;	chloroplast	At5g23140	308.0	O	[O] Posttranslational modification, protein turnover, chaperones;
Sspon.03G0020230-3C	Sspon.03G0020230-3C	Down	1.356491072	0.63108009	0.212926739	1.708819643	1.189504363	0.706516992	0.11724007	2.269190674	1.38683965	0.800065703	0.141875259	1.479449745	1.83978	0.00158538800432	0.08649	0.00215446568326	8.33154	6.96615813475e-05	0.3917	0.00989150845698													IPR000270;	PB1 domain;	nucleus
Sspon.03G0030110-2C	Sspon.03G0030110-2C	Down	1.176198773	0.746778486	0.825907417	1.199290278	1.69695113	0.731728799	0.943152009	1.270900747	0.419616929	0.681192997	0.947172918	1.361109516	1.52464	0.366639116807	0.70896	0.00376405444138	1.21226	0.633518406239	0.5637	0.000393868871533										K12190	map04144;	Endocytosis;	IPR001360;IPR007286;IPR017853;IPR033132;IPR021648;IPR011991;IPR011993;	Glycoside hydrolase family 1;EAP30;Glycoside hydrolase superfamily;Glycosyl hydrolases family 1, N-terminal conserved site;Vacuolar protein sorting protein 36, GLUE domain;Winged helix-turn-helix DNA-binding domain;PH domain-like;	chloroplast	At5g04920	344.0	U	[U] Intracellular trafficking, secretion, and vesicular transport;
Sspon.06G0020080-2C	Sspon.06G0020080-2C	Down	1.051650231	0.538460928	0.210511102	2.130268297	1.198305696	0.50292628	0.176529726	2.237281998	1.17305313	0.52707345	0.121955597	2.131983565	2.1824	0.000184482262672	0.07831	1.38332016258e-06	6.72502	4.87232718406e-05	0.24132	1.51999092371e-06													IPR002075;IPR018222;IPR032710;	Nuclear transport factor 2;Nuclear transport factor 2, eukaryote;NTF2-like domain;	chloroplast	At1g27970	157.0	U	[U] Intracellular trafficking, secretion, and vesicular transport;
Sspon.03G0029260-3D	Sspon.03G0029260-3D	Down	0.708382418	0.610620688	1.459633126	1.103835503	0.710172422	0.544069275	1.636751679	1.185395407	0.789712834	0.569175221	1.612839068	1.069412359	1.281	0.00817185430624	1.40212	0.00231790225191	0.46892	0.00017282433447	0.51326	0.000159797548913				GO:0043226;GO:0043229;GO:0043228;GO:0005737;GO:0005856;GO:0043232;GO:0044464;GO:0005623;GO:0005622;GO:0005575;GO:0044424;	organelle;intracellular organelle;non-membrane-bounded organelle;cytoplasm;cytoskeleton;intracellular non-membrane-bounded organelle;cell part;cell;intracellular;cellular_component;intracellular part;	2;3;3;4;5;4;2;2;3;1;3;	GO:0035639;GO:1901363;GO:0003674;GO:0005488;GO:0000166;GO:0043168;GO:1901265;GO:0001882;GO:0043167;GO:0001883;GO:0032549;GO:0017076;GO:0005524;GO:0036094;GO:0032555;GO:0030554;GO:0097367;GO:0097159;GO:0032559;GO:0032550;GO:0032553;	purine ribonucleoside triphosphate binding;heterocyclic compound binding;molecular_function;binding;nucleotide binding;anion binding;nucleoside phosphate binding;nucleoside binding;ion binding;purine nucleoside binding;ribonucleoside binding;purine nucleotide binding;ATP binding;small molecule binding;purine ribonucleotide binding;adenyl nucleotide binding;carbohydrate derivative binding;organic cyclic compound binding;adenyl ribonucleotide binding;purine ribonucleoside binding;ribonucleotide binding;	5;3;1;2;4;4;4;4;3;5;5;5;6;3;5;6;3;3;6;6;4;				IPR020902;IPR004000;IPR004001;	Actin/actin-like conserved site;Actin family;Actin, conserved site;	chloroplast	At5g09810	668.0	Z	[Z] Cytoskeleton;
Sspon.05G0021990-3D	Sspon.05G0021990-3D	Up	0.176263013	3.247605258	0.536807001	0.33900122	0.028179614	2.762672713	0.429291409	0.180998897	0.302039294	3.285932881	0.446483771	0.26472493	0.05448	9.50221972634e-05	1.8001	0.0207856944827	0.35855	0.024519281062	11.84646	8.36827911209e-05	GO:0044283;GO:0019752;GO:0006807;GO:0044281;GO:0009064;GO:0044699;GO:1901576;GO:0044710;GO:0044711;GO:0006520;GO:0006541;GO:0006542;GO:0071704;GO:1901605;GO:1901607;GO:0044238;GO:0009987;GO:0009058;GO:0008150;GO:0008152;GO:0043436;GO:0008652;GO:1901564;GO:0006082;GO:1901566;GO:0044249;GO:0044763;GO:0016053;GO:0044237;GO:0046394;GO:0009084;	small molecule biosynthetic process;carboxylic acid metabolic process;nitrogen compound metabolic process;small molecule metabolic process;glutamine family amino acid metabolic process;single-organism process;organic substance biosynthetic process;single-organism metabolic process;single-organism biosynthetic process;cellular amino acid metabolic process;glutamine metabolic process;glutamine biosynthetic process;organic substance metabolic process;alpha-amino acid metabolic process;alpha-amino acid biosynthetic process;primary metabolic process;cellular process;biosynthetic process;biological_process;metabolic process;oxoacid metabolic process;cellular amino acid biosynthetic process;organonitrogen compound metabolic process;organic acid metabolic process;organonitrogen compound biosynthetic process;cellular biosynthetic process;single-organism cellular process;organic acid biosynthetic process;cellular metabolic process;carboxylic acid biosynthetic process;glutamine family amino acid biosynthetic process;	5;6;3;4;6;2;4;3;4;4;7;8;3;5;6;3;2;3;1;2;5;5;4;4;5;4;3;5;3;6;7;	GO:0044464;GO:0043226;GO:0043229;GO:0044424;GO:0043227;GO:0005623;GO:0009507;GO:0005737;GO:0009536;GO:0043231;GO:0005622;GO:0005575;GO:0044444;	cell part;organelle;intracellular organelle;intracellular part;membrane-bounded organelle;cell;chloroplast;cytoplasm;plastid;intracellular membrane-bounded organelle;intracellular;cellular_component;cytoplasmic part;	2;2;3;3;3;2;6;4;5;4;3;1;4;	GO:0035639;GO:0016211;GO:0016880;GO:0003674;GO:0001883;GO:0043167;GO:1901363;GO:0001882;GO:0043168;GO:0097367;GO:0016879;GO:1901265;GO:0032549;GO:0017076;GO:0000166;GO:0036094;GO:0003824;GO:0016874;GO:0004356;GO:0097159;GO:0030554;GO:0032559;GO:0005524;GO:0032555;GO:0032550;GO:0032553;GO:0005488;	purine ribonucleoside triphosphate binding;ammonia ligase activity;acid-ammonia (or amide) ligase activity;molecular_function;purine nucleoside binding;ion binding;heterocyclic compound binding;nucleoside binding;anion binding;carbohydrate derivative binding;ligase activity, forming carbon-nitrogen bonds;nucleoside phosphate binding;ribonucleoside binding;purine nucleotide binding;nucleotide binding;small molecule binding;catalytic activity;ligase activity;glutamate-ammonia ligase activity;organic cyclic compound binding;adenyl nucleotide binding;adenyl ribonucleotide binding;ATP binding;purine ribonucleotide binding;purine ribonucleoside binding;ribonucleotide binding;binding;	5;6;5;1;5;3;3;4;4;3;4;4;5;5;4;3;2;3;7;3;6;6;6;5;6;4;2;				IPR008147;IPR008146;IPR014746;IPR027303;	Glutamine synthetase, beta-Grasp domain;Glutamine synthetase, catalytic domain;Glutamine synthetase/guanido kinase, catalytic domain;Glutamine synthetase, glycine-rich site;	chloroplast	At5g35630	576.0	E	[E] Amino acid transport and metabolism;
Sspon.07G0015180-1A	Sspon.07G0015180-1A	Down	1.342441558	0.763458265	0.589898675	1.077580563	1.364422764	0.752693325	0.54205821	1.375371577	1.536260632	0.776078653	0.635917123	1.243818656	1.85109	0.000456752109725	0.47822	0.00205801097803	2.40013	0.000249753161721	0.62006	0.00562720410911										K21888			IPR012336;IPR010987;IPR004045;	Thioredoxin-like fold;Glutathione S-transferase, C-terminal-like;Glutathione S-transferase, N-terminal;	cytosol	At1g75270	290.0	P	[P] Inorganic ion transport and metabolism;
Sspon.04G0012290-1A	Sspon.04G0012290-1A	Down	0.675632181	0.670954937	1.488826983	1.033025263	0.819177656	0.578299597	1.543777424	1.084862325	0.932679731	0.590982676	1.546933847	1.03484738	1.31912	0.0702800638578	1.45256	4.77732513918e-05	0.53007	0.000728801938777	0.5837	0.000201009715248										K01623	map00010;map00030;map00051;map00680;map00710;map01100;map01110;map01120;map01130;map01200;map01230;	Glycolysis / Gluconeogenesis;Pentose phosphate pathway;Fructose and mannose metabolism;Methane metabolism;Carbon fixation in photosynthetic organisms;Metabolic pathways;Biosynthesis of secondary metabolites;Microbial metabolism in diverse environments;Biosynthesis of antibiotics;Carbon metabolism;Biosynthesis of amino acids;	IPR000741;IPR013785;IPR029768;	Fructose-bisphosphate aldolase, class-I;Aldolase-type TIM barrel;Fructose-bisphosphate aldolase class-I active site;	mitochondria	At2g36460	602.0	G	[G] Carbohydrate transport and metabolism;
Sspon.03G0017910-2B	Sspon.03G0017910-2B	Down	0.483678697	0.742231298	1.426036225	1.227093797	0.489597709	0.665105943	1.463968814	1.390267575	0.546623883	0.759148214	1.51463046	1.291617386	0.70155	0.0036112596249	1.1268	0.0375520336688	0.34507	7.84474926253e-06	0.55423	0.000473686238808										K01738	map00270;map00920;map01100;map01110;map01120;map01130;map01200;map01230;	Cysteine and methionine metabolism;Sulfur metabolism;Metabolic pathways;Biosynthesis of secondary metabolites;Microbial metabolism in diverse environments;Biosynthesis of antibiotics;Carbon metabolism;Biosynthesis of amino acids;	IPR005856;IPR001216;IPR005859;IPR001926;	Cysteine synthase;Cysteine synthase/cystathionine beta-synthase, pyridoxal-phosphate attachment site;Cysteine synthase CysK;Tryptophan synthase beta subunit-like PLP-dependent enzyme;	chloroplast	At2g43750	545.0	E	[E] Amino acid transport and metabolism;
Sspon.07G0015180-1T	Sspon.07G0015180-1T	Down	1.342441558	0.763458265	0.589898675	1.077580563	1.364422764	0.752693325	0.54205821	1.375371577	1.536260632	0.776078653	0.635917123	1.243818656	1.85109	0.000456752109725	0.47822	0.00205801097803	2.40013	0.000249753161721	0.62006	0.00562720410911	GO:0043412;GO:0034641;GO:0006807;GO:0044237;GO:0098754;GO:0043170;GO:0044260;GO:0071704;GO:0009636;GO:0098869;GO:0006790;GO:0006749;GO:0044267;GO:0009987;GO:0006464;GO:1990748;GO:0036211;GO:0008150;GO:0008152;GO:0042221;GO:0044238;GO:1901564;GO:0006575;GO:0043603;GO:0019538;GO:0050896;GO:0010731;GO:0006518;	macromolecule modification;cellular nitrogen compound metabolic process;nitrogen compound metabolic process;cellular metabolic process;detoxification;macromolecule metabolic process;cellular macromolecule metabolic process;organic substance metabolic process;response to toxic substance;cellular oxidant detoxification;sulfur compound metabolic process;glutathione metabolic process;cellular protein metabolic process;cellular process;cellular protein modification process;cellular detoxification;protein modification process;biological_process;metabolic process;response to chemical;primary metabolic process;organonitrogen compound metabolic process;cellular modified amino acid metabolic process;cellular amide metabolic process;protein metabolic process;response to stimulus;protein glutathionylation;peptide metabolic process;	5;4;3;3;2;4;4;3;4;4;4;5;5;2;6;3;5;1;2;3;3;4;4;5;4;2;7;5;	GO:0005737;GO:0016020;GO:0005886;GO:0044464;GO:0005623;GO:0005622;GO:0005575;GO:0044444;GO:0071944;GO:0044424;GO:0005829;	cytoplasm;membrane;plasma membrane;cell part;cell;intracellular;cellular_component;cytoplasmic part;cell periphery;intracellular part;cytosol;	4;2;3;2;2;3;1;4;3;3;5;	GO:0005488;GO:1901681;GO:0003674;GO:0016491;GO:0045174;GO:0004364;GO:0042277;GO:0043167;GO:0016765;GO:0016740;GO:0016667;GO:1900750;GO:0043168;GO:0033218;GO:0016209;GO:0003824;GO:0072341;GO:0016672;GO:0015038;GO:0043295;GO:0015037;GO:0015036;	binding;sulfur compound binding;molecular_function;oxidoreductase activity;glutathione dehydrogenase (ascorbate) activity;glutathione transferase activity;peptide binding;ion binding;transferase activity, transferring alkyl or aryl (other than methyl) groups;transferase activity;oxidoreductase activity, acting on a sulfur group of donors;oligopeptide binding;anion binding;amide binding;antioxidant activity;catalytic activity;modified amino acid binding;oxidoreductase activity, acting on a sulfur group of donors, quinone or similar compound as acceptor;glutathione disulfide oxidoreductase activity;glutathione binding;peptide disulfide oxidoreductase activity;disulfide oxidoreductase activity;	2;3;1;3;3;5;4;3;4;3;4;5;4;3;2;2;3;5;7;4;6;5;	K21888			IPR004045;IPR012336;IPR010987;	Glutathione S-transferase, N-terminal;Thioredoxin-like fold;Glutathione S-transferase, C-terminal-like;	cytosol	At1g75270	297.0	P	[P] Inorganic ion transport and metabolism;
Sspon.04G0022360-1P	Sspon.04G0022360-1P	Down	0.269139248	0.928508627	1.163225057	1.63934889	0.426334766	0.810684585	1.034753535	1.421317545	0.420260863	0.963621111	1.154598179	1.768207594	0.4128	0.00156918926793	0.69428	0.0108366183402	0.3328	0.000350917106814	0.55972	0.00311946979966										K01507	map00190;	Oxidative phosphorylation;	IPR008162;	Inorganic pyrophosphatase;	chloroplast	At5g09650	413.0	C	[C] Energy production and conversion;
Sspon.01G0007630-2C	Sspon.01G0007630-2C	Down	0.539499079	0.735475919	1.696133677	1.304962341	0.508758917	0.683819161	1.440100966	1.405338382	0.542857248	0.623320454	1.162885959	1.356847897	0.77896	0.0116599726929	1.05704	0.647516529015	0.3701	0.00426479884444	0.50222	0.000100575946186	GO:0044699;GO:0009987;GO:0044763;GO:0007017;GO:0008150;	single-organism process;cellular process;single-organism cellular process;microtubule-based process;biological_process;	2;2;3;4;1;	GO:0099512;GO:0099513;GO:0043229;GO:0043228;GO:0005874;GO:0043226;GO:0005737;GO:0044446;GO:0044430;GO:0015630;GO:0043232;GO:0005856;GO:0044464;GO:0005623;GO:0005622;GO:0005575;GO:0044424;GO:0044422;	supramolecular fiber;polymeric cytoskeletal fiber;intracellular organelle;non-membrane-bounded organelle;microtubule;organelle;cytoplasm;intracellular organelle part;cytoskeletal part;microtubule cytoskeleton;intracellular non-membrane-bounded organelle;cytoskeleton;cell part;cell;intracellular;cellular_component;intracellular part;organelle part;	2;3;3;3;4;2;4;3;4;6;4;5;2;2;3;1;3;2;	GO:0005200;GO:0035639;GO:1901363;GO:0003674;GO:0005488;GO:0001883;GO:0000166;GO:0001882;GO:0019001;GO:0005198;GO:0032561;GO:1901265;GO:0032549;GO:0017076;GO:0005525;GO:0016787;GO:0003924;GO:0017111;GO:0036094;GO:0003824;GO:0032555;GO:0016818;GO:0043167;GO:0097367;GO:0097159;GO:0016817;GO:0016462;GO:0032550;GO:0032553;GO:0043168;	structural constituent of cytoskeleton;purine ribonucleoside triphosphate binding;heterocyclic compound binding;molecular_function;binding;purine nucleoside binding;nucleotide binding;nucleoside binding;guanyl nucleotide binding;structural molecule activity;guanyl ribonucleotide binding;nucleoside phosphate binding;ribonucleoside binding;purine nucleotide binding;GTP binding;hydrolase activity;GTPase activity;nucleoside-triphosphatase activity;small molecule binding;catalytic activity;purine ribonucleotide binding;hydrolase activity, acting on acid anhydrides, in phosphorus-containing anhydrides;ion binding;carbohydrate derivative binding;organic cyclic compound binding;hydrolase activity, acting on acid anhydrides;pyrophosphatase activity;purine ribonucleoside binding;ribonucleotide binding;anion binding;	3;5;3;1;2;5;4;4;6;2;6;4;5;5;6;3;8;7;3;2;5;5;3;3;3;4;6;6;4;4;	K07374	map04145;map04210;map04540;map05130;	Phagosome;Apoptosis;Gap junction;Pathogenic Escherichia coli infection;	IPR008280;IPR000217;IPR018316;IPR002452;IPR017975;IPR003008;IPR013838;	Tubulin/FtsZ, C-terminal;Tubulin;Tubulin/FtsZ, 2-layer sandwich domain;Alpha tubulin;Tubulin, conserved site;Tubulin/FtsZ, GTPase domain;Beta tubulin, autoregulation binding site;	cytosol	At5g19780	833.0	Z	[Z] Cytoskeleton;
Sspon.04G0017360-1P	Sspon.04G0017360-1P	Down	0.475032426	0.923211882	0.881409254	1.687393255	0.508592997	0.790357377	0.951023887	1.811898517	0.579538996	0.818507864	0.928853263	1.644180282	0.61734	0.00314142794445	0.53685	0.000127274834712	0.5661	0.0004187407173	0.49229	0.000174532151737	GO:0022622;GO:0048466;GO:1901575;GO:0009167;GO:0009161;GO:1901360;GO:0044712;GO:0000003;GO:0009199;GO:0006733;GO:0009205;GO:0046034;GO:0046031;GO:0032787;GO:0003006;GO:0044702;GO:0043436;GO:0046128;GO:0009179;GO:0010033;GO:0046483;GO:0065008;GO:1901564;GO:0044707;GO:0016052;GO:0048878;GO:0006163;GO:0006165;GO:0005996;GO:0044281;GO:0009141;GO:0009144;GO:0006807;GO:0080022;GO:0051186;GO:0080144;GO:0065007;GO:0019637;GO:0048229;GO:0009719;GO:0006139;GO:0019318;GO:0044710;GO:0099402;GO:0009150;GO:0008150;GO:0008152;GO:0090567;GO:0044723;GO:0044724;GO:0044767;GO:0050896;GO:0048367;GO:0048364;GO:0048658;GO:0044763;GO:0006753;GO:0048653;GO:0006757;GO:0009185;GO:0006732;GO:0016310;GO:0050801;GO:0009791;GO:0034641;GO:0009123;GO:0009126;GO:0009259;GO:0044699;GO:0009555;GO:0042278;GO:0046939;GO:0048827;GO:0032502;GO:0032501;GO:0048608;GO:0009987;GO:0006725;GO:0055081;GO:0009132;GO:0009135;GO:0055086;GO:0006082;GO:0009725;GO:1901135;GO:0048731;GO:0006006;GO:0046496;GO:0048443;GO:0061458;GO:0019752;GO:0042592;GO:0044237;GO:0072521;GO:0006091;GO:0006090;GO:0072524;GO:0007275;GO:0009735;GO:0006096;GO:0048437;GO:0071704;GO:0009908;GO:0048438;GO:0022414;GO:0009117;GO:0009116;GO:0042221;GO:0009119;GO:0009056;GO:0044238;GO:0005975;GO:0048856;GO:0019693;GO:1901657;GO:0006796;GO:0006793;GO:0019362;	root system development;androecium development;organic substance catabolic process;purine ribonucleoside monophosphate metabolic process;ribonucleoside monophosphate metabolic process;organic cyclic compound metabolic process;single-organism catabolic process;reproduction;ribonucleoside triphosphate metabolic process;oxidoreduction coenzyme metabolic process;purine ribonucleoside triphosphate metabolic process;ATP metabolic process;ADP metabolic process;monocarboxylic acid metabolic process;developmental process involved in reproduction;single organism reproductive process;oxoacid metabolic process;purine ribonucleoside metabolic process;purine ribonucleoside diphosphate metabolic process;response to organic substance;heterocycle metabolic process;regulation of biological quality;organonitrogen compound metabolic process;single-multicellular organism process;carbohydrate catabolic process;chemical homeostasis;purine nucleotide metabolic process;nucleoside diphosphate phosphorylation;monosaccharide metabolic process;small molecule metabolic process;nucleoside triphosphate metabolic process;purine nucleoside triphosphate metabolic process;nitrogen compound metabolic process;primary root development;cofactor metabolic process;amino acid homeostasis;biological regulation;organophosphate metabolic process;gametophyte development;response to endogenous stimulus;nucleobase-containing compound metabolic process;hexose metabolic process;single-organism metabolic process;plant organ development;purine ribonucleotide metabolic process;biological_process;metabolic process;reproductive shoot system development;single-organism carbohydrate metabolic process;single-organism carbohydrate catabolic process;single-organism developmental process;response to stimulus;shoot system development;root development;anther wall tapetum development;single-organism cellular process;nucleoside phosphate metabolic process;anther development;ATP generation from ADP;ribonucleoside diphosphate metabolic process;coenzyme metabolic process;phosphorylation;ion homeostasis;post-embryonic development;cellular nitrogen compound metabolic process;nucleoside monophosphate metabolic process;purine nucleoside monophosphate metabolic process;ribonucleotide metabolic process;single-organism process;pollen development;purine nucleoside metabolic process;nucleotide phosphorylation;phyllome development;developmental process;multicellular organismal process;reproductive structure development;cellular process;cellular aromatic compound metabolic process;anion homeostasis;nucleoside diphosphate metabolic process;purine nucleoside diphosphate metabolic process;nucleobase-containing small molecule metabolic process;organic acid metabolic process;response to hormone;carbohydrate derivative metabolic process;system development;glucose metabolic process;nicotinamide nucleotide metabolic process;stamen development;reproductive system development;carboxylic acid metabolic process;homeostatic process;cellular metabolic process;purine-containing compound metabolic process;generation of precursor metabolites and energy;pyruvate metabolic process;pyridine-containing compound metabolic process;multicellular organism development;response to cytokinin;glycolytic process;floral organ development;organic substance metabolic process;flower development;floral whorl development;reproductive process;nucleotide metabolic process;nucleoside metabolic process;response to chemical;ribonucleoside metabolic process;catabolic process;primary metabolic process;carbohydrate metabolic process;anatomical structure development;ribose phosphate metabolic process;glycosyl compound metabolic process;phosphate-containing compound metabolic process;phosphorus metabolic process;pyridine nucleotide metabolic process;	5;5;4;8;7;4;4;2;7;6;8;8;8;7;3;3;5;7;8;4;4;3;4;3;5;5;6;7;5;4;6;7;3;5;4;8;2;4;5;3;4;6;3;4;7;1;2;4;4;5;3;2;4;4;4;3;5;4;5;7;5;6;6;4;4;6;7;6;2;6;6;7;5;2;2;4;2;4;7;6;7;4;4;4;4;4;7;7;5;5;6;4;3;5;4;8;5;4;5;6;4;3;5;4;2;6;5;3;6;3;3;4;3;5;4;5;4;6;	GO:0016020;GO:0043231;GO:0044424;GO:0044422;GO:0043229;GO:0043227;GO:0043226;GO:0009570;GO:0044435;GO:0044434;GO:0044444;GO:0005737;GO:0044464;GO:0005623;GO:0005622;GO:0009536;GO:0009532;GO:0044446;GO:0009507;GO:0005575;	membrane;intracellular membrane-bounded organelle;intracellular part;organelle part;intracellular organelle;membrane-bounded organelle;organelle;chloroplast stroma;plastid part;chloroplast part;cytoplasmic part;cytoplasm;cell part;cell;intracellular;plastid;plastid stroma;intracellular organelle part;chloroplast;cellular_component;	2;4;3;2;3;3;2;6;4;5;4;4;2;2;3;5;5;3;6;1;	GO:0051287;GO:0008270;GO:1901363;GO:0004365;GO:0016620;GO:0000166;GO:0046872;GO:0003674;GO:0005488;GO:1901265;GO:0046914;GO:0003824;GO:0097159;GO:0043891;GO:0016491;GO:0043169;GO:0043167;GO:0005507;GO:0048037;GO:0050662;GO:0050661;GO:0036094;GO:0016903;	NAD binding;zinc ion binding;heterocyclic compound binding;glyceraldehyde-3-phosphate dehydrogenase (NAD+) (phosphorylating) activity;oxidoreductase activity, acting on the aldehyde or oxo group of donors, NAD or NADP as acceptor;nucleotide binding;metal ion binding;molecular_function;binding;nucleoside phosphate binding;transition metal ion binding;catalytic activity;organic cyclic compound binding;glyceraldehyde-3-phosphate dehydrogenase (NAD(P)+) (phosphorylating) activity;oxidoreductase activity;cation binding;ion binding;copper ion binding;cofactor binding;coenzyme binding;NADP binding;small molecule binding;oxidoreductase activity, acting on the aldehyde or oxo group of donors;	5;7;3;7;5;4;5;1;2;4;6;2;3;6;3;4;3;7;3;4;5;3;4;				IPR020831;IPR020830;IPR020828;IPR020829;IPR016040;	Glyceraldehyde/Erythrose phosphate dehydrogenase family;Glyceraldehyde 3-phosphate dehydrogenase, active site;Glyceraldehyde 3-phosphate dehydrogenase, NAD(P) binding domain;Glyceraldehyde 3-phosphate dehydrogenase, catalytic domain;NAD(P)-binding domain;	chloroplast	At1g79530	347.0	G	[G] Carbohydrate transport and metabolism;
Sspon.03G0005760-2B	Sspon.03G0005760-2B	Down	0.848436339	0.349345378	0.968400075	1.958100901	0.839615476	0.415416908	0.873265434	1.689946666	0.787082336	0.394658477	0.885679982	1.990052027	2.1348	8.82715564034e-05	0.48373	0.000625132222996	0.90752	0.0768186739701	0.20564	0.000104571794268										K01455	map00460;map00630;map00910;map01200;	Cyanoamino acid metabolism;Glyoxylate and dicarboxylate metabolism;Nitrogen metabolism;Carbon metabolism;	IPR004304;IPR002885;IPR011990;	Acetamidase/Formamidase;Pentatricopeptide repeat;Tetratricopeptide-like helical domain;	chloroplast	428779602	470.0	C	[C] Energy production and conversion	COG2421	Acetamidase/formamidase
Sspon.04G0017360-1A	Sspon.04G0017360-1A	Down	0.475032426	0.923211882	0.881409254	1.687393255	0.508592997	0.790357377	0.951023887	1.811898517	0.579538996	0.818507864	0.928853263	1.644180282	0.61734	0.00314142794445	0.53685	0.000127274834712	0.5661	0.0004187407173	0.49229	0.000174532151737										K00134	map00010;map00710;map01100;map01110;map01120;map01130;map01200;map01230;map04066;map05010;	Glycolysis / Gluconeogenesis;Carbon fixation in photosynthetic organisms;Metabolic pathways;Biosynthesis of secondary metabolites;Microbial metabolism in diverse environments;Biosynthesis of antibiotics;Carbon metabolism;Biosynthesis of amino acids;HIF-1 signaling pathway;Alzheimer's disease;	IPR020831;IPR020830;IPR020828;IPR020829;IPR016040;IPR006424;	Glyceraldehyde/Erythrose phosphate dehydrogenase family;Glyceraldehyde 3-phosphate dehydrogenase, active site;Glyceraldehyde 3-phosphate dehydrogenase, NAD(P) binding domain;Glyceraldehyde 3-phosphate dehydrogenase, catalytic domain;NAD(P)-binding domain;Glyceraldehyde-3-phosphate dehydrogenase, type I;	chloroplast	At1g16300	652.0	G	[G] Carbohydrate transport and metabolism;
Sspon.07G0027770-1B	Sspon.07G0027770-1B	Up	1.574942073	2.371971293	0.44423973	0.311709855	1.088194118	1.580491986	0.08939266	0.453582084	1.484910145	1.544109221	0.610973515	0.445483321	0.75466	0.21909133988	0.94535	0.897354355098	3.624	0.00953695813842	4.53971	0.00645314388303													IPR000864;	Proteinase inhibitor I13, potato inhibitor I;	cytosol
Sspon.01G0058100-1D	Sspon.01G0058100-1D	Down	1.237549995	0.924100958	0.173609564	1.424732789	1.230274431	0.810051926	0.297594044	1.673249372	1.480668578	0.787195181	0.272207801	1.68876536	1.56602	0.00678700331267	0.15531	0.000134777287116	5.31132	0.000295365543061	0.52674	0.00138112992212													IPR024949;IPR000916;IPR023393;	Bet v I type allergen;Bet v I/Major latex protein;START-like domain;	cytosol
Sspon.06G0012620-1A	Sspon.06G0012620-1A	Down	0.814028259	0.726093475	1.085267746	1.376095958	0.785526904	0.672832163	1.098874999	1.345902632	0.879300176	0.700022838	1.112672896	1.403381954	1.181	0.0162504021512	0.79915	0.000114501216693	0.75189	0.000700103705144	0.50879	7.49874329853e-06	GO:0015977;GO:0044281;GO:0044282;GO:0015979;GO:1901360;GO:0044712;GO:0044710;GO:0043207;GO:0009617;GO:0006732;GO:0051704;GO:1901564;GO:0051707;GO:0046483;GO:0009607;GO:0009605;GO:0016052;GO:0016051;GO:0019321;GO:0019323;GO:0006807;GO:0042742;GO:1901575;GO:0051186;GO:0044262;GO:0006952;GO:0019637;GO:0006950;GO:0044711;GO:0008150;GO:0008152;GO:0044723;GO:0044724;GO:0050896;GO:0044763;GO:0006753;GO:0006739;GO:0006733;GO:0034641;GO:0044699;GO:0006139;GO:0019253;GO:0009987;GO:0006725;GO:0098542;GO:0055086;GO:0006081;GO:0005996;GO:1901135;GO:0046496;GO:0046365;GO:0006098;GO:0044237;GO:0072524;GO:0019685;GO:0019682;GO:0071704;GO:1901576;GO:0009058;GO:0009117;GO:0009052;GO:0009056;GO:0044238;GO:0005975;GO:0009624;GO:0019693;GO:0006796;GO:0006793;GO:0051156;GO:0019362;	carbon fixation;small molecule metabolic process;small molecule catabolic process;photosynthesis;organic cyclic compound metabolic process;single-organism catabolic process;single-organism metabolic process;response to external biotic stimulus;response to bacterium;coenzyme metabolic process;multi-organism process;organonitrogen compound metabolic process;response to other organism;heterocycle metabolic process;response to biotic stimulus;response to external stimulus;carbohydrate catabolic process;carbohydrate biosynthetic process;pentose metabolic process;pentose catabolic process;nitrogen compound metabolic process;defense response to bacterium;organic substance catabolic process;cofactor metabolic process;cellular carbohydrate metabolic process;defense response;organophosphate metabolic process;response to stress;single-organism biosynthetic process;biological_process;metabolic process;single-organism carbohydrate metabolic process;single-organism carbohydrate catabolic process;response to stimulus;single-organism cellular process;nucleoside phosphate metabolic process;NADP metabolic process;oxidoreduction coenzyme metabolic process;cellular nitrogen compound metabolic process;single-organism process;nucleobase-containing compound metabolic process;reductive pentose-phosphate cycle;cellular process;cellular aromatic compound metabolic process;defense response to other organism;nucleobase-containing small molecule metabolic process;cellular aldehyde metabolic process;monosaccharide metabolic process;carbohydrate derivative metabolic process;nicotinamide nucleotide metabolic process;monosaccharide catabolic process;pentose-phosphate shunt;cellular metabolic process;pyridine-containing compound metabolic process;photosynthesis, dark reaction;glyceraldehyde-3-phosphate metabolic process;organic substance metabolic process;organic substance biosynthetic process;biosynthetic process;nucleotide metabolic process;pentose-phosphate shunt, non-oxidative branch;catabolic process;primary metabolic process;carbohydrate metabolic process;response to nematode;ribose phosphate metabolic process;phosphate-containing compound metabolic process;phosphorus metabolic process;glucose 6-phosphate metabolic process;pyridine nucleotide metabolic process;	4;4;5;4;4;4;3;4;4;5;2;4;3;4;3;3;5;5;6;7;3;5;4;4;4;4;4;3;4;1;2;4;5;2;3;5;8;6;4;2;4;5;2;4;4;4;4;5;4;7;6;6;3;5;5;5;3;4;3;6;6;3;3;4;4;5;5;4;5;6;	GO:0034357;GO:0031976;GO:0031975;GO:0031984;GO:0010319;GO:0031967;GO:0043231;GO:0005829;GO:0044424;GO:0044422;GO:0043229;GO:0043227;GO:0043226;GO:0009579;GO:0009941;GO:0009570;GO:0044436;GO:0044435;GO:0044434;GO:0044446;GO:0044444;GO:0055035;GO:0005737;GO:0042651;GO:0009526;GO:0044464;GO:0005623;GO:0005622;GO:0048046;GO:0009535;GO:0009534;GO:0009536;GO:0009532;GO:0016020;GO:0009507;GO:0005575;GO:0005576;	photosynthetic membrane;plastid thylakoid;envelope;organelle subcompartment;stromule;organelle envelope;intracellular membrane-bounded organelle;cytosol;intracellular part;organelle part;intracellular organelle;membrane-bounded organelle;organelle;thylakoid;chloroplast envelope;chloroplast stroma;thylakoid part;plastid part;chloroplast part;intracellular organelle part;cytoplasmic part;plastid thylakoid membrane;cytoplasm;thylakoid membrane;plastid envelope;cell part;cell;intracellular;apoplast;chloroplast thylakoid membrane;chloroplast thylakoid;plastid;plastid stroma;membrane;chloroplast;cellular_component;extracellular region;	3;5;3;4;5;4;4;5;3;2;3;3;2;4;6;6;4;4;5;3;4;5;4;4;5;2;2;3;3;6;6;5;5;2;6;1;2;	GO:0016853;GO:0003674;GO:0043169;GO:0003824;GO:0043167;GO:0004750;GO:0016857;GO:0016854;GO:0046872;GO:0005488;	isomerase activity;molecular_function;cation binding;catalytic activity;ion binding;ribulose-phosphate 3-epimerase activity;racemase and epimerase activity, acting on carbohydrates and derivatives;racemase and epimerase activity;metal ion binding;binding;	3;1;4;2;3;6;5;4;5;2;				IPR011060;IPR000056;IPR013785;	Ribulose-phosphate binding barrel;Ribulose-phosphate 3-epimerase-like;Aldolase-type TIM barrel;	cytosol	At5g61410	233.0	G	[G] Carbohydrate transport and metabolism;
Sspon.01G0008890-3D	Sspon.01G0008890-3D	Down	0.97647997	0.966238526	0.499448564	1.369380864	0.993216485	0.851607649	0.570955427	1.559468585	1.094063152	0.914400122	0.616074792	1.588665864	1.12133	0.0892250608097	0.37332	0.000250373531566	1.81666	0.000782232188438	0.60481	0.00145937624011										K15633	map00010;map00260;map00680;map01100;map01110;map01120;map01130;map01200;map01230;	Glycolysis / Gluconeogenesis;"Glycine, serine and threonine metabolism";Methane metabolism;Metabolic pathways;Biosynthesis of secondary metabolites;Microbial metabolism in diverse environments;Biosynthesis of antibiotics;Carbon metabolism;Biosynthesis of amino acids;	IPR011258;IPR017849;IPR017850;IPR005995;IPR006124;	BPG-independent PGAM, N-terminal;Alkaline phosphatase-like, alpha/beta/alpha;Alkaline-phosphatase-like, core domain;Phosphoglycerate mutase, 2,3-bisphosphoglycerate-independent;Metalloenzyme;	cytosol	At3g08590	917.0	G	[G] Carbohydrate transport and metabolism;
Sspon.03G0008800-1P	Sspon.03G0008800-1P	Down	0.571571332	0.869034725	1.093379929	1.401847851	0.586632997	0.790907949	1.131563672	1.507638544	0.623955048	0.878998043	1.115676219	1.42879369	0.70193	0.00138490816292	0.77003	0.000586026745522	0.53348	1.08821379898e-05	0.58524	0.00014267757749													IPR000194;IPR005722;IPR020971;IPR003593;IPR024034;IPR020003;IPR004100;IPR027417;	ATPase, F1/V1/A1 complex, alpha/beta subunit, nucleotide-binding domain;ATP synthase, F1 complex, beta subunit;ATP synthase, F1 beta subunit;AAA+ ATPase domain;ATPase, F1/V1 complex, beta/alpha subunit, C-terminal;ATPase, alpha/beta subunit, nucleotide-binding domain, active site;ATPase, F1/V1/A1 complex, alpha/beta subunit, N-terminal domain;P-loop containing nucleoside triphosphate hydrolase;	mitochondria	Hs4502295	715.0	C	[C] Energy production and conversion;
Sspon.05G0010460-1A	Sspon.05G0010460-1A	Up	1.333318343	1.555860677	0.138490664	1.026222827	1.323728024	1.463711493	0.191037988	0.946626109	1.364699511	1.477437087	0.269282676	0.9095846	0.89432	0.007138372601	0.20775	0.000119767390219	6.71622	8.95551900581e-06	1.56014	0.00027547403017	GO:0019752;GO:0006807;GO:0044281;GO:0009064;GO:0044699;GO:0044710;GO:0006520;GO:0071704;GO:1901605;GO:0043648;GO:0009987;GO:0008150;GO:0008152;GO:0043436;GO:0044238;GO:1901564;GO:0006082;GO:0044237;GO:0006536;GO:0044763;	carboxylic acid metabolic process;nitrogen compound metabolic process;small molecule metabolic process;glutamine family amino acid metabolic process;single-organism process;single-organism metabolic process;cellular amino acid metabolic process;organic substance metabolic process;alpha-amino acid metabolic process;dicarboxylic acid metabolic process;cellular process;biological_process;metabolic process;oxoacid metabolic process;primary metabolic process;organonitrogen compound metabolic process;organic acid metabolic process;cellular metabolic process;glutamate metabolic process;single-organism cellular process;	6;3;4;6;2;3;4;3;5;7;2;1;2;5;3;4;4;3;7;3;				GO:0005488;GO:0003674;GO:1901363;GO:0043168;GO:0016829;GO:0043167;GO:0003824;GO:0048037;GO:0097159;GO:0016830;GO:0016831;GO:0004351;GO:0030170;	binding;molecular_function;heterocyclic compound binding;anion binding;lyase activity;ion binding;catalytic activity;cofactor binding;organic cyclic compound binding;carbon-carbon lyase activity;carboxy-lyase activity;glutamate decarboxylase activity;pyridoxal phosphate binding;	2;1;3;4;3;3;2;3;3;4;5;6;4;	K01580	map00250;map00410;map00430;map00650;map01100;map01110;map01120;map04727;map04940;	"Alanine, aspartate and glutamate metabolism";beta-Alanine metabolism;Taurine and hypotaurine metabolism;Butanoate metabolism;Metabolic pathways;Biosynthesis of secondary metabolites;Microbial metabolism in diverse environments;GABAergic synapse;Type I diabetes mellitus;	IPR015424;IPR015422;IPR010107;IPR002129;IPR015421;	Pyridoxal phosphate-dependent transferase;Pyridoxal phosphate-dependent transferase, subdomain 2;Glutamate decarboxylase;Pyridoxal phosphate-dependent decarboxylase;Pyridoxal phosphate-dependent transferase, major region, subdomain 1;	cytosol	At1g65960	657.0	E	[E] Amino acid transport and metabolism;
Sspon.02G0000970-1P	Sspon.02G0000970-1P	Down	0.534478571	0.61554398	1.505389987	1.201498788	0.552559191	0.628628639	1.644622651	1.267457363	0.662321635	0.668804488	1.458017575	1.260677131	0.91447	0.273824330934	1.23552	0.00806124284812	0.37963	0.000157422879123	0.51291	2.13194625319e-05										K07407	map00052;map00561;map00600;map00603;	Galactose metabolism;Glycerolipid metabolism;Sphingolipid metabolism;Glycosphingolipid biosynthesis - globo series;	IPR013785;IPR017853;IPR002241;	Aldolase-type TIM barrel;Glycoside hydrolase superfamily;Glycoside hydrolase, family 27;	chloroplast	At3g56310	576.0	G	[G] Carbohydrate transport and metabolism;
Sspon.01G0027490-1P	Sspon.01G0027490-1P	Down	1.15978974	0.215466889	1.475837062	1.12106643	1.043369377	0.330854214	1.479906609	1.16871144	1.226874666	0.524376851	1.22214773	1.031598993	3.20355	0.00169087337986	1.25788	0.0388076012183	0.821	0.0685457878059	0.32237	0.00160593736948	GO:0045229;GO:0016043;GO:0071840;GO:0071555;GO:0071554;GO:0071704;GO:0009987;GO:0008150;GO:0008152;GO:0044238;GO:0005975;	external encapsulating structure organization;cellular component organization;cellular component organization or biogenesis;cell wall organization;cell wall organization or biogenesis;organic substance metabolic process;cellular process;biological_process;metabolic process;primary metabolic process;carbohydrate metabolic process;	4;3;2;4;3;3;2;1;2;3;4;	GO:0071944;GO:0005618;GO:0030312;GO:0044464;GO:0005623;GO:0005575;GO:0005576;	cell periphery;cell wall;external encapsulating structure;cell part;cell;cellular_component;extracellular region;	3;4;3;2;2;1;2;	GO:0016787;GO:0016798;GO:0008422;GO:0015926;GO:0003824;GO:0004553;GO:0003674;GO:0042973;	hydrolase activity;hydrolase activity, acting on glycosyl bonds;beta-glucosidase activity;glucosidase activity;catalytic activity;hydrolase activity, hydrolyzing O-glycosyl compounds;molecular_function;glucan endo-1,3-beta-D-glucosidase activity;	3;4;7;6;2;5;1;8;				IPR000490;IPR017853;	Glycoside hydrolase family 17;Glycoside hydrolase superfamily;	chloroplast
Sspon.02G0032500-4D	Sspon.02G0032500-4D	Down	1.565798912	0.054757127	1.415897784	0.807423176	1.495798491	0.086413592	1.469659645	0.880374476	1.706829945	0.181121072	1.621516385	0.714409395	14.79537	3.42822960511e-05	1.87622	0.000849079332732	1.05799	0.375376959555	0.13416	0.00034651674697	GO:0048589;GO:0048588;GO:0048468;GO:0044281;GO:0071840;GO:0044710;GO:0044711;GO:0000003;GO:0048868;GO:0048869;GO:0009846;GO:0003006;GO:0051704;GO:0044703;GO:0044702;GO:0044707;GO:0044706;GO:1901576;GO:0000904;GO:0016049;GO:0000902;GO:0009860;GO:0016043;GO:0009932;GO:1901360;GO:0006629;GO:0008150;GO:0008152;GO:1901615;GO:0030154;GO:0009653;GO:0044699;GO:0060560;GO:0032502;GO:0016125;GO:0006720;GO:0009987;GO:0044255;GO:0008202;GO:0006066;GO:0032501;GO:0009826;GO:0040007;GO:0032989;GO:0071704;GO:0044767;GO:0022414;GO:0009058;GO:0044763;GO:0008610;GO:0044238;GO:0048856;GO:0044237;GO:0008299;GO:0009856;GO:0044249;	developmental growth;developmental cell growth;cell development;small molecule metabolic process;cellular component organization or biogenesis;single-organism metabolic process;single-organism biosynthetic process;reproduction;pollen tube development;cellular developmental process;pollen germination;developmental process involved in reproduction;multi-organism process;multi-organism reproductive process;single organism reproductive process;single-multicellular organism process;multi-multicellular organism process;organic substance biosynthetic process;cell morphogenesis involved in differentiation;cell growth;cell morphogenesis;pollen tube growth;cellular component organization;cell tip growth;organic cyclic compound metabolic process;lipid metabolic process;biological_process;metabolic process;organic hydroxy compound metabolic process;cell differentiation;anatomical structure morphogenesis;single-organism process;developmental growth involved in morphogenesis;developmental process;sterol metabolic process;isoprenoid metabolic process;cellular process;cellular lipid metabolic process;steroid metabolic process;alcohol metabolic process;multicellular organismal process;unidimensional cell growth;growth;cellular component morphogenesis;organic substance metabolic process;single-organism developmental process;reproductive process;biosynthetic process;single-organism cellular process;lipid biosynthetic process;primary metabolic process;anatomical structure development;cellular metabolic process;isoprenoid biosynthetic process;pollination;cellular biosynthetic process;	3;4;4;4;2;3;4;2;4;4;4;3;2;3;3;3;3;4;5;3;5;4;3;5;4;4;1;2;4;5;3;2;4;2;6;5;2;4;5;5;2;4;2;4;3;3;2;3;3;5;3;3;3;5;4;4;	GO:0016020;GO:0005777;GO:0043231;GO:0005829;GO:0044424;GO:0043229;GO:0043227;GO:0043226;GO:0044444;GO:0042579;GO:0005737;GO:0044464;GO:0005623;GO:0005622;GO:0071944;GO:0005886;GO:0005575;	membrane;peroxisome;intracellular membrane-bounded organelle;cytosol;intracellular part;intracellular organelle;membrane-bounded organelle;organelle;cytoplasmic part;microbody;cytoplasm;cell part;cell;intracellular;cell periphery;plasma membrane;cellular_component;	2;6;4;5;3;3;3;2;4;5;4;2;2;3;3;3;1;	GO:0016740;GO:0016746;GO:0016747;GO:0003988;GO:0016453;GO:0003985;GO:0003674;GO:0005488;GO:0003824;GO:0043169;GO:0043167;GO:0046872;GO:0016407;GO:0016408;	transferase activity;transferase activity, transferring acyl groups;transferase activity, transferring acyl groups other than amino-acyl groups;acetyl-CoA C-acyltransferase activity;C-acetyltransferase activity;acetyl-CoA C-acetyltransferase activity;molecular_function;binding;catalytic activity;cation binding;ion binding;metal ion binding;acetyltransferase activity;C-acyltransferase activity;	3;4;5;7;7;8;1;2;2;4;3;5;6;6;	K00626	map00071;map00072;map00280;map00310;map00362;map00380;map00620;map00630;map00640;map00650;map00720;map00900;map01100;map01110;map01120;map01130;map01200;map01212;map02020;	Fatty acid degradation;Synthesis and degradation of ketone bodies;"Valine, leucine and isoleucine degradation";Lysine degradation;Benzoate degradation;Tryptophan metabolism;Pyruvate metabolism;Glyoxylate and dicarboxylate metabolism;Propanoate metabolism;Butanoate metabolism;Carbon fixation pathways in prokaryotes;Terpenoid backbone biosynthesis;Metabolic pathways;Biosynthesis of secondary metabolites;Microbial metabolism in diverse environments;Biosynthesis of antibiotics;Carbon metabolism;Fatty acid metabolism;Two-component system;	IPR020617;IPR020616;IPR020610;IPR020613;IPR016039;IPR002155;	Thiolase, C-terminal;Thiolase, N-terminal;Thiolase, active site;Thiolase, conserved site;Thiolase-like;Thiolase;	cytosol	At5g47720	645.0	I	[I] Lipid transport and metabolism;
Sspon.03G0034420-2C	Sspon.03G0034420-2C	Down	1.412271763	0.354822004	1.633450828	0.545797765	1.397793778	0.324730069	1.707177183	0.481715975	1.475974897	0.313893854	1.810416353	0.54195553	4.31432	2.17410210758e-06	3.28203	2.73435960473e-05	0.83207	0.00703799326612	0.63298	0.00134320573796	GO:0044699;GO:0044710;GO:0071704;GO:0006629;GO:0008150;GO:0008152;GO:0044238;	single-organism process;single-organism metabolic process;organic substance metabolic process;lipid metabolic process;biological_process;metabolic process;primary metabolic process;	2;3;3;4;1;2;3;	GO:0005737;GO:0005829;GO:0044464;GO:0005623;GO:0005622;GO:0005575;GO:0044444;GO:0044424;	cytoplasm;cytosol;cell part;cell;intracellular;cellular_component;cytoplasmic part;intracellular part;	4;5;2;2;3;1;4;3;	GO:0035639;GO:1901363;GO:0003878;GO:0003674;GO:0005488;GO:0001883;GO:0000166;GO:0043168;GO:0001882;GO:0043169;GO:0016829;GO:0043167;GO:0016740;GO:0016746;GO:1901265;GO:0032549;GO:0017076;GO:0046872;GO:0005524;GO:0046912;GO:0036094;GO:0003824;GO:0032555;GO:0030554;GO:0097367;GO:0097159;GO:0032559;GO:0032550;GO:0032553;	purine ribonucleoside triphosphate binding;heterocyclic compound binding;ATP citrate synthase activity;molecular_function;binding;purine nucleoside binding;nucleotide binding;anion binding;nucleoside binding;cation binding;lyase activity;ion binding;transferase activity;transferase activity, transferring acyl groups;nucleoside phosphate binding;ribonucleoside binding;purine nucleotide binding;metal ion binding;ATP binding;transferase activity, transferring acyl groups, acyl groups converted into alkyl on transfer;small molecule binding;catalytic activity;purine ribonucleotide binding;adenyl nucleotide binding;carbohydrate derivative binding;organic cyclic compound binding;adenyl ribonucleotide binding;purine ribonucleoside binding;ribonucleotide binding;	5;3;6;1;2;5;4;4;4;4;3;3;3;4;4;5;5;5;6;5;3;2;5;6;3;3;6;6;4;				IPR002020;IPR033847;IPR017866;IPR016142;IPR016143;IPR016102;IPR016040;	Citrate synthase;ATP-citrate lyase/succinyl-CoA ligase, conserved site;Succinyl-CoA synthetase, beta subunit, conserved site;Citrate synthase-like, large alpha subdomain;Citrate synthase-like, small alpha subdomain;Succinyl-CoA synthetase-like;NAD(P)-binding domain;	chloroplast	At3g06650	1021.0	C	[C] Energy production and conversion;
Sspon.05G0008810-1A	Sspon.05G0008810-1A	Down	0.970788646	0.499383282	1.526962591	0.857726268	0.948857568	0.389569952	1.734066876	1.042493344	1.010205923	0.528399091	1.666964998	0.824581459	2.06713	0.00039137964496	1.80857	0.0012913671603	0.59453	0.000469711583372	0.52017	0.00548879535881										K00030	map00020;map01100;map01110;map01120;map01130;map01200;map01210;map01230;	Citrate cycle (TCA cycle);Metabolic pathways;Biosynthesis of secondary metabolites;Microbial metabolism in diverse environments;Biosynthesis of antibiotics;Carbon metabolism;2-Oxocarboxylic acid metabolism;Biosynthesis of amino acids;	IPR024084;IPR004434;	Isopropylmalate dehydrogenase-like domain;Isocitrate dehydrogenase NAD-dependent;	chloroplast	At4g35260	637.0	E	[E] Amino acid transport and metabolism;
Sspon.02G0006060-4D	Sspon.02G0006060-4D	Up	0.889760268	0.544467282	2.176599855	0.156729812	0.938601887	0.532536117	2.356379662	0.223965733	0.948451445	0.571782034	2.44629495	0.214430955	1.68416	6.32917304941e-05	11.72738	1.31084115873e-05	0.39787	6.66761115449e-05	2.77048	0.000126888079477	GO:0071704;GO:1901575;GO:0005975;GO:0044238;GO:0016052;GO:0005976;GO:0043170;GO:0008152;GO:0008150;GO:0000272;GO:0009056;GO:0009057;	organic substance metabolic process;organic substance catabolic process;carbohydrate metabolic process;primary metabolic process;carbohydrate catabolic process;polysaccharide metabolic process;macromolecule metabolic process;metabolic process;biological_process;polysaccharide catabolic process;catabolic process;macromolecule catabolic process;	3;4;4;3;5;5;4;2;1;6;3;5;				GO:0016787;GO:0016160;GO:0016161;GO:0016798;GO:0003824;GO:0003674;GO:0004553;	hydrolase activity;amylase activity;beta-amylase activity;hydrolase activity, acting on glycosyl bonds;catalytic activity;molecular_function;hydrolase activity, hydrolyzing O-glycosyl compounds;	3;6;7;4;2;1;5;	K01177	map00500;map01100;	Starch and sucrose metabolism;Metabolic pathways;	IPR018238;IPR001371;IPR001554;IPR017853;	Glycoside hydrolase, family 14, conserved site;Glycoside hydrolase, family 14B, plant;Glycoside hydrolase, family 14;Glycoside hydrolase superfamily;	extracellular	337745723	202.0	G	[G] Carbohydrate transport and metabolism	COG1874	Beta-galactosidase GanA
Sspon.02G0000970-1A	Sspon.02G0000970-1A	Down	0.534478571	0.61554398	1.505389987	1.201498788	0.552559191	0.628628639	1.644622651	1.267457363	0.662321635	0.668804488	1.458017575	1.260677131	0.91447	0.273824330934	1.23552	0.00806124284812	0.37963	0.000157422879123	0.51291	2.13194625319e-05										K07407	map00052;map00561;map00600;map00603;	Galactose metabolism;Glycerolipid metabolism;Sphingolipid metabolism;Glycosphingolipid biosynthesis - globo series;	IPR013785;IPR017853;IPR002241;	Aldolase-type TIM barrel;Glycoside hydrolase superfamily;Glycoside hydrolase, family 27;	chloroplast	At3g56310	585.0	G	[G] Carbohydrate transport and metabolism;
Sspon.01G0052330-1C	Sspon.01G0052330-1C	Down	0.648536355	0.068074056	2.217778583	0.726248795	0.773015282	0.067140486	2.587071053	0.750903489	0.777150795	0.102912669	2.483947209	0.797221229	9.23331	0.000117625991196	3.20475	0.000117270118685	0.30166	0.0001351831155	0.1047	9.15284428518e-06							GO:0043168;GO:0043169;GO:0030976;GO:0050662;GO:0097159;GO:0016829;GO:0000287;GO:0016830;GO:0016831;GO:0019842;GO:0043167;GO:0036094;GO:0003824;GO:0003674;GO:0005488;GO:0004737;GO:0048037;GO:1901681;GO:0046872;GO:1901363;	anion binding;cation binding;thiamine pyrophosphate binding;coenzyme binding;organic cyclic compound binding;lyase activity;magnesium ion binding;carbon-carbon lyase activity;carboxy-lyase activity;vitamin binding;ion binding;small molecule binding;catalytic activity;molecular_function;binding;pyruvate decarboxylase activity;cofactor binding;sulfur compound binding;metal ion binding;heterocyclic compound binding;	4;4;4;4;3;3;6;4;5;4;3;3;2;1;2;6;3;3;5;3;				IPR029061;IPR012110;IPR012001;IPR012000;IPR029035;	Thiamin diphosphate-binding fold;Thiamine pyrophosphate (TPP)-dependent enzyme;Thiamine pyrophosphate enzyme, N-terminal TPP-binding domain;Thiamine pyrophosphate enzyme, central domain;DHS-like NAD/FAD-binding domain;	cytosol	At4g33070	853.0	EH	[E] Amino acid transport and metabolism;[H] Coenzyme transport and metabolism;
Sspon.08G0000450-3C	Sspon.08G0000450-3C	Down	0.525246516	0.493350812	1.433853384	1.442649562	0.503345309	0.461174651	1.523472408	1.581144735	0.577360679	0.505767445	1.565107647	1.387526851	1.09975	0.131419952273	1.02519	0.62185068144	0.35511	2.60094609597e-05	0.33103	7.63684957315e-05	GO:0080090;GO:0019222;GO:0031323;GO:0090304;GO:0034641;GO:0006807;GO:0050789;GO:1901360;GO:0044260;GO:0071704;GO:0065007;GO:0043170;GO:0006139;GO:0019219;GO:0009987;GO:0006725;GO:0050794;GO:0008150;GO:0051171;GO:0008152;GO:0046483;GO:0016070;GO:0044238;GO:0060255;GO:0051252;GO:0044237;	regulation of primary metabolic process;regulation of metabolic process;regulation of cellular metabolic process;nucleic acid metabolic process;cellular nitrogen compound metabolic process;nitrogen compound metabolic process;regulation of biological process;organic cyclic compound metabolic process;cellular macromolecule metabolic process;organic substance metabolic process;biological regulation;macromolecule metabolic process;nucleobase-containing compound metabolic process;regulation of nucleobase-containing compound metabolic process;cellular process;cellular aromatic compound metabolic process;regulation of cellular process;biological_process;regulation of nitrogen compound metabolic process;metabolic process;heterocycle metabolic process;RNA metabolic process;primary metabolic process;regulation of macromolecule metabolic process;regulation of RNA metabolic process;cellular metabolic process;	4;3;4;5;4;3;2;4;4;3;2;4;4;5;2;4;3;1;4;2;4;5;3;4;5;3;				GO:0008948;GO:0003674;GO:0005488;GO:0004857;GO:0098772;GO:0043169;GO:0008428;GO:0016829;GO:0043167;GO:0046872;GO:0047443;GO:0030234;GO:0003824;GO:0016830;GO:0016831;GO:0016833;	oxaloacetate decarboxylase activity;molecular_function;binding;enzyme inhibitor activity;molecular function regulator;cation binding;ribonuclease inhibitor activity;lyase activity;ion binding;metal ion binding;4-hydroxy-4-methyl-2-oxoglutarate aldolase activity;enzyme regulator activity;catalytic activity;carbon-carbon lyase activity;carboxy-lyase activity;oxo-acid-lyase activity;	6;1;2;4;2;4;5;3;3;5;6;3;2;4;5;5;				IPR001247;IPR005493;IPR010203;IPR020568;IPR027408;	Exoribonuclease, phosphorolytic domain 1;Ribonuclease E inhibitor RraA/RraA-like protein;Regulator of ribonuclease activity A;Ribosomal protein S5 domain 2-type fold;PNPase/RNase PH domain;	cytosol	300311428	201.0	J	[J] Translation, ribosomal structure and biogenesis	COG0684	Regulator of RNase E activity RraA
Sspon.01G0042740-1B	Sspon.01G0042740-1B	Down	0.366952801	0.724173287	1.371909375	1.231675054	0.461281404	0.755692103	1.324061533	1.466140328	0.585620693	1.006920396	1.345652736	1.35992029	0.56855	0.030990148185	0.99603	0.941848915469	0.34982	0.000173505402287	0.61285	0.00955050167525										K13545	map00860;map01110;	Porphyrin and chlorophyll metabolism;Biosynthesis of secondary metabolites;	IPR009439;	Red chlorophyll catabolite reductase;	chloroplast
Sspon.01G0052330-1P	Sspon.01G0052330-1P	Down	0.648536355	0.068074056	2.217778583	0.726248795	0.773015282	0.067140486	2.587071053	0.750903489	0.777150795	0.102912669	2.483947209	0.797221229	9.23331	0.000117625991196	3.20475	0.000117270118685	0.30166	0.0001351831155	0.1047	9.15284428518e-06							GO:0043168;GO:0043169;GO:0030976;GO:0050662;GO:0097159;GO:0016829;GO:0000287;GO:0016830;GO:0016831;GO:0019842;GO:0043167;GO:0036094;GO:0003824;GO:0003674;GO:0005488;GO:0004737;GO:0048037;GO:1901681;GO:0046872;GO:1901363;	anion binding;cation binding;thiamine pyrophosphate binding;coenzyme binding;organic cyclic compound binding;lyase activity;magnesium ion binding;carbon-carbon lyase activity;carboxy-lyase activity;vitamin binding;ion binding;small molecule binding;catalytic activity;molecular_function;binding;pyruvate decarboxylase activity;cofactor binding;sulfur compound binding;metal ion binding;heterocyclic compound binding;	4;4;4;4;3;3;6;4;5;4;3;3;2;1;2;6;3;3;5;3;	K01568	map00010;map01100;map01110;map01130;	Glycolysis / Gluconeogenesis;Metabolic pathways;Biosynthesis of secondary metabolites;Biosynthesis of antibiotics;	IPR029061;IPR029035;IPR012110;IPR011766;IPR012001;IPR012000;	Thiamin diphosphate-binding fold;DHS-like NAD/FAD-binding domain;Thiamine pyrophosphate (TPP)-dependent enzyme;Thiamine pyrophosphate enzyme, C-terminal TPP-binding;Thiamine pyrophosphate enzyme, N-terminal TPP-binding domain;Thiamine pyrophosphate enzyme, central domain;	chloroplast	At4g33070	992.0	EH	[E] Amino acid transport and metabolism;[H] Coenzyme transport and metabolism;
Sspon.02G0014080-3D	Sspon.02G0014080-3D	Down	0.204791977	0.206796806	0.899737006	2.687098503	0.218575182	0.000682658	0.897439805	2.956149453	0.226336936	0.101842572	0.952224565	2.648324537	2.10041	0.130811755104	0.33159	4.74609793138e-05	0.23631	3.22073077958e-06	0.03731	1.971174887e-05										K11252	map05034;map05203;map05322;	Alcoholism;Viral carcinogenesis;Systemic lupus erythematosus;	IPR000558;IPR007125;IPR009072;	Histone H2B;Histone H2A/H2B/H3;Histone-fold;	nucleus	At3g45980	218.0	B	[B] Chromatin structure and dynamics;
Sspon.02G0002600-3D	Sspon.02G0002600-3D	Down	0.162211207	0.525427497	1.824893492	1.40282113	0.124302017	0.717153815	2.153760239	1.238492247	0.301949969	0.442273878	1.710162814	1.396551694	0.34927	0.0200978609646	1.40887	0.0184949866744	0.10344	0.000290532570597	0.41726	0.00129837012398										K00430	map00940;map01100;map01110;	Phenylpropanoid biosynthesis;Metabolic pathways;Biosynthesis of secondary metabolites;	IPR019794;IPR002016;IPR000823;IPR019793;IPR010255;IPR033905;	Peroxidase, active site;Haem peroxidase, plant/fungal/bacterial;Plant peroxidase;Peroxidases heam-ligand binding site;Haem peroxidase;Secretory peroxidase;	chloroplast	At5g42180	231.0	R	[R] General function prediction only;
Sspon.06G0012300-4D	Sspon.06G0012300-4D	Down	0.479519518	1.082598181	0.463472875	1.955031195	0.546365245	0.970638465	0.494649209	1.953609921	0.583822692	1.063892381	0.499188116	1.907212202	0.51641	0.000403864214885	0.25058	1.86897679806e-07	1.10457	0.19313698001	0.53597	1.89236020884e-05													IPR020831;IPR020828;IPR020829;IPR016040;	Glyceraldehyde/Erythrose phosphate dehydrogenase family;Glyceraldehyde 3-phosphate dehydrogenase, NAD(P) binding domain;Glyceraldehyde 3-phosphate dehydrogenase, catalytic domain;NAD(P)-binding domain;	cytosol	At3g04120	474.0	G	[G] Carbohydrate transport and metabolism;
Sspon.01G0018330-4D	Sspon.01G0018330-4D	Down	0.93091789	0.414625969	1.455971819	0.90341997	0.982168971	0.444062922	1.712651386	1.071897748	0.995730087	0.534506718	1.751553247	0.802493274	2.08787	0.000251983640002	1.77124	0.00419241836044	0.5912	0.00210953626891	0.50154	0.0059334967004	GO:1901564;GO:0009820;GO:0071704;GO:0006807;GO:0008150;GO:0008152;	organonitrogen compound metabolic process;alkaloid metabolic process;organic substance metabolic process;nitrogen compound metabolic process;biological_process;metabolic process;	4;5;3;3;1;2;				GO:0003824;GO:0003674;GO:0016491;	catalytic activity;molecular_function;oxidoreductase activity;	2;1;3;				IPR020471;IPR023210;	Aldo/keto reductase;NADP-dependent oxidoreductase domain;	cytosol	At1g60690	406.0	C	[C] Energy production and conversion;
Sspon.01G0029450-3D	Sspon.01G0029450-3D	Down	0.768976699	0.628614825	1.342671505	1.06508191	0.821871572	0.615162072	1.434188797	1.126222019	0.967537399	0.760297504	1.397205781	1.072169919	1.27659	0.0701282584177	1.27903	0.000762841273295	0.61292	0.00116151340897	0.61409	0.00111505883666	GO:0044699;GO:0009987;GO:0044763;GO:0007017;GO:0008150;	single-organism process;cellular process;single-organism cellular process;microtubule-based process;biological_process;	2;2;3;4;1;	GO:0099512;GO:0099513;GO:0043229;GO:0043228;GO:0005874;GO:0043226;GO:0005737;GO:0044446;GO:0044430;GO:0015630;GO:0043232;GO:0005856;GO:0044464;GO:0005623;GO:0005622;GO:0005575;GO:0044424;GO:0044422;	supramolecular fiber;polymeric cytoskeletal fiber;intracellular organelle;non-membrane-bounded organelle;microtubule;organelle;cytoplasm;intracellular organelle part;cytoskeletal part;microtubule cytoskeleton;intracellular non-membrane-bounded organelle;cytoskeleton;cell part;cell;intracellular;cellular_component;intracellular part;organelle part;	2;3;3;3;4;2;4;3;4;6;4;5;2;2;3;1;3;2;	GO:0005200;GO:0035639;GO:1901363;GO:0003674;GO:0005488;GO:0001883;GO:0000166;GO:0001882;GO:0019001;GO:0005198;GO:0032561;GO:1901265;GO:0032549;GO:0017076;GO:0005525;GO:0016787;GO:0003924;GO:0017111;GO:0036094;GO:0003824;GO:0032555;GO:0016818;GO:0043167;GO:0097367;GO:0097159;GO:0016817;GO:0016462;GO:0032550;GO:0032553;GO:0043168;	structural constituent of cytoskeleton;purine ribonucleoside triphosphate binding;heterocyclic compound binding;molecular_function;binding;purine nucleoside binding;nucleotide binding;nucleoside binding;guanyl nucleotide binding;structural molecule activity;guanyl ribonucleotide binding;nucleoside phosphate binding;ribonucleoside binding;purine nucleotide binding;GTP binding;hydrolase activity;GTPase activity;nucleoside-triphosphatase activity;small molecule binding;catalytic activity;purine ribonucleotide binding;hydrolase activity, acting on acid anhydrides, in phosphorus-containing anhydrides;ion binding;carbohydrate derivative binding;organic cyclic compound binding;hydrolase activity, acting on acid anhydrides;pyrophosphatase activity;purine ribonucleoside binding;ribonucleotide binding;anion binding;	3;5;3;1;2;5;4;4;6;2;6;4;5;5;6;3;8;7;3;2;5;5;3;3;3;4;6;6;4;4;				IPR008280;IPR000217;IPR002453;IPR017975;IPR003008;IPR013838;	Tubulin/FtsZ, C-terminal;Tubulin;Beta tubulin;Tubulin, conserved site;Tubulin/FtsZ, GTPase domain;Beta tubulin, autoregulation binding site;	chloroplast	At1g20010	429.0	Z	[Z] Cytoskeleton;
Sspon.03G0003090-2C	Sspon.03G0003090-2C	Down	0.204791977	0.206796806	0.899737006	2.687098503	0.218575182	0.000682658	0.897439805	2.956149453	0.226336936	0.101842572	0.952224565	2.648324537	2.10041	0.130811755104	0.33159	4.74609793138e-05	0.23631	3.22073077958e-06	0.03731	1.971174887e-05										K11252	map05034;map05203;map05322;	Alcoholism;Viral carcinogenesis;Systemic lupus erythematosus;	IPR000558;IPR007125;IPR009072;	Histone H2B;Histone H2A/H2B/H3;Histone-fold;	nucleus	At3g45980	210.0	B	[B] Chromatin structure and dynamics;
Sspon.02G0046810-1C	Sspon.02G0046810-1C	Down	0.162211207	0.525427497	1.824893492	1.40282113	0.124302017	0.717153815	2.153760239	1.238492247	0.301949969	0.442273878	1.710162814	1.396551694	0.34927	0.0200978609646	1.40887	0.0184949866744	0.10344	0.000290532570597	0.41726	0.00129837012398													IPR010255;IPR000823;IPR002016;	Haem peroxidase;Plant peroxidase;Haem peroxidase, plant/fungal/bacterial;	chloroplast	At3g03670	130.0	R	[R] General function prediction only;
Sspon.03G0004150-2B	Sspon.03G0004150-2B	Down	1.434992318	0.741077432	0.344038662	1.386759176	1.41690489	0.726314485	0.352169552	1.684948179	1.694865274	0.665403239	0.310805125	1.241721668	2.13183	0.000970684090942	0.23346	0.0010951966837	4.5151	0.000201299612557	0.49445	0.00537916826673													IPR016123;IPR002683;	Mog1/PsbP, alpha/beta/alpha sandwich;PsbP family;	chloroplast
Sspon.08G0005280-2P	Sspon.08G0005280-2P	Down	1.13450672	1.030018753	0.24043309	1.512860235	1.219149358	1.006758181	0.1476031	1.627317019	1.222933817	1.132660643	0.109703135	1.616055948	1.12846	0.0482138071843	0.10465	1.17624383945e-05	7.18567	2.92120728466e-05	0.66638	0.000571676427507	GO:0044238;GO:0090304;GO:0090305;GO:0006807;GO:0043631;GO:0043170;GO:0006396;GO:0071704;GO:0010467;GO:1901360;GO:0016070;GO:0006139;GO:0031124;GO:0009987;GO:0006725;GO:0031123;GO:0044260;GO:0008150;GO:0008152;GO:0006378;GO:0046483;GO:0016071;GO:0090501;GO:0034641;GO:0044237;GO:0006379;GO:0006397;	primary metabolic process;nucleic acid metabolic process;nucleic acid phosphodiester bond hydrolysis;nitrogen compound metabolic process;RNA polyadenylation;macromolecule metabolic process;RNA processing;organic substance metabolic process;gene expression;organic cyclic compound metabolic process;RNA metabolic process;nucleobase-containing compound metabolic process;mRNA 3'-end processing;cellular process;cellular aromatic compound metabolic process;RNA 3'-end processing;cellular macromolecule metabolic process;biological_process;metabolic process;mRNA polyadenylation;heterocycle metabolic process;mRNA metabolic process;RNA phosphodiester bond hydrolysis;cellular nitrogen compound metabolic process;cellular metabolic process;mRNA cleavage;mRNA processing;	3;5;6;3;6;4;6;3;5;4;5;4;8;2;4;7;4;1;2;7;4;6;6;4;3;7;7;	GO:0044464;GO:0031974;GO:0043229;GO:0043227;GO:0043226;GO:0005737;GO:0005575;GO:0031981;GO:0005634;GO:0005654;GO:0044451;GO:0043234;GO:0032991;GO:0043231;GO:0043233;GO:0005849;GO:0005623;GO:0005622;GO:0044446;GO:0070013;GO:0044428;GO:0044424;GO:0044422;	cell part;membrane-enclosed lumen;intracellular organelle;membrane-bounded organelle;organelle;cytoplasm;cellular_component;nuclear lumen;nucleus;nucleoplasm;nucleoplasm part;protein complex;macromolecular complex;intracellular membrane-bounded organelle;organelle lumen;mRNA cleavage factor complex;cell;intracellular;intracellular organelle part;intracellular organelle lumen;nuclear part;intracellular part;organelle part;	2;2;3;3;2;4;1;5;5;5;5;3;2;4;3;4;2;3;3;4;4;3;2;	GO:1901363;GO:0003674;GO:0005488;GO:0003676;GO:1901265;GO:0003729;GO:0000166;GO:0003730;GO:0044822;GO:0036094;GO:0097159;GO:0003723;	heterocyclic compound binding;molecular_function;binding;nucleic acid binding;nucleoside phosphate binding;mRNA binding;nucleotide binding;mRNA 3'-UTR binding;poly(A) RNA binding;small molecule binding;organic cyclic compound binding;RNA binding;	3;1;2;4;4;7;4;8;6;3;3;5;				IPR000504;	RNA recognition motif domain;	nucleus	At1g17640	164.0	R	[R] General function prediction only;
Sspon.01G0027980-1A	Sspon.01G0027980-1A	Down	1.075001449	0.267105007	0.373317012	1.817928012	1.645111597	0.264331176	0.296272175	2.130139564	1.499032204	0.214109958	0.115453597	2.30219825	5.65913	0.00252792755146	0.1256	0.000347927561534	5.37441	0.00362678713214	0.11928	0.000211349813941				GO:0005737;GO:0044464;GO:0005623;GO:0005622;GO:0005575;GO:0044424;	cytoplasm;cell part;cell;intracellular;cellular_component;intracellular part;	4;2;2;3;1;3;	GO:0043169;GO:0046872;GO:0016614;GO:0016616;GO:0046914;GO:0003824;GO:0004022;GO:0016491;GO:0003674;GO:0005488;GO:0043167;GO:0008270;	cation binding;metal ion binding;oxidoreductase activity, acting on CH-OH group of donors;oxidoreductase activity, acting on the CH-OH group of donors, NAD or NADP as acceptor;transition metal ion binding;catalytic activity;alcohol dehydrogenase (NAD) activity;oxidoreductase activity;molecular_function;binding;ion binding;zinc ion binding;	4;5;4;5;6;2;6;3;1;2;3;7;	K18857	map00010;map00071;map00350;map00592;map01100;map01110;map01120;	Glycolysis / Gluconeogenesis;Fatty acid degradation;Tyrosine metabolism;alpha-Linolenic acid metabolism;Metabolic pathways;Biosynthesis of secondary metabolites;Microbial metabolism in diverse environments;	IPR013154;IPR013149;IPR011032;IPR016040;IPR002328;	Alcohol dehydrogenase, N-terminal;Alcohol dehydrogenase, C-terminal;GroES-like;NAD(P)-binding domain;Alcohol dehydrogenase, zinc-type, conserved site;	cytosol	At1g77120	620.0	Q	[Q] Secondary metabolites biosynthesis, transport and catabolism;
Sspon.08G0024790-1P	Sspon.08G0024790-1P	Down	0.940268248	0.790757381	0.122654154	1.898880085	0.761719269	0.87333894	0.10877252	2.229418795	0.955566376	1.132132265	0.15899429	2.027497676	0.95041	0.720107678692	0.06342	3.88486097475e-05	6.80689	0.000294401484343	0.45424	0.001353969053													IPR001763;	Rhodanese-like domain;	chloroplast	At4g35770	150.0	P	[P] Inorganic ion transport and metabolism;
Sspon.07G0007070-3C	Sspon.07G0007070-3C	Down	0.181681988	1.216853531	0.442325787	1.562126679	0.672807722	0.943352412	0.63858863	1.939102808	0.923978368	1.05481607	0.598802646	1.82556336	0.55317	0.107952998687	0.31533	0.000659563448106	1.05879	0.891272395693	0.60356	0.00680160329845	GO:0071704;GO:0008150;GO:0008152;GO:0044238;GO:0005975;	organic substance metabolic process;biological_process;metabolic process;primary metabolic process;carbohydrate metabolic process;	3;1;2;3;4;	GO:0005737;GO:0044464;GO:0005623;GO:0005622;GO:0005575;GO:0044424;	cytoplasm;cell part;cell;intracellular;cellular_component;intracellular part;	4;2;2;3;1;3;	GO:0019203;GO:0042132;GO:0016791;GO:0042578;GO:0003674;GO:0005488;GO:0043169;GO:0043167;GO:0046872;GO:0016787;GO:0016788;GO:0003824;GO:0050308;	carbohydrate phosphatase activity;fructose 1,6-bisphosphate 1-phosphatase activity;phosphatase activity;phosphoric ester hydrolase activity;molecular_function;binding;cation binding;ion binding;metal ion binding;hydrolase activity;hydrolase activity, acting on ester bonds;catalytic activity;sugar-phosphatase activity;	7;9;6;5;1;2;4;3;5;3;4;2;8;				IPR000146;IPR028343;IPR033391;	Fructose-1,6-bisphosphatase class 1;Fructose-1,6-bisphosphatase;Fructose-1-6-bisphosphatase class I, N-terminal;	chloroplast	At1g43670	319.0	G	[G] Carbohydrate transport and metabolism;
Sspon.07G0015110-1A	Sspon.07G0015110-1A	Up	0.902437463	1.622517949	0.778799104	0.62552705	0.995344583	1.435203732	0.774189418	0.734970503	1.047660859	1.508903828	0.886321855	0.688123657	0.64499	0.00144116476592	1.19071	0.0547647058928	1.20749	0.0396183055279	2.22912	0.000183879256628	GO:0010038;GO:0019752;GO:0006807;GO:0044237;GO:0009064;GO:0044699;GO:0044710;GO:0006520;GO:0006536;GO:0071704;GO:0046686;GO:1901605;GO:0043648;GO:0009987;GO:0008150;GO:0008152;GO:0043436;GO:0042221;GO:0010035;GO:0044238;GO:1901564;GO:0006082;GO:0044763;GO:0050896;GO:0044281;	response to metal ion;carboxylic acid metabolic process;nitrogen compound metabolic process;cellular metabolic process;glutamine family amino acid metabolic process;single-organism process;single-organism metabolic process;cellular amino acid metabolic process;glutamate metabolic process;organic substance metabolic process;response to cadmium ion;alpha-amino acid metabolic process;dicarboxylic acid metabolic process;cellular process;biological_process;metabolic process;oxoacid metabolic process;response to chemical;response to inorganic substance;primary metabolic process;organonitrogen compound metabolic process;organic acid metabolic process;single-organism cellular process;response to stimulus;small molecule metabolic process;	5;6;3;3;6;2;3;4;7;3;6;5;7;2;1;2;5;3;4;3;4;4;3;2;4;	GO:0044464;GO:0005737;GO:0005829;GO:0005623;GO:0005622;GO:0005575;GO:0044444;GO:0044424;	cell part;cytoplasm;cytosol;cell;intracellular;cellular_component;cytoplasmic part;intracellular part;	2;4;5;2;3;1;4;3;	GO:0030170;GO:0003674;GO:0004351;GO:1901363;GO:0016829;GO:0043167;GO:0043168;GO:0005488;GO:0003824;GO:0048037;GO:0097159;GO:0016830;GO:0016831;GO:0005516;GO:0005515;	pyridoxal phosphate binding;molecular_function;glutamate decarboxylase activity;heterocyclic compound binding;lyase activity;ion binding;anion binding;binding;catalytic activity;cofactor binding;organic cyclic compound binding;carbon-carbon lyase activity;carboxy-lyase activity;calmodulin binding;protein binding;	4;1;6;3;3;3;4;2;2;3;3;4;5;4;3;	K01580	map00250;map00410;map00430;map00650;map01100;map01110;map01120;map04727;map04940;	"Alanine, aspartate and glutamate metabolism";beta-Alanine metabolism;Taurine and hypotaurine metabolism;Butanoate metabolism;Metabolic pathways;Biosynthesis of secondary metabolites;Microbial metabolism in diverse environments;GABAergic synapse;Type I diabetes mellitus;	IPR015424;IPR015422;IPR010107;IPR002129;IPR015421;	Pyridoxal phosphate-dependent transferase;Pyridoxal phosphate-dependent transferase, subdomain 2;Glutamate decarboxylase;Pyridoxal phosphate-dependent decarboxylase;Pyridoxal phosphate-dependent transferase, major region, subdomain 1;	cytosol	At5g17330	874.0	E	[E] Amino acid transport and metabolism;
Sspon.07G0010820-3D	Sspon.07G0010820-3D	Down	0.415169322	0.910611878	1.287624543	1.848858341	0.408352603	0.897346147	0.602190684	2.237100207	0.539029961	0.662749174	0.644194121	1.546773019	0.55148	0.0153684408168	0.44987	0.0258173205397	0.53771	0.158858575981	0.43863	0.00808370815377	GO:0006950;GO:0008150;GO:0009266;GO:0009409;GO:0009628;GO:0050896;	response to stress;biological_process;response to temperature stimulus;response to cold;response to abiotic stimulus;response to stimulus;	3;1;4;4;3;2;	GO:0031977;GO:0031975;GO:0043229;GO:0043227;GO:0043226;GO:0009579;GO:0005575;GO:0009536;GO:0009532;GO:0009570;GO:0010319;GO:0044436;GO:0044435;GO:0044434;GO:0005737;GO:0031967;GO:0009507;GO:0009526;GO:0043231;GO:0044464;GO:0005623;GO:0005622;GO:0044446;GO:0044444;GO:0044424;GO:0044422;	thylakoid lumen;envelope;intracellular organelle;membrane-bounded organelle;organelle;thylakoid;cellular_component;plastid;plastid stroma;chloroplast stroma;stromule;thylakoid part;plastid part;chloroplast part;cytoplasm;organelle envelope;chloroplast;plastid envelope;intracellular membrane-bounded organelle;cell part;cell;intracellular;intracellular organelle part;cytoplasmic part;intracellular part;organelle part;	5;3;3;3;2;4;1;5;5;6;5;4;4;5;4;4;6;5;4;2;2;3;3;4;3;2;	GO:0003674;GO:0005488;GO:0043167;GO:0046872;GO:0004462;GO:0043169;GO:0003824;GO:0016846;GO:0016829;	molecular_function;binding;ion binding;metal ion binding;lactoylglutathione lyase activity;cation binding;catalytic activity;carbon-sulfur lyase activity;lyase activity;	1;2;3;5;5;4;2;4;3;				IPR029068;IPR004360;	Glyoxalase/Bleomycin resistance protein/Dihydroxybiphenyl dioxygenase;Glyoxalase/fosfomycin resistance/dioxygenase domain;	cytoskeleton	At1g67280	172.0	G	[G] Carbohydrate transport and metabolism;
Sspon.01G0034840-1B	Sspon.01G0034840-1B	Down	0.924604592	0.029100972	1.686521083	0.90462664	1.195151601	0.188159991	2.064963722	0.894454043	1.300843781	0.356525651	1.422400805	1.03264712	5.96145	0.00293401153266	1.82711	0.0151893921121	0.66113	0.0548516494074	0.20263	0.00196742841691													IPR029067;IPR003338;IPR003960;IPR003593;IPR027417;IPR009010;IPR003959;IPR004201;IPR005938;	CDC48 domain 2-like;CDC48, N-terminal subdomain;ATPase, AAA-type, conserved site;AAA+ ATPase domain;P-loop containing nucleoside triphosphate hydrolase;Aspartate decarboxylase-like domain;ATPase, AAA-type, core;CDC48, domain 2;AAA ATPase, CDC48 family;	cytosol	At3g53230	1323.0	O	[O] Posttranslational modification, protein turnover, chaperones;
Sspon.05G0030670-1B	Sspon.05G0030670-1B	Down	0.982897757	0.736039403	1.091862699	1.174003343	0.91653061	0.702590859	1.059926042	1.26502827	1.069309091	0.731129668	1.03924281	1.231439449	1.36823	0.00423080520728	0.86938	0.00646671902852	0.93034	0.18854728843	0.59114	6.22864069908e-05										K07253	map00350;map00360;	Tyrosine metabolism;Phenylalanine metabolism;	IPR001398;IPR014347;	Macrophage migration inhibitory factor;Tautomerase/MIF superfamily;	cytosol	At5g01650	179.0	V	[V] Defense mechanisms;
Sspon.02G0017960-1A	Sspon.02G0017960-1A	Down	0.338571796	0.945221345	0.203834322	2.36153667	0.349271375	0.776454799	0.226814516	2.625073537	0.411897	0.940717227	0.23744975	2.583157663	0.41306	0.000971787941084	0.08826	9.77177967394e-06	1.64607	0.00447247885194	0.35171	7.80336459404e-05				GO:0005737;GO:0044464;GO:0005623;GO:0005622;GO:0005575;GO:0044424;	cytoplasm;cell part;cell;intracellular;cellular_component;intracellular part;	4;2;2;3;1;3;	GO:0016721;GO:0043169;GO:0016209;GO:0043167;GO:0003824;GO:0003674;GO:0005488;GO:0004784;GO:0046872;GO:0016491;	oxidoreductase activity, acting on superoxide radicals as acceptor;cation binding;antioxidant activity;ion binding;catalytic activity;molecular_function;binding;superoxide dismutase activity;metal ion binding;oxidoreductase activity;	4;4;2;3;2;1;2;3;5;3;	K04565	map04146;map04213;map05014;map05016;map05020;	Peroxisome;Longevity regulating pathway - multiple species;Amyotrophic lateral sclerosis (ALS);Huntington's disease;Prion diseases;	IPR018152;IPR001424;	Superoxide dismutase, copper/zinc, binding site;Superoxide dismutase, copper/zinc binding domain;	cytosol	At1g08830	245.0	P	[P] Inorganic ion transport and metabolism;
Sspon.06G0021350-1B	Sspon.06G0021350-1B	Up	0.733859009	1.761366866	0.78345988	0.618110652	0.782085868	1.574949449	0.790563816	0.748729526	0.888859294	1.78183088	0.791703954	0.744480807	0.46986	0.000351951585358	1.1205	0.119412801826	1.01652	0.790524558505	2.42414	0.000217210794412										K01580	map00250;map00410;map00430;map00650;map01100;map01110;map01120;map04727;map04940;	"Alanine, aspartate and glutamate metabolism";beta-Alanine metabolism;Taurine and hypotaurine metabolism;Butanoate metabolism;Metabolic pathways;Biosynthesis of secondary metabolites;Microbial metabolism in diverse environments;GABAergic synapse;Type I diabetes mellitus;	IPR015424;IPR015422;IPR010107;IPR002129;IPR015421;	Pyridoxal phosphate-dependent transferase;Pyridoxal phosphate-dependent transferase, subdomain 2;Glutamate decarboxylase;Pyridoxal phosphate-dependent decarboxylase;Pyridoxal phosphate-dependent transferase, major region, subdomain 1;	cytosol	At5g17330	777.0	E	[E] Amino acid transport and metabolism;
Sspon.05G0030670-1P	Sspon.05G0030670-1P	Down	0.950487194	0.743360826	1.123247405	1.169832136	0.905137922	0.74435826	1.111538883	1.203948934	1.013869631	0.761994718	1.082669951	1.189554139	1.27549	0.00300061921139	0.931	0.00627231395606	0.86497	0.0114824392747	0.63135	2.93490036476e-06										K07253	map00350;map00360;	Tyrosine metabolism;Phenylalanine metabolism;	IPR001398;IPR014347;	Macrophage migration inhibitory factor;Tautomerase/MIF superfamily;	cytosol	At5g01650	172.0	V	[V] Defense mechanisms;
Sspon.02G0000380-3D	Sspon.02G0000380-3D	Down	1.350440747	0.64842664	0.573125039	1.51946321	0.948420348	0.801249306	0.615569424	1.694411871	0.963979476	0.680871998	0.568457301	1.63558464	1.53146	0.0537448177587	0.36234	4.28943564891e-05	1.85689	0.0192285996858	0.43934	0.000197377975604	GO:0044237;GO:0044248;GO:0042744;GO:0044699;GO:0044710;GO:0044712;GO:0009987;GO:0072593;GO:0042743;GO:0008150;GO:0008152;GO:0009056;GO:0006979;GO:0050896;GO:0006950;GO:0044763;	cellular metabolic process;cellular catabolic process;hydrogen peroxide catabolic process;single-organism process;single-organism metabolic process;single-organism catabolic process;cellular process;reactive oxygen species metabolic process;hydrogen peroxide metabolic process;biological_process;metabolic process;catabolic process;response to oxidative stress;response to stimulus;response to stress;single-organism cellular process;	3;4;4;2;3;4;2;4;5;1;2;3;4;2;3;3;	GO:0005737;GO:0044464;GO:0005623;GO:0005622;GO:0005575;GO:0044424;	cytoplasm;cell part;cell;intracellular;cellular_component;intracellular part;	4;2;2;3;1;3;	GO:0003674;GO:0005488;GO:1901363;GO:0016491;GO:0043169;GO:0043167;GO:0016688;GO:0016684;GO:0020037;GO:0016209;GO:0003824;GO:0046872;GO:0046906;GO:0097159;GO:0004601;	molecular_function;binding;heterocyclic compound binding;oxidoreductase activity;cation binding;ion binding;L-ascorbate peroxidase activity;oxidoreductase activity, acting on peroxide as acceptor;heme binding;antioxidant activity;catalytic activity;metal ion binding;tetrapyrrole binding;organic cyclic compound binding;peroxidase activity;	1;2;3;3;4;3;4;4;5;2;2;5;4;3;3;	K00434	map00053;map00480;	Ascorbate and aldarate metabolism;Glutathione metabolism;	IPR019794;IPR002016;IPR010255;IPR002207;IPR019793;	Peroxidase, active site;Haem peroxidase, plant/fungal/bacterial;Haem peroxidase;Plant ascorbate peroxidase;Peroxidases heam-ligand binding site;	mitochondria	At1g07890	444.0	R	[R] General function prediction only;
Sspon.02G0022820-3D	Sspon.02G0022820-3D	Down	1.237549995	0.924100958	0.173609564	1.424732789	1.230274431	0.810051926	0.297594044	1.673249372	1.480668578	0.787195181	0.272207801	1.68876536	1.56602	0.00678700331267	0.15531	0.000134777287116	5.31132	0.000295365543061	0.52674	0.00138112992212													IPR023393;	START-like domain;	chloroplast
Sspon.01G0029960-1A	Sspon.01G0029960-1A	Down	1.538510868	0.07791074	1.881019034	0.771341355	0.983431345	0.371390144	2.097890597	0.750867242	0.934428256	0.025377952	1.817061499	0.750770968	7.28149	0.0109496297348	2.54994	0.000160975369938	0.59634	0.0210783958414	0.20884	0.0051337743999	GO:0006714;GO:0044237;GO:0019752;GO:0044249;GO:0044281;GO:0044283;GO:1902644;GO:1902645;GO:0072330;GO:0044699;GO:1901576;GO:0044710;GO:0044711;GO:0010817;GO:0043288;GO:0009850;GO:0043289;GO:0071704;GO:0065007;GO:0042445;GO:0065008;GO:0016106;GO:0009688;GO:0006629;GO:0006721;GO:0006720;GO:0046165;GO:0009987;GO:0009687;GO:0042446;GO:0032787;GO:0009058;GO:0008150;GO:0008152;GO:0043436;GO:0044255;GO:0055114;GO:0008610;GO:0044238;GO:0006082;GO:0046394;GO:0016053;GO:0008299;GO:0009851;GO:0006066;GO:0044763;GO:0016114;GO:1901617;GO:1901615;	sesquiterpenoid metabolic process;cellular metabolic process;carboxylic acid metabolic process;cellular biosynthetic process;small molecule metabolic process;small molecule biosynthetic process;tertiary alcohol metabolic process;tertiary alcohol biosynthetic process;monocarboxylic acid biosynthetic process;single-organism process;organic substance biosynthetic process;single-organism metabolic process;single-organism biosynthetic process;regulation of hormone levels;apocarotenoid metabolic process;auxin metabolic process;apocarotenoid biosynthetic process;organic substance metabolic process;biological regulation;hormone metabolic process;regulation of biological quality;sesquiterpenoid biosynthetic process;abscisic acid biosynthetic process;lipid metabolic process;terpenoid metabolic process;isoprenoid metabolic process;alcohol biosynthetic process;cellular process;abscisic acid metabolic process;hormone biosynthetic process;monocarboxylic acid metabolic process;biosynthetic process;biological_process;metabolic process;oxoacid metabolic process;cellular lipid metabolic process;oxidation-reduction process;lipid biosynthetic process;primary metabolic process;organic acid metabolic process;carboxylic acid biosynthetic process;organic acid biosynthetic process;isoprenoid biosynthetic process;auxin biosynthetic process;alcohol metabolic process;single-organism cellular process;terpenoid biosynthetic process;organic hydroxy compound biosynthetic process;organic hydroxy compound metabolic process;	7;3;6;4;4;5;6;7;7;2;4;3;4;4;6;4;6;3;2;3;3;7;7;4;6;5;6;2;7;4;7;3;1;2;5;4;4;5;3;4;6;5;5;5;5;3;6;5;4;	GO:0005737;GO:0044464;GO:0005623;GO:0005622;GO:0005575;GO:0044424;	cytoplasm;cell part;cell;intracellular;cellular_component;intracellular part;	4;2;2;3;1;3;	GO:0005488;GO:0004031;GO:0000166;GO:0046914;GO:0043169;GO:0003674;GO:0071949;GO:0043167;GO:0016491;GO:0043546;GO:0051540;GO:0016623;GO:1901363;GO:0051536;GO:0005506;GO:0043168;GO:0050662;GO:1901265;GO:0036094;GO:0003824;GO:0016903;GO:0018488;GO:0050660;GO:0009055;GO:0046872;GO:0016614;GO:0048037;GO:0097159;GO:0050302;GO:0051537;	binding;aldehyde oxidase activity;nucleotide binding;transition metal ion binding;cation binding;molecular_function;FAD binding;ion binding;oxidoreductase activity;molybdopterin cofactor binding;metal cluster binding;oxidoreductase activity, acting on the aldehyde or oxo group of donors, oxygen as acceptor;heterocyclic compound binding;iron-sulfur cluster binding;iron ion binding;anion binding;coenzyme binding;nucleoside phosphate binding;small molecule binding;catalytic activity;oxidoreductase activity, acting on the aldehyde or oxo group of donors;aryl-aldehyde oxidase activity;flavin adenine dinucleotide binding;electron carrier activity;metal ion binding;oxidoreductase activity, acting on CH-OH group of donors;cofactor binding;organic cyclic compound binding;indole-3-acetaldehyde oxidase activity;2 iron, 2 sulfur cluster binding;	2;6;4;6;4;1;6;3;3;4;3;5;3;4;7;4;4;4;3;2;4;7;5;2;5;4;3;3;8;5;	K00106	map00230;map00232;map00983;map01100;map01110;map01120;map04146;	Purine metabolism;Caffeine metabolism;Drug metabolism - other enzymes;Metabolic pathways;Biosynthesis of secondary metabolites;Microbial metabolism in diverse environments;Peroxisome;	IPR002888;IPR002346;IPR001041;IPR008274;IPR000477;IPR000674;IPR016169;IPR016166;IPR016167;IPR005107;IPR012337;IPR012675;	[2Fe-2S]-binding;Molybdopterin dehydrogenase, FAD-binding;2Fe-2S ferredoxin-type iron-sulfur binding domain;Aldehyde oxidase/xanthine dehydrogenase, molybdopterin binding;Reverse transcriptase domain;Aldehyde oxidase/xanthine dehydrogenase, a/b hammerhead;CO dehydrogenase flavoprotein-like, FAD-binding, subdomain 2;FAD-binding, type 2;FAD-binding, type 2, subdomain 1;CO dehydrogenase flavoprotein, C-terminal;Ribonuclease H-like domain;Beta-grasp domain;	nucleus	At3g43600	1427.0	F	[F] Nucleotide transport and metabolism;
Sspon.08G0024420-1B	Sspon.08G0024420-1B	Down	0.790972473	0.774565277	1.071394148	1.286915297	0.827985049	0.699040772	1.131239714	1.373577847	0.889329968	0.721959439	1.138650797	1.294369219	1.14243	0.0456301287477	0.84485	0.00425854450019	0.7507	0.00147663798569	0.55516	7.96873992673e-05										K02641	map00195;map01100;	Photosynthesis;Metabolic pathways;	IPR017927;IPR001433;IPR017938;IPR015701;IPR035442;IPR001709;	Ferredoxin reductase-type FAD-binding domain;Oxidoreductase FAD/NAD(P)-binding;Riboflavin synthase-like beta-barrel;Ferredoxin--NADP reductase;Ferredoxin--NADP reductase, plant and Cyanobacteria type;Flavoprotein pyridine nucleotide cytochrome reductase;	chloroplast	At1g20020	561.0	C	[C] Energy production and conversion;
Sspon.01G0007650-1A	Sspon.01G0007650-1A	Down	0.539499079	0.735475919	1.696133677	1.304962341	0.508758917	0.683819161	1.440100966	1.405338382	0.542857248	0.623320454	1.162885959	1.356847897	0.77896	0.0116599726929	1.05704	0.647516529015	0.3701	0.00426479884444	0.50222	0.000100575946186	GO:0071704;GO:0008150;GO:0008152;GO:0044238;GO:0005975;	organic substance metabolic process;biological_process;metabolic process;primary metabolic process;carbohydrate metabolic process;	3;1;2;3;4;	GO:0071944;GO:0016020;GO:0005886;GO:0044464;GO:0005623;GO:0005575;	cell periphery;membrane;plasma membrane;cell part;cell;cellular_component;	3;2;3;2;2;1;	GO:0016798;GO:0003674;GO:0016740;GO:0046527;GO:0004563;GO:0016787;GO:0035251;GO:0015929;GO:0003824;GO:0008194;GO:0016757;GO:0004553;GO:0016758;	hydrolase activity, acting on glycosyl bonds;molecular_function;transferase activity;glucosyltransferase activity;beta-N-acetylhexosaminidase activity;hydrolase activity;UDP-glucosyltransferase activity;hexosaminidase activity;catalytic activity;UDP-glycosyltransferase activity;transferase activity, transferring glycosyl groups;hydrolase activity, hydrolyzing O-glycosyl compounds;transferase activity, transferring hexosyl groups;	4;1;3;6;7;3;6;6;2;5;4;5;5;	K12373	map00511;map00520;map00531;map00603;map00604;map01100;map04142;	Other glycan degradation;Amino sugar and nucleotide sugar metabolism;Glycosaminoglycan degradation;Glycosphingolipid biosynthesis - globo series;Glycosphingolipid biosynthesis - ganglio series;Metabolic pathways;Lysosome;	IPR015883;IPR029018;IPR025705;IPR003008;IPR017853;IPR029019;	Glycoside hydrolase family 20, catalytic domain;Chitobiase/beta-hexosaminidase domain 2-like;Beta-hexosaminidase;Tubulin/FtsZ, GTPase domain;Glycoside hydrolase superfamily;Beta-hexosaminidase, eukaryotic type, N-terminal;	chloroplast	At1g05590	572.0	G	[G] Carbohydrate transport and metabolism;
Sspon.08G0021800-1P	Sspon.08G0021800-1P	Down	0.434804773	1.052482755	0.256734583	1.757833782	0.807958836	0.936134962	0.272744651	1.848565466	0.695529925	1.238796935	0.504532203	2.193881127	0.60057	0.0384139936381	0.17827	0.000511973958854	1.87454	0.0917590690415	0.55642	0.00577005635897															nucleus
Sspon.06G0007590-2T	Sspon.06G0007590-2T	Down	0.506388182	0.970412438	0.799197675	1.467785459	0.699092743	0.947837888	0.850136999	1.512421499	0.794580154	1.045465484	0.934791558	1.471889922	0.67485	0.023185165496	0.58043	0.000120880849561	0.77398	0.105830272355	0.66569	0.000110913064727													IPR005835;IPR005836;IPR029044;	Nucleotidyl transferase domain;ADP-glucose pyrophosphorylase, conserved site;Nucleotide-diphospho-sugar transferases;	chloroplast	At5g48300	674.0	M	[M] Cell wall/membrane/envelope biogenesis;
Sspon.02G0035050-1B	Sspon.02G0035050-1B	Down	0.813918698	0.925805705	0.464714948	1.577087438	0.720547806	0.747305849	0.557769711	1.908796848	0.758652614	1.004160481	0.624467238	1.896772664	0.85651	0.187720474229	0.30597	0.000457466805732	1.39234	0.015956328867	0.49739	0.00244002683911										K08914	map00196;map01100;	Photosynthesis - antenna proteins;Metabolic pathways;	IPR022796;IPR023329;IPR001344;	Chlorophyll A-B binding protein;Chlorophyll a/b binding protein domain;Chlorophyll A-B binding protein, plant;	chloroplast
Sspon.03G0005630-4D	Sspon.03G0005630-4D	Down	0.248614316	1.181856631	0.358222466	2.334478486	0.174280817	0.868925807	0.322754895	2.258052548	0.279837651	1.285276506	0.276498653	2.411201223	0.21065	0.00243834463572	0.13671	2.2895457725e-06	0.73394	0.0964710938691	0.47633	0.000772108572656	GO:0072359;GO:0072358;GO:0044707;GO:0009611;GO:0048514;GO:0043535;GO:0043534;GO:0003008;GO:0016477;GO:0010631;GO:0010632;GO:0048870;GO:0019538;GO:0003085;GO:0003013;GO:0006928;GO:0051674;GO:0050789;GO:0043542;GO:0003073;GO:0001568;GO:0065007;GO:0065008;GO:0048646;GO:0008015;GO:0042060;GO:0050794;GO:0006950;GO:0008150;GO:0051239;GO:0050896;GO:2000145;GO:0008152;GO:0001667;GO:0009653;GO:0044699;GO:0001944;GO:0006508;GO:0032502;GO:0032501;GO:0009987;GO:0060055;GO:0051270;GO:0032879;GO:0090132;GO:0090130;GO:0043170;GO:0048731;GO:0008217;GO:0001525;GO:0007275;GO:0071704;GO:0030334;GO:0044767;GO:0044763;GO:0051179;GO:0040011;GO:0044238;GO:0040012;GO:0010594;GO:0045776;GO:0048856;	circulatory system development;cardiovascular system development;single-multicellular organism process;response to wounding;blood vessel morphogenesis;regulation of blood vessel endothelial cell migration;blood vessel endothelial cell migration;system process;cell migration;epithelial cell migration;regulation of epithelial cell migration;cell motility;protein metabolic process;negative regulation of systemic arterial blood pressure;circulatory system process;movement of cell or subcellular component;localization of cell;regulation of biological process;endothelial cell migration;regulation of systemic arterial blood pressure;blood vessel development;biological regulation;regulation of biological quality;anatomical structure formation involved in morphogenesis;blood circulation;wound healing;regulation of cellular process;response to stress;biological_process;regulation of multicellular organismal process;response to stimulus;regulation of cell motility;metabolic process;ameboidal-type cell migration;anatomical structure morphogenesis;single-organism process;vasculature development;proteolysis;developmental process;multicellular organismal process;cellular process;angiogenesis involved in wound healing;regulation of cellular component movement;regulation of localization;epithelium migration;tissue migration;macromolecule metabolic process;system development;regulation of blood pressure;angiogenesis;multicellular organism development;organic substance metabolic process;regulation of cell migration;single-organism developmental process;single-organism cellular process;localization;locomotion;primary metabolic process;regulation of locomotion;regulation of endothelial cell migration;negative regulation of blood pressure;anatomical structure development;	5;5;3;4;4;6;8;3;4;6;4;3;4;6;4;4;3;2;7;5;4;2;3;3;5;5;3;3;1;3;2;4;2;5;3;2;5;5;2;2;2;5;4;3;5;4;4;4;4;4;4;3;5;3;3;2;2;3;3;5;5;3;	GO:0005773;GO:0043231;GO:0044424;GO:0043229;GO:0005622;GO:0043227;GO:0044444;GO:0000323;GO:0005737;GO:0044464;GO:0005623;GO:0005764;GO:0043226;GO:0005575;	vacuole;intracellular membrane-bounded organelle;intracellular part;intracellular organelle;intracellular;membrane-bounded organelle;cytoplasmic part;lytic vacuole;cytoplasm;cell part;cell;lysosome;organelle;cellular_component;	5;4;3;3;3;3;4;6;4;2;2;7;2;1;	GO:0070008;GO:0017171;GO:0003674;GO:0016787;GO:0003824;GO:0008239;GO:0008238;GO:0008236;GO:0008233;GO:0004177;GO:0004180;GO:0004185;GO:0070011;	serine-type exopeptidase activity;serine hydrolase activity;molecular_function;hydrolase activity;catalytic activity;dipeptidyl-peptidase activity;exopeptidase activity;serine-type peptidase activity;peptidase activity;aminopeptidase activity;carboxypeptidase activity;serine-type carboxypeptidase activity;peptidase activity, acting on L-amino acid peptides;	6;4;1;3;2;8;6;5;4;7;7;7;5;	K01285	map04614;map04974;	Renin-angiotensin system;Protein digestion and absorption;	IPR008758;IPR029058;	Peptidase S28;Alpha/Beta hydrolase fold;	chloroplast	At5g65760	619.0	OR	[O] Posttranslational modification, protein turnover, chaperones;[R] General function prediction only;
Sspon.01G0020210-3C	Sspon.01G0020210-3C	Down	0.566591456	0.530819001	1.687431825	1.078224228	0.567308698	0.526754628	1.827323939	1.14573465	0.710488173	0.586106421	1.648760516	1.124456465	1.12211	0.26400119365	1.54208	0.000470166887106	0.3572	0.00010651990469	0.49088	3.30259120918e-05										K07407	map00052;map00561;map00600;map00603;	Galactose metabolism;Glycerolipid metabolism;Sphingolipid metabolism;Glycosphingolipid biosynthesis - globo series;	IPR013785;IPR000111;IPR017853;IPR002241;	Aldolase-type TIM barrel;Glycoside hydrolase family 27/36, conserved site;Glycoside hydrolase superfamily;Glycoside hydrolase, family 27;	chloroplast	At3g56310	451.0	G	[G] Carbohydrate transport and metabolism;
Sspon.01G0008700-2B	Sspon.01G0008700-2B	Down	0.699175861	0.515307908	1.277972841	1.524983752	0.712835876	0.413480804	1.180945202	1.385845425	0.900257279	0.736683216	1.313276596	1.339235239	1.38836	0.135023439456	0.88756	0.0803488077808	0.61298	0.00305267735584	0.39187	0.00146099392198										K00873	map00010;map00230;map00620;map01100;map01110;map01120;map01130;map01200;map01230;map04922;map04930;map05203;map05230;	Glycolysis / Gluconeogenesis;Purine metabolism;Pyruvate metabolism;Metabolic pathways;Biosynthesis of secondary metabolites;Microbial metabolism in diverse environments;Biosynthesis of antibiotics;Carbon metabolism;Biosynthesis of amino acids;Glucagon signaling pathway;Type II diabetes mellitus;Viral carcinogenesis;Central carbon metabolism in cancer;	IPR018209;IPR015793;IPR015795;IPR011037;IPR015813;IPR001697;	Pyruvate kinase, active site;Pyruvate kinase, barrel;Pyruvate kinase, C-terminal;Pyruvate kinase-like, insert domain;Pyruvate/Phosphoenolpyruvate kinase-like domain;Pyruvate kinase;	chloroplast	At5g56350	809.0	G	[G] Carbohydrate transport and metabolism;
Sspon.03G0029260-2C	Sspon.03G0029260-2C	Down	0.708382418	0.610620688	1.459633126	1.103835503	0.710172422	0.544069275	1.636751679	1.185395407	0.789712834	0.569175221	1.612839068	1.069412359	1.281	0.00817185430624	1.40212	0.00231790225191	0.46892	0.00017282433447	0.51326	0.000159797548913										K10355			IPR020902;IPR004000;IPR004001;	Actin/actin-like conserved site;Actin family;Actin, conserved site;	cytoskeleton	At5g09810	733.0	Z	[Z] Cytoskeleton;
Sspon.02G0033400-2C	Sspon.02G0033400-2C	Down	0.162211207	0.525427497	1.824893492	1.40282113	0.124302017	0.717153815	2.153760239	1.238492247	0.301949969	0.442273878	1.710162814	1.396551694	0.34927	0.0200978609646	1.40887	0.0184949866744	0.10344	0.000290532570597	0.41726	0.00129837012398	GO:1901566;GO:0032922;GO:0042752;GO:0080090;GO:0019222;GO:0051246;GO:0031326;GO:0031323;GO:0044248;GO:0044249;GO:0034641;GO:0006807;GO:0034645;GO:0044699;GO:0044712;GO:0044267;GO:0044710;GO:0044260;GO:0071704;GO:0010608;GO:0097167;GO:0043043;GO:0050789;GO:0048511;GO:0010467;GO:0065007;GO:2000112;GO:0010468;GO:0042744;GO:0032501;GO:0007623;GO:1901576;GO:0060255;GO:0009987;GO:0009889;GO:0072593;GO:0050794;GO:0009058;GO:0009059;GO:0008150;GO:0051171;GO:0008152;GO:1901564;GO:0034248;GO:0009056;GO:0006979;GO:0043604;GO:0044238;GO:0032268;GO:0044271;GO:0043603;GO:0044707;GO:0019538;GO:0050896;GO:0006950;GO:0044237;GO:0043170;GO:0010556;GO:0006417;GO:0044763;GO:0006518;GO:0006412;GO:0042743;	organonitrogen compound biosynthetic process;circadian regulation of gene expression;regulation of circadian rhythm;regulation of primary metabolic process;regulation of metabolic process;regulation of protein metabolic process;regulation of cellular biosynthetic process;regulation of cellular metabolic process;cellular catabolic process;cellular biosynthetic process;cellular nitrogen compound metabolic process;nitrogen compound metabolic process;cellular macromolecule biosynthetic process;single-organism process;single-organism catabolic process;cellular protein metabolic process;single-organism metabolic process;cellular macromolecule metabolic process;organic substance metabolic process;posttranscriptional regulation of gene expression;circadian regulation of translation;peptide biosynthetic process;regulation of biological process;rhythmic process;gene expression;biological regulation;regulation of cellular macromolecule biosynthetic process;regulation of gene expression;hydrogen peroxide catabolic process;multicellular organismal process;circadian rhythm;organic substance biosynthetic process;regulation of macromolecule metabolic process;cellular process;regulation of biosynthetic process;reactive oxygen species metabolic process;regulation of cellular process;biosynthetic process;macromolecule biosynthetic process;biological_process;regulation of nitrogen compound metabolic process;metabolic process;organonitrogen compound metabolic process;regulation of cellular amide metabolic process;catabolic process;response to oxidative stress;amide biosynthetic process;primary metabolic process;regulation of cellular protein metabolic process;cellular nitrogen compound biosynthetic process;cellular amide metabolic process;single-multicellular organism process;protein metabolic process;response to stimulus;response to stress;cellular metabolic process;macromolecule metabolic process;regulation of macromolecule biosynthetic process;regulation of translation;single-organism cellular process;peptide metabolic process;translation;hydrogen peroxide metabolic process;	5;4;3;4;3;5;5;4;4;4;4;3;5;2;4;5;3;4;3;6;4;6;2;2;5;2;6;5;4;2;3;4;4;2;4;4;3;3;5;1;4;2;4;5;3;4;6;3;5;5;5;3;4;2;3;3;4;5;6;3;5;6;5;	GO:0005576;GO:0005575;	extracellular region;cellular_component;	2;1;	GO:0046872;GO:0043169;GO:0003674;GO:0005488;GO:0043167;GO:1901363;GO:0016491;GO:0016684;GO:0004601;GO:0020037;GO:0016209;GO:0003824;GO:0046906;GO:0097159;	metal ion binding;cation binding;molecular_function;binding;ion binding;heterocyclic compound binding;oxidoreductase activity;oxidoreductase activity, acting on peroxide as acceptor;peroxidase activity;heme binding;antioxidant activity;catalytic activity;tetrapyrrole binding;organic cyclic compound binding;	5;4;1;2;3;3;3;4;3;5;2;2;4;3;	K00430	map00940;map01100;map01110;	Phenylpropanoid biosynthesis;Metabolic pathways;Biosynthesis of secondary metabolites;	IPR000823;IPR002016;IPR010255;IPR033905;IPR019793;	Plant peroxidase;Haem peroxidase, plant/fungal/bacterial;Haem peroxidase;Secretory peroxidase;Peroxidases heam-ligand binding site;	chloroplast	At4g11290	231.0	R	[R] General function prediction only;
Sspon.05G0022560-1P	Sspon.05G0022560-1P	Down	1.237549995	0.924100958	0.173609564	1.424732789	1.230274431	0.810051926	0.297594044	1.673249372	1.480668578	0.787195181	0.272207801	1.68876536	1.56602	0.00678700331267	0.15531	0.000134777287116	5.31132	0.000295365543061	0.52674	0.00138112992212	GO:0006952;GO:0009607;GO:0050896;GO:0006950;GO:0008150;	defense response;response to biotic stimulus;response to stimulus;response to stress;biological_process;	4;3;2;3;1;	GO:0005737;GO:0044464;GO:0005623;GO:0005622;GO:0005575;GO:0044424;	cytoplasm;cell part;cell;intracellular;cellular_component;intracellular part;	4;2;2;3;1;3;							IPR024949;IPR000916;IPR023393;	Bet v I type allergen;Bet v I/Major latex protein;START-like domain;	chloroplast
Sspon.07G0016290-1A	Sspon.07G0016290-1A	Down	0.880931273	0.984693191	0.404884909	1.866122097	0.878642163	0.850000645	0.446188411	1.491681242	0.989050241	1.058375985	0.44841117	1.701018672	0.95007	0.535174872952	0.25687	0.000329907153878	2.11516	0.000246203680911	0.57189	0.0043778858278	GO:0009058;GO:0008152;GO:0008150;	biosynthetic process;metabolic process;biological_process;	3;2;1;	GO:0005737;GO:0044464;GO:0005623;GO:0005622;GO:0005575;GO:0044424;	cytoplasm;cell part;cell;intracellular;cellular_component;intracellular part;	4;2;2;3;1;3;	GO:0003674;GO:0030170;GO:0008168;GO:1901363;GO:0043167;GO:0016740;GO:0016741;GO:0043168;GO:0008757;GO:0003824;GO:0048037;GO:0030732;GO:0097159;GO:0005488;	molecular_function;pyridoxal phosphate binding;methyltransferase activity;heterocyclic compound binding;ion binding;transferase activity;transferase activity, transferring one-carbon groups;anion binding;S-adenosylmethionine-dependent methyltransferase activity;catalytic activity;cofactor binding;methionine S-methyltransferase activity;organic cyclic compound binding;binding;	1;4;5;3;3;3;4;4;6;2;3;7;3;2;	K08247	map00450;	Selenocompound metabolism;	IPR004839;IPR029063;IPR025714;IPR025779;IPR015424;IPR015422;IPR015421;	Aminotransferase, class I/classII;S-adenosyl-L-methionine-dependent methyltransferase;Methyltransferase domain;Methionine S-methyltransferase;Pyridoxal phosphate-dependent transferase;Pyridoxal phosphate-dependent transferase, subdomain 2;Pyridoxal phosphate-dependent transferase, major region, subdomain 1;	nucleus	310817604	294.0	J	[J] Translation, ribosomal structure and biogenesis	COG2890	Methylase of polypeptide chain release factors
Sspon.03G0017910-3C	Sspon.03G0017910-3C	Down	0.483678697	0.742231298	1.426036225	1.227093797	0.489597709	0.665105943	1.463968814	1.390267575	0.546623883	0.759148214	1.51463046	1.291617386	0.70155	0.0036112596249	1.1268	0.0375520336688	0.34507	7.84474926253e-06	0.55423	0.000473686238808	GO:0044238;GO:0044237;GO:0006534;GO:0019752;GO:0044249;GO:0006807;GO:0044281;GO:0044283;GO:0009069;GO:0044699;GO:0044710;GO:0006563;GO:0006520;GO:0071704;GO:0006082;GO:1901605;GO:1901607;GO:0009987;GO:1901576;GO:0000097;GO:0000096;GO:0009058;GO:0044711;GO:0044763;GO:0008152;GO:0043436;GO:0009070;GO:0008652;GO:1901564;GO:1901566;GO:0044272;GO:0046394;GO:0016053;GO:0006535;GO:0019344;GO:0006790;GO:0008150;	primary metabolic process;cellular metabolic process;cysteine metabolic process;carboxylic acid metabolic process;cellular biosynthetic process;nitrogen compound metabolic process;small molecule metabolic process;small molecule biosynthetic process;serine family amino acid metabolic process;single-organism process;single-organism metabolic process;L-serine metabolic process;cellular amino acid metabolic process;organic substance metabolic process;organic acid metabolic process;alpha-amino acid metabolic process;alpha-amino acid biosynthetic process;cellular process;organic substance biosynthetic process;sulfur amino acid biosynthetic process;sulfur amino acid metabolic process;biosynthetic process;single-organism biosynthetic process;single-organism cellular process;metabolic process;oxoacid metabolic process;serine family amino acid biosynthetic process;cellular amino acid biosynthetic process;organonitrogen compound metabolic process;organonitrogen compound biosynthetic process;sulfur compound biosynthetic process;carboxylic acid biosynthetic process;organic acid biosynthetic process;cysteine biosynthetic process from serine;cysteine biosynthetic process;sulfur compound metabolic process;biological_process;	3;3;6;6;4;3;4;5;6;2;3;7;4;3;4;5;6;2;4;6;5;3;4;3;2;5;7;5;4;5;5;6;5;8;7;4;1;	GO:0009509;GO:0043229;GO:0043227;GO:0043226;GO:0005737;GO:0044446;GO:0009536;GO:0009532;GO:0009570;GO:0044435;GO:0044434;GO:0009507;GO:0043231;GO:0044464;GO:0005623;GO:0005622;GO:0005575;GO:0044444;GO:0044424;GO:0044422;	chromoplast;intracellular organelle;membrane-bounded organelle;organelle;cytoplasm;intracellular organelle part;plastid;plastid stroma;chloroplast stroma;plastid part;chloroplast part;chloroplast;intracellular membrane-bounded organelle;cell part;cell;intracellular;cellular_component;cytoplasmic part;intracellular part;organelle part;	6;3;3;2;4;3;5;5;6;4;5;6;4;2;2;3;1;4;3;2;	GO:0003674;GO:0016829;GO:0016740;GO:0004124;GO:0003824;GO:0016835;	molecular_function;lyase activity;transferase activity;cysteine synthase activity;catalytic activity;carbon-oxygen lyase activity;	1;3;3;5;2;4;	K01738	map00270;map00920;map01100;map01110;map01120;map01130;map01200;map01230;	Cysteine and methionine metabolism;Sulfur metabolism;Metabolic pathways;Biosynthesis of secondary metabolites;Microbial metabolism in diverse environments;Biosynthesis of antibiotics;Carbon metabolism;Biosynthesis of amino acids;	IPR005856;IPR001216;IPR005859;IPR001926;	Cysteine synthase;Cysteine synthase/cystathionine beta-synthase, pyridoxal-phosphate attachment site;Cysteine synthase CysK;Tryptophan synthase beta subunit-like PLP-dependent enzyme;	chloroplast	At2g43750	545.0	E	[E] Amino acid transport and metabolism;
Sspon.05G0039230-1D	Sspon.05G0039230-1D	Up	0.452166452	1.488327037	1.115650212	0.758611146	0.327230456	1.332779784	1.102890909	0.74056545	1.400423465	1.44764119	1.090768188	0.742945711	0.51065	0.111464786011	1.47597	2.60995797604e-06	0.65869	0.328883546184	1.90389	0.000135204772379													IPR008331;IPR001519;IPR009078;IPR012347;IPR009040;IPR014034;	Ferritin/DPS protein domain;Ferritin;Ferritin-like superfamily;Ferritin-related;Ferritin-like diiron domain;Ferritin, conserved site;	chloroplast	At3g11050	266.0	P	[P] Inorganic ion transport and metabolism;
Sspon.03G0010960-2B	Sspon.03G0010960-2B	Down	0.353215787	0.62501904	1.228845133	1.301628992	0.476166168	0.364775576	1.859775803	1.600586223	0.429671773	0.426748892	1.798683468	1.534883147	0.88882	0.575758547355	1.10146	0.533370520874	0.25762	0.0040622468966	0.31925	0.00110219191974										K12795	map04621;map04626;	NOD-like receptor signaling pathway;Plant-pathogen interaction;	IPR019734;IPR007052;IPR008978;IPR011990;IPR013026;IPR007699;	Tetratricopeptide repeat;CS domain;HSP20-like chaperone;Tetratricopeptide-like helical domain;Tetratricopeptide repeat-containing domain;SGS domain;	nucleus	At4g11260_2	246.0	T	[T] Signal transduction mechanisms;
Sspon.02G0045710-1B	Sspon.02G0045710-1B	Down	1.3452183	0.327075594	1.807594592	0.602337844	1.009364974	0.295426307	1.715613854	0.663843781	1.085310899	0.399918404	1.980552997	0.767742454	3.36446	0.00162308617522	2.70598	0.000224941763039	0.62501	0.00578126898531	0.50268	0.00417759451544													IPR000008;IPR011402;IPR001736;IPR015679;IPR024632;	C2 domain;Phospholipase D, plant;Phospholipase D/Transphosphatidylase;Phospholipase D family;Phospholipase D, C-terminal;	mitochondria	At3g15730	961.0	I	[I] Lipid transport and metabolism;
Sspon.02G0021530-2B	Sspon.02G0021530-2B	Down	0.662289279	0.539554066	1.365853455	1.073548042	0.608779681	0.461299567	1.60478702	1.406176625	0.801178806	0.547092745	1.425211164	1.50422955	1.33871	0.0513877837111	1.10339	0.408408734915	0.47141	0.00108543858506	0.38855	0.00366095532644										K08057	map04141;map04145;map04612;map05142;map05166;	Protein processing in endoplasmic reticulum;Phagosome;Antigen processing and presentation;Chagas disease (American trypanosomiasis);HTLV-I infection;	IPR001580;IPR009033;IPR018124;IPR013320;IPR009169;	Calreticulin/calnexin;Calreticulin/calnexin, P domain;Calreticulin/calnexin, conserved site;Concanavalin A-like lectin/glucanase domain;Calreticulin;	endoplasmic reticulum	At1g56340	575.0	O	[O] Posttranslational modification, protein turnover, chaperones;
Sspon.01G0052180-1P	Sspon.01G0052180-1P	Down	0.238932027	0.763330917	0.407329817	2.375040624	0.221520462	0.918547036	0.66520337	2.623944401	0.266339342	0.857978551	0.329241769	2.332591685	0.28615	0.000211099797935	0.1912	0.00013124206256	0.51848	0.0928122215845	0.34643	9.51833371214e-05										K00434	map00053;map00480;	Ascorbate and aldarate metabolism;Glutathione metabolism;	IPR019794;IPR002016;IPR010255;IPR002207;IPR019793;	Peroxidase, active site;Haem peroxidase, plant/fungal/bacterial;Haem peroxidase;Plant ascorbate peroxidase;Peroxidases heam-ligand binding site;	cytosol, plasma membrane	At1g07890	434.0	R	[R] General function prediction only;
Sspon.07G0010660-1A	Sspon.07G0010660-1A	Down	0.850024689	0.644521255	1.179853661	1.227364546	0.800089779	0.591946851	1.336984334	1.304933339	0.871356107	0.664883063	1.257153118	1.270889258	1.32615	0.00241395065038	0.99232	0.856885632211	0.66812	0.00112761851949	0.49994	3.48239619057e-05													IPR016040;	NAD(P)-binding domain;	chloroplast	At3g46780	297.0	G	[G] Carbohydrate transport and metabolism;
Sspon.01G0052180-1C	Sspon.01G0052180-1C	Down	0.238932027	0.763330917	0.407329817	2.375040624	0.221520462	0.918547036	0.66520337	2.623944401	0.266339342	0.857978551	0.329241769	2.332591685	0.28615	0.000211099797935	0.1912	0.00013124206256	0.51848	0.0928122215845	0.34643	9.51833371214e-05										K00434	map00053;map00480;	Ascorbate and aldarate metabolism;Glutathione metabolism;	IPR019794;IPR002016;IPR010255;IPR002207;IPR019793;	Peroxidase, active site;Haem peroxidase, plant/fungal/bacterial;Haem peroxidase;Plant ascorbate peroxidase;Peroxidases heam-ligand binding site;	chloroplast	At1g07890	435.0	R	[R] General function prediction only;
Sspon.01G0008890-2B	Sspon.01G0008890-2B	Down	0.97647997	0.966238526	0.499448564	1.369380864	0.993216485	0.851607649	0.570955427	1.559468585	1.094063152	0.914400122	0.616074792	1.588665864	1.12133	0.0892250608097	0.37332	0.000250373531566	1.81666	0.000782232188438	0.60481	0.00145937624011										K15633	map00010;map00260;map00680;map01100;map01110;map01120;map01130;map01200;map01230;	Glycolysis / Gluconeogenesis;"Glycine, serine and threonine metabolism";Methane metabolism;Metabolic pathways;Biosynthesis of secondary metabolites;Microbial metabolism in diverse environments;Biosynthesis of antibiotics;Carbon metabolism;Biosynthesis of amino acids;	IPR011258;IPR017849;IPR017850;IPR005995;IPR006124;	BPG-independent PGAM, N-terminal;Alkaline phosphatase-like, alpha/beta/alpha;Alkaline-phosphatase-like, core domain;Phosphoglycerate mutase, 2,3-bisphosphoglycerate-independent;Metalloenzyme;	cytosol	At1g09780	920.0	G	[G] Carbohydrate transport and metabolism;
Sspon.04G0028200-1B	Sspon.04G0028200-1B	Down	0.637943668	0.557126892	1.235834607	1.370219173	0.630502178	0.495346105	1.495028291	1.388549315	0.58661927	0.645111574	1.492183015	1.465535913	1.09277	0.320326180265	0.9997	0.996533247286	0.43927	0.000832934227729	0.40186	8.73146570234e-05													IPR007325;	Kynurenine formamidase;	extracellular	392410463	73.6	E	[E] Amino acid transport and metabolism	COG1878	Kynurenine formamidase
Sspon.03G0008800-2P	Sspon.03G0008800-2P	Down	0.448427523	0.704114561	1.610224949	1.102605606	0.446170301	0.635915767	1.658510513	1.269815374	0.525151166	0.753064873	1.632066679	1.213932686	0.6783	0.00629764272953	1.36651	0.00101539052941	0.2897	2.48721409504e-06	0.58363	0.00113410757166										K02133	map00190;map01100;map05010;map05012;map05016;	Oxidative phosphorylation;Metabolic pathways;Alzheimer's disease;Parkinson's disease;Huntington's disease;	IPR000194;IPR005722;IPR020971;IPR003593;IPR024034;IPR020003;IPR004100;IPR027417;	ATPase, F1/V1/A1 complex, alpha/beta subunit, nucleotide-binding domain;ATP synthase, F1 complex, beta subunit;ATP synthase, F1 beta subunit;AAA+ ATPase domain;ATPase, F1/V1 complex, beta/alpha subunit, C-terminal;ATPase, alpha/beta subunit, nucleotide-binding domain, active site;ATPase, F1/V1/A1 complex, alpha/beta subunit, N-terminal domain;P-loop containing nucleoside triphosphate hydrolase;	mitochondria	Hs4502295	775.0	C	[C] Energy production and conversion;
Sspon.07G0011030-4D	Sspon.07G0011030-4D	Down	0.247014637	0.650747764	1.775693701	1.092622522	0.303630694	0.588422754	1.89183037	1.249413854	0.369707041	0.695590813	1.887277777	1.248048075	0.47569	0.00200072607451	1.54726	0.000527286022224	0.16569	7.6176989696e-06	0.53892	0.000807442659273	GO:0006842;GO:0051234;GO:0015849;GO:0006820;GO:0008150;GO:0044699;GO:1902578;GO:0046942;GO:0044763;GO:0006811;GO:0098656;GO:0009987;GO:0006810;GO:0015711;GO:0034220;GO:0044765;GO:0006835;GO:0071702;GO:0035674;GO:0051179;GO:0055085;GO:1903825;GO:1905039;	tricarboxylic acid transport;establishment of localization;organic acid transport;anion transport;biological_process;single-organism process;single-organism localization;carboxylic acid transport;single-organism cellular process;ion transport;anion transmembrane transport;cellular process;transport;organic anion transport;ion transmembrane transport;single-organism transport;dicarboxylic acid transport;organic substance transport;tricarboxylic acid transmembrane transport;localization;transmembrane transport;organic acid transmembrane transport;carboxylic acid transmembrane transport;	7;3;5;6;1;2;3;6;3;5;6;2;4;6;5;4;7;5;7;2;4;5;6;	GO:0019866;GO:0005740;GO:0031975;GO:0043229;GO:0071944;GO:0005739;GO:0043227;GO:0043226;GO:0031224;GO:0005737;GO:0009941;GO:0009536;GO:0031090;GO:0005743;GO:0005618;GO:0016020;GO:0005774;GO:0044437;GO:0044435;GO:0044434;GO:0009506;GO:0098588;GO:0031967;GO:0030312;GO:0055044;GO:0005911;GO:0098805;GO:0031966;GO:0009507;GO:0009526;GO:0005575;GO:0043231;GO:0044464;GO:0005623;GO:0005622;GO:0044446;GO:0005773;GO:0044444;GO:0044429;GO:0044424;GO:0044425;GO:0030054;GO:0016021;GO:0044422;	organelle inner membrane;mitochondrial envelope;envelope;intracellular organelle;cell periphery;mitochondrion;membrane-bounded organelle;organelle;intrinsic component of membrane;cytoplasm;chloroplast envelope;plastid;organelle membrane;mitochondrial inner membrane;cell wall;membrane;vacuolar membrane;vacuolar part;plastid part;chloroplast part;plasmodesma;bounding membrane of organelle;organelle envelope;external encapsulating structure;symplast;cell-cell junction;whole membrane;mitochondrial membrane;chloroplast;plastid envelope;cellular_component;intracellular membrane-bounded organelle;cell part;cell;intracellular;intracellular organelle part;vacuole;cytoplasmic part;mitochondrial part;intracellular part;membrane part;cell junction;integral component of membrane;organelle part;	4;5;3;3;3;5;3;2;3;4;6;5;3;5;4;2;4;4;4;5;3;4;4;3;2;3;3;4;6;5;1;4;2;2;3;3;5;4;4;3;2;2;4;2;	GO:0015142;GO:0005342;GO:0003674;GO:0008509;GO:0022857;GO:0005215;GO:0022891;GO:0005310;GO:0046943;GO:0022892;GO:0008514;GO:0015075;	tricarboxylic acid transmembrane transporter activity;organic acid transmembrane transporter activity;molecular_function;anion transmembrane transporter activity;transmembrane transporter activity;transporter activity;substrate-specific transmembrane transporter activity;dicarboxylic acid transmembrane transporter activity;carboxylic acid transmembrane transporter activity;substrate-specific transporter activity;organic anion transmembrane transporter activity;ion transmembrane transporter activity;	7;5;1;6;3;2;4;7;6;3;7;5;	K15104			IPR002067;IPR018108;IPR023395;	Mitochondrial carrier protein;Mitochondrial substrate/solute carrier;Mitochondrial carrier domain;	cytosol	At5g19760	514.0	C	[C] Energy production and conversion;
Sspon.02G0002610-2B	Sspon.02G0002610-2B	Down	0.162211207	0.525427497	1.824893492	1.40282113	0.124302017	0.717153815	2.153760239	1.238492247	0.301949969	0.442273878	1.710162814	1.396551694	0.34927	0.0200978609646	1.40887	0.0184949866744	0.10344	0.000290532570597	0.41726	0.00129837012398										K00430	map00940;map01100;map01110;	Phenylpropanoid biosynthesis;Metabolic pathways;Biosynthesis of secondary metabolites;	IPR000823;IPR002016;IPR010255;IPR033905;IPR019793;	Plant peroxidase;Haem peroxidase, plant/fungal/bacterial;Haem peroxidase;Secretory peroxidase;Peroxidases heam-ligand binding site;	chloroplast	At4g11290	221.0	R	[R] General function prediction only;
Sspon.02G0023950-2B	Sspon.02G0023950-2B	Down	0.466747923	0.785774967	1.418624192	1.17870629	0.481071261	0.796399903	1.496258755	1.265586859	0.584275813	0.840828554	1.448594003	1.23713148	0.63231	0.00187216009269	1.18527	0.00263859741091	0.35112	2.63963701211e-05	0.65817	0.000164709514911													IPR033917;IPR003172;IPR014756;	ML domain, phosphatidylinositol/phosphatidylglycerol transfer protein;MD-2-related lipid-recognition domain;Immunoglobulin E-set;	extracellular	At3g11780	154.0	R	[R] General function prediction only;
Sspon.07G0016410-2P	Sspon.07G0016410-2P	Down	0.5218503	1.095007136	0.001062308	2.243334024	0.604666735	1.289740145	0.00736685	2.035118561	0.627208667	1.267381233	0.009298623	2.297965418	0.48019	0.00080088814346	0.0027	1.07249335264e-05	98.92528	5.58520595474e-05	0.55534	0.000644340579563													IPR002130;IPR024936;IPR020892;IPR029000;	Cyclophilin-type peptidyl-prolyl cis-trans isomerase domain;Cyclophilin-type peptidyl-prolyl cis-trans isomerase;Cyclophilin-type peptidyl-prolyl cis-trans isomerase, conserved site;Cyclophilin-like domain;	chloroplast	At5g13120	266.0	O	[O] Posttranslational modification, protein turnover, chaperones;
Sspon.07G0003280-3D	Sspon.07G0003280-3D	Down	1.159356982	0.205054932	0.966980802	1.216424278	1.31790594	0.602873377	1.382397149	1.255996962	1.279882595	0.205003287	1.16471511	1.243408587	3.70918	0.00290788073805	0.94571	0.606660079492	1.06917	0.564439419708	0.2726	0.002487013449	GO:0044699;GO:0006811;GO:0006810;GO:0044765;GO:0008150;GO:0051234;GO:0051179;GO:1902578;	single-organism process;ion transport;transport;single-organism transport;biological_process;establishment of localization;localization;single-organism localization;	2;5;4;4;1;3;2;3;	GO:0031975;GO:0043229;GO:0043227;GO:0043226;GO:0005737;GO:0005575;GO:0046930;GO:0031090;GO:0098805;GO:0016020;GO:0005740;GO:0005739;GO:0031224;GO:0031968;GO:0098588;GO:0031967;GO:0031966;GO:0043234;GO:0032991;GO:0043231;GO:0044464;GO:0019867;GO:0005623;GO:0005622;GO:0044446;GO:0098796;GO:0044444;GO:0005741;GO:0044429;GO:0044424;GO:0044425;GO:0016021;GO:0044422;	envelope;intracellular organelle;membrane-bounded organelle;organelle;cytoplasm;cellular_component;pore complex;organelle membrane;whole membrane;membrane;mitochondrial envelope;mitochondrion;intrinsic component of membrane;organelle outer membrane;bounding membrane of organelle;organelle envelope;mitochondrial membrane;protein complex;macromolecular complex;intracellular membrane-bounded organelle;cell part;outer membrane;cell;intracellular;intracellular organelle part;membrane protein complex;cytoplasmic part;mitochondrial outer membrane;mitochondrial part;intracellular part;membrane part;integral component of membrane;organelle part;	3;3;3;2;4;1;4;3;3;2;5;5;3;4;4;4;4;3;2;4;2;3;2;3;3;3;4;5;4;3;2;4;2;	GO:0015288;GO:0003674;GO:0022857;GO:0015267;GO:0022803;GO:0022829;GO:0005215;	porin activity;molecular_function;transmembrane transporter activity;channel activity;passive transmembrane transporter activity;wide pore channel activity;transporter activity;	7;1;3;5;4;6;2;				IPR027246;	Eukaryotic porin/Tom40;	cytosol	At3g01280	179.0	P	[P] Inorganic ion transport and metabolism;
Sspon.03G0020230-2B	Sspon.03G0020230-2B	Down	1.356491072	0.63108009	0.212926739	1.708819643	1.189504363	0.706516992	0.11724007	2.269190674	1.38683965	0.800065703	0.141875259	1.479449745	1.83978	0.00158538800432	0.08649	0.00215446568326	8.33154	6.96615813475e-05	0.3917	0.00989150845698													IPR000270;	PB1 domain;	nucleus
Sspon.03G0013200-2B	Sspon.03G0013200-2B	Down	0.575470356	0.600193961	1.734091938	0.99571992	0.405792979	0.572599728	2.064602056	0.908049395	0.606788647	0.526850714	2.107325273	0.902515032	0.93434	0.603115728835	2.10457	0.00105658322493	0.26889	0.000419025657422	0.60566	0.000568439422772				GO:0005783;GO:0031974;GO:0043229;GO:0043227;GO:0043226;GO:0005737;GO:0005575;GO:0044432;GO:0005788;GO:0043231;GO:0043233;GO:0044464;GO:0005623;GO:0005622;GO:0044446;GO:0070013;GO:0044444;GO:0044424;GO:0044422;GO:0012505;	endoplasmic reticulum;membrane-enclosed lumen;intracellular organelle;membrane-bounded organelle;organelle;cytoplasm;cellular_component;endoplasmic reticulum part;endoplasmic reticulum lumen;intracellular membrane-bounded organelle;organelle lumen;cell part;cell;intracellular;intracellular organelle part;intracellular organelle lumen;cytoplasmic part;intracellular part;organelle part;endomembrane system;	4;2;3;3;2;4;1;4;5;4;3;2;2;3;3;4;4;3;2;3;	GO:0003674;GO:0016787;GO:0003824;	molecular_function;hydrolase activity;catalytic activity;	1;3;2;	K21604			IPR017439;IPR002933;IPR011650;	Amidohydrolase;Peptidase M20;Peptidase M20, dimerisation domain;	extracellular	14521524	352.0	R	[R] General function prediction only	COG1473	Metal-dependent amidase/aminoacylase/carboxypeptidase
Sspon.02G0020140-1A	Sspon.02G0020140-1A	Up	0.049739268	2.010835278	0.799893282	1.024407377	0.138832791	1.705416984	0.915068024	1.197441479	0.049164136	2.089167949	0.830355987	1.189677445	0.04095	0.000104715720923	0.74609	0.0119952932353	0.0934	7.20953322284e-05	1.70171	0.00356671351563													IPR011835;IPR013534;IPR001296;	Bacterial/plant glycogen synthase;Starch synthase, catalytic domain;Glycosyl transferase, family 1;	chloroplast	At1g32900	617.0	MG	[M] Cell wall/membrane/envelope biogenesis;[G] Carbohydrate transport and metabolism;
Sspon.04G0002780-4D	Sspon.04G0002780-4D	Down	0.428388003	0.873673208	0.743314068	1.808472612	0.563777235	0.906881581	0.918032431	1.67026718	0.424179982	0.898742274	1.045331192	1.718940235	0.52863	0.000854110296253	0.52075	0.00100042368725	0.52328	0.0121340569692	0.51548	3.59024286646e-05	GO:0008152;GO:0043170;GO:0071704;GO:0010467;GO:0046686;GO:0006508;GO:0044238;GO:0008150;GO:0010038;GO:0016485;GO:0042221;GO:0010035;GO:0051604;GO:0019538;GO:0050896;	metabolic process;macromolecule metabolic process;organic substance metabolic process;gene expression;response to cadmium ion;proteolysis;primary metabolic process;biological_process;response to metal ion;protein processing;response to chemical;response to inorganic substance;protein maturation;protein metabolic process;response to stimulus;	2;4;3;5;6;5;3;1;5;6;3;4;5;4;2;	GO:0031974;GO:0031975;GO:0048046;GO:0043229;GO:0043227;GO:0043226;GO:0005737;GO:0009941;GO:0009536;GO:0009532;GO:0009570;GO:0005739;GO:0005576;GO:0044435;GO:0044434;GO:0031967;GO:0005759;GO:0009507;GO:0009526;GO:0005575;GO:0043231;GO:0043233;GO:0044464;GO:0005623;GO:0005622;GO:0044446;GO:0070013;GO:0044444;GO:0044429;GO:0044424;GO:0044422;	membrane-enclosed lumen;envelope;apoplast;intracellular organelle;membrane-bounded organelle;organelle;cytoplasm;chloroplast envelope;plastid;plastid stroma;chloroplast stroma;mitochondrion;extracellular region;plastid part;chloroplast part;organelle envelope;mitochondrial matrix;chloroplast;plastid envelope;cellular_component;intracellular membrane-bounded organelle;organelle lumen;cell part;cell;intracellular;intracellular organelle part;intracellular organelle lumen;cytoplasmic part;mitochondrial part;intracellular part;organelle part;	2;3;3;3;3;2;4;6;5;5;6;5;2;4;5;4;5;6;5;1;4;3;2;2;3;3;4;4;4;3;2;	GO:0004175;GO:0043169;GO:0003674;GO:0005488;GO:0008233;GO:0008237;GO:0046914;GO:0043167;GO:0046872;GO:0016787;GO:0004222;GO:0003824;GO:0070011;GO:0008270;	endopeptidase activity;cation binding;molecular_function;binding;peptidase activity;metallopeptidase activity;transition metal ion binding;ion binding;metal ion binding;hydrolase activity;metalloendopeptidase activity;catalytic activity;peptidase activity, acting on L-amino acid peptides;zinc ion binding;	6;4;1;2;4;6;6;3;5;3;7;2;5;7;				IPR013578;IPR011249;	Peptidase M16C associated;Metalloenzyme, LuxS/M16 peptidase-like;	chloroplast	At3g19170	998.0	RO	[R] General function prediction only;[O] Posttranslational modification, protein turnover, chaperones;
Sspon.03G0016650-2B	Sspon.03G0016650-2B	Down	0.962371034	0.690460745	1.184798013	1.160973635	1.16709707	0.666487619	0.961106681	1.349362245	1.259097351	0.478024634	0.84667033	1.273550642	1.84666	0.00939143023726	0.79087	0.0805599199042	1.13232	0.375449314951	0.48494	0.00169285817101													IPR018209;IPR011037;IPR015793;IPR015813;IPR001697;	Pyruvate kinase, active site;Pyruvate kinase-like, insert domain;Pyruvate kinase, barrel;Pyruvate/Phosphoenolpyruvate kinase-like domain;Pyruvate kinase;	cytosol	At5g56350	596.0	G	[G] Carbohydrate transport and metabolism;
Sspon.02G0008920-2B	Sspon.02G0008920-2B	Down	0.199823801	0.318512692	1.964670203	1.20794508	0.163694544	0.153412496	2.27002279	1.093967125	0.304608755	0.412178311	2.252666709	1.658497494	0.75571	0.45275722461	1.63805	0.0132883901106	0.10299	5.57823166782e-05	0.22324	0.0055134036862													IPR012336;	Thioredoxin-like fold;	chloroplast	At1g20220	204.0	S	[S] Function unknown;
Sspon.01G0002150-1P	Sspon.01G0002150-1P	Down	0.702203188	0.699363308	1.124489976	1.464214941	0.647253214	0.66538739	1.045794496	1.526179078	0.639486312	0.721774412	1.234184632	1.529669051	0.95323	0.27365468491	0.75319	0.00316269125475	0.58422	0.00124903687105	0.46161	7.14487115439e-06										K01681	map00020;map00630;map00720;map01100;map01110;map01120;map01130;map01200;map01210;map01230;	Citrate cycle (TCA cycle);Glyoxylate and dicarboxylate metabolism;Carbon fixation pathways in prokaryotes;Metabolic pathways;Biosynthesis of secondary metabolites;Microbial metabolism in diverse environments;Biosynthesis of antibiotics;Carbon metabolism;2-Oxocarboxylic acid metabolism;Biosynthesis of amino acids;	IPR001030;IPR006249;IPR015931;IPR015932;IPR018136;IPR000573;IPR015928;	Aconitase/3-isopropylmalate dehydratase large subunit, alpha/beta/alpha domain;Aconitase/Iron-responsive element-binding protein 2;Aconitase/3-isopropylmalate dehydratase large subunit, alpha/beta/alpha, subdomain 1/3;Aconitase/3-isopropylmalate dehydratase large subunit, alpha/beta/alpha, subdomain 2;Aconitase family, 4Fe-4S cluster binding site;Aconitase A/isopropylmalate dehydratase small subunit, swivel domain;Aconitase/3-isopropylmalate dehydratase, swivel;	cytosol	At2g05710	1545.0	AJ	[A] RNA processing and modification;[J] Translation, ribosomal structure and biogenesis;
Sspon.01G0002150-1A	Sspon.01G0002150-1A	Down	0.465956024	0.665837212	0.970998468	1.700999821	0.603255977	0.793091378	1.138503619	1.47006545	0.556718603	0.76341193	1.050935115	1.820226402	0.73163	0.0233964891937	0.63319	0.00579801608714	0.51446	0.00124912858676	0.44524	0.00109372081137	GO:0044281;GO:0072350;GO:0044710;GO:0046487;GO:0032787;GO:0010038;GO:0043436;GO:0010035;GO:0010033;GO:0055114;GO:0009060;GO:0044262;GO:0006950;GO:0045333;GO:0008152;GO:0044723;GO:0006101;GO:0006102;GO:0008150;GO:0097305;GO:0009651;GO:0044699;GO:0009719;GO:0009628;GO:0009987;GO:0006970;GO:0001101;GO:0006979;GO:0015980;GO:0006081;GO:0006082;GO:0009725;GO:0050896;GO:0019752;GO:0006099;GO:0006091;GO:0006097;GO:0009737;GO:0033993;GO:0071704;GO:0046686;GO:0044763;GO:0042221;GO:1901700;GO:0044238;GO:0005975;GO:0044237;	small molecule metabolic process;tricarboxylic acid metabolic process;single-organism metabolic process;glyoxylate metabolic process;monocarboxylic acid metabolic process;response to metal ion;oxoacid metabolic process;response to inorganic substance;response to organic substance;oxidation-reduction process;aerobic respiration;cellular carbohydrate metabolic process;response to stress;cellular respiration;metabolic process;single-organism carbohydrate metabolic process;citrate metabolic process;isocitrate metabolic process;biological_process;response to alcohol;response to salt stress;single-organism process;response to endogenous stimulus;response to abiotic stimulus;cellular process;response to osmotic stress;response to acid chemical;response to oxidative stress;energy derivation by oxidation of organic compounds;cellular aldehyde metabolic process;organic acid metabolic process;response to hormone;response to stimulus;carboxylic acid metabolic process;tricarboxylic acid cycle;generation of precursor metabolites and energy;glyoxylate cycle;response to abscisic acid;response to lipid;organic substance metabolic process;response to cadmium ion;single-organism cellular process;response to chemical;response to oxygen-containing compound;primary metabolic process;carbohydrate metabolic process;cellular metabolic process;	4;7;3;5;7;5;5;4;4;4;6;4;3;5;2;4;8;8;1;5;5;2;3;3;2;4;4;4;4;4;4;4;2;6;4;4;5;5;5;3;6;3;3;4;3;4;3;	GO:0005773;GO:0016020;GO:0005774;GO:0098588;GO:0043231;GO:0005829;GO:0044424;GO:0044422;GO:0043229;GO:0043227;GO:0043226;GO:0009570;GO:0044437;GO:0044435;GO:0044434;GO:0005737;GO:0044446;GO:0044444;GO:0031090;GO:0005739;GO:0030312;GO:0044464;GO:0005623;GO:0005622;GO:0071944;GO:0009536;GO:0009532;GO:0005618;GO:0098805;GO:0009507;GO:0005575;	vacuole;membrane;vacuolar membrane;bounding membrane of organelle;intracellular membrane-bounded organelle;cytosol;intracellular part;organelle part;intracellular organelle;membrane-bounded organelle;organelle;chloroplast stroma;vacuolar part;plastid part;chloroplast part;cytoplasm;intracellular organelle part;cytoplasmic part;organelle membrane;mitochondrion;external encapsulating structure;cell part;cell;intracellular;cell periphery;plastid;plastid stroma;cell wall;whole membrane;chloroplast;cellular_component;	5;2;4;4;4;5;3;2;3;3;2;6;4;4;5;4;3;4;3;5;3;2;2;3;3;5;5;4;3;6;1;	GO:1901363;GO:0046872;GO:0032549;GO:0017076;GO:0097367;GO:0003994;GO:0003674;GO:0005488;GO:1901265;GO:0046914;GO:0051536;GO:0005524;GO:0003824;GO:0051539;GO:0016835;GO:0016836;GO:0032555;GO:0032550;GO:0032553;GO:0035639;GO:0000166;GO:0043169;GO:0016829;GO:0043167;GO:0005507;GO:0030554;GO:0097159;GO:0001883;GO:0001882;GO:0051540;GO:0032559;GO:0036094;GO:0043168;	heterocyclic compound binding;metal ion binding;ribonucleoside binding;purine nucleotide binding;carbohydrate derivative binding;aconitate hydratase activity;molecular_function;binding;nucleoside phosphate binding;transition metal ion binding;iron-sulfur cluster binding;ATP binding;catalytic activity;4 iron, 4 sulfur cluster binding;carbon-oxygen lyase activity;hydro-lyase activity;purine ribonucleotide binding;purine ribonucleoside binding;ribonucleotide binding;purine ribonucleoside triphosphate binding;nucleotide binding;cation binding;lyase activity;ion binding;copper ion binding;adenyl nucleotide binding;organic cyclic compound binding;purine nucleoside binding;nucleoside binding;metal cluster binding;adenyl ribonucleotide binding;small molecule binding;anion binding;	3;5;5;5;3;6;1;2;4;6;4;6;2;5;4;5;5;6;4;5;4;4;3;3;7;6;3;5;4;3;6;3;4;				IPR001030;IPR015931;IPR015932;IPR006249;	Aconitase/3-isopropylmalate dehydratase large subunit, alpha/beta/alpha domain;Aconitase/3-isopropylmalate dehydratase large subunit, alpha/beta/alpha, subdomain 1/3;Aconitase/3-isopropylmalate dehydratase large subunit, alpha/beta/alpha, subdomain 2;Aconitase/Iron-responsive element-binding protein 2;	chloroplast	At2g05710	603.0	AJ	[A] RNA processing and modification;[J] Translation, ribosomal structure and biogenesis;
Sspon.02G0005260-1A	Sspon.02G0005260-1A	Down	0.802114399	0.798364198	0.913120346	1.319177813	0.838759219	0.770648428	0.925263853	1.458256692	0.926656785	0.814150758	0.950015179	1.483472329	1.07736	0.190918656729	0.65441	0.00071418454189	0.92079	0.128515735368	0.55931	0.000286559081502													IPR000795;IPR004161;IPR004160;IPR009001;IPR009000;IPR027417;IPR031157;	Transcription factor, GTP-binding domain;Translation elongation factor EFTu-like, domain 2;Translation elongation factor EFTu/EF1A, C-terminal;Translation elongation factor EF1A/initiation factor IF2gamma, C-terminal;Translation protein, beta-barrel domain;P-loop containing nucleoside triphosphate hydrolase;Tr-type G domain, conserved site;	cytosol	At5g60390	767.0	J	[J] Translation, ribosomal structure and biogenesis;
Sspon.06G0029730-1C	Sspon.06G0029730-1C	Up	0.179322957	0.670884624	2.587144197	0.310340382	0.292733233	0.551960004	2.775794576	0.351486134	0.534553197	0.631374456	2.75310004	0.3613062	0.54288	0.0627491896912	7.93254	2.73067022952e-06	0.12403	3.93698847478e-05	1.8123	0.00193750216364													IPR000504;	RNA recognition motif domain;	nucleus	At1g48920	53.9	K	[K] Transcription;
Sspon.03G0004150-3C	Sspon.03G0004150-3C	Down	1.434992318	0.741077432	0.344038662	1.386759176	1.41690489	0.726314485	0.352169552	1.684948179	1.694865274	0.665403239	0.310805125	1.241721668	2.13183	0.000970684090942	0.23346	0.0010951966837	4.5151	0.000201299612557	0.49445	0.00537916826673													IPR016123;IPR002683;	Mog1/PsbP, alpha/beta/alpha sandwich;PsbP family;	chloroplast
Sspon.01G0044940-2D	Sspon.01G0044940-2D	Down	0.706708744	0.565135655	0.986700285	1.691656453	0.554430921	0.455193058	1.289124799	1.769470827	0.527223931	0.538068872	1.216427946	1.699858509	1.14757	0.303024789035	0.67666	0.00415228721351	0.51209	0.00603209799929	0.30196	8.3036553568e-06															chloroplast
Sspon.01G0060320-1D	Sspon.01G0060320-1D	Down	0.162211207	0.525427497	1.824893492	1.40282113	0.124302017	0.717153815	2.153760239	1.238492247	0.301949969	0.442273878	1.710162814	1.396551694	0.34927	0.0200978609646	1.40887	0.0184949866744	0.10344	0.000290532570597	0.41726	0.00129837012398													IPR002016;IPR000823;IPR019793;IPR010255;IPR004045;IPR012336;	Haem peroxidase, plant/fungal/bacterial;Plant peroxidase;Peroxidases heam-ligand binding site;Haem peroxidase;Glutathione S-transferase, N-terminal;Thioredoxin-like fold;	nucleus	At1g05260	166.0	R	[R] General function prediction only;
Sspon.06G0017450-1A	Sspon.06G0017450-1A	Down	0.080080518	1.020784357	0.349934537	2.247188572	0.132921414	0.963487361	0.451221356	2.688088853	0.104202773	1.06216886	0.347008563	2.552912835	0.10412	9.60883497645e-06	0.15333	9.67876535514e-05	0.27627	0.00179312802147	0.40683	0.000376131182879													IPR018202;IPR001563;IPR033124;IPR029058;	Serine carboxypeptidase, serine active site;Peptidase S10, serine carboxypeptidase;Serine carboxypeptidases, histidine active site;Alpha/Beta hydrolase fold;	plasma membrane	At2g35780	446.0	OE	[O] Posttranslational modification, protein turnover, chaperones;[E] Amino acid transport and metabolism;
Sspon.02G0042070-2C	Sspon.02G0042070-2C	Down	0.233109877	0.432806516	2.065090465	1.125739818	0.438709192	0.459040633	1.887234434	1.204583213	0.530218306	0.597869888	1.987234375	1.038363283	0.80689	0.399066228682	1.76317	0.000261195036165	0.20238	0.000100885152626	0.44222	0.0008722115995													IPR017853;IPR000490;IPR012946;	Glycoside hydrolase superfamily;Glycoside hydrolase family 17;X8 domain;	plasma membrane
Sspon.07G0004670-2B	Sspon.07G0004670-2B	Down	0.97784856	0.322653846	1.90869234	0.721089782	0.957660256	0.348338009	1.957575102	0.833078256	0.99861683	0.347896131	1.883311968	0.74323892	2.87973	1.61553328736e-06	2.50264	9.20938050053e-06	0.51032	2.90927517664e-06	0.44349	0.000269266547175										K03809	map00130;map01110;	Ubiquinone and other terpenoid-quinone biosynthesis;Biosynthesis of secondary metabolites;	IPR010089;IPR029039;IPR005025;IPR008254;	Flavoprotein WrbA-like;Flavoprotein-like domain;NADPH-dependent FMN reductase-like;Flavodoxin/nitric oxide synthase;	cytosol	At5g54500	332.0	R	[R] General function prediction only;
Sspon.04G0004050-4D	Sspon.04G0004050-4D	Down	0.675813229	0.575358145	0.987167677	1.423705368	0.747194364	0.484010858	1.14033536	1.757290675	0.757648744	0.616282023	1.129562697	1.705630859	1.30138	0.0228135928013	0.66653	0.0090973905126	0.66952	0.00297921459868	0.34291	0.000642255110943	GO:0044237;GO:0009064;GO:0019752;GO:0006807;GO:0044283;GO:1901576;GO:0044710;GO:0044711;GO:0006520;GO:0006541;GO:0071704;GO:1901605;GO:0044238;GO:0009987;GO:0046394;GO:0009058;GO:0008150;GO:0008152;GO:0009084;GO:0043436;GO:0044763;GO:0008652;GO:0044699;GO:1901564;GO:0006082;GO:1901566;GO:0016053;GO:1901607;GO:0006542;GO:0044249;GO:0044281;	cellular metabolic process;glutamine family amino acid metabolic process;carboxylic acid metabolic process;nitrogen compound metabolic process;small molecule biosynthetic process;organic substance biosynthetic process;single-organism metabolic process;single-organism biosynthetic process;cellular amino acid metabolic process;glutamine metabolic process;organic substance metabolic process;alpha-amino acid metabolic process;primary metabolic process;cellular process;carboxylic acid biosynthetic process;biosynthetic process;biological_process;metabolic process;glutamine family amino acid biosynthetic process;oxoacid metabolic process;single-organism cellular process;cellular amino acid biosynthetic process;single-organism process;organonitrogen compound metabolic process;organic acid metabolic process;organonitrogen compound biosynthetic process;organic acid biosynthetic process;alpha-amino acid biosynthetic process;glutamine biosynthetic process;cellular biosynthetic process;small molecule metabolic process;	3;6;6;3;5;4;3;4;4;7;3;5;3;2;6;3;1;2;7;5;3;5;2;4;4;5;5;6;8;4;4;	GO:0005737;GO:0044464;GO:0005623;GO:0005622;GO:0005575;GO:0044424;	cytoplasm;cell part;cell;intracellular;cellular_component;intracellular part;	4;2;2;3;1;3;	GO:0035639;GO:0016211;GO:0016880;GO:0003674;GO:0005488;GO:0000166;GO:1901363;GO:1901265;GO:0001882;GO:0043167;GO:0016879;GO:0001883;GO:0032549;GO:0017076;GO:0005524;GO:0043168;GO:0036094;GO:0003824;GO:0016874;GO:0032555;GO:0030554;GO:0004356;GO:0097159;GO:0097367;GO:0032559;GO:0032550;GO:0032553;	purine ribonucleoside triphosphate binding;ammonia ligase activity;acid-ammonia (or amide) ligase activity;molecular_function;binding;nucleotide binding;heterocyclic compound binding;nucleoside phosphate binding;nucleoside binding;ion binding;ligase activity, forming carbon-nitrogen bonds;purine nucleoside binding;ribonucleoside binding;purine nucleotide binding;ATP binding;anion binding;small molecule binding;catalytic activity;ligase activity;purine ribonucleotide binding;adenyl nucleotide binding;glutamate-ammonia ligase activity;organic cyclic compound binding;carbohydrate derivative binding;adenyl ribonucleotide binding;purine ribonucleoside binding;ribonucleotide binding;	5;6;5;1;2;4;3;4;4;3;4;5;5;5;6;4;3;2;3;5;6;7;3;3;6;6;4;	K01915	map00220;map00250;map00630;map00910;map01100;map01120;map01230;map02020;map04724;map04727;	Arginine biosynthesis;"Alanine, aspartate and glutamate metabolism";Glyoxylate and dicarboxylate metabolism;Nitrogen metabolism;Metabolic pathways;Microbial metabolism in diverse environments;Biosynthesis of amino acids;Two-component system;Glutamatergic synapse;GABAergic synapse;	IPR008147;IPR008146;IPR014746;IPR027303;	Glutamine synthetase, beta-Grasp domain;Glutamine synthetase, catalytic domain;Glutamine synthetase/guanido kinase, catalytic domain;Glutamine synthetase, glycine-rich site;	cytosol	At1g66200	642.0	E	[E] Amino acid transport and metabolism;
Sspon.06G0013240-3C	Sspon.06G0013240-3C	Up	0.432054937	1.474741159	1.164068544	0.855716753	0.4265549	1.448131153	1.13853947	0.982217606	0.461240105	1.481258544	1.219545797	0.915931032	0.29968	2.56060718853e-07	1.27899	0.00421824579949	0.37473	9.68496257451e-06	1.59925	0.000131173224059													IPR033690;IPR007862;IPR000850;IPR027417;	Adenylate kinase, conserved site;Adenylate kinase, active site lid domain;Adenylate kinase/UMP-CMP kinase;P-loop containing nucleoside triphosphate hydrolase;	mitochondria	At5g47840	308.0	F	[F] Nucleotide transport and metabolism;
Sspon.05G0010440-2C	Sspon.05G0010440-2C	Up	1.333318343	1.555860677	0.138490664	1.026222827	1.323728024	1.463711493	0.191037988	0.946626109	1.364699511	1.477437087	0.269282676	0.9095846	0.89432	0.007138372601	0.20775	0.000119767390219	6.71622	8.95551900581e-06	1.56014	0.00027547403017										K01580	map00250;map00410;map00430;map00650;map01100;map01110;map01120;map04727;map04940;	"Alanine, aspartate and glutamate metabolism";beta-Alanine metabolism;Taurine and hypotaurine metabolism;Butanoate metabolism;Metabolic pathways;Biosynthesis of secondary metabolites;Microbial metabolism in diverse environments;GABAergic synapse;Type I diabetes mellitus;	IPR015424;IPR015422;IPR010107;IPR002129;IPR015421;	Pyridoxal phosphate-dependent transferase;Pyridoxal phosphate-dependent transferase, subdomain 2;Glutamate decarboxylase;Pyridoxal phosphate-dependent decarboxylase;Pyridoxal phosphate-dependent transferase, major region, subdomain 1;	cytosol	At1g65960	658.0	E	[E] Amino acid transport and metabolism;
Sspon.01G0032950-1A	Sspon.01G0032950-1A	Down	0.70489188	0.545509905	1.656016436	0.995761914	0.746975154	0.674538476	1.602451606	1.149125236	0.740270682	0.618656051	1.477821736	1.087980923	1.19222	0.0408593631855	1.46504	0.00191788407652	0.46284	9.86967985653e-05	0.56875	0.00132989140087										K02358			IPR000795;IPR004541;IPR033720;IPR004161;IPR004160;IPR009001;IPR009000;IPR005225;IPR027417;IPR031157;	Transcription factor, GTP-binding domain;Translation elongation factor EFTu/EF1A, bacterial/organelle;Elongation factor Tu, domain 2;Translation elongation factor EFTu-like, domain 2;Translation elongation factor EFTu/EF1A, C-terminal;Translation elongation factor EF1A/initiation factor IF2gamma, C-terminal;Translation protein, beta-barrel domain;Small GTP-binding protein domain;P-loop containing nucleoside triphosphate hydrolase;Tr-type G domain, conserved site;	mitochondria	At4g02930	689.0	J	[J] Translation, ribosomal structure and biogenesis;
Sspon.07G0016700-2B	Sspon.07G0016700-2B	Up	0.452166452	1.488327037	1.115650212	0.758611146	0.327230456	1.332779784	1.102890909	0.74056545	1.400423465	1.44764119	1.090768188	0.742945711	0.51065	0.111464786011	1.47597	2.60995797604e-06	0.65869	0.328883546184	1.90389	0.000135204772379										K00522	map04978;	Mineral absorption;	IPR008331;IPR001519;IPR009078;IPR009040;IPR012347;IPR014034;	Ferritin/DPS protein domain;Ferritin;Ferritin-like superfamily;Ferritin-like diiron domain;Ferritin-related;Ferritin, conserved site;	chloroplast	At2g40300	328.0	P	[P] Inorganic ion transport and metabolism;
Sspon.04G0020320-1A	Sspon.04G0020320-1A	Down	0.497486438	0.703910932	1.493890767	1.054025959	0.524911244	0.635223948	1.571802664	1.305211736	0.642631145	0.732017382	1.673822034	1.16506575	0.80391	0.0630081561707	1.34481	0.0105764583321	0.35131	0.00011646409918	0.58768	0.00344608541602										K00963	map00040;map00052;map00500;map00520;map01100;map01130;	Pentose and glucuronate interconversions;Galactose metabolism;Starch and sucrose metabolism;Amino sugar and nucleotide sugar metabolism;Metabolic pathways;Biosynthesis of antibiotics;	IPR002618;IPR016267;IPR029044;	UDPGP family;UTP--glucose-1-phosphate uridylyltransferase;Nucleotide-diphospho-sugar transferases;	cytosol	At5g17310	709.0	G	[G] Carbohydrate transport and metabolism;
Sspon.01G0020210-2B	Sspon.01G0020210-2B	Down	0.566591456	0.530819001	1.687431825	1.078224228	0.567308698	0.526754628	1.827323939	1.14573465	0.710488173	0.586106421	1.648760516	1.124456465	1.12211	0.26400119365	1.54208	0.000470166887106	0.3572	0.00010651990469	0.49088	3.30259120918e-05										K07407	map00052;map00561;map00600;map00603;	Galactose metabolism;Glycerolipid metabolism;Sphingolipid metabolism;Glycosphingolipid biosynthesis - globo series;	IPR013785;IPR000111;IPR017853;IPR002241;	Aldolase-type TIM barrel;Glycoside hydrolase family 27/36, conserved site;Glycoside hydrolase superfamily;Glycoside hydrolase, family 27;	chloroplast	At3g56310	451.0	G	[G] Carbohydrate transport and metabolism;
Sspon.06G0020080-1B	Sspon.06G0020080-1B	Down	1.051650231	0.538460928	0.210511102	2.130268297	1.198305696	0.50292628	0.176529726	2.237281998	1.17305313	0.52707345	0.121955597	2.131983565	2.1824	0.000184482262672	0.07831	1.38332016258e-06	6.72502	4.87232718406e-05	0.24132	1.51999092371e-06													IPR002075;IPR018222;IPR032710;	Nuclear transport factor 2;Nuclear transport factor 2, eukaryote;NTF2-like domain;	chloroplast	At1g27310	181.0	U	[U] Intracellular trafficking, secretion, and vesicular transport;
Sspon.02G0002600-2B	Sspon.02G0002600-2B	Down	0.162211207	0.525427497	1.824893492	1.40282113	0.124302017	0.717153815	2.153760239	1.238492247	0.301949969	0.442273878	1.710162814	1.396551694	0.34927	0.0200978609646	1.40887	0.0184949866744	0.10344	0.000290532570597	0.41726	0.00129837012398													IPR000823;IPR002016;IPR010255;IPR033905;IPR019793;	Plant peroxidase;Haem peroxidase, plant/fungal/bacterial;Haem peroxidase;Secretory peroxidase;Peroxidases heam-ligand binding site;	cytosol	At5g58390	206.0	R	[R] General function prediction only;
Sspon.01G0009440-1A	Sspon.01G0009440-1A	Down	0.007202638	0.893706086	1.632127777	1.254323329	0.132472806	0.780447547	1.860072363	1.397416799	0.064020909	0.917859533	1.769653963	1.29069625	0.07859	0.000139471197119	1.33467	0.00509113374999	0.03871	2.38281113166e-05	0.65746	0.00172254358944	GO:0006807;GO:0044249;GO:0044237;GO:0034645;GO:1901564;GO:0043043;GO:0071704;GO:0010467;GO:0043604;GO:0044267;GO:1901566;GO:0043170;GO:1901576;GO:0044260;GO:0009987;GO:0009058;GO:0009059;GO:0008150;GO:0008152;GO:0044271;GO:0044238;GO:0019538;GO:0034641;GO:0043603;GO:0006518;GO:0006412;	nitrogen compound metabolic process;cellular biosynthetic process;cellular metabolic process;cellular macromolecule biosynthetic process;organonitrogen compound metabolic process;peptide biosynthetic process;organic substance metabolic process;gene expression;amide biosynthetic process;cellular protein metabolic process;organonitrogen compound biosynthetic process;macromolecule metabolic process;organic substance biosynthetic process;cellular macromolecule metabolic process;cellular process;biosynthetic process;macromolecule biosynthetic process;biological_process;metabolic process;cellular nitrogen compound biosynthetic process;primary metabolic process;protein metabolic process;cellular nitrogen compound metabolic process;cellular amide metabolic process;peptide metabolic process;translation;	3;4;3;5;4;6;3;5;6;5;5;4;4;4;2;3;5;1;2;5;3;4;4;5;5;6;	GO:0022626;GO:0005911;GO:0022625;GO:1990904;GO:0031974;GO:0043229;GO:0043228;GO:0015934;GO:0043227;GO:0043226;GO:0030054;GO:0005737;GO:0005575;GO:0031981;GO:0005730;GO:0005634;GO:0016020;GO:0030529;GO:0071944;GO:0044391;GO:0055044;GO:0005886;GO:0009506;GO:0043231;GO:0032991;GO:0005840;GO:0043232;GO:0043233;GO:0005829;GO:0044464;GO:0005623;GO:0005622;GO:0044446;GO:0070013;GO:0044444;GO:0044445;GO:0044428;GO:0044424;GO:0044422;	cytosolic ribosome;cell-cell junction;cytosolic large ribosomal subunit;ribonucleoprotein complex;membrane-enclosed lumen;intracellular organelle;non-membrane-bounded organelle;large ribosomal subunit;membrane-bounded organelle;organelle;cell junction;cytoplasm;cellular_component;nuclear lumen;nucleolus;nucleus;membrane;intracellular ribonucleoprotein complex;cell periphery;ribosomal subunit;symplast;plasma membrane;plasmodesma;intracellular membrane-bounded organelle;macromolecular complex;ribosome;intracellular non-membrane-bounded organelle;organelle lumen;cytosol;cell part;cell;intracellular;intracellular organelle part;intracellular organelle lumen;cytoplasmic part;cytosolic part;nuclear part;intracellular part;organelle part;	6;3;6;3;2;3;3;5;3;2;2;4;1;5;5;5;2;4;3;4;2;3;3;4;2;5;4;3;5;2;2;3;3;4;4;5;4;3;2;	GO:0003674;GO:0005198;GO:0003735;	molecular_function;structural molecule activity;structural constituent of ribosome;	1;2;3;	K02891	map03010;	Ribosome;	IPR002671;	Ribosomal protein L22e;	cytosol	At3g05560	178.0	J	[J] Translation, ribosomal structure and biogenesis;
Sspon.03G0012910-3C	Sspon.03G0012910-3C	Down	0.99307724	0.559775772	1.318390747	1.154819443	0.725034111	0.586715048	1.665404844	0.994533417	0.778362156	0.720008524	1.483524777	1.020353922	1.33752	0.0933218226879	1.40938	0.0180401858377	0.55883	0.00710299152277	0.58886	0.00345923460354	GO:0006479;GO:0080090;GO:0019222;GO:0009218;GO:0006526;GO:0009165;GO:0044281;GO:0044283;GO:0046134;GO:1901362;GO:0046131;GO:0071840;GO:0044710;GO:0044711;GO:0010605;GO:0044205;GO:0040029;GO:0018193;GO:0016458;GO:0048519;GO:0019627;GO:0016571;GO:0060255;GO:0009174;GO:0030163;GO:0009173;GO:2001141;GO:0043436;GO:0042455;GO:0046483;GO:0016570;GO:1901564;GO:1901566;GO:0019538;GO:0016053;GO:0016051;GO:0018205;GO:0006094;GO:0005996;GO:0019438;GO:1901135;GO:0009163;GO:0009892;GO:0009890;GO:0018022;GO:0009161;GO:0051567;GO:0010629;GO:0006807;GO:0009064;GO:0050789;GO:0097659;GO:1901576;GO:1901575;GO:0044265;GO:0044260;GO:0016043;GO:0065007;GO:1901360;GO:0019637;GO:0032259;GO:0018130;GO:0006220;GO:0072528;GO:0046390;GO:0006221;GO:0009156;GO:0009889;GO:0019319;GO:0050794;GO:0043412;GO:0036211;GO:0008150;GO:0008152;GO:0034654;GO:0090407;GO:0016070;GO:0051603;GO:0044271;GO:0009260;GO:0046394;GO:0046132;GO:0010498;GO:0006213;GO:0006355;GO:0010556;GO:0006351;GO:0009117;GO:0006753;GO:0010558;GO:0009116;GO:0032774;GO:0044248;GO:0044249;GO:0034641;GO:0009129;GO:0034645;GO:0009123;GO:0009259;GO:0044699;GO:0006139;GO:0006222;GO:0043414;GO:0061647;GO:0006342;GO:0031327;GO:0034968;GO:0046364;GO:0006508;GO:1901605;GO:1901607;GO:0008652;GO:0009987;GO:0006725;GO:1903506;GO:1903507;GO:0045892;GO:0044257;GO:0009130;GO:0055086;GO:0043604;GO:0043603;GO:1901137;GO:0000050;GO:0051253;GO:0051252;GO:0043170;GO:0008213;GO:0009084;GO:0006006;GO:0009124;GO:0016568;GO:0043933;GO:0031326;GO:0031324;GO:0031323;GO:0019752;GO:0090304;GO:0019693;GO:0071941;GO:0044723;GO:0046049;GO:0072527;GO:0006325;GO:0006520;GO:2000112;GO:2000113;GO:0006525;GO:0071704;GO:0010467;GO:0006082;GO:0045814;GO:0010468;GO:1901293;GO:0019318;GO:0045934;GO:0044267;GO:0019219;GO:0009220;GO:0006464;GO:1902679;GO:0009058;GO:0009059;GO:0044763;GO:0051171;GO:0051172;GO:1902589;GO:0009119;GO:0009056;GO:0009057;GO:0006996;GO:0044238;GO:0007010;GO:0051276;GO:0005975;GO:0044237;GO:1901657;GO:0006796;GO:0006793;GO:0016569;GO:0048523;GO:1901659;	protein methylation;regulation of primary metabolic process;regulation of metabolic process;pyrimidine ribonucleotide metabolic process;arginine biosynthetic process;nucleotide biosynthetic process;small molecule metabolic process;small molecule biosynthetic process;pyrimidine nucleoside biosynthetic process;organic cyclic compound biosynthetic process;pyrimidine ribonucleoside metabolic process;cellular component organization or biogenesis;single-organism metabolic process;single-organism biosynthetic process;negative regulation of macromolecule metabolic process;'de novo' UMP biosynthetic process;regulation of gene expression, epigenetic;peptidyl-amino acid modification;gene silencing;negative regulation of biological process;urea metabolic process;histone methylation;regulation of macromolecule metabolic process;pyrimidine ribonucleoside monophosphate biosynthetic process;protein catabolic process;pyrimidine ribonucleoside monophosphate metabolic process;regulation of RNA biosynthetic process;oxoacid metabolic process;ribonucleoside biosynthetic process;heterocycle metabolic process;histone modification;organonitrogen compound metabolic process;organonitrogen compound biosynthetic process;protein metabolic process;organic acid biosynthetic process;carbohydrate biosynthetic process;peptidyl-lysine modification;gluconeogenesis;monosaccharide metabolic process;aromatic compound biosynthetic process;carbohydrate derivative metabolic process;nucleoside biosynthetic process;negative regulation of metabolic process;negative regulation of biosynthetic process;peptidyl-lysine methylation;ribonucleoside monophosphate metabolic process;histone H3-K9 methylation;negative regulation of gene expression;nitrogen compound metabolic process;glutamine family amino acid metabolic process;regulation of biological process;nucleic acid-templated transcription;organic substance biosynthetic process;organic substance catabolic process;cellular macromolecule catabolic process;cellular macromolecule metabolic process;cellular component organization;biological regulation;organic cyclic compound metabolic process;organophosphate metabolic process;methylation;heterocycle biosynthetic process;pyrimidine nucleotide metabolic process;pyrimidine-containing compound biosynthetic process;ribose phosphate biosynthetic process;pyrimidine nucleotide biosynthetic process;ribonucleoside monophosphate biosynthetic process;regulation of biosynthetic process;hexose biosynthetic process;regulation of cellular process;macromolecule modification;protein modification process;biological_process;metabolic process;nucleobase-containing compound biosynthetic process;organophosphate biosynthetic process;RNA metabolic process;proteolysis involved in cellular protein catabolic process;cellular nitrogen compound biosynthetic process;ribonucleotide biosynthetic process;carboxylic acid biosynthetic process;pyrimidine ribonucleoside biosynthetic process;proteasomal protein catabolic process;pyrimidine nucleoside metabolic process;regulation of transcription, DNA-templated;regulation of macromolecule biosynthetic process;transcription, DNA-templated;nucleotide metabolic process;nucleoside phosphate metabolic process;negative regulation of macromolecule biosynthetic process;nucleoside metabolic process;RNA biosynthetic process;cellular catabolic process;cellular biosynthetic process;cellular nitrogen compound metabolic process;pyrimidine nucleoside monophosphate metabolic process;cellular macromolecule biosynthetic process;nucleoside monophosphate metabolic process;ribonucleotide metabolic process;single-organism process;nucleobase-containing compound metabolic process;UMP biosynthetic process;macromolecule methylation;histone H3-K9 modification;chromatin silencing;negative regulation of cellular biosynthetic process;histone lysine methylation;monosaccharide biosynthetic process;proteolysis;alpha-amino acid metabolic process;alpha-amino acid biosynthetic process;cellular amino acid biosynthetic process;cellular process;cellular aromatic compound metabolic process;regulation of nucleic acid-templated transcription;negative regulation of nucleic acid-templated transcription;negative regulation of transcription, DNA-templated;cellular protein catabolic process;pyrimidine nucleoside monophosphate biosynthetic process;nucleobase-containing small molecule metabolic process;amide biosynthetic process;cellular amide metabolic process;carbohydrate derivative biosynthetic process;urea cycle;negative regulation of RNA metabolic process;regulation of RNA metabolic process;macromolecule metabolic process;protein alkylation;glutamine family amino acid biosynthetic process;glucose metabolic process;nucleoside monophosphate biosynthetic process;chromatin modification;macromolecular complex subunit organization;regulation of cellular biosynthetic process;negative regulation of cellular metabolic process;regulation of cellular metabolic process;carboxylic acid metabolic process;nucleic acid metabolic process;ribose phosphate metabolic process;nitrogen cycle metabolic process;single-organism carbohydrate metabolic process;UMP metabolic process;pyrimidine-containing compound metabolic process;chromatin organization;cellular amino acid metabolic process;regulation of cellular macromolecule biosynthetic process;negative regulation of cellular macromolecule biosynthetic process;arginine metabolic process;organic substance metabolic process;gene expression;organic acid metabolic process;negative regulation of gene expression, epigenetic;regulation of gene expression;nucleoside phosphate biosynthetic process;hexose metabolic process;negative regulation of nucleobase-containing compound metabolic process;cellular protein metabolic process;regulation of nucleobase-containing compound metabolic process;pyrimidine ribonucleotide biosynthetic process;cellular protein modification process;negative regulation of RNA biosynthetic process;biosynthetic process;macromolecule biosynthetic process;single-organism cellular process;regulation of nitrogen compound metabolic process;negative regulation of nitrogen compound metabolic process;single-organism organelle organization;ribonucleoside metabolic process;catabolic process;macromolecule catabolic process;organelle organization;primary metabolic process;cytoskeleton organization;chromosome organization;carbohydrate metabolic process;cellular metabolic process;glycosyl compound metabolic process;phosphate-containing compound metabolic process;phosphorus metabolic process;covalent chromatin modification;negative regulation of cellular process;glycosyl compound biosynthetic process;	5;4;3;7;8;6;4;5;7;5;7;2;3;4;4;10;6;7;4;2;4;5;4;8;5;8;6;5;7;4;4;4;5;4;5;5;8;8;5;5;4;6;3;4;6;7;6;5;3;6;2;7;4;4;5;4;3;2;4;4;3;5;6;6;6;7;7;4;7;3;5;5;1;2;5;5;5;6;5;7;6;8;6;6;6;5;6;6;5;5;5;6;4;4;4;7;5;6;6;2;4;9;4;5;5;5;6;6;5;5;6;5;2;4;7;7;6;6;7;4;6;5;5;5;5;5;4;7;7;7;6;6;4;5;4;4;6;5;5;4;4;8;5;5;4;6;6;7;3;5;4;6;5;5;6;5;5;5;8;6;6;3;5;3;4;4;4;6;3;5;4;3;5;5;4;3;4;5;4;7;3;5;	GO:0016020;GO:0032991;GO:1902494;GO:0005951;GO:0043234;GO:0043231;GO:0044424;GO:0044422;GO:0005622;GO:0043227;GO:0009570;GO:0044435;GO:0044434;GO:0044446;GO:0044444;GO:0005737;GO:0044464;GO:0043229;GO:0005623;GO:0009536;GO:0009532;GO:0043226;GO:0009507;GO:0005575;	membrane;macromolecular complex;catalytic complex;carbamoyl-phosphate synthase complex;protein complex;intracellular membrane-bounded organelle;intracellular part;organelle part;intracellular;membrane-bounded organelle;chloroplast stroma;plastid part;chloroplast part;intracellular organelle part;cytoplasmic part;cytoplasm;cell part;intracellular organelle;cell;plastid;plastid stroma;organelle;chloroplast;cellular_component;	2;2;4;5;3;4;3;2;3;3;6;4;5;3;4;4;2;3;2;5;5;2;6;1;	GO:0043169;GO:0000166;GO:0004087;GO:0004088;GO:0046872;GO:0032549;GO:0016874;GO:0017076;GO:0003674;GO:0005488;GO:1901363;GO:0005524;GO:0003824;GO:0097159;GO:0032559;GO:0032555;GO:0032553;GO:0035639;GO:0097367;GO:0043167;GO:0030554;GO:0032550;GO:0016884;GO:1901265;GO:0036094;GO:0001883;GO:0001882;GO:0016879;GO:0043168;	cation binding;nucleotide binding;carbamoyl-phosphate synthase (ammonia) activity;carbamoyl-phosphate synthase (glutamine-hydrolyzing) activity;metal ion binding;ribonucleoside binding;ligase activity;purine nucleotide binding;molecular_function;binding;heterocyclic compound binding;ATP binding;catalytic activity;organic cyclic compound binding;adenyl ribonucleotide binding;purine ribonucleotide binding;ribonucleotide binding;purine ribonucleoside triphosphate binding;carbohydrate derivative binding;ion binding;adenyl nucleotide binding;purine ribonucleoside binding;carbon-nitrogen ligase activity, with glutamine as amido-N-donor;nucleoside phosphate binding;small molecule binding;purine nucleoside binding;nucleoside binding;ligase activity, forming carbon-nitrogen bonds;anion binding;	4;4;5;6;5;5;3;5;1;2;3;6;2;3;6;5;4;5;3;3;6;6;5;4;3;5;4;4;4;	K01955	map00240;map00250;map01100;	Pyrimidine metabolism;"Alanine, aspartate and glutamate metabolism";Metabolic pathways;	IPR006275;IPR011607;IPR011761;IPR016185;IPR005480;IPR005483;IPR033937;IPR005479;	Carbamoyl-phosphate synthase, large subunit;Methylglyoxal synthase-like domain;ATP-grasp fold;Pre-ATP-grasp domain;Carbamoyl-phosphate synthetase, large subunit oligomerisation domain;Carbamoyl-phosphate synthase large subunit, CPSase domain;Carbamoyl-phosphate synthase large chain, methylglyoxal synthase-like domain;Carbamoyl-phosphate synthetase large subunit-like, ATP-binding domain;	mitochondria	186685843	1512.0	EF	[E] Amino acid transport and metabolism [F] Nucleotide transport and metabolism	COG0458	Carbamoylphosphate synthase large subunit
Sspon.06G0013240-2B	Sspon.06G0013240-2B	Up	0.432054937	1.474741159	1.164068544	0.855716753	0.4265549	1.448131153	1.13853947	0.982217606	0.461240105	1.481258544	1.219545797	0.915931032	0.29968	2.56060718853e-07	1.27899	0.00421824579949	0.37473	9.68496257451e-06	1.59925	0.000131173224059										K00939	map00230;map01100;map01110;map01130;	Purine metabolism;Metabolic pathways;Biosynthesis of secondary metabolites;Biosynthesis of antibiotics;	IPR027417;IPR007862;IPR033690;IPR000850;	P-loop containing nucleoside triphosphate hydrolase;Adenylate kinase, active site lid domain;Adenylate kinase, conserved site;Adenylate kinase/UMP-CMP kinase;	chloroplast	At5g47840	310.0	F	[F] Nucleotide transport and metabolism;
Sspon.08G0001560-4D	Sspon.08G0001560-4D	Down	0.482612704	1.191703525	0.177355728	2.138200564	0.572238571	1.094045698	0.182267581	2.050659918	0.586757884	1.231824713	0.205065992	2.087267122	0.46669	0.000280213695108	0.08997	2.34611928883e-07	2.9071	0.000438166272227	0.56047	4.42907617808e-05	GO:0009167;GO:0044281;GO:0009161;GO:1901360;GO:0044712;GO:0044710;GO:0009199;GO:0016310;GO:0009205;GO:0046034;GO:0046031;GO:0032787;GO:0043436;GO:0046128;GO:0009179;GO:0046483;GO:1901564;GO:0016052;GO:0006163;GO:0006165;GO:0009141;GO:0009144;GO:0006807;GO:0046496;GO:1901575;GO:0051186;GO:0019637;GO:0019318;GO:0009150;GO:0008150;GO:0008152;GO:0044723;GO:0044724;GO:0044763;GO:0006753;GO:0006757;GO:0006732;GO:0006733;GO:0034641;GO:0009123;GO:0009126;GO:0009259;GO:0044699;GO:0006139;GO:0042278;GO:0046939;GO:0009987;GO:0006725;GO:0009132;GO:0009135;GO:0055086;GO:0006082;GO:0005996;GO:1901135;GO:0006006;GO:0009185;GO:0019752;GO:0044237;GO:0072521;GO:0006091;GO:0006090;GO:0072524;GO:0006096;GO:0071704;GO:0009117;GO:0009116;GO:0009119;GO:0009056;GO:0044238;GO:0005975;GO:0019693;GO:1901657;GO:0006796;GO:0006793;GO:0019362;	purine ribonucleoside monophosphate metabolic process;small molecule metabolic process;ribonucleoside monophosphate metabolic process;organic cyclic compound metabolic process;single-organism catabolic process;single-organism metabolic process;ribonucleoside triphosphate metabolic process;phosphorylation;purine ribonucleoside triphosphate metabolic process;ATP metabolic process;ADP metabolic process;monocarboxylic acid metabolic process;oxoacid metabolic process;purine ribonucleoside metabolic process;purine ribonucleoside diphosphate metabolic process;heterocycle metabolic process;organonitrogen compound metabolic process;carbohydrate catabolic process;purine nucleotide metabolic process;nucleoside diphosphate phosphorylation;nucleoside triphosphate metabolic process;purine nucleoside triphosphate metabolic process;nitrogen compound metabolic process;nicotinamide nucleotide metabolic process;organic substance catabolic process;cofactor metabolic process;organophosphate metabolic process;hexose metabolic process;purine ribonucleotide metabolic process;biological_process;metabolic process;single-organism carbohydrate metabolic process;single-organism carbohydrate catabolic process;single-organism cellular process;nucleoside phosphate metabolic process;ATP generation from ADP;coenzyme metabolic process;oxidoreduction coenzyme metabolic process;cellular nitrogen compound metabolic process;nucleoside monophosphate metabolic process;purine nucleoside monophosphate metabolic process;ribonucleotide metabolic process;single-organism process;nucleobase-containing compound metabolic process;purine nucleoside metabolic process;nucleotide phosphorylation;cellular process;cellular aromatic compound metabolic process;nucleoside diphosphate metabolic process;purine nucleoside diphosphate metabolic process;nucleobase-containing small molecule metabolic process;organic acid metabolic process;monosaccharide metabolic process;carbohydrate derivative metabolic process;glucose metabolic process;ribonucleoside diphosphate metabolic process;carboxylic acid metabolic process;cellular metabolic process;purine-containing compound metabolic process;generation of precursor metabolites and energy;pyruvate metabolic process;pyridine-containing compound metabolic process;glycolytic process;organic substance metabolic process;nucleotide metabolic process;nucleoside metabolic process;ribonucleoside metabolic process;catabolic process;primary metabolic process;carbohydrate metabolic process;ribose phosphate metabolic process;glycosyl compound metabolic process;phosphate-containing compound metabolic process;phosphorus metabolic process;pyridine nucleotide metabolic process;	8;4;7;4;4;3;7;6;8;8;8;7;5;7;8;4;4;5;6;7;6;7;3;7;4;4;4;6;7;1;2;4;5;3;5;5;5;6;4;6;7;6;2;4;6;7;2;4;6;7;4;4;5;4;7;7;6;3;5;4;8;5;6;3;6;5;6;3;3;4;5;4;5;4;6;	GO:0044424;GO:0005737;GO:0044464;GO:0005623;GO:0005622;GO:0005575;	intracellular part;cytoplasm;cell part;cell;intracellular;cellular_component;	3;4;2;2;3;1;	GO:0051287;GO:1901363;GO:0043891;GO:0000166;GO:0003674;GO:1901265;GO:0004365;GO:0003824;GO:0097159;GO:0016620;GO:0016491;GO:0048037;GO:0005488;GO:0050662;GO:0050661;GO:0036094;GO:0016903;	NAD binding;heterocyclic compound binding;glyceraldehyde-3-phosphate dehydrogenase (NAD(P)+) (phosphorylating) activity;nucleotide binding;molecular_function;nucleoside phosphate binding;glyceraldehyde-3-phosphate dehydrogenase (NAD+) (phosphorylating) activity;catalytic activity;organic cyclic compound binding;oxidoreductase activity, acting on the aldehyde or oxo group of donors, NAD or NADP as acceptor;oxidoreductase activity;cofactor binding;binding;coenzyme binding;NADP binding;small molecule binding;oxidoreductase activity, acting on the aldehyde or oxo group of donors;	5;3;6;4;1;4;7;2;3;5;3;3;2;4;5;3;4;				IPR020831;IPR020828;IPR020829;IPR016040;	Glyceraldehyde/Erythrose phosphate dehydrogenase family;Glyceraldehyde 3-phosphate dehydrogenase, NAD(P) binding domain;Glyceraldehyde 3-phosphate dehydrogenase, catalytic domain;NAD(P)-binding domain;	cytosol	At3g04120	447.0	G	[G] Carbohydrate transport and metabolism;
Sspon.05G0033160-2D	Sspon.05G0033160-2D	Down	0.276466835	0.500646231	0.611983356	2.031967977	0.776066008	0.342976807	1.390819704	1.691150727	1.130691331	0.302250629	1.007160347	1.937820048	1.90529	0.246674965306	0.53171	0.0231387376568	0.72533	0.456410042951	0.20242	0.000219628297179										K02943	map03010;	Ribosome;	IPR027534;	Ribosomal protein L12 family;	chloroplast	At3g44590	97.8	J	[J] Translation, ribosomal structure and biogenesis;
Sspon.04G0017520-4D	Sspon.04G0017520-4D	Down	0.768976699	0.628614825	1.342671505	1.06508191	0.821871572	0.615162072	1.434188797	1.126222019	0.967537399	0.760297504	1.397205781	1.072169919	1.27659	0.0701282584177	1.27903	0.000762841273295	0.61292	0.00116151340897	0.61409	0.00111505883666	GO:0044699;GO:0009987;GO:0044763;GO:0007017;GO:0008150;	single-organism process;cellular process;single-organism cellular process;microtubule-based process;biological_process;	2;2;3;4;1;	GO:0099512;GO:0099513;GO:0043229;GO:0043228;GO:0005874;GO:0043226;GO:0005737;GO:0044446;GO:0044430;GO:0015630;GO:0043232;GO:0005856;GO:0044464;GO:0005623;GO:0005622;GO:0005575;GO:0044424;GO:0044422;	supramolecular fiber;polymeric cytoskeletal fiber;intracellular organelle;non-membrane-bounded organelle;microtubule;organelle;cytoplasm;intracellular organelle part;cytoskeletal part;microtubule cytoskeleton;intracellular non-membrane-bounded organelle;cytoskeleton;cell part;cell;intracellular;cellular_component;intracellular part;organelle part;	2;3;3;3;4;2;4;3;4;6;4;5;2;2;3;1;3;2;	GO:0005200;GO:0035639;GO:1901363;GO:0003674;GO:0005488;GO:0001883;GO:0000166;GO:0001882;GO:0019001;GO:0005198;GO:0032561;GO:1901265;GO:0032549;GO:0017076;GO:0005525;GO:0016787;GO:0003924;GO:0017111;GO:0036094;GO:0003824;GO:0032555;GO:0016818;GO:0043167;GO:0097367;GO:0097159;GO:0016817;GO:0016462;GO:0032550;GO:0032553;GO:0043168;	structural constituent of cytoskeleton;purine ribonucleoside triphosphate binding;heterocyclic compound binding;molecular_function;binding;purine nucleoside binding;nucleotide binding;nucleoside binding;guanyl nucleotide binding;structural molecule activity;guanyl ribonucleotide binding;nucleoside phosphate binding;ribonucleoside binding;purine nucleotide binding;GTP binding;hydrolase activity;GTPase activity;nucleoside-triphosphatase activity;small molecule binding;catalytic activity;purine ribonucleotide binding;hydrolase activity, acting on acid anhydrides, in phosphorus-containing anhydrides;ion binding;carbohydrate derivative binding;organic cyclic compound binding;hydrolase activity, acting on acid anhydrides;pyrophosphatase activity;purine ribonucleoside binding;ribonucleotide binding;anion binding;	3;5;3;1;2;5;4;4;6;2;6;4;5;5;6;3;8;7;3;2;5;5;3;3;3;4;6;6;4;4;				IPR008280;IPR000217;IPR002453;IPR017975;IPR003008;IPR013838;	Tubulin/FtsZ, C-terminal;Tubulin;Beta tubulin;Tubulin, conserved site;Tubulin/FtsZ, GTPase domain;Beta tubulin, autoregulation binding site;	chloroplast	At5g12250	384.0	Z	[Z] Cytoskeleton;
Sspon.02G0021530-3D	Sspon.02G0021530-3D	Down	0.662289279	0.539554066	1.365853455	1.073548042	0.608779681	0.461299567	1.60478702	1.406176625	0.801178806	0.547092745	1.425211164	1.50422955	1.33871	0.0513877837111	1.10339	0.408408734915	0.47141	0.00108543858506	0.38855	0.00366095532644	GO:0006457;GO:0009987;GO:0008150;	protein folding;cellular process;biological_process;	3;2;1;	GO:0005783;GO:0005788;GO:0043229;GO:0043227;GO:0043226;GO:0005737;GO:0044432;GO:0031974;GO:0043231;GO:0005575;GO:0043233;GO:0044464;GO:0005623;GO:0005622;GO:0044446;GO:0070013;GO:0044444;GO:0044424;GO:0044422;GO:0012505;	endoplasmic reticulum;endoplasmic reticulum lumen;intracellular organelle;membrane-bounded organelle;organelle;cytoplasm;endoplasmic reticulum part;membrane-enclosed lumen;intracellular membrane-bounded organelle;cellular_component;organelle lumen;cell part;cell;intracellular;intracellular organelle part;intracellular organelle lumen;cytoplasmic part;intracellular part;organelle part;endomembrane system;	4;5;3;3;2;4;4;2;4;1;3;2;2;3;3;4;4;3;2;3;	GO:0030246;GO:0003674;GO:0005488;GO:0043169;GO:0043167;GO:0005509;GO:0046872;	carbohydrate binding;molecular_function;binding;cation binding;ion binding;calcium ion binding;metal ion binding;	3;1;2;4;3;6;5;				IPR018124;IPR009033;IPR001580;IPR013320;	Calreticulin/calnexin, conserved site;Calreticulin/calnexin, P domain;Calreticulin/calnexin;Concanavalin A-like lectin/glucanase domain;	cytosol	At1g56340	370.0	O	[O] Posttranslational modification, protein turnover, chaperones;
Sspon.06G0023220-1B	Sspon.06G0023220-1B	Down	1.217335662	0.45191406	1.155405251	1.5616062	1.280492819	0.441129486	0.082231023	1.715421176	1.481800359	0.543879508	0.041689116	2.027095341	2.76955	0.000598547250007	0.24119	0.0261939408447	3.11072	0.0734520946052	0.27091	0.000789116363428													IPR018146;IPR029068;IPR004361;IPR004360;	Glyoxalase I, conserved site;Glyoxalase/Bleomycin resistance protein/Dihydroxybiphenyl dioxygenase;Glyoxalase I;Glyoxalase/fosfomycin resistance/dioxygenase domain;	cytosol	At1g11840	345.0	G	[G] Carbohydrate transport and metabolism;
Sspon.07G0015110-2B	Sspon.07G0015110-2B	Up	0.902437463	1.622517949	0.778799104	0.62552705	0.995344583	1.435203732	0.774189418	0.734970503	1.047660859	1.508903828	0.886321855	0.688123657	0.64499	0.00144116476592	1.19071	0.0547647058928	1.20749	0.0396183055279	2.22912	0.000183879256628										K01580	map00250;map00410;map00430;map00650;map01100;map01110;map01120;map04727;map04940;	"Alanine, aspartate and glutamate metabolism";beta-Alanine metabolism;Taurine and hypotaurine metabolism;Butanoate metabolism;Metabolic pathways;Biosynthesis of secondary metabolites;Microbial metabolism in diverse environments;GABAergic synapse;Type I diabetes mellitus;	IPR015424;IPR015422;IPR010107;IPR002129;IPR015421;	Pyridoxal phosphate-dependent transferase;Pyridoxal phosphate-dependent transferase, subdomain 2;Glutamate decarboxylase;Pyridoxal phosphate-dependent decarboxylase;Pyridoxal phosphate-dependent transferase, major region, subdomain 1;	cytosol	At5g17330	871.0	E	[E] Amino acid transport and metabolism;
Sspon.03G0003730-1A	Sspon.03G0003730-1A	Down	0.747584271	1.111611055	0.580230286	1.595098355	0.65229812	0.929961872	0.756006601	1.770965723	0.678111425	0.872690024	0.622706148	1.682736119	0.71304	0.0227609195632	0.388	0.000149321375394	1.06077	0.545230151039	0.57722	0.00127777890913													IPR005349;	TMEM14 family;	chloroplast
Sspon.03G0020580-1A	Sspon.03G0020580-1A	Down	0.606154351	0.428344602	1.435717001	1.427979336	0.642449813	0.363782063	1.516671761	1.549478565	0.704865485	0.472623724	1.456291139	1.395642159	1.54455	0.00581832521467	1.00814	0.833144145666	0.4431	2.66324427162e-05	0.28921	5.19966906425e-05													IPR005493;IPR010203;	Ribonuclease E inhibitor RraA/RraA-like protein;Regulator of ribonuclease activity A;	cytosol	300311428	193.0	J	[J] Translation, ribosomal structure and biogenesis	COG0684	Regulator of RNase E activity RraA
Sspon.06G0021350-2C	Sspon.06G0021350-2C	Up	0.733859009	1.761366866	0.78345988	0.618110652	0.782085868	1.574949449	0.790563816	0.748729526	0.888859294	1.78183088	0.791703954	0.744480807	0.46986	0.000351951585358	1.1205	0.119412801826	1.01652	0.790524558505	2.42414	0.000217210794412	GO:0019752;GO:0006807;GO:0044281;GO:0009064;GO:0044699;GO:0044710;GO:0006520;GO:0071704;GO:1901605;GO:0043648;GO:0009987;GO:0008150;GO:0008152;GO:0043436;GO:0044238;GO:1901564;GO:0006082;GO:0044237;GO:0006536;GO:0044763;	carboxylic acid metabolic process;nitrogen compound metabolic process;small molecule metabolic process;glutamine family amino acid metabolic process;single-organism process;single-organism metabolic process;cellular amino acid metabolic process;organic substance metabolic process;alpha-amino acid metabolic process;dicarboxylic acid metabolic process;cellular process;biological_process;metabolic process;oxoacid metabolic process;primary metabolic process;organonitrogen compound metabolic process;organic acid metabolic process;cellular metabolic process;glutamate metabolic process;single-organism cellular process;	6;3;4;6;2;3;4;3;5;7;2;1;2;5;3;4;4;3;7;3;				GO:0005488;GO:0003674;GO:1901363;GO:0043168;GO:0016829;GO:0043167;GO:0003824;GO:0048037;GO:0097159;GO:0016830;GO:0016831;GO:0004351;GO:0030170;	binding;molecular_function;heterocyclic compound binding;anion binding;lyase activity;ion binding;catalytic activity;cofactor binding;organic cyclic compound binding;carbon-carbon lyase activity;carboxy-lyase activity;glutamate decarboxylase activity;pyridoxal phosphate binding;	2;1;3;4;3;3;2;3;3;4;5;6;4;	K01580	map00250;map00410;map00430;map00650;map01100;map01110;map01120;map04727;map04940;	"Alanine, aspartate and glutamate metabolism";beta-Alanine metabolism;Taurine and hypotaurine metabolism;Butanoate metabolism;Metabolic pathways;Biosynthesis of secondary metabolites;Microbial metabolism in diverse environments;GABAergic synapse;Type I diabetes mellitus;	IPR015424;IPR015422;IPR010107;IPR002129;IPR015421;	Pyridoxal phosphate-dependent transferase;Pyridoxal phosphate-dependent transferase, subdomain 2;Glutamate decarboxylase;Pyridoxal phosphate-dependent decarboxylase;Pyridoxal phosphate-dependent transferase, major region, subdomain 1;	cytosol	At5g17330	806.0	E	[E] Amino acid transport and metabolism;
Sspon.02G0023950-3C	Sspon.02G0023950-3C	Down	0.466747923	0.785774967	1.418624192	1.17870629	0.481071261	0.796399903	1.496258755	1.265586859	0.584275813	0.840828554	1.448594003	1.23713148	0.63231	0.00187216009269	1.18527	0.00263859741091	0.35112	2.63963701211e-05	0.65817	0.000164709514911													IPR033917;IPR003172;IPR014756;	ML domain, phosphatidylinositol/phosphatidylglycerol transfer protein;MD-2-related lipid-recognition domain;Immunoglobulin E-set;	extracellular	At3g11780	153.0	R	[R] General function prediction only;
Sspon.06G0008090-2D	Sspon.06G0008090-2D	Down	0.622706041	0.67184341	0.944814543	2.105850619	0.486797807	0.548508185	1.430970869	1.941246845	0.80394553	0.254971203	0.796803719	1.391541231	1.29697	0.396748868649	0.58334	0.0590053192082	0.60312	0.119385766231	0.27127	0.00605085803556															chloroplast
Sspon.07G0018100-1A	Sspon.07G0018100-1A	Down	0.415761179	1.131773268	0.886873497	1.674508111	0.452442854	0.933413927	1.002158761	1.671369888	0.433003639	0.947506322	0.879827299	1.571361253	0.43191	0.000916836102891	0.56309	0.00016295252687	0.46994	0.000283870097997	0.61268	0.000928745765302													IPR014722;IPR013852;IPR012340;IPR001059;IPR013185;IPR008991;IPR015365;	Ribosomal protein L2 domain 2;Translation elongation factor P/YeiP, conserved site;Nucleic acid-binding, OB-fold;Translation elongation factor P/YeiP, central;Translation elongation factor, KOW-like;Translation protein SH3-like domain;Elongation factor P, C-terminal;	chloroplast	166368434	116.0	J	[J] Translation, ribosomal structure and biogenesis	COG0231	Translation elongation factor P (EF-P)/translation initiation factor 5A (eIF-5A)
Sspon.02G0008920-3C	Sspon.02G0008920-3C	Down	0.321602238	0.48849771	1.787711217	1.242683568	0.325605266	0.35121438	1.955145559	1.298495015	0.339230957	0.479593539	1.958224811	1.45199574	0.7477	0.0679325927684	1.42771	0.00249556754256	0.17303	9.99690172957e-06	0.33039	0.000313435538013													IPR012336;	Thioredoxin-like fold;	chloroplast	At1g20220	157.0	S	[S] Function unknown;
Sspon.03G0003100-2B	Sspon.03G0003100-2B	Down	0.204791977	0.206796806	0.899737006	2.687098503	0.218575182	0.000682658	0.897439805	2.956149453	0.226336936	0.101842572	0.952224565	2.648324537	2.10041	0.130811755104	0.33159	4.74609793138e-05	0.23631	3.22073077958e-06	0.03731	1.971174887e-05										K11252	map05034;map05203;map05322;	Alcoholism;Viral carcinogenesis;Systemic lupus erythematosus;	IPR000558;IPR007125;IPR009072;	Histone H2B;Histone H2A/H2B/H3;Histone-fold;	nucleus	At3g45980	201.0	B	[B] Chromatin structure and dynamics;
Sspon.04G0013130-1A	Sspon.04G0013130-1A	Down	0.400228801	0.860978164	0.786956135	1.959695446	0.197650147	1.233429821	0.10112882	1.859255861	0.320088625	1.340497398	0.963778145	1.976312636	0.26725	0.00588366368494	0.31955	0.00776728931114	0.4957	0.312499910332	0.59271	0.00629505130063	GO:0006775;GO:0044249;GO:0044281;GO:0044283;GO:1901362;GO:1901360;GO:1901576;GO:0044710;GO:0044711;GO:0071704;GO:0044699;GO:0018130;GO:0006766;GO:0009987;GO:0009058;GO:0009110;GO:0008150;GO:0008152;GO:0046483;GO:0042362;GO:0042360;GO:0044237;GO:0044763;GO:0010189;GO:1901617;GO:1901615;	fat-soluble vitamin metabolic process;cellular biosynthetic process;small molecule metabolic process;small molecule biosynthetic process;organic cyclic compound biosynthetic process;organic cyclic compound metabolic process;organic substance biosynthetic process;single-organism metabolic process;single-organism biosynthetic process;organic substance metabolic process;single-organism process;heterocycle biosynthetic process;vitamin metabolic process;cellular process;biosynthetic process;vitamin biosynthetic process;biological_process;metabolic process;heterocycle metabolic process;fat-soluble vitamin biosynthetic process;vitamin E metabolic process;cellular metabolic process;single-organism cellular process;vitamin E biosynthetic process;organic hydroxy compound biosynthetic process;organic hydroxy compound metabolic process;	6;4;4;5;5;4;4;3;4;3;2;5;5;2;3;4;1;2;4;5;4;3;3;5;5;4;	GO:0043229;GO:0043226;GO:0005737;GO:0005623;GO:0043227;GO:0009507;GO:0009536;GO:0043231;GO:0044464;GO:0005622;GO:0005575;GO:0044444;GO:0044424;	intracellular organelle;organelle;cytoplasm;cell;membrane-bounded organelle;chloroplast;plastid;intracellular membrane-bounded organelle;cell part;intracellular;cellular_component;cytoplasmic part;intracellular part;	3;2;4;2;3;6;5;4;2;3;1;4;3;	GO:0003674;GO:0003824;GO:0009975;GO:0009976;	molecular_function;catalytic activity;cyclase activity;tocopherol cyclase activity;	1;2;3;4;	K09834	map00130;map01100;map01110;	Ubiquinone and other terpenoid-quinone biosynthesis;Metabolic pathways;Biosynthesis of secondary metabolites;	IPR025893;	Tocopherol cyclase;	chloroplast
Sspon.03G0006300-1A	Sspon.03G0006300-1A	Up	1.037035147	1.100812231	1.251647888	0.571600202	1.06023314	0.934780289	1.42249477	0.536239615	1.03095385	1.07157469	1.401899072	0.580729106	1.00678	0.899048129519	2.4139	0.000137713854967	0.76747	0.00442623695547	1.84012	0.000868724137224	GO:0022607;GO:0070271;GO:0043933;GO:0044237;GO:0044248;GO:0006805;GO:0009410;GO:0032501;GO:0016043;GO:0070887;GO:0071840;GO:0051716;GO:0071822;GO:0042178;GO:0051289;GO:0051260;GO:0051262;GO:0065003;GO:0044085;GO:0003008;GO:0006461;GO:0050877;GO:0009987;GO:0007601;GO:0007600;GO:0050953;GO:0008150;GO:0008152;GO:0042221;GO:0009056;GO:0051259;GO:0050896;GO:0071466;	cellular component assembly;protein complex biogenesis;macromolecular complex subunit organization;cellular metabolic process;cellular catabolic process;xenobiotic metabolic process;response to xenobiotic stimulus;multicellular organismal process;cellular component organization;cellular response to chemical stimulus;cellular component organization or biogenesis;cellular response to stimulus;protein complex subunit organization;xenobiotic catabolic process;protein homotetramerization;protein homooligomerization;protein tetramerization;macromolecular complex assembly;cellular component biogenesis;system process;protein complex assembly;neurological system process;cellular process;visual perception;sensory perception;sensory perception of light stimulus;biological_process;metabolic process;response to chemical;catabolic process;protein oligomerization;response to stimulus;cellular response to xenobiotic stimulus;	4;4;4;3;4;4;4;2;3;4;2;3;5;5;8;7;7;5;3;3;5;4;2;7;5;6;1;2;3;3;6;2;5;	GO:0005829;GO:0043227;GO:0043226;GO:0005737;GO:0070062;GO:0044444;GO:1903561;GO:0031982;GO:0043230;GO:0044464;GO:0005623;GO:0005622;GO:0005575;GO:0005576;GO:0044424;GO:0044421;	cytosol;membrane-bounded organelle;organelle;cytoplasm;extracellular exosome;cytoplasmic part;extracellular vesicle;vesicle;extracellular organelle;cell part;cell;intracellular;cellular_component;extracellular region;intracellular part;extracellular region part;	5;3;2;4;4;4;3;4;3;2;2;3;1;2;3;2;	GO:0008270;GO:0003674;GO:0043167;GO:0016491;GO:0050662;GO:0016651;GO:1901363;GO:1901265;GO:0003730;GO:0003676;GO:0050661;GO:0043168;GO:0043169;GO:0003960;GO:0044822;GO:0036094;GO:0003824;GO:0046872;GO:0046914;GO:0000166;GO:0097159;GO:0016655;GO:0003723;GO:0070402;GO:0048037;GO:0003729;GO:0005488;	zinc ion binding;molecular_function;ion binding;oxidoreductase activity;coenzyme binding;oxidoreductase activity, acting on NAD(P)H;heterocyclic compound binding;nucleoside phosphate binding;mRNA 3'-UTR binding;nucleic acid binding;NADP binding;anion binding;cation binding;NADPH:quinone reductase activity;poly(A) RNA binding;small molecule binding;catalytic activity;metal ion binding;transition metal ion binding;nucleotide binding;organic cyclic compound binding;oxidoreductase activity, acting on NAD(P)H, quinone or similar compound as acceptor;RNA binding;NADPH binding;cofactor binding;mRNA binding;binding;	7;1;3;3;4;4;3;4;8;4;5;4;4;6;6;3;2;5;6;4;3;5;5;5;3;7;2;				IPR013154;IPR011032;	Alcohol dehydrogenase, N-terminal;GroES-like;	mitochondria	At3g15090	198.0	CR	[C] Energy production and conversion;[R] General function prediction only;
Sspon.07G0007070-3P	Sspon.07G0007070-3P	Down	0.181681988	1.216853531	0.442325787	1.562126679	0.672807722	0.943352412	0.63858863	1.939102808	0.923978368	1.05481607	0.598802646	1.82556336	0.55317	0.107952998687	0.31533	0.000659563448106	1.05879	0.891272395693	0.60356	0.00680160329845	GO:0071704;GO:0008150;GO:0008152;GO:0044238;GO:0005975;	organic substance metabolic process;biological_process;metabolic process;primary metabolic process;carbohydrate metabolic process;	3;1;2;3;4;	GO:0005737;GO:0044464;GO:0005623;GO:0005622;GO:0005575;GO:0044424;	cytoplasm;cell part;cell;intracellular;cellular_component;intracellular part;	4;2;2;3;1;3;	GO:0019203;GO:0042132;GO:0016791;GO:0042578;GO:0003674;GO:0005488;GO:0043169;GO:0043167;GO:0046872;GO:0016787;GO:0016788;GO:0003824;GO:0050308;	carbohydrate phosphatase activity;fructose 1,6-bisphosphate 1-phosphatase activity;phosphatase activity;phosphoric ester hydrolase activity;molecular_function;binding;cation binding;ion binding;metal ion binding;hydrolase activity;hydrolase activity, acting on ester bonds;catalytic activity;sugar-phosphatase activity;	7;9;6;5;1;2;4;3;5;3;4;2;8;	K03841	map00010;map00030;map00051;map00680;map00710;map01100;map01110;map01120;map01130;map01200;map04152;map04910;	Glycolysis / Gluconeogenesis;Pentose phosphate pathway;Fructose and mannose metabolism;Methane metabolism;Carbon fixation in photosynthetic organisms;Metabolic pathways;Biosynthesis of secondary metabolites;Microbial metabolism in diverse environments;Biosynthesis of antibiotics;Carbon metabolism;AMPK signaling pathway;Insulin signaling pathway;	IPR000146;IPR028343;IPR033391;IPR020548;	Fructose-1,6-bisphosphatase class 1;Fructose-1,6-bisphosphatase;Fructose-1-6-bisphosphatase class I, N-terminal;Fructose-1,6-bisphosphatase, active site;	chloroplast	At1g43670	591.0	G	[G] Carbohydrate transport and metabolism;
Sspon.04G0012290-3C	Sspon.04G0012290-3C	Down	0.675632181	0.670954937	1.488826983	1.033025263	0.819177656	0.578299597	1.543777424	1.084862325	0.932679731	0.590982676	1.546933847	1.03484738	1.31912	0.0702800638578	1.45256	4.77732513918e-05	0.53007	0.000728801938777	0.5837	0.000201009715248										K01623	map00010;map00030;map00051;map00680;map00710;map01100;map01110;map01120;map01130;map01200;map01230;	Glycolysis / Gluconeogenesis;Pentose phosphate pathway;Fructose and mannose metabolism;Methane metabolism;Carbon fixation in photosynthetic organisms;Metabolic pathways;Biosynthesis of secondary metabolites;Microbial metabolism in diverse environments;Biosynthesis of antibiotics;Carbon metabolism;Biosynthesis of amino acids;	IPR000741;IPR013785;IPR029768;	Fructose-bisphosphate aldolase, class-I;Aldolase-type TIM barrel;Fructose-bisphosphate aldolase class-I active site;	cytosol	At2g36460	616.0	G	[G] Carbohydrate transport and metabolism;
[truncated: 575,058 more chars]
