# Supplementary material for: Cold-Induced Physiological and Biochemical Alternations and Proteomic Insight into the Response of Saccharum spontaneum to Low Temperature
Source: Int J Mol Sci. 2022 Nov 17;23(22):14244. doi: 10.3390/ijms232214244 (PMC9692960; doi:10.3390/ijms232214244)
Supplement: Supplementary file 1 [file ijms-23-14244-s001.zip › ijms-2037950 supplementary/Table S5. DAPs between high-tolerance genotype and low-tolerance genotype after cold stress.xls]

Protein	Description	Regulated-Stage	1027_8D_r1	1027_CK_r1	3217_8D_r1	3217_CK_r1	1027_8D_r2	1027_CK_r2	3217_8D_r2	3217_CK_r2	1027_8D_r3	1027_CK_r3	3217_8D_r3	3217_CK_r3	1027_8D-vs-1027_CK	1027_8D-vs-1027_CK-p	3217_8D-vs-3217_CK	3217_8D-vs-3217_CK-p	1027_8D-vs-3217_8D	1027_8D-vs-3217_8D-p	1027_CK-vs-3217_CK	1027_CK-vs-3217_CK-p	BP_GO_ID	BP_GO_Desc	BP_GO_Level	CC_GO_ID	CC_GO_Desc	CC_GO_Level	MF_GO_ID	MF_GO_Desc	MF_GO_Level	KEGG_KO	KEGG_Pathway_ID	KEGG_Pathway_Desc	Domain_ID	Domain_Desc	SubcellurLocation	COG_Gene	BlastScore	COG_Code	COG_Desc
Sspon.04G0002750-2B	Sspon.04G0002750-2B	Up	1.382806302	1.129289469	0.353529209	1.046175089	1.512784874	0.857889835	0.433470329	0.959903083	1.424980949	0.969235278	0.792017351	1.137918233	1.46142	0.00655107265747	0.50223	0.0224509268349	2.73624	0.00285705547425	0.94034	0.542534599821										K08911	map00196;	Photosynthesis - antenna proteins;	IPR022796;IPR023329;IPR001344;	Chlorophyll A-B binding protein;Chlorophyll a/b binding protein domain;Chlorophyll A-B binding protein, plant;	chloroplast
Sspon.08G0001950-3C	Sspon.08G0001950-3C	Down	0.103318996	1.053148288	1.608793676	1.032427663	0.510260983	0.958069032	1.576084195	1.284262951	0.244337055	1.12702182	1.282530457	1.219744885	0.27338	0.00414121841347	1.26325	0.0728837770812	0.19204	0.0016000094848	0.8874	0.214176736299										K01698	map00860;map01100;map01110;	Porphyrin and chlorophyll metabolism;Metabolic pathways;Biosynthesis of secondary metabolites;	IPR001731;IPR013785;IPR030656;	Delta-aminolevulinic acid dehydratase;Aldolase-type TIM barrel;Delta-aminolevulinic acid dehydratase, active site;	chloroplast	At1g69740	612.0	H	[H] Coenzyme transport and metabolism;
Sspon.06G0005070-4P	Sspon.06G0005070-4P	Down	0.204791977	0.206796806	0.899737006	2.687098503	0.218575182	0.000682658	0.897439805	2.956149453	0.226336936	0.101842572	0.952224565	2.648324537	2.10041	0.130811755104	0.33159	4.74609793138e-05	0.23631	3.22073077958e-06	0.03731	1.971174887e-05				GO:0000786;GO:0043232;GO:0044815;GO:0043229;GO:0043228;GO:0043227;GO:0043226;GO:0005575;GO:0005634;GO:0005694;GO:0043234;GO:0032991;GO:0043231;GO:0032993;GO:0044464;GO:0005623;GO:0005622;GO:0044446;GO:0044424;GO:0000785;GO:0044427;GO:0044422;	nucleosome;intracellular non-membrane-bounded organelle;DNA packaging complex;intracellular organelle;non-membrane-bounded organelle;membrane-bounded organelle;organelle;cellular_component;nucleus;chromosome;protein complex;macromolecular complex;intracellular membrane-bounded organelle;protein-DNA complex;cell part;cell;intracellular;intracellular organelle part;intracellular part;chromatin;chromosomal part;organelle part;	4;4;4;3;3;3;2;1;5;5;3;2;4;3;2;2;3;3;3;3;4;2;	GO:0003674;GO:0005488;GO:0003676;GO:0003677;GO:1901363;GO:0097159;	molecular_function;binding;nucleic acid binding;DNA binding;heterocyclic compound binding;organic cyclic compound binding;	1;2;4;5;3;3;	K11252	map05034;map05203;map05322;	Alcoholism;Viral carcinogenesis;Systemic lupus erythematosus;	IPR000558;IPR007125;IPR009072;	Histone H2B;Histone H2A/H2B/H3;Histone-fold;	nucleus	At3g45980	220.0	B	[B] Chromatin structure and dynamics;
Sspon.06G0006520-3C	Sspon.06G0006520-3C	Down	0.481942768	0.949815038	1.324953018	1.091818653	0.490513801	0.921177171	1.200396368	1.110338409	0.686394096	1.10584398	1.307449591	1.329357107	0.55725	0.00754226794255	1.08531	0.305998232888	0.4328	0.000720886477886	0.84293	0.124807200007													IPR029067;IPR003338;IPR003960;IPR003593;IPR027417;IPR009010;IPR003959;IPR004201;	CDC48 domain 2-like;CDC48, N-terminal subdomain;ATPase, AAA-type, conserved site;AAA+ ATPase domain;P-loop containing nucleoside triphosphate hydrolase;Aspartate decarboxylase-like domain;ATPase, AAA-type, core;CDC48, domain 2;	cytosol	At3g53230	1056.0	O	[O] Posttranslational modification, protein turnover, chaperones;
Sspon.06G0005070-4D	Sspon.06G0005070-4D	Down	0.204791977	0.206796806	0.899737006	2.687098503	0.218575182	0.000682658	0.897439805	2.956149453	0.226336936	0.101842572	0.952224565	2.648324537	2.10041	0.130811755104	0.33159	4.74609793138e-05	0.23631	3.22073077958e-06	0.03731	1.971174887e-05										K11252	map05034;map05203;map05322;	Alcoholism;Viral carcinogenesis;Systemic lupus erythematosus;	IPR000558;IPR007125;IPR009072;	Histone H2B;Histone H2A/H2B/H3;Histone-fold;	chloroplast	At3g45980	216.0	B	[B] Chromatin structure and dynamics;
Sspon.05G0003070-1A	Sspon.05G0003070-1A	Down	0.166866455	0.900144945	1.825361382	1.234535982	0.301484702	0.520249148	2.163434795	1.072589807	0.485869863	0.775539625	1.699455479	0.854467818	0.43454	0.0462645601617	1.79917	0.00890958215951	0.16775	0.000692335714775	0.69457	0.109544461146										K00083	map00940;map01100;map01110;	Phenylpropanoid biosynthesis;Metabolic pathways;Biosynthesis of secondary metabolites;	IPR020843;IPR029752;IPR013149;IPR002328;IPR011032;IPR013154;IPR016040;	Polyketide synthase, enoylreductase domain;D-isomer specific 2-hydroxyacid dehydrogenase, NAD-binding domain conserved site 1;Alcohol dehydrogenase, C-terminal;Alcohol dehydrogenase, zinc-type, conserved site;GroES-like;Alcohol dehydrogenase, N-terminal;NAD(P)-binding domain;	cytoskeleton	At1g72680	484.0	Q	[Q] Secondary metabolites biosynthesis, transport and catabolism;
Sspon.03G0031100-3D	Sspon.03G0031100-3D	Down	0.494052319	1.522905931	0.868857171	0.997615776	0.561086873	1.392250718	0.944089286	1.128130501	0.623450152	1.505134012	0.911636217	1.050791044	0.37975	7.9104352124e-05	0.85772	0.0261304504245	0.61609	0.00128578507394	1.39154	0.00174765541546	GO:0019752;GO:0006099;GO:0009060;GO:0044237;GO:0006091;GO:0072350;GO:0015979;GO:0044699;GO:0044710;GO:0071704;GO:0009987;GO:0045333;GO:0008152;GO:0043436;GO:0055114;GO:0044238;GO:0015980;GO:0006082;GO:0044763;GO:0015977;GO:0006101;GO:0008150;GO:0044281;	carboxylic acid metabolic process;tricarboxylic acid cycle;aerobic respiration;cellular metabolic process;generation of precursor metabolites and energy;tricarboxylic acid metabolic process;photosynthesis;single-organism process;single-organism metabolic process;organic substance metabolic process;cellular process;cellular respiration;metabolic process;oxoacid metabolic process;oxidation-reduction process;primary metabolic process;energy derivation by oxidation of organic compounds;organic acid metabolic process;single-organism cellular process;carbon fixation;citrate metabolic process;biological_process;small molecule metabolic process;	6;4;6;3;4;7;4;2;3;3;2;5;2;5;4;3;4;4;3;4;8;1;4;	GO:0005737;GO:0044464;GO:0005623;GO:0005622;GO:0005575;GO:0044424;	cytoplasm;cell part;cell;intracellular;cellular_component;intracellular part;	4;2;2;3;1;3;	GO:0016830;GO:0008964;GO:0003674;GO:0016829;GO:0004611;GO:0003824;GO:0016831;	carbon-carbon lyase activity;phosphoenolpyruvate carboxylase activity;molecular_function;lyase activity;phosphoenolpyruvate carboxykinase activity;catalytic activity;carboxy-lyase activity;	4;7;1;3;6;2;5;	K01595	map00620;map00680;map00710;map00720;map01100;map01120;map01200;	Pyruvate metabolism;Methane metabolism;Carbon fixation in photosynthetic organisms;Carbon fixation pathways in prokaryotes;Metabolic pathways;Microbial metabolism in diverse environments;Carbon metabolism;	IPR018129;IPR015813;IPR033129;IPR021135;IPR022805;	Phosphoenolpyruvate carboxylase, Lys active site;Pyruvate/Phosphoenolpyruvate kinase-like domain;Phosphoenolpyruvate carboxylase, His active site;Phosphoenolpyruvate carboxylase;Phosphoenolpyruvate carboxylase, bacterial/plant-type;	cytosol	507524157	663.0	C	[C] Energy production and conversion	COG2352	Phosphoenolpyruvate carboxylase
Sspon.08G0003570-3C	Sspon.08G0003570-3C	Down	0.292360086	1.489012206	1.838000338	0.726049172	0.379179424	0.00181785	1.806712539	0.713821096	0.527718969	1.648666096	2.009308216	0.567354009	0.38199	0.288481575399	2.81684	0.000114976111124	0.21211	9.07308070106e-05	1.5641	0.513351580685										K02955	map03010;	Ribosome;	IPR018102;IPR001878;IPR001971;IPR026960;	Ribosomal S11, conserved site;Zinc finger, CCHC-type;Ribosomal protein S11;Reverse transcriptase zinc-binding domain;	nucleus	At3g52580	268.0	J	[J] Translation, ribosomal structure and biogenesis;
Sspon.07G0017230-2B	Sspon.07G0017230-2B	Up	0.842715206	1.50444369	0.300402868	1.449756278	0.88382524	1.145466447	0.360677789	1.498613245	0.698654634	1.413100056	0.299916997	1.602427552	0.5969	0.0108673132486	0.21117	1.71323534066e-05	2.52362	0.00121551760559	0.89281	0.236102052648													IPR003441;	NAC domain;	nucleus
Sspon.07G0010360-3D	Sspon.07G0010360-3D	Down	0.254144106	0.956969956	1.410739354	1.261000511	0.306885132	0.825659398	1.558165627	1.314984544	0.371232364	1.002570926	1.469203988	1.268444093	0.33472	0.000603634052416	1.15443	0.0126899720329	0.21006	2.82193727997e-05	0.72448	0.003162153607	GO:0006457;GO:0009987;GO:0042026;GO:0008150;	protein folding;cellular process;protein refolding;biological_process;	3;2;4;1;	GO:0043226;GO:0043229;GO:0043227;GO:0009536;GO:0005737;GO:0044424;GO:0009507;GO:0043231;GO:0044464;GO:0005623;GO:0005622;GO:0005575;GO:0044444;	organelle;intracellular organelle;membrane-bounded organelle;plastid;cytoplasm;intracellular part;chloroplast;intracellular membrane-bounded organelle;cell part;cell;intracellular;cellular_component;cytoplasmic part;	2;3;3;5;4;3;6;4;2;2;3;1;4;	GO:0035639;GO:0003674;GO:0005488;GO:0043167;GO:1901363;GO:0001883;GO:0001882;GO:0043168;GO:0000166;GO:1901265;GO:0032549;GO:0017076;GO:0005524;GO:0036094;GO:0030554;GO:0097367;GO:0097159;GO:0032559;GO:0032555;GO:0032550;GO:0032553;	purine ribonucleoside triphosphate binding;molecular_function;binding;ion binding;heterocyclic compound binding;purine nucleoside binding;nucleoside binding;anion binding;nucleotide binding;nucleoside phosphate binding;ribonucleoside binding;purine nucleotide binding;ATP binding;small molecule binding;adenyl nucleotide binding;carbohydrate derivative binding;organic cyclic compound binding;adenyl ribonucleotide binding;purine ribonucleotide binding;purine ribonucleoside binding;ribonucleotide binding;	5;1;2;3;3;5;4;4;4;4;5;5;6;3;6;3;3;6;5;6;4;				IPR020846;IPR018370;IPR027409;IPR000109;IPR027413;IPR001844;IPR002423;	Major facilitator superfamily domain;Chaperonin Cpn60, conserved site;GroEL-like apical domain;Proton-dependent oligopeptide transporter family;GroEL-like equatorial domain;Chaperonin Cpn60;Chaperonin Cpn60/TCP-1 family;	chloroplast	At2g40460	730.0	E	[E] Amino acid transport and metabolism;
Sspon.07G0008360-1P	Sspon.07G0008360-1P	Down	0.310101159	1.565995079	0.674020484	1.276714547	0.404251404	1.515757429	0.722396896	1.407789859	0.47057772	1.598771793	0.728106795	1.325516835	0.25316	2.42926652771e-05	0.5298	0.000115292302594	0.55774	0.00322133880953	1.16721	0.00780774668287													IPR007621;	TPM domain;	chloroplast	166364911	110.0	S	[S] Function unknown	COG1512	Uncharacterized membrane protein YgcG, contains a TPM-fold domain
Sspon.07G0009020-1P	Sspon.07G0009020-1P	Down	0.144208774	0.720012177	2.220762692	1.004463625	0.417768244	0.113266424	2.049264777	0.825523986	0.5642941	0.801549795	1.789058129	1.349827276	0.68892	0.534283635912	1.90548	0.00843943535384	0.18588	0.000727585348158	0.51413	0.125060403132	GO:0009218;GO:0009165;GO:0044281;GO:0046134;GO:1901362;GO:0046131;GO:1901360;GO:0044710;GO:0044711;GO:0009199;GO:0009206;GO:0009205;GO:0046039;GO:0009201;GO:0046036;GO:0009209;GO:0009208;GO:0046129;GO:0046128;GO:0042455;GO:0046483;GO:1901564;GO:1901566;GO:0006163;GO:0042451;GO:0006164;GO:0019438;GO:1901070;GO:0009163;GO:0009148;GO:0009141;GO:0009142;GO:0009144;GO:0009145;GO:0009147;GO:0006807;GO:1901576;GO:1901068;GO:0046132;GO:0019637;GO:0018130;GO:0006221;GO:0009152;GO:0009150;GO:0009260;GO:0008150;GO:0008152;GO:0034654;GO:0090407;GO:0006183;GO:0044271;GO:0046390;GO:0006213;GO:1901293;GO:0044763;GO:0006753;GO:0044249;GO:0034641;GO:0009259;GO:0044699;GO:0006220;GO:0006139;GO:0006228;GO:0042278;GO:0009987;GO:0006725;GO:0055086;GO:1901137;GO:1901135;GO:0072528;GO:0044237;GO:0072521;GO:0072522;GO:0072527;GO:0071704;GO:0006241;GO:0046051;GO:0009220;GO:0009058;GO:0009117;GO:0009116;GO:0009119;GO:0044238;GO:0019693;GO:1901657;GO:0006796;GO:0006793;GO:1901659;	pyrimidine ribonucleotide metabolic process;nucleotide biosynthetic process;small molecule metabolic process;pyrimidine nucleoside biosynthetic process;organic cyclic compound biosynthetic process;pyrimidine ribonucleoside metabolic process;organic cyclic compound metabolic process;single-organism metabolic process;single-organism biosynthetic process;ribonucleoside triphosphate metabolic process;purine ribonucleoside triphosphate biosynthetic process;purine ribonucleoside triphosphate metabolic process;GTP metabolic process;ribonucleoside triphosphate biosynthetic process;CTP metabolic process;pyrimidine ribonucleoside triphosphate biosynthetic process;pyrimidine ribonucleoside triphosphate metabolic process;purine ribonucleoside biosynthetic process;purine ribonucleoside metabolic process;ribonucleoside biosynthetic process;heterocycle metabolic process;organonitrogen compound metabolic process;organonitrogen compound biosynthetic process;purine nucleotide metabolic process;purine nucleoside biosynthetic process;purine nucleotide biosynthetic process;aromatic compound biosynthetic process;guanosine-containing compound biosynthetic process;nucleoside biosynthetic process;pyrimidine nucleoside triphosphate biosynthetic process;nucleoside triphosphate metabolic process;nucleoside triphosphate biosynthetic process;purine nucleoside triphosphate metabolic process;purine nucleoside triphosphate biosynthetic process;pyrimidine nucleoside triphosphate metabolic process;nitrogen compound metabolic process;organic substance biosynthetic process;guanosine-containing compound metabolic process;pyrimidine ribonucleoside biosynthetic process;organophosphate metabolic process;heterocycle biosynthetic process;pyrimidine nucleotide biosynthetic process;purine ribonucleotide biosynthetic process;purine ribonucleotide metabolic process;ribonucleotide biosynthetic process;biological_process;metabolic process;nucleobase-containing compound biosynthetic process;organophosphate biosynthetic process;GTP biosynthetic process;cellular nitrogen compound biosynthetic process;ribose phosphate biosynthetic process;pyrimidine nucleoside metabolic process;nucleoside phosphate biosynthetic process;single-organism cellular process;nucleoside phosphate metabolic process;cellular biosynthetic process;cellular nitrogen compound metabolic process;ribonucleotide metabolic process;single-organism process;pyrimidine nucleotide metabolic process;nucleobase-containing compound metabolic process;UTP biosynthetic process;purine nucleoside metabolic process;cellular process;cellular aromatic compound metabolic process;nucleobase-containing small molecule metabolic process;carbohydrate derivative biosynthetic process;carbohydrate derivative metabolic process;pyrimidine-containing compound biosynthetic process;cellular metabolic process;purine-containing compound metabolic process;purine-containing compound biosynthetic process;pyrimidine-containing compound metabolic process;organic substance metabolic process;CTP biosynthetic process;UTP metabolic process;pyrimidine ribonucleotide biosynthetic process;biosynthetic process;nucleotide metabolic process;nucleoside metabolic process;ribonucleoside metabolic process;primary metabolic process;ribose phosphate metabolic process;glycosyl compound metabolic process;phosphate-containing compound metabolic process;phosphorus metabolic process;glycosyl compound biosynthetic process;	7;6;4;7;5;7;4;3;4;7;8;8;8;7;8;8;8;8;7;7;4;4;5;6;7;7;5;9;6;7;6;6;7;7;7;3;4;8;8;4;5;7;8;7;7;1;2;5;5;9;5;6;6;5;3;5;4;4;6;2;6;4;9;6;2;4;4;5;4;6;3;5;6;5;3;9;8;8;3;6;5;6;3;5;4;5;4;5;	GO:0031978;GO:0031970;GO:0031976;GO:0031977;GO:0031974;GO:0031975;GO:0044436;GO:0043231;GO:0044429;GO:0044424;GO:0044422;GO:0043229;GO:0043227;GO:0043226;GO:0009579;GO:0044435;GO:0044434;GO:0005737;GO:0031984;GO:0009543;GO:0044446;GO:0044444;GO:0005739;GO:0044464;GO:0005623;GO:0005622;GO:0005740;GO:0031967;GO:0009534;GO:0009536;GO:0005758;GO:0009507;GO:0005575;	plastid thylakoid lumen;organelle envelope lumen;plastid thylakoid;thylakoid lumen;membrane-enclosed lumen;envelope;thylakoid part;intracellular membrane-bounded organelle;mitochondrial part;intracellular part;organelle part;intracellular organelle;membrane-bounded organelle;organelle;thylakoid;plastid part;chloroplast part;cytoplasm;organelle subcompartment;chloroplast thylakoid lumen;intracellular organelle part;cytoplasmic part;mitochondrion;cell part;cell;intracellular;mitochondrial envelope;organelle envelope;chloroplast thylakoid;plastid;mitochondrial intermembrane space;chloroplast;cellular_component;	5;3;5;5;2;3;4;4;4;3;2;3;3;2;4;4;5;4;4;6;3;4;5;2;2;3;5;4;6;5;4;6;1;	GO:0000166;GO:0046872;GO:0017076;GO:0097367;GO:0043169;GO:0032549;GO:0004550;GO:0003674;GO:0005488;GO:1901265;GO:0046914;GO:1901363;GO:0005524;GO:0016301;GO:0003824;GO:0016772;GO:0016776;GO:0032559;GO:0032555;GO:0032550;GO:0032553;GO:0035639;GO:0008270;GO:0016740;GO:0043167;GO:0030554;GO:0097159;GO:0019205;GO:0001883;GO:0001882;GO:0036094;GO:0043168;	nucleotide binding;metal ion binding;purine nucleotide binding;carbohydrate derivative binding;cation binding;ribonucleoside binding;nucleoside diphosphate kinase activity;molecular_function;binding;nucleoside phosphate binding;transition metal ion binding;heterocyclic compound binding;ATP binding;kinase activity;catalytic activity;transferase activity, transferring phosphorus-containing groups;phosphotransferase activity, phosphate group as acceptor;adenyl ribonucleotide binding;purine ribonucleotide binding;purine ribonucleoside binding;ribonucleotide binding;purine ribonucleoside triphosphate binding;zinc ion binding;transferase activity;ion binding;adenyl nucleotide binding;organic cyclic compound binding;nucleobase-containing compound kinase activity;purine nucleoside binding;nucleoside binding;small molecule binding;anion binding;	4;5;5;3;4;5;6;1;2;4;6;3;6;5;2;4;5;6;5;6;4;5;7;3;3;6;3;6;5;4;3;4;	K00940	map00230;map00240;map01100;map01110;map01130;	Purine metabolism;Pyrimidine metabolism;Metabolic pathways;Biosynthesis of secondary metabolites;Biosynthesis of antibiotics;	IPR034907;IPR023005;IPR001564;	Nucleoside diphosphate kinase-like domain;Nucleoside diphosphate kinase, active site;Nucleoside diphosphate kinase;	mitochondria	At4g23900	338.0	F	[F] Nucleotide transport and metabolism;
Sspon.07G0006270-4D	Sspon.07G0006270-4D	Down	0.68119072	0.727549588	1.465011893	0.753784448	0.741323885	0.83899798	1.527613285	0.938204763	0.790827752	0.682703504	1.444708739	1.408083442	0.98404	0.841884923197	1.43136	0.0857317104847	0.4988	5.15832912189e-05	0.72555	0.229631890593										K03283	map03040;map04010;map04141;map04144;map04213;map04612;map04915;map05134;map05145;map05162;map05164;map05169;	Spliceosome;MAPK signaling pathway;Protein processing in endoplasmic reticulum;Endocytosis;Longevity regulating pathway - multiple species;Antigen processing and presentation;Estrogen signaling pathway;Legionellosis;Toxoplasmosis;Measles;Influenza A;Epstein-Barr virus infection;	IPR029048;IPR018181;IPR029047;IPR013126;	Heat shock protein 70kD, C-terminal domain;Heat shock protein 70, conserved site;Heat shock protein 70kD, peptide-binding domain;Heat shock protein 70 family;	cytosol	At3g12580	1220.0	O	[O] Posttranslational modification, protein turnover, chaperones;
Sspon.02G0024170-3C	Sspon.02G0024170-3C	Down	0.837250892	0.69361168	1.700584223	0.776213808	0.863240427	0.688281387	1.553449546	0.75201265	1.007948021	0.655475115	1.697216499	0.774715752	1.32938	0.0147289633145	2.14997	5.63547046823e-05	0.54702	0.000483424876001	0.88468	0.00342941449723										K02698	map00195;map01100;	Photosynthesis;Metabolic pathways;	IPR023618;IPR000549;IPR016370;IPR017493;	Photosystem I PsaG/PsaK domain;Photosystem I PsaG/PsaK protein;Photosystem I PsaG/PsaK, plant;Photosystem I reaction centre subunit psaK, chloroplastic;	chloroplast
Sspon.05G0018830-1P	Sspon.05G0018830-1P	Down	0.798999734	0.598414861	1.310231955	1.171208295	0.801990562	0.55998272	1.449405158	1.267413266	0.875016616	0.565416057	1.45997275	1.141948026	1.43635	0.000814539103298	1.17847	0.0255391640281	0.58679	0.000430924679482	0.48144	9.93894251537e-05										K10355			IPR020902;IPR004000;IPR004001;	Actin/actin-like conserved site;Actin family;Actin, conserved site;	cytoskeleton	At5g09810	770.0	Z	[Z] Cytoskeleton;
Sspon.02G0001740-1P	Sspon.02G0001740-1P	Down	0.204791977	0.206796806	0.899737006	2.687098503	0.218575182	0.000682658	0.897439805	2.956149453	0.226336936	0.101842572	0.952224565	2.648324537	2.10041	0.130811755104	0.33159	4.74609793138e-05	0.23631	3.22073077958e-06	0.03731	1.971174887e-05										K11252	map05034;map05203;map05322;	Alcoholism;Viral carcinogenesis;Systemic lupus erythematosus;	IPR000558;IPR007125;IPR009072;	Histone H2B;Histone H2A/H2B/H3;Histone-fold;	nucleus	At3g45980	216.0	B	[B] Chromatin structure and dynamics;
Sspon.03G0020580-4D	Sspon.03G0020580-4D	Down	0.606154351	0.428344602	1.435717001	1.427979336	0.642449813	0.363782063	1.516671761	1.549478565	0.704865485	0.472623724	1.456291139	1.395642159	1.54455	0.00581832521467	1.00814	0.833144145666	0.4431	2.66324427162e-05	0.28921	5.19966906425e-05													IPR005493;IPR010203;IPR011009;IPR000719;	Ribonuclease E inhibitor RraA/RraA-like protein;Regulator of ribonuclease activity A;Protein kinase-like domain;Protein kinase domain;	chloroplast	300311428	163.0	J	[J] Translation, ribosomal structure and biogenesis	COG0684	Regulator of RNase E activity RraA
Sspon.07G0015170-4D	Sspon.07G0015170-4D	Down	0.723752393	0.541931824	1.808088793	0.852687729	0.73966839	0.513030894	1.883004289	0.881021355	0.837307518	0.536038177	1.825738216	0.857730421	1.44609	0.00294337605103	2.12887	2.2805584169e-06	0.41704	1.41087088759e-05	0.61394	1.13841555281e-05							GO:0003674;GO:0045735;	molecular_function;nutrient reservoir activity;	1;2;				IPR006044;IPR006045;IPR011051;IPR014710;	11-S seed storage protein, plant;Cupin 1;RmlC-like cupin domain;RmlC-like jelly roll fold;	cytosol
Sspon.04G0003150-2B	Sspon.04G0003150-2B	Down	0.249189327	1.059454142	1.715738851	0.794265088	0.084544054	0.987445509	1.810119482	0.853174068	0.428500688	1.192857533	1.864214734	0.960496524	0.23528	0.00206598093587	2.0668	0.000141817550551	0.14141	0.000141520009289	1.24227	0.0529056965764													IPR001024;	PLAT/LH2 domain;	chloroplast
Sspon.02G0001740-1A	Sspon.02G0001740-1A	Down	0.204791977	0.206796806	0.899737006	2.687098503	0.218575182	0.000682658	0.897439805	2.956149453	0.226336936	0.101842572	0.952224565	2.648324537	2.10041	0.130811755104	0.33159	4.74609793138e-05	0.23631	3.22073077958e-06	0.03731	1.971174887e-05										K11252	map05034;map05203;map05322;	Alcoholism;Viral carcinogenesis;Systemic lupus erythematosus;	IPR000558;IPR007125;IPR009072;	Histone H2B;Histone H2A/H2B/H3;Histone-fold;	nucleus	At3g45980	214.0	B	[B] Chromatin structure and dynamics;
Sspon.07G0019830-1A	Sspon.07G0019830-1A	Down	0.855132286	0.694650056	1.374517582	0.896838986	0.913392843	0.651880559	1.486368833	1.010783624	0.992329617	0.68118797	1.481215882	0.961701762	1.36156	0.00423608373978	1.51328	0.000565516536264	0.63583	0.000614513427955	0.70669	0.0013621993952										K03671			IPR005746;IPR017937;IPR013766;IPR012336;	Thioredoxin;Thioredoxin, conserved site;Thioredoxin domain;Thioredoxin-like fold;	chloroplast	At4g03520	154.0	O	[O] Posttranslational modification, protein turnover, chaperones;
Sspon.06G0018110-3D	Sspon.06G0018110-3D	Down	0.420984468	1.278344517	1.181849749	1.179954014	0.315461499	1.045976256	1.305072498	0.856008634	0.452067008	1.436084651	1.227929238	1.300267468	0.31606	0.00206949331642	1.11349	0.410452899278	0.31994	0.000104493250577	1.12714	0.463137853086	GO:0044238;GO:0005975;GO:0071704;GO:0008150;GO:0008152;	primary metabolic process;carbohydrate metabolic process;organic substance metabolic process;biological_process;metabolic process;	3;4;3;1;2;	GO:0016021;GO:0016020;GO:0005575;GO:0044425;GO:0031224;	integral component of membrane;membrane;cellular_component;membrane part;intrinsic component of membrane;	4;2;1;2;3;	GO:0003674;GO:0016787;GO:0016798;GO:0003824;GO:0004650;GO:0004553;	molecular_function;hydrolase activity;hydrolase activity, acting on glycosyl bonds;catalytic activity;polygalacturonase activity;hydrolase activity, hydrolyzing O-glycosyl compounds;	1;3;4;2;6;5;				IPR011009;IPR000719;IPR013210;IPR008271;IPR032675;IPR000743;IPR017441;IPR006553;IPR001611;IPR011050;IPR006626;IPR012334;	Protein kinase-like domain;Protein kinase domain;Leucine-rich repeat-containing N-terminal, plant-type;Serine/threonine-protein kinase, active site;Leucine-rich repeat domain, L domain-like;Glycoside hydrolase, family 28;Protein kinase, ATP binding site;Leucine-rich repeat, cysteine-containing subtype;Leucine-rich repeat;Pectin lyase fold/virulence factor;Parallel beta-helix repeat;Pectin lyase fold;	chloroplast	At3g16850	516.0	R	[R] General function prediction only;
Sspon.02G0042300-3D	Sspon.02G0042300-3D	Down	0.253426264	0.544123645	2.148189323	0.702000715	0.191120046	0.845779297	1.96982505	0.777907317	0.391877308	0.787869381	2.326358685	1.061522969	0.38407	0.0152092967077	2.53573	0.000977710886699	0.12979	9.52876028016e-05	0.85691	0.44500278346							GO:0016787;GO:0003674;GO:0052689;GO:0016788;GO:0003824;	hydrolase activity;molecular_function;carboxylic ester hydrolase activity;hydrolase activity, acting on ester bonds;catalytic activity;	3;1;5;4;2;				IPR013094;IPR029058;	Alpha/beta hydrolase fold-3;Alpha/Beta hydrolase fold;	chloroplast	At5g06570	247.0	V	[V] Defense mechanisms;
Sspon.01G0015200-1A	Sspon.01G0015200-1A	Down	0.313672224	1.316249915	0.69048171	1.758706975	0.28575814	1.223747842	0.738936567	1.815568458	0.266490037	1.209590851	0.69582342	1.684973862	0.23094	1.18775566737e-05	0.4041	1.38155727067e-05	0.40745	3.40094288406e-05	0.71295	0.000568619923345													IPR006843;	Plastid lipid-associated protein/fibrillin conserved domain;	chloroplast
Sspon.01G0039800-1T	Sspon.01G0039800-1T	Down	0.322430106	1.503014043	0.890826567	1.246202249	0.275501417	1.297928396	0.949783006	1.449582638	0.377009717	1.436167945	0.908151984	1.343401932	0.2301	8.49976271779e-05	0.68052	0.0021696760864	0.35468	6.53219769666e-05	1.049	0.477281457547	GO:1901360;GO:0010033;GO:0046483;GO:0002376;GO:0006807;GO:0043170;GO:0044260;GO:0006952;GO:0006950;GO:0008150;GO:0008152;GO:0006955;GO:0016070;GO:0016071;GO:0050896;GO:0097305;GO:0009266;GO:0034641;GO:0009719;GO:0006139;GO:0009628;GO:0009987;GO:0006725;GO:0001101;GO:0009409;GO:0009725;GO:0090304;GO:0009737;GO:0033993;GO:0071704;GO:0010467;GO:0045087;GO:0042221;GO:1901700;GO:0044238;GO:0044237;GO:0006396;GO:0006397;	organic cyclic compound metabolic process;response to organic substance;heterocycle metabolic process;immune system process;nitrogen compound metabolic process;macromolecule metabolic process;cellular macromolecule metabolic process;defense response;response to stress;biological_process;metabolic process;immune response;RNA metabolic process;mRNA metabolic process;response to stimulus;response to alcohol;response to temperature stimulus;cellular nitrogen compound metabolic process;response to endogenous stimulus;nucleobase-containing compound metabolic process;response to abiotic stimulus;cellular process;cellular aromatic compound metabolic process;response to acid chemical;response to cold;response to hormone;nucleic acid metabolic process;response to abscisic acid;response to lipid;organic substance metabolic process;gene expression;innate immune response;response to chemical;response to oxygen-containing compound;primary metabolic process;cellular metabolic process;RNA processing;mRNA processing;	4;4;4;2;3;4;4;4;3;1;2;3;5;6;2;5;4;4;3;4;3;2;4;4;4;4;5;5;5;3;5;4;3;4;3;3;6;7;	GO:0034357;GO:0031976;GO:0031975;GO:0031984;GO:0010319;GO:0016020;GO:0031967;GO:0043231;GO:0044424;GO:0044422;GO:0044464;GO:0043229;GO:0043227;GO:0043226;GO:0009579;GO:0009941;GO:0009570;GO:0044436;GO:0044435;GO:0044434;GO:0005737;GO:0044446;GO:0044444;GO:0055035;GO:0042651;GO:0009526;GO:1990904;GO:0005623;GO:0005622;GO:0009535;GO:0009534;GO:0009536;GO:0009532;GO:0030529;GO:0009507;GO:0032991;GO:0005575;	photosynthetic membrane;plastid thylakoid;envelope;organelle subcompartment;stromule;membrane;organelle envelope;intracellular membrane-bounded organelle;intracellular part;organelle part;cell part;intracellular organelle;membrane-bounded organelle;organelle;thylakoid;chloroplast envelope;chloroplast stroma;thylakoid part;plastid part;chloroplast part;cytoplasm;intracellular organelle part;cytoplasmic part;plastid thylakoid membrane;thylakoid membrane;plastid envelope;ribonucleoprotein complex;cell;intracellular;chloroplast thylakoid membrane;chloroplast thylakoid;plastid;plastid stroma;intracellular ribonucleoprotein complex;chloroplast;macromolecular complex;cellular_component;	3;5;3;4;5;2;4;4;3;2;2;3;3;2;4;6;6;4;4;5;4;3;4;5;4;5;3;2;3;6;6;5;5;4;6;2;1;	GO:0008187;GO:1901363;GO:0000166;GO:0003674;GO:0005488;GO:0003676;GO:1901265;GO:0097159;GO:0008266;GO:0003727;GO:0003723;GO:0036094;	poly-pyrimidine tract binding;heterocyclic compound binding;nucleotide binding;molecular_function;binding;nucleic acid binding;nucleoside phosphate binding;organic cyclic compound binding;poly(U) RNA binding;single-stranded RNA binding;RNA binding;small molecule binding;	7;3;4;1;2;4;4;3;8;6;5;3;	K11294	map05130;	Pathogenic Escherichia coli infection;	IPR000504;	RNA recognition motif domain;	chloroplast	At2g37220	262.0	R	[R] General function prediction only;
Sspon.02G0032960-2C	Sspon.02G0032960-2C	Down	0.607690469	1.151750948	1.377257172	1.034540848	0.684951331	1.07000422	1.100461903	1.190005952	0.564583798	1.110627299	1.061032487	1.047093573	0.55733	0.000315497944498	1.08164	0.468485870615	0.52483	0.00604200816342	1.01857	0.732181910381	GO:0006457;GO:1990267;GO:0010043;GO:0046686;GO:0009987;GO:0008150;GO:0010038;GO:0042221;GO:0010035;GO:0050896;	protein folding;response to transition metal nanoparticle;response to zinc ion;response to cadmium ion;cellular process;biological_process;response to metal ion;response to chemical;response to inorganic substance;response to stimulus;	3;4;5;6;2;1;5;3;4;2;	GO:0005737;GO:0016020;GO:0005829;GO:0044464;GO:0005623;GO:0005622;GO:0005575;GO:0044444;GO:0044424;	cytoplasm;membrane;cytosol;cell part;cell;intracellular;cellular_component;cytoplasmic part;intracellular part;	4;2;5;2;2;3;1;4;3;	GO:0035639;GO:0003674;GO:0005488;GO:0000166;GO:1901363;GO:1901265;GO:0001882;GO:0043167;GO:0001883;GO:0032549;GO:0017076;GO:0005524;GO:0043168;GO:0036094;GO:0032555;GO:0030554;GO:0097367;GO:0097159;GO:0032550;GO:0032559;GO:0032553;	purine ribonucleoside triphosphate binding;molecular_function;binding;nucleotide binding;heterocyclic compound binding;nucleoside phosphate binding;nucleoside binding;ion binding;purine nucleoside binding;ribonucleoside binding;purine nucleotide binding;ATP binding;anion binding;small molecule binding;purine ribonucleotide binding;adenyl nucleotide binding;carbohydrate derivative binding;organic cyclic compound binding;purine ribonucleoside binding;adenyl ribonucleotide binding;ribonucleotide binding;	5;1;2;4;3;4;4;3;5;5;5;6;4;3;5;6;3;3;6;6;4;	K09498			IPR002423;IPR017998;IPR027409;IPR027413;IPR012722;IPR002194;	Chaperonin Cpn60/TCP-1 family;Chaperone tailless complex polypeptide 1 (TCP-1);GroEL-like apical domain;GroEL-like equatorial domain;T-complex protein 1, zeta subunit;Chaperonin TCP-1, conserved site;	chloroplast	At3g02530	981.0	O	[O] Posttranslational modification, protein turnover, chaperones;
Sspon.08G0023150-2D	Sspon.08G0023150-2D	Down	0.515598623	0.84166016	1.415550122	0.870835908	0.522306037	0.779624099	1.339226968	1.343513096	0.710805429	0.906478445	1.491873276	1.262527838	0.6918	0.0243937609532	1.2214	0.167647956135	0.41179	0.000429439950572	0.72702	0.103356313702	GO:0043170;GO:1901575;GO:0071704;GO:0008150;GO:0030163;GO:0008152;GO:0009056;GO:0009057;GO:0044238;GO:0019538;	macromolecule metabolic process;organic substance catabolic process;organic substance metabolic process;biological_process;protein catabolic process;metabolic process;catabolic process;macromolecule catabolic process;primary metabolic process;protein metabolic process;	4;4;3;1;5;2;3;5;3;4;	GO:0043229;GO:0043227;GO:0043226;GO:0005737;GO:0005634;GO:0000502;GO:0043234;GO:0032991;GO:0043231;GO:0044464;GO:0005623;GO:0005622;GO:0005575;GO:0044424;	intracellular organelle;membrane-bounded organelle;organelle;cytoplasm;nucleus;proteasome complex;protein complex;macromolecular complex;intracellular membrane-bounded organelle;cell part;cell;intracellular;cellular_component;intracellular part;	3;3;2;4;5;4;3;2;4;2;2;3;1;3;	GO:0035639;GO:1901363;GO:0003674;GO:0005488;GO:1901265;GO:0001882;GO:0043167;GO:0032555;GO:0001883;GO:0032549;GO:0017076;GO:0005524;GO:0016787;GO:0000166;GO:0036094;GO:0003824;GO:0030554;GO:0097159;GO:0097367;GO:0032550;GO:0032559;GO:0043168;GO:0032553;	purine ribonucleoside triphosphate binding;heterocyclic compound binding;molecular_function;binding;nucleoside phosphate binding;nucleoside binding;ion binding;purine ribonucleotide binding;purine nucleoside binding;ribonucleoside binding;purine nucleotide binding;ATP binding;hydrolase activity;nucleotide binding;small molecule binding;catalytic activity;adenyl nucleotide binding;organic cyclic compound binding;carbohydrate derivative binding;purine ribonucleoside binding;adenyl ribonucleotide binding;anion binding;ribonucleotide binding;	5;3;1;2;4;4;3;5;5;5;5;6;3;4;3;2;6;3;3;6;6;4;4;				IPR003960;IPR003959;IPR003593;IPR035254;IPR027417;	ATPase, AAA-type, conserved site;ATPase, AAA-type, core;AAA+ ATPase domain;26S Proteasome regulatory subunit 6A;P-loop containing nucleoside triphosphate hydrolase;	cytosol	At3g05530	660.0	O	[O] Posttranslational modification, protein turnover, chaperones;
Sspon.07G0007540-3C	Sspon.07G0007540-3C	Down	0.805887986	0.307473522	1.88222881	0.591528135	1.249161358	0.310982918	1.924547993	0.834398959	1.142526191	0.328656051	1.825917919	0.796690158	3.37613	0.00496320185609	2.53426	0.00014735363636	0.56768	0.00402272573498	0.42612	0.00495003783246										K02951	map03010;	Ribosome;	IPR029064;IPR000530;IPR004038;	50S ribosomal protein L30e-like;Ribosomal protein S12e;Ribosomal protein L7Ae/L30e/S12e/Gadd45;	chloroplast	At2g32060	184.0	J	[J] Translation, ribosomal structure and biogenesis;
Sspon.03G0019570-1A	Sspon.03G0019570-1A	Down	0.498976983	1.14233681	1.040729132	1.241723555	0.605937109	0.880866386	1.03798628	1.437498785	0.69336413	1.197082805	0.898711581	1.324786443	0.55842	0.0135913213633	0.74361	0.00966599890648	0.60397	0.00580870584985	0.80427	0.0816138350071										K09015			IPR000825;IPR011542;	SUF system FeS cluster assembly, SufBD;SUF system FeS cluster assembly, SufD;	chloroplast	17229986	249.0	O	[O] Posttranslational modification, protein turnover, chaperones	COG0719	Fe-S cluster assembly scaffold protein SufB
Sspon.08G0014800-1P	Sspon.08G0014800-1P	Down	0.553313095	0.679714135	1.731091293	0.915250127	0.555554248	0.662398924	1.796606648	1.073543084	0.591160953	0.679959741	1.744354008	1.017053743	0.84074	0.00138079868865	1.75393	0.000115881643901	0.32246	9.01398077744e-07	0.67271	0.00216283224883										K05759	map04015;map04810;map05131;map05132;	Rap1 signaling pathway;Regulation of actin cytoskeleton;Shigellosis;Salmonella infection;	IPR005455;IPR027310;	Profilin;Profilin conserved site;	cytosol	At5g56600	207.0	Z	[Z] Cytoskeleton;
Sspon.01G0001040-3C	Sspon.01G0001040-3C	Down	0.509215717	0.855200695	1.324269912	0.611483801	0.257683479	0.862392	2.16437481	1.053897643	0.376681748	0.662595556	2.174032554	1.148172086	0.48046	0.01352042269	2.01264	0.0437917097577	0.20195	0.00661215053045	0.84597	0.462365738044										K15523			IPR011009;IPR016477;	Protein kinase-like domain;Fructosamine/Ketosamine-3-kinase;	chloroplast	At3g61080	454.0	R	[R] General function prediction only;
Sspon.08G0014800-1A	Sspon.08G0014800-1A	Down	0.553313095	0.679714135	1.731091293	0.915250127	0.555554248	0.662398924	1.796606648	1.073543084	0.591160953	0.679959741	1.744354008	1.017053743	0.84074	0.00138079868865	1.75393	0.000115881643901	0.32246	9.01398077744e-07	0.67271	0.00216283224883										K05759	map04015;map04810;map05131;map05132;	Rap1 signaling pathway;Regulation of actin cytoskeleton;Shigellosis;Salmonella infection;	IPR005455;IPR027310;	Profilin;Profilin conserved site;	cytosol	At5g56600	211.0	Z	[Z] Cytoskeleton;
Sspon.02G0035320-3D	Sspon.02G0035320-3D	Down	0.516625795	0.962596694	1.644027662	0.959377437	0.463728734	0.732173204	1.366496581	0.905675563	0.719179349	1.038262207	1.721134052	0.970722721	0.62185	0.0460374631557	1.66856	0.00448058271567	0.35918	0.00160325433117	0.96377	0.73460577438				GO:0043229;GO:0043227;GO:0043226;GO:0005737;GO:0044446;GO:0009536;GO:0009532;GO:0009570;GO:0044435;GO:0044434;GO:0009507;GO:0043231;GO:0044464;GO:0005623;GO:0005622;GO:0005575;GO:0044444;GO:0044424;GO:0044422;	intracellular organelle;membrane-bounded organelle;organelle;cytoplasm;intracellular organelle part;plastid;plastid stroma;chloroplast stroma;plastid part;chloroplast part;chloroplast;intracellular membrane-bounded organelle;cell part;cell;intracellular;cellular_component;cytoplasmic part;intracellular part;organelle part;	3;3;2;4;3;5;5;6;4;5;6;4;2;2;3;1;4;3;2;	GO:0035639;GO:1901363;GO:0003674;GO:0005488;GO:0000166;GO:1901265;GO:0001882;GO:0043167;GO:0004674;GO:0016740;GO:0001883;GO:0017076;GO:0004672;GO:0005524;GO:0043168;GO:0016301;GO:0032549;GO:0036094;GO:0003824;GO:0032555;GO:0030554;GO:0097367;GO:0016772;GO:0016776;GO:0016773;GO:0032559;GO:0032553;GO:0097159;GO:0032550;	purine ribonucleoside triphosphate binding;heterocyclic compound binding;molecular_function;binding;nucleotide binding;nucleoside phosphate binding;nucleoside binding;ion binding;protein serine/threonine kinase activity;transferase activity;purine nucleoside binding;purine nucleotide binding;protein kinase activity;ATP binding;anion binding;kinase activity;ribonucleoside binding;small molecule binding;catalytic activity;purine ribonucleotide binding;adenyl nucleotide binding;carbohydrate derivative binding;transferase activity, transferring phosphorus-containing groups;phosphotransferase activity, phosphate group as acceptor;phosphotransferase activity, alcohol group as acceptor;adenyl ribonucleotide binding;ribonucleotide binding;organic cyclic compound binding;purine ribonucleoside binding;	5;3;1;2;4;4;4;3;7;3;5;5;6;6;4;5;5;3;2;5;6;3;4;5;5;6;4;3;6;	K20115			IPR026565;IPR005177;IPR017409;	Putative pyruvate, phosphate dikinase regulatory protein;Bifunctional kinase-pyrophosphorylase;Pyruvate Pi dikinase regulator, chloroplast;	chloroplast	521466065	212.0	T	[T] Signal transduction mechanisms	COG1806	Regulator of PEP synthase PpsR, kinase-PPPase family (combines ADP:protein kinase and phosphorylase activities)
Sspon.01G0051970-1P	Sspon.01G0051970-1P	Down	0.784185479	0.84403247	1.22196112	1.006832305	0.852506381	0.784379242	1.333865823	1.086107287	0.880485786	0.844277904	1.260416655	1.100949547	1.01799	0.692414638067	1.19486	0.00916596438852	0.6596	0.000573961855999	0.77419	0.00244570506413													IPR029048;IPR029047;IPR013126;IPR018181;	Heat shock protein 70kD, C-terminal domain;Heat shock protein 70kD, peptide-binding domain;Heat shock protein 70 family;Heat shock protein 70, conserved site;	cytosol	At3g12580	893.0	O	[O] Posttranslational modification, protein turnover, chaperones;
Sspon.03G0023320-1A	Sspon.03G0023320-1A	Down	0.936265384	0.543018165	1.623666504	0.927039717	0.871584057	0.686232027	1.413992261	0.658656687	1.069999428	0.703310947	1.821802309	0.744432513	1.48914	0.0152337557299	2.08549	0.00402054568675	0.59222	0.00735695126686	0.82938	0.231618117574										K11808	map00230;map01100;map01110;	Purine metabolism;Metabolic pathways;Biosynthesis of secondary metabolites;	IPR016301;IPR005875;IPR003135;IPR011761;IPR016185;IPR000031;IPR013815;IPR011054;IPR033747;	Phosphoribosylaminoimidazole carboxylase, fungi/plant;Phosphoribosylaminoimidazole carboxylase, ATPase subunit;ATP-grasp fold, ATP-dependent carboxylate-amine ligase-type;ATP-grasp fold;Pre-ATP-grasp domain;PurE domain;ATP-grasp fold, subdomain 1;Rudiment single hybrid motif;Class I PurE;	chloroplast	At2g37690	782.0	F	[F] Nucleotide transport and metabolism;
Sspon.01G0020890-1A	Sspon.01G0020890-1A	Down	0.334620123	0.744254977	1.240924917	1.121114186	0.249017052	0.99041157	1.715061155	1.499187573	0.25885903	1.142969378	1.431193643	1.272386394	0.29277	0.00471669919306	1.12703	0.402509768499	0.19204	0.00109100460326	0.73924	0.101765723114										K17278			IPR001199;	Cytochrome b5-like heme/steroid binding domain;	cytosol	At3g48890	278.0	R	[R] General function prediction only;
Sspon.02G0049870-1C	Sspon.02G0049870-1C	Down	0.549774399	0.506438965	1.988745057	0.819190291	0.607482473	0.512144518	2.157401882	0.843501637	0.677488441	0.565669636	2.006815431	0.765347269	1.15811	0.114315456024	2.53413	2.86151585059e-05	0.29819	2.45758387202e-05	0.65248	0.000704300996081													IPR020843;IPR013149;IPR002328;IPR011032;IPR013154;IPR016040;	Polyketide synthase, enoylreductase domain;Alcohol dehydrogenase, C-terminal;Alcohol dehydrogenase, zinc-type, conserved site;GroES-like;Alcohol dehydrogenase, N-terminal;NAD(P)-binding domain;	chloroplast	At4g39330	417.0	Q	[Q] Secondary metabolites biosynthesis, transport and catabolism;
Sspon.03G0010400-1A	Sspon.03G0010400-1A	Up	0.914049587	0.974975975	0.410532385	1.78493177	0.796924851	0.800845666	0.55122045	1.755833173	0.747107438	1.042706131	0.449433019	1.771439554	0.87212	0.241175368707	0.26565	6.97723806147e-06	1.74186	0.00576944586405	0.53058	0.000330749418421													IPR015353;	Rubisco LSMT, substrate-binding domain;	cytosol	At5g14260	471.0	R	[R] General function prediction only;
Sspon.01G0051970-1C	Sspon.01G0051970-1C	Down	0.640823444	0.717689592	1.743115988	0.800782612	0.684887925	0.682914381	1.823418825	0.839709072	0.744026201	0.709523202	1.754412828	0.85869593	0.98086	0.692787431576	2.12907	6.44955757387e-06	0.38898	1.00125923157e-05	0.84433	0.00292632585536													IPR018181;IPR029047;IPR013126;	Heat shock protein 70, conserved site;Heat shock protein 70kD, peptide-binding domain;Heat shock protein 70 family;	cytosol	At5g02500	1019.0	O	[O] Posttranslational modification, protein turnover, chaperones;
Sspon.07G0019210-4D	Sspon.07G0019210-4D	Down	0.528253467	1.434190396	0.820016779	1.125795785	0.517396239	1.408083699	0.825346691	1.269555347	0.539900311	1.581305828	0.804224449	1.145931007	0.35843	6.37635747163e-05	0.69172	0.0013128001916	0.64727	5.8871753136e-06	1.24915	0.0138076418328	GO:0006778;GO:0006779;GO:0044249;GO:0034641;GO:0006807;GO:1901362;GO:0015979;GO:1901360;GO:1901576;GO:0015994;GO:0044711;GO:0042440;GO:0051188;GO:0071704;GO:0033014;GO:0033013;GO:0044699;GO:0018130;GO:0009987;GO:0006725;GO:0044710;GO:0009058;GO:0015995;GO:0008150;GO:0008152;GO:0019438;GO:0044271;GO:0046148;GO:0046483;GO:1901564;GO:1901566;GO:0044237;GO:0051186;GO:0044763;	porphyrin-containing compound metabolic process;porphyrin-containing compound biosynthetic process;cellular biosynthetic process;cellular nitrogen compound metabolic process;nitrogen compound metabolic process;organic cyclic compound biosynthetic process;photosynthesis;organic cyclic compound metabolic process;organic substance biosynthetic process;chlorophyll metabolic process;single-organism biosynthetic process;pigment metabolic process;cofactor biosynthetic process;organic substance metabolic process;tetrapyrrole biosynthetic process;tetrapyrrole metabolic process;single-organism process;heterocycle biosynthetic process;cellular process;cellular aromatic compound metabolic process;single-organism metabolic process;biosynthetic process;chlorophyll biosynthetic process;biological_process;metabolic process;aromatic compound biosynthetic process;cellular nitrogen compound biosynthetic process;pigment biosynthetic process;heterocycle metabolic process;organonitrogen compound metabolic process;organonitrogen compound biosynthetic process;cellular metabolic process;cofactor metabolic process;single-organism cellular process;	5;6;4;4;3;5;4;4;4;6;4;4;5;3;6;5;2;5;2;4;3;3;4;1;2;5;5;5;4;4;5;3;4;3;	GO:0043226;GO:0044424;GO:0005623;GO:0043227;GO:0009507;GO:0009536;GO:0005737;GO:0043231;GO:0044464;GO:0043229;GO:0005622;GO:0005575;GO:0044444;	organelle;intracellular part;cell;membrane-bounded organelle;chloroplast;plastid;cytoplasm;intracellular membrane-bounded organelle;cell part;intracellular organelle;intracellular;cellular_component;cytoplasmic part;	2;3;2;3;6;5;4;4;2;3;3;1;4;	GO:0035639;GO:1901363;GO:0003674;GO:0005488;GO:0051002;GO:0051003;GO:0001883;GO:0001882;GO:0043168;GO:0043167;GO:0032549;GO:0017076;GO:0005524;GO:0000166;GO:1901265;GO:0036094;GO:0003824;GO:0016874;GO:0016851;GO:0097367;GO:0097159;GO:0030554;GO:0032559;GO:0032555;GO:0032550;GO:0032553;	purine ribonucleoside triphosphate binding;heterocyclic compound binding;molecular_function;binding;ligase activity, forming nitrogen-metal bonds;ligase activity, forming nitrogen-metal bonds, forming coordination complexes;purine nucleoside binding;nucleoside binding;anion binding;ion binding;ribonucleoside binding;purine nucleotide binding;ATP binding;nucleotide binding;nucleoside phosphate binding;small molecule binding;catalytic activity;ligase activity;magnesium chelatase activity;carbohydrate derivative binding;organic cyclic compound binding;adenyl nucleotide binding;adenyl ribonucleotide binding;purine ribonucleotide binding;purine ribonucleoside binding;ribonucleotide binding;	5;3;1;2;4;5;5;4;4;3;5;5;6;4;4;3;2;3;6;3;3;6;6;5;6;4;				IPR027417;	P-loop containing nucleoside triphosphate hydrolase;	chloroplast	428776752	176.0	H	[H] Coenzyme transport and metabolism	COG1239	Mg-chelatase subunit ChlI
Sspon.06G0012370-1A	Sspon.06G0012370-1A	Down	0.789156023	1.153050211	1.341152173	0.842344609	0.766108185	1.138897308	1.152227368	0.525961389	0.772295966	1.307086463	1.089279861	1.122440443	0.64672	0.00145362671569	1.43839	0.125219452457	0.64967	0.00530949840731	1.44496	0.11012625302	GO:0090342;GO:0006555;GO:0044237;GO:0048585;GO:0048468;GO:0030154;GO:1901564;GO:0031348;GO:0006807;GO:0010026;GO:0090558;GO:0007154;GO:0009653;GO:0050789;GO:0044699;GO:0044710;GO:0000904;GO:0051716;GO:0000902;GO:0048869;GO:0006520;GO:0016043;GO:0032989;GO:0071704;GO:0000096;GO:0065007;GO:0071840;GO:0048519;GO:0023052;GO:1901605;GO:0032502;GO:0007165;GO:0090626;GO:0044700;GO:0050793;GO:0048583;GO:0009987;GO:0006952;GO:0009888;GO:0050794;GO:0044767;GO:0006950;GO:0044281;GO:0044763;GO:0019752;GO:0008152;GO:0043436;GO:0031347;GO:0044238;GO:0007568;GO:0007569;GO:0006082;GO:0010090;GO:0050896;GO:0048856;GO:0006790;GO:0008150;GO:0080134;GO:0009066;	regulation of cell aging;methionine metabolic process;cellular metabolic process;negative regulation of response to stimulus;cell development;cell differentiation;organonitrogen compound metabolic process;negative regulation of defense response;nitrogen compound metabolic process;trichome differentiation;plant epidermis development;cell communication;anatomical structure morphogenesis;regulation of biological process;single-organism process;single-organism metabolic process;cell morphogenesis involved in differentiation;cellular response to stimulus;cell morphogenesis;cellular developmental process;cellular amino acid metabolic process;cellular component organization;cellular component morphogenesis;organic substance metabolic process;sulfur amino acid metabolic process;biological regulation;cellular component organization or biogenesis;negative regulation of biological process;signaling;alpha-amino acid metabolic process;developmental process;signal transduction;plant epidermis morphogenesis;single organism signaling;regulation of developmental process;regulation of response to stimulus;cellular process;defense response;tissue development;regulation of cellular process;single-organism developmental process;response to stress;small molecule metabolic process;single-organism cellular process;carboxylic acid metabolic process;metabolic process;oxoacid metabolic process;regulation of defense response;primary metabolic process;aging;cell aging;organic acid metabolic process;trichome morphogenesis;response to stimulus;anatomical structure development;sulfur compound metabolic process;biological_process;regulation of response to stress;aspartate family amino acid metabolic process;	4;6;3;3;4;5;4;4;3;6;5;4;3;2;2;3;5;3;5;4;4;3;4;3;5;2;2;2;2;5;2;4;4;3;3;3;2;4;4;3;3;3;4;3;6;2;5;5;3;4;5;4;5;2;3;4;1;4;6;	GO:1903293;GO:0008287;GO:1902494;GO:0032991;GO:0000159;GO:0043234;GO:0044464;GO:0005623;GO:0005622;GO:0005575;GO:0044424;	phosphatase complex;protein serine/threonine phosphatase complex;catalytic complex;macromolecular complex;protein phosphatase type 2A complex;protein complex;cell part;cell;intracellular;cellular_component;intracellular part;	5;3;4;2;4;3;2;2;3;1;3;	GO:0005488;GO:0008266;GO:0003676;GO:0008187;GO:0008601;GO:0098772;GO:0003674;GO:0030234;GO:0019208;GO:0097159;GO:0003727;GO:0019888;GO:0003723;GO:1901363;	binding;poly(U) RNA binding;nucleic acid binding;poly-pyrimidine tract binding;protein phosphatase type 2A regulator activity;molecular function regulator;molecular_function;enzyme regulator activity;phosphatase regulator activity;organic cyclic compound binding;single-stranded RNA binding;protein phosphatase regulator activity;RNA binding;heterocyclic compound binding;	2;8;4;7;6;2;1;3;4;3;6;5;5;3;	K11584	map03015;map04071;map04113;map04114;map04151;map04152;map04261;map04728;	mRNA surveillance pathway;Sphingolipid signaling pathway;Meiosis - yeast;Oocyte meiosis;PI3K-Akt signaling pathway;AMPK signaling pathway;Adrenergic signaling in cardiomyocytes;Dopaminergic synapse;	IPR016024;IPR011989;IPR002554;	Armadillo-type fold;Armadillo-like helical;Protein phosphatase 2A, regulatory B subunit, B56;	cytosol	At4g15410_2	713.0	T	[T] Signal transduction mechanisms;
Sspon.02G0032070-1A	Sspon.02G0032070-1A	Down	0.169313143	1.099680031	1.768461426	1.06155974	0.127992016	1.069768779	1.630218459	0.89437129	0.355858368	1.168635954	1.67436791	0.979772883	0.19567	0.000296919089866	1.72805	0.00035236727757	0.12875	5.39532203614e-05	1.13706	0.0763180878005										K00430	map00940;map01100;map01110;	Phenylpropanoid biosynthesis;Metabolic pathways;Biosynthesis of secondary metabolites;	IPR019794;IPR002016;IPR000823;IPR019793;IPR010255;IPR033905;	Peroxidase, active site;Haem peroxidase, plant/fungal/bacterial;Plant peroxidase;Peroxidases heam-ligand binding site;Haem peroxidase;Secretory peroxidase;	extracellular	At1g71695	397.0	R	[R] General function prediction only;
Sspon.01G0005630-2B	Sspon.01G0005630-2B	Down	0.229371031	1.434621248	0.870833782	1.368588016	0.293227795	1.487308212	0.84576333	1.564654973	0.319181155	1.452956969	1.019572817	1.113920672	0.19241	2.80507482039e-06	0.67607	0.036484543789	0.30765	0.000474575092897	1.08098	0.452492426687										K15040	map04020;map04022;map05012;map05016;map05166;	Calcium signaling pathway;cGMP-PKG signaling pathway;Parkinson's disease;Huntington's disease;HTLV-I infection;	IPR027246;IPR001925;	Eukaryotic porin/Tom40;Porin, eukaryotic type;	cytosol	At5g67500	344.0	P	[P] Inorganic ion transport and metabolism;
Sspon.02G0031930-1A	Sspon.02G0031930-1A	Down	1.045180942	0.601930479	1.871924054	0.819910525	0.941735564	0.45399129	2.082094452	0.675291974	0.972208905	0.548533806	1.985208359	0.00198965	1.84432	0.00104388525229	3.96691	0.00464683085982	0.49823	0.00012807810785	1.07164	0.895554244935										K01738	map00270;map00920;map01100;map01110;map01120;map01130;map01200;map01230;	Cysteine and methionine metabolism;Sulfur metabolism;Metabolic pathways;Biosynthesis of secondary metabolites;Microbial metabolism in diverse environments;Biosynthesis of antibiotics;Carbon metabolism;Biosynthesis of amino acids;	IPR001926;IPR001216;IPR005859;IPR005856;	Tryptophan synthase beta subunit-like PLP-dependent enzyme;Cysteine synthase/cystathionine beta-synthase, pyridoxal-phosphate attachment site;Cysteine synthase CysK;Cysteine synthase;	cytosol	At3g22460	509.0	E	[E] Amino acid transport and metabolism;
Sspon.04G0016680-1P	Sspon.04G0016680-1P	Down	0.277764384	1.250653824	1.281561291	0.875003586	0.352022871	1.178292265	1.40336015	1.124167577	0.772759926	1.295696697	1.264642748	0.924074683	0.37656	0.00802655069583	1.35109	0.01762230998	0.35511	0.00608775649442	1.27415	0.0329567348275										K23025			IPR004131;	Pyrophosphate-energised proton pump;	vacuolar membrane	183222788	706.0	C	[C] Energy production and conversion	COG3808	Na+ or H+-translocating membrane pyrophosphatase
Sspon.04G0008080-5P	Sspon.04G0008080-5P	Down	0.462746181	0.807883741	1.649518525	0.821955173	0.48643819	0.823280742	1.892556629	0.902712957	0.580038705	0.88369613	1.76856488	0.920608148	0.60807	0.00152567128421	2.00759	0.00031322848155	0.28795	8.91875046122e-05	0.9507	0.318192387113	GO:0009167;GO:0009165;GO:0044281;GO:0009161;GO:1901362;GO:0046129;GO:1901360;GO:0044710;GO:0044711;GO:0044209;GO:0044419;GO:0051704;GO:0046033;GO:0042451;GO:0046128;GO:0042455;GO:0046483;GO:1901564;GO:1901566;GO:0006163;GO:0006167;GO:0006166;GO:0006164;GO:0019438;GO:0006169;GO:0032261;GO:0009163;GO:0006807;GO:0046085;GO:0046086;GO:1901576;GO:0009259;GO:0044699;GO:0019637;GO:0018130;GO:0009156;GO:0009152;GO:0009150;GO:0009260;GO:0008150;GO:0008152;GO:0034654;GO:0090407;GO:0043094;GO:0044271;GO:0046390;GO:1901293;GO:0009117;GO:0006753;GO:0044249;GO:0034641;GO:0009123;GO:0009126;GO:0009127;GO:0009124;GO:0006139;GO:0042278;GO:0009987;GO:0006725;GO:0055086;GO:1901137;GO:1901135;GO:0043174;GO:0043173;GO:0044237;GO:0072521;GO:0072522;GO:0071704;GO:0043101;GO:0009168;GO:0009058;GO:0044764;GO:0044763;GO:0009116;GO:0009119;GO:0044238;GO:0019693;GO:1901657;GO:0006796;GO:0016032;GO:0006793;GO:0044403;GO:1901659;	purine ribonucleoside monophosphate metabolic process;nucleotide biosynthetic process;small molecule metabolic process;ribonucleoside monophosphate metabolic process;organic cyclic compound biosynthetic process;purine ribonucleoside biosynthetic process;organic cyclic compound metabolic process;single-organism metabolic process;single-organism biosynthetic process;AMP salvage;interspecies interaction between organisms;multi-organism process;AMP metabolic process;purine nucleoside biosynthetic process;purine ribonucleoside metabolic process;ribonucleoside biosynthetic process;heterocycle metabolic process;organonitrogen compound metabolic process;organonitrogen compound biosynthetic process;purine nucleotide metabolic process;AMP biosynthetic process;purine ribonucleoside salvage;purine nucleotide biosynthetic process;aromatic compound biosynthetic process;adenosine salvage;purine nucleotide salvage;nucleoside biosynthetic process;nitrogen compound metabolic process;adenosine metabolic process;adenosine biosynthetic process;organic substance biosynthetic process;ribonucleotide metabolic process;single-organism process;organophosphate metabolic process;heterocycle biosynthetic process;ribonucleoside monophosphate biosynthetic process;purine ribonucleotide biosynthetic process;purine ribonucleotide metabolic process;ribonucleotide biosynthetic process;biological_process;metabolic process;nucleobase-containing compound biosynthetic process;organophosphate biosynthetic process;cellular metabolic compound salvage;cellular nitrogen compound biosynthetic process;ribose phosphate biosynthetic process;nucleoside phosphate biosynthetic process;nucleotide metabolic process;nucleoside phosphate metabolic process;cellular biosynthetic process;cellular nitrogen compound metabolic process;nucleoside monophosphate metabolic process;purine nucleoside monophosphate metabolic process;purine nucleoside monophosphate biosynthetic process;nucleoside monophosphate biosynthetic process;nucleobase-containing compound metabolic process;purine nucleoside metabolic process;cellular process;cellular aromatic compound metabolic process;nucleobase-containing small molecule metabolic process;carbohydrate derivative biosynthetic process;carbohydrate derivative metabolic process;nucleoside salvage;nucleotide salvage;cellular metabolic process;purine-containing compound metabolic process;purine-containing compound biosynthetic process;organic substance metabolic process;purine-containing compound salvage;purine ribonucleoside monophosphate biosynthetic process;biosynthetic process;multi-organism cellular process;single-organism cellular process;nucleoside metabolic process;ribonucleoside metabolic process;primary metabolic process;ribose phosphate metabolic process;glycosyl compound metabolic process;phosphate-containing compound metabolic process;viral process;phosphorus metabolic process;symbiosis, encompassing mutualism through parasitism;glycosyl compound biosynthetic process;	8;6;4;7;5;8;4;3;4;8;3;2;8;7;7;7;4;4;5;6;9;7;7;5;8;7;6;3;8;9;4;6;2;4;5;7;8;7;7;1;2;5;5;5;5;6;5;6;5;4;4;6;7;7;6;4;6;2;4;4;5;4;6;6;3;5;6;3;6;8;3;3;3;5;6;3;5;4;5;4;4;4;5;	GO:0016020;GO:0005829;GO:0044424;GO:0044464;GO:0044444;GO:0005737;GO:0005623;GO:0005622;GO:0071944;GO:0005886;GO:0005575;	membrane;cytosol;intracellular part;cell part;cytoplasmic part;cytoplasm;cell;intracellular;cell periphery;plasma membrane;cellular_component;	2;5;3;2;4;4;2;3;3;3;1;	GO:0000166;GO:0016740;GO:0017076;GO:0097367;GO:0003674;GO:0005488;GO:0046914;GO:0032549;GO:0005524;GO:0043168;GO:0043169;GO:0016301;GO:0003824;GO:0016773;GO:0016772;GO:0032559;GO:0032555;GO:0032550;GO:0032553;GO:0035639;GO:0043167;GO:0005507;GO:0046872;GO:0030554;GO:0097159;GO:0019206;GO:0019205;GO:1901363;GO:0001883;GO:0001882;GO:1901265;GO:0004001;GO:0036094;	nucleotide binding;transferase activity;purine nucleotide binding;carbohydrate derivative binding;molecular_function;binding;transition metal ion binding;ribonucleoside binding;ATP binding;anion binding;cation binding;kinase activity;catalytic activity;phosphotransferase activity, alcohol group as acceptor;transferase activity, transferring phosphorus-containing groups;adenyl ribonucleotide binding;purine ribonucleotide binding;purine ribonucleoside binding;ribonucleotide binding;purine ribonucleoside triphosphate binding;ion binding;copper ion binding;metal ion binding;adenyl nucleotide binding;organic cyclic compound binding;nucleoside kinase activity;nucleobase-containing compound kinase activity;heterocyclic compound binding;purine nucleoside binding;nucleoside binding;nucleoside phosphate binding;adenosine kinase activity;small molecule binding;	4;3;5;3;1;2;6;5;6;4;4;5;2;5;4;6;5;6;4;5;3;7;5;6;3;7;6;3;5;4;4;6;3;	K00856	map00230;map01100;	Purine metabolism;Metabolic pathways;	IPR011611;IPR029056;IPR001805;IPR002173;	Carbohydrate kinase PfkB;Ribokinase-like;Adenosine kinase;Carbohydrate/puine kinase, PfkB, conserved site;	cytosol	At5g03300	608.0	G	[G] Carbohydrate transport and metabolism;
Sspon.04G0009800-2B	Sspon.04G0009800-2B	Up	1.57821244	1.041368608	0.054754178	1.481496576	1.179042322	0.89113084	0.223723807	1.081329055	1.439171319	1.636222655	0.188299933	1.205248267	1.17589	0.459324097348	0.12388	0.00103566330278	8.9902	0.000625249583292	0.94709	0.808301046632	GO:0034728;GO:0071103;GO:0022607;GO:0070271;GO:0043933;GO:0016043;GO:0031497;GO:0034622;GO:0071840;GO:0071822;GO:0006325;GO:0006323;GO:0065003;GO:0065004;GO:0071824;GO:0006461;GO:0009987;GO:0008150;GO:0051276;GO:0006996;GO:0006334;GO:0006333;GO:0044085;	nucleosome organization;DNA conformation change;cellular component assembly;protein complex biogenesis;macromolecular complex subunit organization;cellular component organization;chromatin assembly;cellular macromolecular complex assembly;cellular component organization or biogenesis;protein complex subunit organization;chromatin organization;DNA packaging;macromolecular complex assembly;protein-DNA complex assembly;protein-DNA complex subunit organization;protein complex assembly;cellular process;biological_process;chromosome organization;organelle organization;nucleosome assembly;chromatin assembly or disassembly;cellular component biogenesis;	6;6;4;4;4;3;6;6;2;5;5;7;5;6;5;5;2;1;5;4;6;6;3;	GO:0043229;GO:0043227;GO:0043226;GO:0005737;GO:0005634;GO:0043231;GO:0044464;GO:0005623;GO:0005622;GO:0005575;GO:0044424;	intracellular organelle;membrane-bounded organelle;organelle;cytoplasm;nucleus;intracellular membrane-bounded organelle;cell part;cell;intracellular;cellular_component;intracellular part;	3;3;2;4;5;4;2;2;3;1;3;				K11290			IPR002164;	Nucleosome assembly protein (NAP);	nucleus	At1g18800	295.0	L	[L] Replication, recombination and repair;
Sspon.06G0003710-1A	Sspon.06G0003710-1A	Down	0.693920618	0.44537666	2.347665092	0.531523902	0.75100844	0.037493143	2.513773471	1.073174687	0.700740608	0.219224875	2.183007775	0.50309073	3.0561	0.01570776942	3.3421	0.00139656733935	0.30459	7.34786825147e-05	0.3331	0.100023276884										K00008	map00040;map00051;map01100;	Pentose and glucuronate interconversions;Fructose and mannose metabolism;Metabolic pathways;	IPR020843;IPR013149;IPR002328;IPR011032;IPR013154;IPR016040;	Polyketide synthase, enoylreductase domain;Alcohol dehydrogenase, C-terminal;Alcohol dehydrogenase, zinc-type, conserved site;GroES-like;Alcohol dehydrogenase, N-terminal;NAD(P)-binding domain;	cytosol	At5g51970	575.0	Q	[Q] Secondary metabolites biosynthesis, transport and catabolism;
Sspon.07G0024170-1B	Sspon.07G0024170-1B	Down	0.566917286	1.00607564	1.15469287	1.076937521	0.642285864	1.076566905	1.195238319	1.169369285	0.750424356	0.908677616	1.270251105	1.182563233	0.6551	0.00886167071532	1.05579	0.249993047546	0.54131	0.000931272776915	0.87239	0.0685906846316													IPR021825;	Protein RETICULATA-related;	chloroplast
Sspon.08G0017040-3D	Sspon.08G0017040-3D	Down	0.449792332	0.712623117	1.839377909	0.771082402	0.543243605	0.716310624	1.939776447	1.06170716	0.580708682	0.678108046	1.797684491	0.909585184	0.7469	0.0120744231863	2.03358	0.000549285096289	0.28219	2.02791209107e-05	0.76833	0.0669625399599													IPR009515;	Protein of unknown function DUF1138;	cytosol
Sspon.05G0029850-1B	Sspon.05G0029850-1B	Down	0.699245627	1.156889294	1.136348983	0.920261221	0.753267567	1.078872954	1.208286127	0.977553032	0.856788895	1.116637652	1.167481831	0.928366815	0.68885	0.0024944731772	1.24271	0.00113730336097	0.65752	0.00138310198195	1.18619	0.00366159607989										K01602	map00630;map00710;map01100;map01120;map01200;	Glyoxylate and dicarboxylate metabolism;Carbon fixation in photosynthetic organisms;Metabolic pathways;Microbial metabolism in diverse environments;Carbon metabolism;	IPR024680;IPR024681;IPR000894;	Ribulose-1,5-bisphosphate carboxylase small subunit, N-terminal;Ribulose bisphosphate carboxylase, small chain;Ribulose bisphosphate carboxylase small chain, domain;	chloroplast	428769035	114.0	G	[G] Carbohydrate transport and metabolism	COG4451	Ribulose bisphosphate carboxylase small subunit
Sspon.06G0003710-1T	Sspon.06G0003710-1T	Down	0.693920618	0.44537666	2.347665092	0.531523902	0.75100844	0.037493143	2.513773471	1.073174687	0.700740608	0.219224875	2.183007775	0.50309073	3.0561	0.01570776942	3.3421	0.00139656733935	0.30459	7.34786825147e-05	0.3331	0.100023276884										K00008	map00040;map00051;map01100;	Pentose and glucuronate interconversions;Fructose and mannose metabolism;Metabolic pathways;	IPR020843;IPR013149;IPR002328;IPR011032;IPR013154;IPR016040;	Polyketide synthase, enoylreductase domain;Alcohol dehydrogenase, C-terminal;Alcohol dehydrogenase, zinc-type, conserved site;GroES-like;Alcohol dehydrogenase, N-terminal;NAD(P)-binding domain;	cytosol	At5g51970	580.0	Q	[Q] Secondary metabolites biosynthesis, transport and catabolism;
Sspon.07G0009240-3P	Sspon.07G0009240-3P	Up	0.243759277	1.563790569	0.021133746	2.193894067	0.287629082	1.399198038	0.029012058	2.262057019	0.318322601	1.498777327	0.000404132	2.182022083	0.19044	2.14582187057e-05	0.00762	1.24404183755e-07	16.80934	0.00033159627392	0.67216	0.000177226564096										K03231	map03013;map05134;	RNA transport;Legionellosis;	IPR000795;IPR004161;IPR004160;IPR009001;IPR009000;IPR004539;IPR027417;IPR031157;	Transcription factor, GTP-binding domain;Translation elongation factor EFTu-like, domain 2;Translation elongation factor EFTu/EF1A, C-terminal;Translation elongation factor EF1A/initiation factor IF2gamma, C-terminal;Translation protein, beta-barrel domain;Translation elongation factor EF1A, eukaryotic/archaeal;P-loop containing nucleoside triphosphate hydrolase;Tr-type G domain, conserved site;	cytosol	At5g60390	877.0	J	[J] Translation, ribosomal structure and biogenesis;
Sspon.06G0003710-1P	Sspon.06G0003710-1P	Down	0.693920618	0.44537666	2.347665092	0.531523902	0.75100844	0.037493143	2.513773471	1.073174687	0.700740608	0.219224875	2.183007775	0.50309073	3.0561	0.01570776942	3.3421	0.00139656733935	0.30459	7.34786825147e-05	0.3331	0.100023276884										K00008	map00040;map00051;map01100;	Pentose and glucuronate interconversions;Fructose and mannose metabolism;Metabolic pathways;	IPR020843;IPR013149;IPR002328;IPR011032;IPR013154;IPR016040;	Polyketide synthase, enoylreductase domain;Alcohol dehydrogenase, C-terminal;Alcohol dehydrogenase, zinc-type, conserved site;GroES-like;Alcohol dehydrogenase, N-terminal;NAD(P)-binding domain;	cytosol	At5g51970	577.0	Q	[Q] Secondary metabolites biosynthesis, transport and catabolism;
Sspon.04G0012460-3D	Sspon.04G0012460-3D	Down	0.586116529	1.144040112	0.982540955	1.36091998	0.52638003	0.995081791	0.97248914	1.445020163	0.614405208	1.003984827	1.0054208	1.363600464	0.54943	0.000996268413866	0.71002	0.000161142304532	0.58332	0.000120178684932	0.75383	0.00353206552996				GO:0005737;GO:0055044;GO:0005829;GO:0016020;GO:0044464;GO:0005623;GO:0005622;GO:0005575;GO:0044444;GO:0071944;GO:0009506;GO:0005911;GO:0005886;GO:0044424;GO:0030054;	cytoplasm;symplast;cytosol;membrane;cell part;cell;intracellular;cellular_component;cytoplasmic part;cell periphery;plasmodesma;cell-cell junction;plasma membrane;intracellular part;cell junction;	4;2;5;2;2;2;3;1;4;3;3;3;3;3;2;							IPR007052;IPR008978;	CS domain;HSP20-like chaperone;	chloroplast	At4g02450	133.0	O	[O] Posttranslational modification, protein turnover, chaperones;
Sspon.07G0024170-1T	Sspon.07G0024170-1T	Down	0.566917286	1.00607564	1.15469287	1.076937521	0.642285864	1.076566905	1.195238319	1.169369285	0.750424356	0.908677616	1.270251105	1.182563233	0.6551	0.00886167071532	1.05579	0.249993047546	0.54131	0.000931272776915	0.87239	0.0685906846316	GO:0032502;GO:0007275;GO:0044699;GO:0032501;GO:0044767;GO:0008150;GO:0044707;GO:0048856;	developmental process;multicellular organism development;single-organism process;multicellular organismal process;single-organism developmental process;biological_process;single-multicellular organism process;anatomical structure development;	2;4;2;2;3;1;3;3;	GO:0009706;GO:0019866;GO:0031975;GO:0043229;GO:0042170;GO:0009528;GO:0043227;GO:0043226;GO:0031224;GO:0005737;GO:0009941;GO:0009536;GO:0031090;GO:0016021;GO:0016020;GO:0005739;GO:0044435;GO:0044434;GO:0031969;GO:0031967;GO:0009507;GO:0009526;GO:0005575;GO:0043231;GO:0044464;GO:0005623;GO:0005622;GO:0044446;GO:0044444;GO:0044424;GO:0044425;GO:0044422;	chloroplast inner membrane;organelle inner membrane;envelope;intracellular organelle;plastid membrane;plastid inner membrane;membrane-bounded organelle;organelle;intrinsic component of membrane;cytoplasm;chloroplast envelope;plastid;organelle membrane;integral component of membrane;membrane;mitochondrion;plastid part;chloroplast part;chloroplast membrane;organelle envelope;chloroplast;plastid envelope;cellular_component;intracellular membrane-bounded organelle;cell part;cell;intracellular;intracellular organelle part;cytoplasmic part;intracellular part;membrane part;organelle part;	6;4;3;3;4;5;3;2;3;4;6;5;3;4;2;5;4;5;5;4;6;5;1;4;2;2;3;3;4;3;2;2;							IPR021825;	Protein RETICULATA-related;	chloroplast
Sspon.01G0028900-1A	Sspon.01G0028900-1A	Down	0.905836774	1.072427445	1.557123871	0.492716855	0.814949416	0.070985413	1.504793142	1.238313143	1.041137466	0.923081512	1.462657416	0.915977547	1.33653	0.507372979952	1.70932	0.0451948413541	0.61043	0.0011742524086	0.78069	0.636837219564													IPR014721;IPR020574;IPR023035;IPR000754;IPR020568;	Ribosomal protein S5 domain 2-type fold, subgroup;Ribosomal protein S9, conserved site;Ribosomal protein S9, bacterial/plastid;Ribosomal protein S9;Ribosomal protein S5 domain 2-type fold;	chloroplast	At1g74970	194.0	J	[J] Translation, ribosomal structure and biogenesis;
Sspon.01G0051030-1C	Sspon.01G0051030-1C	Down	0.330447952	0.648633357	1.191037486	1.569883244	0.40048419	0.679405193	1.360195985	1.63500638	0.4645739	0.724437149	1.441195772	1.554699392	0.58247	0.00303950662884	0.83882	0.0301856373808	0.29944	0.00036204127049	0.43123	1.06796555059e-05										K13566	map00250;	"Alanine, aspartate and glutamate metabolism";	IPR003010;	Carbon-nitrogen hydrolase;	chloroplast	At5g12040	504.0	E	[E] Amino acid transport and metabolism;
Sspon.07G0012330-2C	Sspon.07G0012330-2C	Down	0.593123096	1.18545846	1.412010293	0.762485558	0.698482302	1.085652768	1.440880685	0.547513391	0.76654238	1.236267199	1.50279645	0.768787417	0.58681	0.00197238740072	2.0953	0.000609473696116	0.47252	0.000178904519099	1.68722	0.00501191399409													IPR000823;IPR002016;IPR010255;	Plant peroxidase;Haem peroxidase, plant/fungal/bacterial;Haem peroxidase;	chloroplast	At2g39040	123.0	R	[R] General function prediction only;
Sspon.04G0012460-1A	Sspon.04G0012460-1A	Down	0.586116529	1.144040112	0.982540955	1.36091998	0.52638003	0.995081791	0.97248914	1.445020163	0.614405208	1.003984827	1.0054208	1.363600464	0.54943	0.000996268413866	0.71002	0.000161142304532	0.58332	0.000120178684932	0.75383	0.00353206552996										K15730	map00590;map01100;	Arachidonic acid metabolism;Metabolic pathways;	IPR007052;IPR008978;	CS domain;HSP20-like chaperone;	cytosol	SPAC9E9.13	107.0	O	[O] Posttranslational modification, protein turnover, chaperones;
Sspon.08G0003020-1A	Sspon.08G0003020-1A	Down	0.375992939	1.025242718	1.041306267	1.343248014	0.397616946	0.93874669	1.17184466	1.533892321	0.489585172	1.051015004	1.123036187	1.50847308	0.41897	0.000275873157092	0.76071	0.00783760006228	0.37863	0.000179871280506	0.68748	0.00265975729003	GO:0019222;GO:0042549;GO:0050789;GO:0044237;GO:0010109;GO:0006091;GO:0043467;GO:0015979;GO:0065007;GO:0031323;GO:0009987;GO:0050794;GO:0008150;GO:0008152;GO:0042548;GO:0019684;	regulation of metabolic process;photosystem II stabilization;regulation of biological process;cellular metabolic process;regulation of photosynthesis;generation of precursor metabolites and energy;regulation of generation of precursor metabolites and energy;photosynthesis;biological regulation;regulation of cellular metabolic process;cellular process;regulation of cellular process;biological_process;metabolic process;regulation of photosynthesis, light reaction;photosynthesis, light reaction;	3;7;2;3;5;4;5;4;2;4;2;3;1;2;6;5;	GO:0055035;GO:0034357;GO:0031976;GO:0019898;GO:0043229;GO:0005622;GO:0043227;GO:0043226;GO:0031224;GO:0009579;GO:0009534;GO:0009536;GO:0009654;GO:0016021;GO:0016020;GO:0044436;GO:0044435;GO:0044434;GO:0009535;GO:1902494;GO:0044446;GO:0031984;GO:1990204;GO:0042651;GO:0009507;GO:0043234;GO:0032991;GO:0043231;GO:0009521;GO:0044464;GO:0005623;GO:0005737;GO:0005575;GO:0098796;GO:0044444;GO:0009523;GO:0044424;GO:0044425;GO:0044422;	plastid thylakoid membrane;photosynthetic membrane;plastid thylakoid;extrinsic component of membrane;intracellular organelle;intracellular;membrane-bounded organelle;organelle;intrinsic component of membrane;thylakoid;chloroplast thylakoid;plastid;photosystem II oxygen evolving complex;integral component of membrane;membrane;thylakoid part;plastid part;chloroplast part;chloroplast thylakoid membrane;catalytic complex;intracellular organelle part;organelle subcompartment;oxidoreductase complex;thylakoid membrane;chloroplast;protein complex;macromolecular complex;intracellular membrane-bounded organelle;photosystem;cell part;cell;cytoplasm;cellular_component;membrane protein complex;cytoplasmic part;photosystem II;intracellular part;membrane part;organelle part;	5;3;5;3;3;3;3;2;3;4;6;5;4;4;2;4;4;5;6;4;3;4;3;4;6;3;2;4;4;2;2;4;1;3;4;5;3;2;2;	GO:0003674;GO:0043167;GO:0046872;GO:0005509;GO:0043169;GO:0005488;	molecular_function;ion binding;metal ion binding;calcium ion binding;cation binding;binding;	1;3;5;6;4;2;	K02716	map00195;map01100;	Photosynthesis;Metabolic pathways;	IPR011250;IPR002628;	Outer membrane protein/outer membrane enzyme PagP,  beta-barrel;Photosystem II PsbO, manganese-stabilising;	chloroplast
Sspon.02G0000970-4D	Sspon.02G0000970-4D	Down	0.534478571	0.61554398	1.505389987	1.201498788	0.552559191	0.628628639	1.644622651	1.267457363	0.662321635	0.668804488	1.458017575	1.260677131	0.91447	0.273824330934	1.23552	0.00806124284812	0.37963	0.000157422879123	0.51291	2.13194625319e-05	GO:0071840;GO:0071555;GO:0016043;GO:0071554;GO:0071704;GO:0009987;GO:0008150;GO:0008152;GO:0044238;GO:0005975;GO:0045229;	cellular component organization or biogenesis;cell wall organization;cellular component organization;cell wall organization or biogenesis;organic substance metabolic process;cellular process;biological_process;metabolic process;primary metabolic process;carbohydrate metabolic process;external encapsulating structure organization;	2;4;3;3;3;2;1;2;3;4;4;	GO:0048046;GO:0043229;GO:0071944;GO:0043227;GO:0043226;GO:0005737;GO:0005618;GO:0005576;GO:0030312;GO:0043231;GO:0044464;GO:0005623;GO:0005622;GO:0005575;GO:0005773;GO:0044444;GO:0044424;	apoplast;intracellular organelle;cell periphery;membrane-bounded organelle;organelle;cytoplasm;cell wall;extracellular region;external encapsulating structure;intracellular membrane-bounded organelle;cell part;cell;intracellular;cellular_component;vacuole;cytoplasmic part;intracellular part;	3;3;3;3;2;4;4;2;3;4;2;2;3;1;5;4;3;	GO:0052692;GO:0016798;GO:0003674;GO:0016787;GO:0015925;GO:0003824;GO:0004557;GO:0004553;	raffinose alpha-galactosidase activity;hydrolase activity, acting on glycosyl bonds;molecular_function;hydrolase activity;galactosidase activity;catalytic activity;alpha-galactosidase activity;hydrolase activity, hydrolyzing O-glycosyl compounds;	8;4;1;3;6;2;7;5;	K07407	map00052;map00561;map00600;map00603;	Galactose metabolism;Glycerolipid metabolism;Sphingolipid metabolism;Glycosphingolipid biosynthesis - globo series;	IPR013785;IPR017853;IPR002241;	Aldolase-type TIM barrel;Glycoside hydrolase superfamily;Glycoside hydrolase, family 27;	chloroplast	At3g56310	587.0	G	[G] Carbohydrate transport and metabolism;
Sspon.01G0051030-1P	Sspon.01G0051030-1P	Down	0.330447952	0.648633357	1.191037486	1.569883244	0.40048419	0.679405193	1.360195985	1.63500638	0.4645739	0.724437149	1.441195772	1.554699392	0.58247	0.00303950662884	0.83882	0.0301856373808	0.29944	0.00036204127049	0.43123	1.06796555059e-05													IPR003010;	Carbon-nitrogen hydrolase;	chloroplast	At5g12040	419.0	E	[E] Amino acid transport and metabolism;
Sspon.04G0026940-2C	Sspon.04G0026940-2C	Up	0.619008418	1.312675693	0.352672051	1.637145816	0.670302239	1.249625378	0.35291105	1.735704612	0.766983183	1.297539065	0.335509619	1.669922875	0.53274	0.000221844181452	0.20645	1.43949770541e-06	1.97513	0.00150621894762	0.76542	0.000340210059358															chloroplast
Sspon.04G0017180-1A	Sspon.04G0017180-1A	Down	0.563814293	0.960359161	1.143214797	1.235517929	0.566666118	0.840780158	1.203667842	1.280158874	0.656371547	1.006750731	1.25977256	1.282925991	0.63637	0.00422021702818	0.94947	0.158781412082	0.49543	0.000180561700725	0.73919	0.0030988996142										K02145	map00190;map01100;map04145;map04721;map04966;map05110;map05120;map05323;	Oxidative phosphorylation;Metabolic pathways;Phagosome;Synaptic vesicle cycle;Collecting duct acid secretion;Vibrio cholerae infection;Epithelial cell signaling in Helicobacter pylori infection;Rheumatoid arthritis;	IPR000194;IPR031686;IPR005725;IPR022878;IPR024034;IPR020003;IPR004100;IPR027417;	ATPase, F1/V1/A1 complex, alpha/beta subunit, nucleotide-binding domain;ATPsynthase alpha/beta subunit, N-terminal extension;ATPase, V1 complex, subunit A;V-type ATP synthase catalytic alpha chain;ATPase, F1/V1 complex, beta/alpha subunit, C-terminal;ATPase, alpha/beta subunit, nucleotide-binding domain, active site;ATPase, F1/V1/A1 complex, alpha/beta subunit, N-terminal domain;P-loop containing nucleoside triphosphate hydrolase;	chloroplast	At1g78900	1184.0	C	[C] Energy production and conversion;
Sspon.04G0014380-3D	Sspon.04G0014380-3D	Down	0.419041193	1.432803128	1.079235099	0.938750612	0.474828322	1.307198906	1.177759088	1.06749725	0.548305406	1.426148599	1.131870569	0.996561827	0.34616	8.09670735086e-05	1.12856	0.0515913330921	0.42556	0.00015984298759	1.38742	0.00216839998406	GO:0019752;GO:0006099;GO:0009060;GO:0044237;GO:0006091;GO:0072350;GO:0015979;GO:0044699;GO:0044710;GO:0071704;GO:0009987;GO:0045333;GO:0008152;GO:0043436;GO:0055114;GO:0044238;GO:0015980;GO:0006082;GO:0044763;GO:0015977;GO:0006101;GO:0008150;GO:0044281;	carboxylic acid metabolic process;tricarboxylic acid cycle;aerobic respiration;cellular metabolic process;generation of precursor metabolites and energy;tricarboxylic acid metabolic process;photosynthesis;single-organism process;single-organism metabolic process;organic substance metabolic process;cellular process;cellular respiration;metabolic process;oxoacid metabolic process;oxidation-reduction process;primary metabolic process;energy derivation by oxidation of organic compounds;organic acid metabolic process;single-organism cellular process;carbon fixation;citrate metabolic process;biological_process;small molecule metabolic process;	6;4;6;3;4;7;4;2;3;3;2;5;2;5;4;3;4;4;3;4;8;1;4;	GO:0005737;GO:0044464;GO:0005623;GO:0005622;GO:0005575;GO:0044424;	cytoplasm;cell part;cell;intracellular;cellular_component;intracellular part;	4;2;2;3;1;3;	GO:0016830;GO:0008964;GO:0003674;GO:0016829;GO:0004611;GO:0003824;GO:0016831;	carbon-carbon lyase activity;phosphoenolpyruvate carboxylase activity;molecular_function;lyase activity;phosphoenolpyruvate carboxykinase activity;catalytic activity;carboxy-lyase activity;	4;7;1;3;6;2;5;	K01595	map00620;map00680;map00710;map00720;map01100;map01120;map01200;	Pyruvate metabolism;Methane metabolism;Carbon fixation in photosynthetic organisms;Carbon fixation pathways in prokaryotes;Metabolic pathways;Microbial metabolism in diverse environments;Carbon metabolism;	IPR018129;IPR015813;IPR021135;IPR033129;IPR022805;	Phosphoenolpyruvate carboxylase, Lys active site;Pyruvate/Phosphoenolpyruvate kinase-like domain;Phosphoenolpyruvate carboxylase;Phosphoenolpyruvate carboxylase, His active site;Phosphoenolpyruvate carboxylase, bacterial/plant-type;	cytosol	507524157	713.0	C	[C] Energy production and conversion	COG2352	Phosphoenolpyruvate carboxylase
Sspon.02G0009220-2B	Sspon.02G0009220-2B	Down	0.395888213	1.075271747	1.423017531	1.060677627	0.446059285	0.901080934	1.492960305	1.222424077	0.530626457	1.005934538	1.406909498	1.039149787	0.46024	0.00111415249626	1.30119	0.00631523950315	0.31751	3.17871167448e-05	0.89767	0.214435873695										K01803	map00010;map00051;map00562;map00710;map01100;map01110;map01120;map01130;map01200;map01230;	Glycolysis / Gluconeogenesis;Fructose and mannose metabolism;Inositol phosphate metabolism;Carbon fixation in photosynthetic organisms;Metabolic pathways;Biosynthesis of secondary metabolites;Microbial metabolism in diverse environments;Biosynthesis of antibiotics;Carbon metabolism;Biosynthesis of amino acids;	IPR022896;IPR013785;IPR000652;IPR020861;	Triosephosphate isomerase, bacterial/eukaryotic;Aldolase-type TIM barrel;Triosephosphate isomerase;Triosephosphate isomerase, active site;	chloroplast	At2g21170	403.0	G	[G] Carbohydrate transport and metabolism;
Sspon.02G0003710-2B	Sspon.02G0003710-2B	Down	0.673013141	0.441245463	2.385119726	0.572219661	0.615467449	0.164842358	2.568058712	0.626882167	0.577564514	0.336624596	2.381578971	0.657383239	1.97944	0.0225219021167	3.95088	1.04138232506e-05	0.25441	1.12048245876e-05	0.50779	0.0225233947095										K13379	map00520;	Amino sugar and nucleotide sugar metabolism;	IPR004901;IPR029044;	Reversibly glycosylated polypeptide family;Nucleotide-diphospho-sugar transferases;	cytosol	292655851	84.3	M	[M] Cell wall/membrane/envelope biogenesis	COG0463	Glycosyltransferase involved in cell wall bisynthesis
Sspon.02G0013080-2B	Sspon.02G0013080-2B	Down	0.197741628	0.934089455	2.164633943	0.356045867	0.260425689	0.971043269	2.257855496	0.353772171	0.301027411	1.120532561	2.699952028	0.382880482	0.25092	0.00030254421555	6.51821	0.000263005771214	0.10659	0.000225630121157	2.76898	0.000367494831956	GO:0050896;GO:0006952;GO:0006950;GO:0008150;	response to stimulus;defense response;response to stress;biological_process;	2;4;3;1;	GO:0005737;GO:0005575;GO:0009536;GO:0043231;GO:0044444;GO:0044464;GO:0043229;GO:0005623;GO:0005622;GO:0044424;GO:0009501;GO:0043227;GO:0043226;	cytoplasm;cellular_component;plastid;intracellular membrane-bounded organelle;cytoplasmic part;cell part;intracellular organelle;cell;intracellular;intracellular part;amyloplast;membrane-bounded organelle;organelle;	4;1;5;4;4;2;3;2;3;3;6;3;2;	GO:0003674;GO:0016787;GO:0016829;GO:0003824;	molecular_function;hydrolase activity;lyase activity;catalytic activity;	1;3;3;2;				IPR013094;IPR029058;	Alpha/beta hydrolase fold-3;Alpha/Beta hydrolase fold;	chloroplast	At1g47480	251.0	V	[V] Defense mechanisms;
Sspon.04G0017180-1P	Sspon.04G0017180-1P	Down	0.56486892	0.966460044	1.15940856	1.248391109	0.544910771	0.845467467	1.170424037	1.293282138	0.639104943	1.017302985	1.25375079	1.296628238	0.61815	0.00352655675029	0.93364	0.0648612982905	0.48803	0.00012143082207	0.7371	0.0032207159102										K02145	map00190;map01100;map04145;map04721;map04966;map05110;map05120;map05323;	Oxidative phosphorylation;Metabolic pathways;Phagosome;Synaptic vesicle cycle;Collecting duct acid secretion;Vibrio cholerae infection;Epithelial cell signaling in Helicobacter pylori infection;Rheumatoid arthritis;	IPR000194;IPR031686;IPR005725;IPR022878;IPR024034;IPR020003;IPR004100;IPR027417;	ATPase, F1/V1/A1 complex, alpha/beta subunit, nucleotide-binding domain;ATPsynthase alpha/beta subunit, N-terminal extension;ATPase, V1 complex, subunit A;V-type ATP synthase catalytic alpha chain;ATPase, F1/V1 complex, beta/alpha subunit, C-terminal;ATPase, alpha/beta subunit, nucleotide-binding domain, active site;ATPase, F1/V1/A1 complex, alpha/beta subunit, N-terminal domain;P-loop containing nucleoside triphosphate hydrolase;	chloroplast	At1g78900	1158.0	C	[C] Energy production and conversion;
Sspon.02G0011520-1A	Sspon.02G0011520-1A	Down	0.610164304	0.5390356	1.943001138	0.821683441	0.680864522	0.56275537	2.006968001	0.86976571	0.745474115	0.562235065	1.864037258	0.794015477	1.22384	0.035673002828	2.3392	1.89100720794e-05	0.35028	2.4648935498e-05	0.6695	0.000308700890446										K04043	map03018;map04212;map05152;	RNA degradation;Longevity regulating pathway - worm;Tuberculosis;	IPR029048;IPR018181;IPR029047;IPR012725;IPR013126;	Heat shock protein 70kD, C-terminal domain;Heat shock protein 70, conserved site;Heat shock protein 70kD, peptide-binding domain;Chaperone DnaK;Heat shock protein 70 family;	mitochondria	At5g09590	1060.0	O	[O] Posttranslational modification, protein turnover, chaperones;
Sspon.08G0015870-2B	Sspon.08G0015870-2B	Up	1.822575255	0.763450243	0.218828695	1.439959989	1.619016666	0.701397083	0.059412092	1.635498102	1.695312136	0.524928249	0.100456008	1.419165482	2.58165	0.000350442233542	0.08426	8.16949967587e-05	13.56469	3.15079668741e-05	0.4427	0.00109341939724													IPR029055;IPR035140;IPR001353;	Nucleophile aminohydrolases, N-terminal;Proteasome subunit beta 6;Proteasome, subunit alpha/beta;	cytosol	At4g31300	320.0	O	[O] Posttranslational modification, protein turnover, chaperones;
Sspon.05G0017870-4D	Sspon.05G0017870-4D	Down	0.334178692	0.831832483	1.146048063	1.379922968	0.649804709	0.732505154	1.19736628	1.627156342	0.571783118	0.818501139	1.180712271	1.530188782	0.6529	0.0508516670711	0.77671	0.0100669132618	0.44146	0.00240781300012	0.52517	0.000787285441638	GO:0044237;GO:0009414;GO:0009415;GO:0009651;GO:0044699;GO:0044710;GO:0009737;GO:0033993;GO:0009719;GO:0071704;GO:0009987;GO:0006950;GO:0008150;GO:0008152;GO:0009269;GO:0042221;GO:0010035;GO:0010033;GO:0006081;GO:1901700;GO:0009628;GO:0009725;GO:0050896;GO:0044763;GO:0006970;GO:0097305;GO:0001101;	cellular metabolic process;response to water deprivation;response to water;response to salt stress;single-organism process;single-organism metabolic process;response to abscisic acid;response to lipid;response to endogenous stimulus;organic substance metabolic process;cellular process;response to stress;biological_process;metabolic process;response to desiccation;response to chemical;response to inorganic substance;response to organic substance;cellular aldehyde metabolic process;response to oxygen-containing compound;response to abiotic stimulus;response to hormone;response to stimulus;single-organism cellular process;response to osmotic stress;response to alcohol;response to acid chemical;	3;4;4;5;2;3;5;5;3;3;2;3;1;2;5;3;4;4;4;4;3;4;2;3;4;5;4;	GO:0005783;GO:0043229;GO:0043227;GO:0043226;GO:0005737;GO:0009536;GO:0005773;GO:0016020;GO:0030054;GO:0005794;GO:0055044;GO:0012505;GO:0009506;GO:0005911;GO:0043231;GO:0044464;GO:0005623;GO:0005622;GO:0005575;GO:0044444;GO:0044424;	endoplasmic reticulum;intracellular organelle;membrane-bounded organelle;organelle;cytoplasm;plastid;vacuole;membrane;cell junction;Golgi apparatus;symplast;endomembrane system;plasmodesma;cell-cell junction;intracellular membrane-bounded organelle;cell part;cell;intracellular;cellular_component;cytoplasmic part;intracellular part;	4;3;3;2;4;5;5;2;2;4;2;3;3;3;4;2;2;3;1;4;3;	GO:0004030;GO:0003674;GO:0016491;GO:0016620;GO:0004028;GO:0004029;GO:0003824;GO:0016903;	aldehyde dehydrogenase [NAD(P)+] activity;molecular_function;oxidoreductase activity;oxidoreductase activity, acting on the aldehyde or oxo group of donors, NAD or NADP as acceptor;3-chloroallyl aldehyde dehydrogenase activity;aldehyde dehydrogenase (NAD) activity;catalytic activity;oxidoreductase activity, acting on the aldehyde or oxo group of donors;	6;1;3;5;6;6;2;4;	K00128	map00010;map00040;map00053;map00071;map00280;map00310;map00330;map00340;map00380;map00410;map00561;map00620;map00625;map00903;map01100;map01110;map01120;map01130;	Glycolysis / Gluconeogenesis;Pentose and glucuronate interconversions;Ascorbate and aldarate metabolism;Fatty acid degradation;"Valine, leucine and isoleucine degradation";Lysine degradation;Arginine and proline metabolism;Histidine metabolism;Tryptophan metabolism;beta-Alanine metabolism;Glycerolipid metabolism;Pyruvate metabolism;Chloroalkane and chloroalkene degradation;Limonene and pinene degradation;Metabolic pathways;Biosynthesis of secondary metabolites;Microbial metabolism in diverse environments;Biosynthesis of antibiotics;	IPR029510;IPR016161;IPR016162;IPR015590;IPR012394;	Aldehyde dehydrogenase, glutamic acid active site;Aldehyde/histidinol dehydrogenase;Aldehyde dehydrogenase N-terminal domain;Aldehyde dehydrogenase domain;Aldehyde dehydrogenase NAD(P)-dependent;	cytosol	At1g44170	638.0	C	[C] Energy production and conversion;
Sspon.02G0006030-2B	Sspon.02G0006030-2B	Down	0.328554913	1.339814973	1.455334621	0.99765323	0.377349986	1.059373727	1.53582573	0.703807446	0.344024964	1.537422776	1.414130839	0.906706794	0.26671	0.00231233478255	1.68904	0.00309960508777	0.23833	8.38076547361e-06	1.50934	0.0537587351906										K11251	map05034;map05322;	Alcoholism;Systemic lupus erythematosus;	IPR032458;IPR002119;IPR032454;IPR007125;IPR009072;	Histone H2A conserved site;Histone H2A;Histone H2A, C-terminal domain;Histone H2A/H2B/H3;Histone-fold;	nucleus	At4g27230	231.0	B	[B] Chromatin structure and dynamics;
Sspon.08G0006470-1A	Sspon.08G0006470-1A	Down	0.763640043	0.988229785	1.323935856	0.76446542	0.928786796	1.189812154	1.51805809	1.150130585	0.827360706	0.658134689	1.42345723	0.463988646	0.88845	0.551152768173	1.79327	0.0380956058272	0.59074	0.00140234269278	1.19238	0.577498135018										K11594	map04622;map05161;map05203;	RIG-I-like receptor signaling pathway;Hepatitis B;Viral carcinogenesis;	IPR000629;IPR011545;IPR001650;IPR014014;IPR014001;IPR027417;	ATP-dependent RNA helicase DEAD-box, conserved site;DEAD/DEAH box helicase domain;Helicase, C-terminal;RNA helicase, DEAD-box type, Q motif;Helicase superfamily 1/2, ATP-binding domain;P-loop containing nucleoside triphosphate hydrolase;	chloroplast	At2g42520	562.0	A	[A] RNA processing and modification;
Sspon.04G0002890-1A	Sspon.04G0002890-1A	Down	0.606465121	0.968698427	1.071394285	1.277170012	0.642452558	0.928816008	1.105297084	1.304325167	0.715798906	0.984442931	1.089662298	1.305477204	0.68173	0.00107416847054	0.84033	0.000104970033072	0.6015	0.00020812778084	0.74144	6.03080437758e-05										K03386	map04214;	Apoptosis - fly;	IPR013766;IPR000866;IPR019479;IPR024706;IPR012336;	Thioredoxin domain;Alkyl hydroperoxide reductase subunit C/ Thiol specific antioxidant;Peroxiredoxin, C-terminal;Peroxiredoxin, AhpC-type;Thioredoxin-like fold;	chloroplast	At5g06290	396.0	O	[O] Posttranslational modification, protein turnover, chaperones;
Sspon.02G0043770-1B	Sspon.02G0043770-1B	Down	0.191731898	0.241159088	3.487426195	0.203826767	0.260864821	0.238851943	3.571786276	0.04174684	0.476395599	0.273464547	2.857114163	0.155631863	1.23294	0.535660265162	24.71633	0.000161758331541	0.09368	0.000241699847642	1.87803	0.0759757037948													IPR001377;	Ribosomal protein S6e;	nucleus	At5g10360	232.0	J	[J] Translation, ribosomal structure and biogenesis;
Sspon.01G0005150-1P	Sspon.01G0005150-1P	Up	0.903014034	1.707291454	0.450558749	0.855338021	0.921366673	1.685641759	0.517929566	0.866775596	0.904647974	1.801826511	0.415545765	0.970063899	0.52534	2.21682498254e-05	0.51409	0.000767067695018	1.97179	0.000126434267189	1.92958	8.19396377635e-05										K01858	map00521;map00562;map01100;map01130;	Streptomycin biosynthesis;Inositol phosphate metabolism;Metabolic pathways;Biosynthesis of antibiotics;	IPR002587;IPR013021;IPR016040;	Myo-inositol-1-phosphate synthase;Myo-inositol-1-phosphate synthase, GAPDH-like;NAD(P)-binding domain;	cytosol	At2g22240	951.0	I	[I] Lipid transport and metabolism;
Sspon.04G0002890-1T	Sspon.04G0002890-1T	Down	0.700770241	0.599853803	1.031269882	1.662176979	0.595928147	0.526511716	1.147225644	1.477806506	0.639841349	0.653039676	1.189284312	1.776291744	1.08831	0.333280266585	0.68503	0.00644657712589	0.57502	0.00105452650255	0.36194	0.000377470033605	GO:0044248;GO:0042744;GO:0098754;GO:0044699;GO:0044712;GO:0044710;GO:0009636;GO:0098869;GO:0009987;GO:0072593;GO:1990748;GO:0008150;GO:0008152;GO:0042221;GO:0009056;GO:0042743;GO:0050896;GO:0044237;GO:0044763;	cellular catabolic process;hydrogen peroxide catabolic process;detoxification;single-organism process;single-organism catabolic process;single-organism metabolic process;response to toxic substance;cellular oxidant detoxification;cellular process;reactive oxygen species metabolic process;cellular detoxification;biological_process;metabolic process;response to chemical;catabolic process;hydrogen peroxide metabolic process;response to stimulus;cellular metabolic process;single-organism cellular process;	4;4;2;2;4;3;4;4;2;4;3;1;2;3;3;5;2;3;3;	GO:0043229;GO:0005623;GO:0005622;GO:0043227;GO:0043226;GO:0009536;GO:0005737;GO:0009507;GO:0043231;GO:0044464;GO:0005575;GO:0044444;GO:0044424;	intracellular organelle;cell;intracellular;membrane-bounded organelle;organelle;plastid;cytoplasm;chloroplast;intracellular membrane-bounded organelle;cell part;cellular_component;cytoplasmic part;intracellular part;	3;2;3;3;2;5;4;6;4;2;1;4;3;	GO:0003674;GO:0016491;GO:0016684;GO:0016209;GO:0003824;GO:0051920;GO:0004601;	molecular_function;oxidoreductase activity;oxidoreductase activity, acting on peroxide as acceptor;antioxidant activity;catalytic activity;peroxiredoxin activity;peroxidase activity;	1;3;4;2;2;3;3;				IPR000866;IPR013766;IPR012336;IPR024706;	Alkyl hydroperoxide reductase subunit C/ Thiol specific antioxidant;Thioredoxin domain;Thioredoxin-like fold;Peroxiredoxin, AhpC-type;	chloroplast	At5g06290	339.0	O	[O] Posttranslational modification, protein turnover, chaperones;
Sspon.03G0015040-1A	Sspon.03G0015040-1A	Up	0.850354115	1.076290778	0.407709809	1.560548237	0.954350299	0.957322667	0.408645554	1.760559246	1.053337492	0.960955561	0.428259513	1.581666728	0.95441	0.553374343257	0.25386	4.41468994637e-05	2.29633	0.000802648131796	0.61079	0.00103322251416													IPR022636;IPR022631;IPR022630;IPR022628;IPR022629;IPR002133;	S-adenosylmethionine synthetase superfamily;S-adenosylmethionine synthetase, conserved site;S-adenosylmethionine synthetase, C-terminal;S-adenosylmethionine synthetase, N-terminal;S-adenosylmethionine synthetase, central domain;S-adenosylmethionine synthetase;	cytosol	At1g02500	522.0	H	[H] Coenzyme transport and metabolism;
Sspon.05G0017090-3C	Sspon.05G0017090-3C	Down	0.910878419	0.497813186	1.990419159	0.583278951	0.865656355	0.218552469	2.261149508	0.678631977	0.817007324	0.422628321	2.194578369	0.559405962	2.27705	0.00523417188531	3.53928	6.58371478741e-05	0.40234	0.000116288841397	0.62537	0.0668758431388	GO:0019752;GO:0044249;GO:0006807;GO:0044281;GO:0044283;GO:0044699;GO:1901576;GO:0044710;GO:0044711;GO:0006549;GO:0006520;GO:0071704;GO:0009099;GO:0009097;GO:1901605;GO:1901607;GO:0008652;GO:0009987;GO:0009058;GO:0008150;GO:0008152;GO:0043436;GO:0044238;GO:0006573;GO:1901564;GO:0006082;GO:1901566;GO:0046394;GO:0016053;GO:0044237;GO:0044763;GO:0009081;GO:0009082;	carboxylic acid metabolic process;cellular biosynthetic process;nitrogen compound metabolic process;small molecule metabolic process;small molecule biosynthetic process;single-organism process;organic substance biosynthetic process;single-organism metabolic process;single-organism biosynthetic process;isoleucine metabolic process;cellular amino acid metabolic process;organic substance metabolic process;valine biosynthetic process;isoleucine biosynthetic process;alpha-amino acid metabolic process;alpha-amino acid biosynthetic process;cellular amino acid biosynthetic process;cellular process;biosynthetic process;biological_process;metabolic process;oxoacid metabolic process;primary metabolic process;valine metabolic process;organonitrogen compound metabolic process;organic acid metabolic process;organonitrogen compound biosynthetic process;carboxylic acid biosynthetic process;organic acid biosynthetic process;cellular metabolic process;single-organism cellular process;branched-chain amino acid metabolic process;branched-chain amino acid biosynthetic process;	6;4;3;4;5;2;4;3;4;6;4;3;7;7;5;6;5;2;3;1;2;5;3;6;4;4;5;6;5;3;3;5;6;	GO:0044464;GO:0043229;GO:0043226;GO:0005623;GO:0043227;GO:0009507;GO:0005737;GO:0009536;GO:0043231;GO:0005622;GO:0005575;GO:0044444;GO:0044424;	cell part;intracellular organelle;organelle;cell;membrane-bounded organelle;chloroplast;cytoplasm;plastid;intracellular membrane-bounded organelle;intracellular;cellular_component;cytoplasmic part;intracellular part;	2;3;2;2;3;6;4;5;4;3;1;4;3;	GO:0005488;GO:0003674;GO:0016597;GO:0043168;GO:0043167;GO:0016740;GO:0016744;GO:0003984;GO:0036094;GO:0003824;GO:0031406;GO:0043177;	binding;molecular_function;amino acid binding;anion binding;ion binding;transferase activity;transferase activity, transferring aldehyde or ketonic groups;acetolactate synthase activity;small molecule binding;catalytic activity;carboxylic acid binding;organic acid binding;	2;1;6;4;3;3;4;5;3;2;5;4;	K01653	map00290;map00650;map00660;map00770;map01100;map01110;map01130;map01210;map01230;	"Valine, leucine and isoleucine biosynthesis";Butanoate metabolism;C5-Branched dibasic acid metabolism;Pantothenate and CoA biosynthesis;Metabolic pathways;Biosynthesis of secondary metabolites;Biosynthesis of antibiotics;2-Oxocarboxylic acid metabolism;Biosynthesis of amino acids;	IPR002912;IPR004789;IPR019455;	ACT domain;Acetolactate synthase, small subunit;Acetolactate synthase, small subunit, C-terminal;	chloroplast	At5g16290	595.0	E	[E] Amino acid transport and metabolism;
Sspon.01G0005150-1A	Sspon.01G0005150-1A	Up	0.903014034	1.707291454	0.450558749	0.855338021	0.921366673	1.685641759	0.517929566	0.866775596	0.904647974	1.801826511	0.415545765	0.970063899	0.52534	2.21682498254e-05	0.51409	0.000767067695018	1.97179	0.000126434267189	1.92958	8.19396377635e-05										K01858	map00521;map00562;map01100;map01130;	Streptomycin biosynthesis;Inositol phosphate metabolism;Metabolic pathways;Biosynthesis of antibiotics;	IPR002587;IPR016040;IPR013021;	Myo-inositol-1-phosphate synthase;NAD(P)-binding domain;Myo-inositol-1-phosphate synthase, GAPDH-like;	cytosol	At2g22240	952.0	I	[I] Lipid transport and metabolism;
Sspon.07G0004190-1P	Sspon.07G0004190-1P	Down	0.350051564	1.692491808	1.126621457	0.803953969	0.377090479	0.774751011	0.932284104	1.486597374	0.29052872	0.695751771	1.390417642	2.079460101	0.32174	0.0897756639185	0.78932	0.477122359834	0.29503	0.00389364352097	0.7238	0.455989693829													IPR005225;IPR027417;IPR001806;	Small GTP-binding protein domain;P-loop containing nucleoside triphosphate hydrolase;Small GTPase superfamily;	chloroplast	At3g18820	355.0	R	[R] General function prediction only;
Sspon.05G0010500-4D	Sspon.05G0010500-4D	Up	1.333318343	1.555860677	0.138490664	1.026222827	1.323728024	1.463711493	0.191037988	0.946626109	1.364699511	1.477437087	0.269282676	0.9095846	0.89432	0.007138372601	0.20775	0.000119767390219	6.71622	8.95551900581e-06	1.56014	0.00027547403017													IPR015424;IPR015422;IPR010107;IPR002129;IPR015421;	Pyridoxal phosphate-dependent transferase;Pyridoxal phosphate-dependent transferase, subdomain 2;Glutamate decarboxylase;Pyridoxal phosphate-dependent decarboxylase;Pyridoxal phosphate-dependent transferase, major region, subdomain 1;	cytosol	At1g65960	598.0	E	[E] Amino acid transport and metabolism;
Sspon.02G0029090-4D	Sspon.02G0029090-4D	Down	0.645092361	0.72347963	1.693985998	0.804734726	0.683217589	0.690752664	1.821969803	0.84510923	0.728146878	0.723086007	1.771586021	0.868839092	0.96217	0.363987493238	2.09933	2.45758868158e-05	0.38892	1.6967652697e-05	0.84859	0.00418597462054													IPR029048;IPR018181;IPR029047;IPR013126;	Heat shock protein 70kD, C-terminal domain;Heat shock protein 70, conserved site;Heat shock protein 70kD, peptide-binding domain;Heat shock protein 70 family;	cytosol	At3g12580	939.0	O	[O] Posttranslational modification, protein turnover, chaperones;
Sspon.03G0016070-1A	Sspon.03G0016070-1A	Down	0.515851488	1.143443248	1.24190896	0.943409341	0.633873019	1.01268119	1.277918115	1.060922268	0.72844791	1.164168856	1.288268204	0.9891074	0.56566	0.00346183373118	1.27215	0.00183014970319	0.49321	0.000520843483087	1.10919	0.135855613023													IPR001646;	Pentapeptide repeat;	chloroplast	427715923	106.0	S	[S] Function unknown	COG1357	Uncharacterized protein YjbI, contains pentapeptide repeats
Sspon.03G0024450-4D	Sspon.03G0024450-4D	Down	0.641873833	0.659159858	1.633966691	0.74529841	0.683485251	0.683985088	1.821613779	0.871757135	0.748047512	0.791283401	1.880719487	0.838809555	0.97141	0.710217059662	2.17288	0.00032611932517	0.38855	0.000174015900878	0.86911	0.125642616567													IPR002312;IPR004365;IPR004364;IPR012340;IPR006195;	Aspartyl/Asparaginyl-tRNA synthetase, class IIb;OB-fold nucleic acid binding domain, AA-tRNA synthetase-type;Aminoacyl-tRNA synthetase, class II (D/K/N);Nucleic acid-binding, OB-fold;Aminoacyl-tRNA synthetase, class II;	endoplasmic reticulum	At4g31180	560.0	J	[J] Translation, ribosomal structure and biogenesis;
Sspon.06G0001860-3C	Sspon.06G0001860-3C	Down	0.693203865	0.76726957	1.583270654	1.084024417	0.667753463	0.947359246	1.504440262	0.730469141	0.7802853	0.800932278	1.549181836	0.891809968	0.8512	0.127056364806	1.71337	0.00355484931583	0.46178	3.48695604188e-05	0.92952	0.613317302338													IPR016123;IPR002683;	Mog1/PsbP, alpha/beta/alpha sandwich;PsbP family;	chloroplast
Sspon.02G0009290-1A	Sspon.02G0009290-1A	Down	0.328554913	1.339814973	1.455334621	0.99765323	0.377349986	1.059373727	1.53582573	0.703807446	0.344024964	1.537422776	1.414130839	0.906706794	0.26671	0.00231233478255	1.68904	0.00309960508777	0.23833	8.38076547361e-06	1.50934	0.0537587351906										K11251	map05034;map05322;	Alcoholism;Systemic lupus erythematosus;	IPR032458;IPR002119;IPR032454;IPR007125;IPR009072;	Histone H2A conserved site;Histone H2A;Histone H2A, C-terminal domain;Histone H2A/H2B/H3;Histone-fold;	nucleus	At5g02560	226.0	B	[B] Chromatin structure and dynamics;
Sspon.01G0006140-1P	Sspon.01G0006140-1P	Down	0.455492706	0.895334496	1.505124825	0.8326883	0.509973206	0.801854293	1.445881002	1.345383405	0.599838387	0.853442776	1.5297495	1.225237103	0.61369	0.00278306416675	1.31659	0.0838079510881	0.34934	3.78016938035e-05	0.74946	0.144781844761	GO:0008152;GO:0009057;GO:1901575;GO:0071704;GO:0043170;GO:0044238;GO:0008150;GO:0030163;GO:0009056;GO:0019538;	metabolic process;macromolecule catabolic process;organic substance catabolic process;organic substance metabolic process;macromolecule metabolic process;primary metabolic process;biological_process;protein catabolic process;catabolic process;protein metabolic process;	2;5;4;3;4;3;1;5;3;4;	GO:0043226;GO:0043229;GO:0071944;GO:0043227;GO:0005737;GO:0005618;GO:0005634;GO:0016020;GO:0030054;GO:0030312;GO:0005911;GO:0000502;GO:0009506;GO:0043234;GO:0055044;GO:0032991;GO:0043231;GO:0005829;GO:0044464;GO:0005623;GO:0005622;GO:0005575;GO:0044444;GO:0044424;	organelle;intracellular organelle;cell periphery;membrane-bounded organelle;cytoplasm;cell wall;nucleus;membrane;cell junction;external encapsulating structure;cell-cell junction;proteasome complex;plasmodesma;protein complex;symplast;macromolecular complex;intracellular membrane-bounded organelle;cytosol;cell part;cell;intracellular;cellular_component;cytoplasmic part;intracellular part;	2;3;3;3;4;4;5;2;2;3;3;4;3;3;2;2;4;5;2;2;3;1;4;3;	GO:0035639;GO:1901363;GO:0003674;GO:0005488;GO:0000166;GO:0043168;GO:1901265;GO:0001882;GO:0043167;GO:0001883;GO:0032549;GO:0017076;GO:0005524;GO:0016787;GO:0036094;GO:0003824;GO:0032555;GO:0030554;GO:0097367;GO:0097159;GO:0032559;GO:0032550;GO:0032553;	purine ribonucleoside triphosphate binding;heterocyclic compound binding;molecular_function;binding;nucleotide binding;anion binding;nucleoside phosphate binding;nucleoside binding;ion binding;purine nucleoside binding;ribonucleoside binding;purine nucleotide binding;ATP binding;hydrolase activity;small molecule binding;catalytic activity;purine ribonucleotide binding;adenyl nucleotide binding;carbohydrate derivative binding;organic cyclic compound binding;adenyl ribonucleotide binding;purine ribonucleoside binding;ribonucleotide binding;	5;3;1;2;4;4;4;4;3;5;5;5;6;3;3;2;5;6;3;3;6;6;4;	K03063	map03050;map05169;	Proteasome;Epstein-Barr virus infection;	IPR035256;IPR003960;IPR005937;IPR027417;IPR003959;IPR003593;	26S Proteasome regulatory subunit 6B;ATPase, AAA-type, conserved site;26S proteasome regulatory subunit P45-like;P-loop containing nucleoside triphosphate hydrolase;ATPase, AAA-type, core;AAA+ ATPase domain;	cytosol	At5g58290	763.0	O	[O] Posttranslational modification, protein turnover, chaperones;
Sspon.04G0009760-2P	Sspon.04G0009760-2P	Down	0.592801726	0.103540828	3.055594972	0.000792651	0.627076896	0.202208491	3.217211624	0.197060781	0.678007054	0.103737085	3.182035604	0.039932289	4.6348	0.00027104566402	39.76203	2.41785047851e-06	0.20073	1.35548708425e-06	1.72208	0.449712333348							GO:0035251;GO:0046527;GO:0003824;GO:0016740;GO:0003674;GO:0016757;GO:0016758;GO:0008194;	UDP-glucosyltransferase activity;glucosyltransferase activity;catalytic activity;transferase activity;molecular_function;transferase activity, transferring glycosyl groups;transferase activity, transferring hexosyl groups;UDP-glycosyltransferase activity;	6;6;2;3;1;4;5;5;				IPR035595;IPR002213;	UDP-glycosyltransferase family, conserved site;UDP-glucuronosyl/UDP-glucosyltransferase;	chloroplast	At1g22340	525.0	GC	[G] Carbohydrate transport and metabolism;[C] Energy production and conversion;
Sspon.04G0015030-4D	Sspon.04G0015030-4D	Down	0.923752293	0.58292118	1.685414398	0.681153251	0.954872446	0.508774508	1.768068215	0.59628176	0.931568687	0.669701326	1.932466966	0.765024972	1.59543	0.00180593355785	2.63699	0.000218247898274	0.52176	0.000302316312402	0.86239	0.236563719163													IPR034016;IPR001930;IPR014782;IPR024571;	Aminopeptidase N-type;Peptidase M1, alanine aminopeptidase/leukotriene A4 hydrolase;Peptidase M1, membrane alanine aminopeptidase, N-terminal;ERAP1-like C-terminal domain;	plasma membrane	At4g33090	929.0	EO	[E] Amino acid transport and metabolism;[O] Posttranslational modification, protein turnover, chaperones;
Sspon.01G0006140-1A	Sspon.01G0006140-1A	Down	0.455492706	0.895334496	1.505124825	0.8326883	0.509973206	0.801854293	1.445881002	1.345383405	0.599838387	0.853442776	1.5297495	1.225237103	0.61369	0.00278306416675	1.31659	0.0838079510881	0.34934	3.78016938035e-05	0.74946	0.144781844761										K03063	map03050;map05169;	Proteasome;Epstein-Barr virus infection;	IPR035256;IPR003960;IPR003593;IPR003959;IPR005937;IPR027417;	26S Proteasome regulatory subunit 6B;ATPase, AAA-type, conserved site;AAA+ ATPase domain;ATPase, AAA-type, core;26S proteasome regulatory subunit P45-like;P-loop containing nucleoside triphosphate hydrolase;	cytosol	At5g58290	763.0	O	[O] Posttranslational modification, protein turnover, chaperones;
Sspon.04G0017360-2B	Sspon.04G0017360-2B	Down	0.475032426	0.923211882	0.881409254	1.687393255	0.508592997	0.790357377	0.951023887	1.811898517	0.579538996	0.818507864	0.928853263	1.644180282	0.61734	0.00314142794445	0.53685	0.000127274834712	0.5661	0.0004187407173	0.49229	0.000174532151737													IPR020831;IPR020828;IPR020829;IPR016040;	Glyceraldehyde/Erythrose phosphate dehydrogenase family;Glyceraldehyde 3-phosphate dehydrogenase, NAD(P) binding domain;Glyceraldehyde 3-phosphate dehydrogenase, catalytic domain;NAD(P)-binding domain;	cytosol	At1g16300	537.0	G	[G] Carbohydrate transport and metabolism;
Sspon.07G0020790-2B	Sspon.07G0020790-2B	Down	0.510512551	1.507212516	0.752412524	1.103595428	0.432271198	1.44630958	0.895210088	1.204905119	0.556189753	1.505861119	0.855343891	1.230176233	0.33614	1.83363120389e-05	0.70732	0.00387133235498	0.59888	0.00390023208725	1.26018	0.0021427906336										K03696			IPR019489;IPR028299;IPR003593;IPR018368;IPR027417;IPR004176;IPR001943;IPR003959;IPR001270;	Clp ATPase, C-terminal;ClpA/B, conserved site 2;AAA+ ATPase domain;ClpA/B, conserved site 1;P-loop containing nucleoside triphosphate hydrolase;Clp, N-terminal;UVR domain;ATPase, AAA-type, core;ClpA/B family;	chloroplast	At5g50920	1525.0	O	[O] Posttranslational modification, protein turnover, chaperones;
Sspon.04G0009760-2B	Sspon.04G0009760-2B	Down	0.592801726	0.103540828	3.055594972	0.000792651	0.627076896	0.202208491	3.217211624	0.197060781	0.678007054	0.103737085	3.182035604	0.039932289	4.6348	0.00027104566402	39.76203	2.41785047851e-06	0.20073	1.35548708425e-06	1.72208	0.449712333348	GO:0016098;GO:0016099;GO:0016137;GO:0044249;GO:1901362;GO:1901360;GO:0006629;GO:1901576;GO:0044710;GO:0044711;GO:1901806;GO:0071704;GO:1901804;GO:0044699;GO:0008610;GO:0018130;GO:0046184;GO:0006721;GO:0006720;GO:0009987;GO:0016138;GO:0009058;GO:0008150;GO:0008152;GO:1900992;GO:0044255;GO:1900994;GO:0046483;GO:0044238;GO:0006081;GO:1901137;GO:1901135;GO:0044763;GO:0044237;GO:1901657;GO:0008299;GO:0016114;GO:1901659;	monoterpenoid metabolic process;monoterpenoid biosynthetic process;glycoside metabolic process;cellular biosynthetic process;organic cyclic compound biosynthetic process;organic cyclic compound metabolic process;lipid metabolic process;organic substance biosynthetic process;single-organism metabolic process;single-organism biosynthetic process;beta-glucoside biosynthetic process;organic substance metabolic process;beta-glucoside metabolic process;single-organism process;lipid biosynthetic process;heterocycle biosynthetic process;aldehyde biosynthetic process;terpenoid metabolic process;isoprenoid metabolic process;cellular process;glycoside biosynthetic process;biosynthetic process;biological_process;metabolic process;(-)-secologanin metabolic process;cellular lipid metabolic process;(-)-secologanin biosynthetic process;heterocycle metabolic process;primary metabolic process;cellular aldehyde metabolic process;carbohydrate derivative biosynthetic process;carbohydrate derivative metabolic process;single-organism cellular process;cellular metabolic process;glycosyl compound metabolic process;isoprenoid biosynthetic process;terpenoid biosynthetic process;glycosyl compound biosynthetic process;	7;7;5;4;5;4;4;4;3;4;7;3;6;2;5;5;5;6;5;2;6;3;1;2;5;4;6;4;3;4;5;4;3;3;4;5;6;5;				GO:0003674;GO:0046527;GO:0016740;GO:0035251;GO:0003824;GO:0008194;GO:0016757;GO:0016758;	molecular_function;glucosyltransferase activity;transferase activity;UDP-glucosyltransferase activity;catalytic activity;UDP-glycosyltransferase activity;transferase activity, transferring glycosyl groups;transferase activity, transferring hexosyl groups;	1;6;3;6;2;5;4;5;				IPR035595;IPR002213;	UDP-glycosyltransferase family, conserved site;UDP-glucuronosyl/UDP-glucosyltransferase;	chloroplast	At1g22400	543.0	GC	[G] Carbohydrate transport and metabolism;[C] Energy production and conversion;
Sspon.04G0014930-4P	Sspon.04G0014930-4P	Down	0.814837933	0.594700854	1.583518091	0.78492536	0.835071478	0.671598053	1.66450091	0.818145339	0.985023448	0.807007162	1.684685817	0.755985554	1.27088	0.0846340009006	2.09097	1.78873222186e-05	0.53418	0.000245809165301	0.87887	0.214400828859	GO:0044237;GO:0006807;GO:0071704;GO:0006749;GO:0009987;GO:0008150;GO:0008152;GO:0006518;GO:0006575;GO:1901564;GO:0043603;GO:0034641;GO:0006790;	cellular metabolic process;nitrogen compound metabolic process;organic substance metabolic process;glutathione metabolic process;cellular process;biological_process;metabolic process;peptide metabolic process;cellular modified amino acid metabolic process;organonitrogen compound metabolic process;cellular amide metabolic process;cellular nitrogen compound metabolic process;sulfur compound metabolic process;	3;3;3;5;2;1;2;5;4;4;5;4;4;	GO:0043229;GO:0043227;GO:0043226;GO:0005737;GO:0005634;GO:0043231;GO:0044464;GO:0005623;GO:0005622;GO:0005575;GO:0044424;	intracellular organelle;membrane-bounded organelle;organelle;cytoplasm;nucleus;intracellular membrane-bounded organelle;cell part;cell;intracellular;cellular_component;intracellular part;	3;3;2;4;5;4;2;2;3;1;3;	GO:0003674;GO:0005488;GO:0003676;GO:0004364;GO:1901363;GO:0016765;GO:0016740;GO:0008135;GO:0003824;GO:0097159;GO:0003723;GO:0003746;	molecular_function;binding;nucleic acid binding;glutathione transferase activity;heterocyclic compound binding;transferase activity, transferring alkyl or aryl (other than methyl) groups;transferase activity;translation factor activity, RNA binding;catalytic activity;organic cyclic compound binding;RNA binding;translation elongation factor activity;	1;2;4;5;3;4;3;6;2;3;5;7;	K03233	map05134;	Legionellosis;	IPR004045;IPR004046;IPR012336;IPR010987;IPR001662;	Glutathione S-transferase, N-terminal;Glutathione S-transferase, C-terminal;Thioredoxin-like fold;Glutathione S-transferase, C-terminal-like;Translation elongation factor EF1B, gamma chain, conserved;	cytosol	At1g09640_1	323.0	O	[O] Posttranslational modification, protein turnover, chaperones;
Sspon.02G0009300-1A	Sspon.02G0009300-1A	Down	0.511842766	0.466067706	2.014597938	0.786905884	0.61402145	0.355654465	2.066894602	0.833465187	0.506497527	0.608077709	2.271623453	0.964351314	1.14167	0.451410813883	2.45795	0.000186856232482	0.25694	5.21776601622e-05	0.55317	0.0130327501035													IPR004567;	Type II pantothenate kinase;	Golgi apparatus	At4g32180_1	704.0	H	[H] Coenzyme transport and metabolism;
Sspon.01G0042430-1P	Sspon.01G0042430-1P	Down	0.793173148	0.631060936	1.973692125	0.612984068	0.963935574	0.612273242	2.110936341	0.368055087	1.160506473	0.542054508	1.938041436	0.293287063	1.63416	0.0261561225293	4.72616	0.000135558909413	0.48444	0.000946483678598	1.40105	0.164573766261										K00297	map00670;map00720;map01100;map01120;map01200;	One carbon pool by folate;Carbon fixation pathways in prokaryotes;Metabolic pathways;Microbial metabolism in diverse environments;Carbon metabolism;	IPR029041;IPR004621;IPR003171;	FAD-linked oxidoreductase-like;Eukaryotic-type methylenetetrahydrofolate reductase;Methylenetetrahydrofolate reductase;	cytosol	At3g59970	958.0	E	[E] Amino acid transport and metabolism;
Sspon.03G0041010-1C	Sspon.03G0041010-1C	Down	0.440640622	1.069966611	1.359868706	1.41578163	0.430710607	0.836958367	1.302069382	1.422044481	0.497949482	0.909169795	1.072909396	1.24193092	0.48624	0.00258238355078	0.91546	0.3376670995	0.36663	0.000939313243639	0.69026	0.0097030061312	GO:0009156;GO:0009167;GO:0009165;GO:0044281;GO:0009161;GO:0098771;GO:1901362;GO:0042451;GO:1901360;GO:0044710;GO:0044711;GO:0009199;GO:0098662;GO:0019725;GO:0009206;GO:0009205;GO:0009201;GO:0046034;GO:0046129;GO:0046128;GO:0042455;GO:0046483;GO:1901564;GO:1901566;GO:0048878;GO:0006163;GO:0006164;GO:0009163;GO:0009141;GO:0009142;GO:0009144;GO:0009145;GO:0006807;GO:0015992;GO:0006885;GO:0009127;GO:0065007;GO:0044699;GO:0098660;GO:0019637;GO:0065008;GO:0018130;GO:0006818;GO:0006139;GO:0006812;GO:0006811;GO:0006810;GO:0009152;GO:0009150;GO:0008150;GO:0008152;GO:0019438;GO:0034654;GO:0051234;GO:0090407;GO:0044271;GO:0009260;GO:0046390;GO:0009058;GO:1901293;GO:0009117;GO:0006753;GO:0006754;GO:0009116;GO:1902600;GO:0050801;GO:0044249;GO:0034641;GO:0051453;GO:0009123;GO:0009259;GO:0042278;GO:0015672;GO:0009126;GO:0009987;GO:0006725;GO:0006873;GO:0030004;GO:0030003;GO:0055080;GO:0055082;GO:0055085;GO:0055086;GO:1901137;GO:1901135;GO:0009124;GO:0042592;GO:0019693;GO:0072521;GO:0072522;GO:0030641;GO:0006796;GO:0071704;GO:1901576;GO:0009168;GO:0034220;GO:0044765;GO:0044763;GO:0055067;GO:0009119;GO:0051179;GO:1902578;GO:0044238;GO:0044237;GO:1901657;GO:0006793;GO:0098655;GO:1901659;	ribonucleoside monophosphate biosynthetic process;purine ribonucleoside monophosphate metabolic process;nucleotide biosynthetic process;small molecule metabolic process;ribonucleoside monophosphate metabolic process;inorganic ion homeostasis;organic cyclic compound biosynthetic process;purine nucleoside biosynthetic process;organic cyclic compound metabolic process;single-organism metabolic process;single-organism biosynthetic process;ribonucleoside triphosphate metabolic process;inorganic cation transmembrane transport;cellular homeostasis;purine ribonucleoside triphosphate biosynthetic process;purine ribonucleoside triphosphate metabolic process;ribonucleoside triphosphate biosynthetic process;ATP metabolic process;purine ribonucleoside biosynthetic process;purine ribonucleoside metabolic process;ribonucleoside biosynthetic process;heterocycle metabolic process;organonitrogen compound metabolic process;organonitrogen compound biosynthetic process;chemical homeostasis;purine nucleotide metabolic process;purine nucleotide biosynthetic process;nucleoside biosynthetic process;nucleoside triphosphate metabolic process;nucleoside triphosphate biosynthetic process;purine nucleoside triphosphate metabolic process;purine nucleoside triphosphate biosynthetic process;nitrogen compound metabolic process;proton transport;regulation of pH;purine nucleoside monophosphate biosynthetic process;biological regulation;single-organism process;inorganic ion transmembrane transport;organophosphate metabolic process;regulation of biological quality;heterocycle biosynthetic process;hydrogen transport;nucleobase-containing compound metabolic process;cation transport;ion transport;transport;purine ribonucleotide biosynthetic process;purine ribonucleotide metabolic process;biological_process;metabolic process;aromatic compound biosynthetic process;nucleobase-containing compound biosynthetic process;establishment of localization;organophosphate biosynthetic process;cellular nitrogen compound biosynthetic process;ribonucleotide biosynthetic process;ribose phosphate biosynthetic process;biosynthetic process;nucleoside phosphate biosynthetic process;nucleotide metabolic process;nucleoside phosphate metabolic process;ATP biosynthetic process;nucleoside metabolic process;hydrogen ion transmembrane transport;ion homeostasis;cellular biosynthetic process;cellular nitrogen compound metabolic process;regulation of intracellular pH;nucleoside monophosphate metabolic process;ribonucleotide metabolic process;purine nucleoside metabolic process;monovalent inorganic cation transport;purine nucleoside monophosphate metabolic process;cellular process;cellular aromatic compound metabolic process;cellular ion homeostasis;cellular monovalent inorganic cation homeostasis;cellular cation homeostasis;cation homeostasis;cellular chemical homeostasis;transmembrane transport;nucleobase-containing small molecule metabolic process;carbohydrate derivative biosynthetic process;carbohydrate derivative metabolic process;nucleoside monophosphate biosynthetic process;homeostatic process;ribose phosphate metabolic process;purine-containing compound metabolic process;purine-containing compound biosynthetic process;regulation of cellular pH;phosphate-containing compound metabolic process;organic substance metabolic process;organic substance biosynthetic process;purine ribonucleoside monophosphate biosynthetic process;ion transmembrane transport;single-organism transport;single-organism cellular process;monovalent inorganic cation homeostasis;ribonucleoside metabolic process;localization;single-organism localization;primary metabolic process;cellular metabolic process;glycosyl compound metabolic process;phosphorus metabolic process;cation transmembrane transport;glycosyl compound biosynthetic process;	7;8;6;4;7;7;5;7;4;3;4;7;7;4;8;8;7;8;8;7;7;4;4;5;5;6;7;6;6;6;7;7;3;6;9;7;2;2;6;4;3;5;5;4;6;5;4;8;7;1;2;5;5;3;5;5;7;6;3;5;6;5;9;5;7;6;4;4;10;6;6;6;7;7;2;4;6;8;7;7;5;4;4;5;4;6;4;5;5;6;9;5;3;4;8;5;4;3;8;6;2;3;3;3;4;4;6;5;	GO:0016021;GO:0016020;GO:0043231;GO:0044424;GO:0044425;GO:0043229;GO:0043227;GO:0043226;GO:0031226;GO:0031224;GO:0044459;GO:0044464;GO:0005623;GO:0005622;GO:0071944;GO:0005887;GO:0005886;GO:0005575;	integral component of membrane;membrane;intracellular membrane-bounded organelle;intracellular part;membrane part;intracellular organelle;membrane-bounded organelle;organelle;intrinsic component of plasma membrane;intrinsic component of membrane;plasma membrane part;cell part;cell;intracellular;cell periphery;integral component of plasma membrane;plasma membrane;cellular_component;	4;2;4;3;2;3;3;2;4;3;3;2;2;3;3;4;3;1;	GO:0008553;GO:0000166;GO:0035639;GO:0046872;GO:0032549;GO:0017076;GO:0016818;GO:0097367;GO:0016817;GO:0005524;GO:0015405;GO:0003674;GO:0005488;GO:0016887;GO:0019829;GO:1901265;GO:0042625;GO:0042626;GO:0042623;GO:0015399;GO:0022804;GO:0016787;GO:0003824;GO:0022891;GO:0022890;GO:0022892;GO:0097159;GO:0043492;GO:0015075;GO:0016462;GO:0015077;GO:0032559;GO:0032555;GO:0015662;GO:0015078;GO:0032553;GO:0036442;GO:0043168;GO:0043169;GO:0016820;GO:0043167;GO:0005215;GO:0030554;GO:1901363;GO:0001882;GO:0001883;GO:0008324;GO:0017111;GO:0036094;GO:0032550;GO:0022857;GO:0022853;	hydrogen-exporting ATPase activity, phosphorylative mechanism;nucleotide binding;purine ribonucleoside triphosphate binding;metal ion binding;ribonucleoside binding;purine nucleotide binding;hydrolase activity, acting on acid anhydrides, in phosphorus-containing anhydrides;carbohydrate derivative binding;hydrolase activity, acting on acid anhydrides;ATP binding;P-P-bond-hydrolysis-driven transmembrane transporter activity;molecular_function;binding;ATPase activity;cation-transporting ATPase activity;nucleoside phosphate binding;ATPase coupled ion transmembrane transporter activity;ATPase activity, coupled to transmembrane movement of substances;ATPase activity, coupled;primary active transmembrane transporter activity;active transmembrane transporter activity;hydrolase activity;catalytic activity;substrate-specific transmembrane transporter activity;inorganic cation transmembrane transporter activity;substrate-specific transporter activity;organic cyclic compound binding;ATPase activity, coupled to movement of substances;ion transmembrane transporter activity;pyrophosphatase activity;monovalent inorganic cation transmembrane transporter activity;adenyl ribonucleotide binding;purine ribonucleotide binding;ATPase activity, coupled to transmembrane movement of ions, phosphorylative mechanism;hydrogen ion transmembrane transporter activity;ribonucleotide binding;hydrogen-exporting ATPase activity;anion binding;cation binding;hydrolase activity, acting on acid anhydrides, catalyzing transmembrane movement of substances;ion binding;transporter activity;adenyl nucleotide binding;heterocyclic compound binding;nucleoside binding;purine nucleoside binding;cation transmembrane transporter activity;nucleoside-triphosphatase activity;small molecule binding;purine ribonucleoside binding;transmembrane transporter activity;active ion transmembrane transporter activity;	8;4;5;5;5;5;5;3;4;6;6;1;2;8;7;4;6;6;9;5;4;3;2;4;7;3;3;10;5;6;8;6;5;7;9;4;8;4;4;5;3;2;6;3;4;5;6;7;3;6;3;5;				IPR008250;IPR023298;IPR023299;IPR023214;IPR018303;IPR006534;IPR001757;	P-type ATPase, A  domain;P-type ATPase,  transmembrane domain;P-type ATPase, cytoplasmic domain N;HAD-like domain;P-type ATPase, phosphorylation site;P-type ATPase, subfamily IIIA;P-type ATPase;	vacuolar membrane	At5g57350	1074.0	P	[P] Inorganic ion transport and metabolism;
Sspon.01G0042430-1B	Sspon.01G0042430-1B	Down	0.793173148	0.631060936	1.973692125	0.612984068	0.963935574	0.612273242	2.110936341	0.368055087	1.160506473	0.542054508	1.938041436	0.293287063	1.63416	0.0261561225293	4.72616	0.000135558909413	0.48444	0.000946483678598	1.40105	0.164573766261										K00297	map00670;map00720;map01100;map01120;map01200;	One carbon pool by folate;Carbon fixation pathways in prokaryotes;Metabolic pathways;Microbial metabolism in diverse environments;Carbon metabolism;	IPR029041;IPR004621;IPR003171;	FAD-linked oxidoreductase-like;Eukaryotic-type methylenetetrahydrofolate reductase;Methylenetetrahydrofolate reductase;	cytosol	At3g59970	957.0	E	[E] Amino acid transport and metabolism;
Sspon.02G0006750-1A	Sspon.02G0006750-1A	Down	0.50110168	1.017404293	1.153451341	1.200189689	0.583029282	1.012139454	1.145670218	1.16414877	0.671641165	1.101680426	1.175465593	1.274078089	0.56073	0.00131008069372	0.95497	0.179042246075	0.50532	0.000332189252911	0.8606	0.017682790786										K12951			IPR012337;IPR002121;IPR002562;IPR010997;IPR000131;	Ribonuclease H-like domain;HRDC domain;3'-5' exonuclease domain;HRDC-like;ATP synthase, F1 complex, gamma subunit;	chloroplast	At4g04640	508.0	C	[C] Energy production and conversion;
Sspon.03G0021100-1T	Sspon.03G0021100-1T	Down	0.618036544	1.126107386	1.578832016	1.209126703	0.617182934	1.02872666	1.741017872	1.40672583	0.039450614	0.761512197	1.645967271	0.227313975	0.43708	0.0688271667547	1.74658	0.126660618941	0.25669	0.00343738313627	1.02574	0.951976248803				GO:0005575;GO:0005576;	cellular_component;extracellular region;	1;2;	GO:0016787;GO:0017171;GO:0004180;GO:0008238;GO:0004185;GO:0070011;GO:0003824;GO:0003674;GO:0070008;GO:0008233;GO:0008236;	hydrolase activity;serine hydrolase activity;carboxypeptidase activity;exopeptidase activity;serine-type carboxypeptidase activity;peptidase activity, acting on L-amino acid peptides;catalytic activity;molecular_function;serine-type exopeptidase activity;peptidase activity;serine-type peptidase activity;	3;4;7;6;7;5;2;1;6;4;5;	K16297			IPR018202;IPR001563;IPR033124;IPR029058;	Serine carboxypeptidase, serine active site;Peptidase S10, serine carboxypeptidase;Serine carboxypeptidases, histidine active site;Alpha/Beta hydrolase fold;	plasma membrane	At3g07990	521.0	OE	[O] Posttranslational modification, protein turnover, chaperones;[E] Amino acid transport and metabolism;
Sspon.03G0021100-1P	Sspon.03G0021100-1P	Down	0.618036544	1.126107386	1.578832016	1.209126703	0.617182934	1.02872666	1.741017872	1.40672583	0.039450614	0.761512197	1.645967271	0.227313975	0.43708	0.0688271667547	1.74658	0.126660618941	0.25669	0.00343738313627	1.02574	0.951976248803	GO:0044248;GO:0044237;GO:0043170;GO:0044267;GO:1901575;GO:0044265;GO:0044260;GO:0071704;GO:0006508;GO:0044238;GO:0009987;GO:0008150;GO:0030163;GO:0008152;GO:0044257;GO:0009056;GO:0009057;GO:0051603;GO:0019538;	cellular catabolic process;cellular metabolic process;macromolecule metabolic process;cellular protein metabolic process;organic substance catabolic process;cellular macromolecule catabolic process;cellular macromolecule metabolic process;organic substance metabolic process;proteolysis;primary metabolic process;cellular process;biological_process;protein catabolic process;metabolic process;cellular protein catabolic process;catabolic process;macromolecule catabolic process;proteolysis involved in cellular protein catabolic process;protein metabolic process;	4;3;4;5;4;5;4;3;5;3;2;1;5;2;6;3;5;6;4;	GO:0043229;GO:0043227;GO:0043226;GO:0005737;GO:0005773;GO:0043231;GO:0044464;GO:0005623;GO:0005622;GO:0005575;GO:0044444;GO:0005576;GO:0044424;	intracellular organelle;membrane-bounded organelle;organelle;cytoplasm;vacuole;intracellular membrane-bounded organelle;cell part;cell;intracellular;cellular_component;cytoplasmic part;extracellular region;intracellular part;	3;3;2;4;5;4;2;2;3;1;4;2;3;	GO:0008238;GO:0003674;GO:0008233;GO:0008236;GO:0004180;GO:0004185;GO:0070011;GO:0016787;GO:0003824;GO:0070008;GO:0017171;	exopeptidase activity;molecular_function;peptidase activity;serine-type peptidase activity;carboxypeptidase activity;serine-type carboxypeptidase activity;peptidase activity, acting on L-amino acid peptides;hydrolase activity;catalytic activity;serine-type exopeptidase activity;serine hydrolase activity;	6;1;4;5;7;7;5;3;2;6;4;	K16297			IPR018202;IPR001563;IPR033124;IPR029058;	Serine carboxypeptidase, serine active site;Peptidase S10, serine carboxypeptidase;Serine carboxypeptidases, histidine active site;Alpha/Beta hydrolase fold;	plasma membrane	At3g07990	516.0	OE	[O] Posttranslational modification, protein turnover, chaperones;[E] Amino acid transport and metabolism;
Sspon.06G0010710-1A	Sspon.06G0010710-1A	Up	0.606441512	1.562522418	0.249420813	1.390375651	0.677619268	1.636285262	0.430655544	1.484869393	0.738657457	1.495962683	0.318693636	1.408496364	0.43084	8.93883926152e-05	0.23315	5.37889084779e-05	2.02521	0.00635259403995	1.09595	0.0513293174023													IPR024934;	Rubredoxin-like domain;	chloroplast
Sspon.01G0019110-2B	Sspon.01G0019110-2B	Down	0.987608921	0.54816217	1.968649512	0.528119199	1.029505935	0.698092262	1.700623407	0.544744088	1.032248053	0.617225285	1.652476914	0.692544255	1.63638	0.00098018315942	3.01446	0.000441199756782	0.573	0.0015926065332	1.05555	0.655268088589										K14411	map03015;	mRNA surveillance pathway;	IPR000504;IPR034131;	RNA recognition motif domain;DAZ-associated protein 1, RNA recognition motif 2;	nucleus	At2g33410	294.0	A	[A] RNA processing and modification;
Sspon.07G0001500-1A	Sspon.07G0001500-1A	Down	0.805887986	0.307473522	1.88222881	0.591528135	1.249161358	0.310982918	1.924547993	0.834398959	1.142526191	0.328656051	1.825917919	0.796690158	3.37613	0.00496320185609	2.53426	0.00014735363636	0.56768	0.00402272573498	0.42612	0.00495003783246										K02951	map03010;	Ribosome;	IPR029064;IPR000530;IPR004038;	50S ribosomal protein L30e-like;Ribosomal protein S12e;Ribosomal protein L7Ae/L30e/S12e/Gadd45;	chloroplast	At2g32060	184.0	J	[J] Translation, ribosomal structure and biogenesis;
Sspon.08G0007100-3C	Sspon.08G0007100-3C	Down	0.677279631	0.898956877	1.460654039	0.893726173	0.636206532	0.830474888	1.518352731	1.029322121	0.677521049	0.880689648	1.516421394	0.980394918	0.7628	0.0011136133831	1.54831	0.000269322482631	0.4429	3.67031951614e-06	0.89897	0.0935593316226													IPR000194;IPR005723;IPR022879;IPR024034;IPR020003;IPR004100;IPR027417;	ATPase, F1/V1/A1 complex, alpha/beta subunit, nucleotide-binding domain;ATPase, V1 complex, subunit B;V-type ATP synthase regulatory subunit B/beta;ATPase, F1/V1 complex, beta/alpha subunit, C-terminal;ATPase, alpha/beta subunit, nucleotide-binding domain, active site;ATPase, F1/V1/A1 complex, alpha/beta subunit, N-terminal domain;P-loop containing nucleoside triphosphate hydrolase;	cytosol	At4g38510	900.0	C	[C] Energy production and conversion;
Sspon.02G0010260-1A	Sspon.02G0010260-1A	Down	0.211429431	0.775754252	2.222202567	1.103689224	0.387426034	0.676425583	2.3923792	0.758807348	0.591195747	0.815591859	1.695451048	0.369647706	0.52477	0.0375350688828	2.82689	0.0103599772212	0.1886	0.00196299689357	1.01596	0.95879585752	GO:0051716;GO:0044249;GO:0009410;GO:0016125;GO:0070887;GO:1901362;GO:0044699;GO:1901576;GO:0044710;GO:0044711;GO:0055114;GO:0071704;GO:0065007;GO:1901360;GO:0065008;GO:0006700;GO:0006629;GO:0042445;GO:0009987;GO:0042446;GO:0010817;GO:0009058;GO:0008150;GO:0008152;GO:0042221;GO:0008207;GO:0034754;GO:0008202;GO:0008610;GO:0044238;GO:0006805;GO:0044237;GO:0006066;GO:0071466;GO:0006694;GO:0044763;GO:1901615;GO:0050896;GO:0044281;	cellular response to stimulus;cellular biosynthetic process;response to xenobiotic stimulus;sterol metabolic process;cellular response to chemical stimulus;organic cyclic compound biosynthetic process;single-organism process;organic substance biosynthetic process;single-organism metabolic process;single-organism biosynthetic process;oxidation-reduction process;organic substance metabolic process;biological regulation;organic cyclic compound metabolic process;regulation of biological quality;C21-steroid hormone biosynthetic process;lipid metabolic process;hormone metabolic process;cellular process;hormone biosynthetic process;regulation of hormone levels;biosynthetic process;biological_process;metabolic process;response to chemical;C21-steroid hormone metabolic process;cellular hormone metabolic process;steroid metabolic process;lipid biosynthetic process;primary metabolic process;xenobiotic metabolic process;cellular metabolic process;alcohol metabolic process;cellular response to xenobiotic stimulus;steroid biosynthetic process;single-organism cellular process;organic hydroxy compound metabolic process;response to stimulus;small molecule metabolic process;	3;4;4;6;4;5;2;4;3;4;4;3;2;4;3;5;4;3;2;4;4;3;1;2;3;4;4;5;5;3;4;3;5;5;6;3;4;2;4;	GO:0031974;GO:0005623;GO:0005622;GO:0043226;GO:0005737;GO:0043227;GO:0043233;GO:0044444;GO:0005739;GO:0005759;GO:0044446;GO:0044429;GO:0005575;GO:0044464;GO:0043229;GO:0043231;GO:0070013;GO:0044424;GO:0044422;	membrane-enclosed lumen;cell;intracellular;organelle;cytoplasm;membrane-bounded organelle;organelle lumen;cytoplasmic part;mitochondrion;mitochondrial matrix;intracellular organelle part;mitochondrial part;cellular_component;cell part;intracellular organelle;intracellular membrane-bounded organelle;intracellular organelle lumen;intracellular part;organelle part;	2;2;3;2;4;3;3;4;5;5;3;4;1;2;3;4;4;3;2;	GO:0043169;GO:0003674;GO:0005488;GO:0051540;GO:0043167;GO:0046872;GO:0009055;GO:0051536;GO:0051537;	cation binding;molecular_function;binding;metal cluster binding;ion binding;metal ion binding;electron carrier activity;iron-sulfur cluster binding;2 iron, 2 sulfur cluster binding;	4;1;2;3;3;5;2;4;5;	K22071			IPR001041;IPR012675;	2Fe-2S ferredoxin-type iron-sulfur binding domain;Beta-grasp domain;	chloroplast	At3g07480	207.0	C	[C] Energy production and conversion;
Sspon.02G0002480-1A	Sspon.02G0002480-1A	Down	0.162211207	0.525427497	1.824893492	1.40282113	0.124302017	0.717153815	2.153760239	1.238492247	0.301949969	0.442273878	1.710162814	1.396551694	0.34927	0.0200978609646	1.40887	0.0184949866744	0.10344	0.000290532570597	0.41726	0.00129837012398													IPR019794;IPR002016;IPR000823;IPR019793;IPR010255;IPR033905;	Peroxidase, active site;Haem peroxidase, plant/fungal/bacterial;Plant peroxidase;Peroxidases heam-ligand binding site;Haem peroxidase;Secretory peroxidase;	mitochondria	At4g11290	244.0	R	[R] General function prediction only;
Sspon.01G0019110-2P	Sspon.01G0019110-2P	Down	0.987608921	0.54816217	1.968649512	0.528119199	1.029505935	0.698092262	1.700623407	0.544744088	1.032248053	0.617225285	1.652476914	0.692544255	1.63638	0.00098018315942	3.01446	0.000441199756782	0.573	0.0015926065332	1.05555	0.655268088589										K14411	map03015;	mRNA surveillance pathway;	IPR000504;IPR034131;	RNA recognition motif domain;DAZ-associated protein 1, RNA recognition motif 2;	nucleus	At2g33410	294.0	A	[A] RNA processing and modification;
Sspon.02G0008930-3D	Sspon.02G0008930-3D	Down	0.311447532	1.265987028	1.323305958	1.068296494	0.349030965	1.194742095	1.723741495	0.795355202	0.52501455	1.193001344	1.502036993	0.748040345	0.32446	0.00030110846233	1.74182	0.0134345853916	0.2606	0.00109106225205	1.39899	0.0276971885633				GO:0016020;GO:0044464;GO:0005623;GO:0005575;GO:0071944;GO:0044425;GO:0005886;GO:0031224;GO:0031225;	membrane;cell part;cell;cellular_component;cell periphery;membrane part;plasma membrane;intrinsic component of membrane;anchored component of membrane;	2;2;2;1;3;2;3;3;4;	GO:0016787;GO:0004175;GO:0070001;GO:0070011;GO:0003824;GO:0003674;GO:0004190;GO:0008233;	hydrolase activity;endopeptidase activity;aspartic-type peptidase activity;peptidase activity, acting on L-amino acid peptides;catalytic activity;molecular_function;aspartic-type endopeptidase activity;peptidase activity;	3;6;6;5;2;1;7;4;				IPR032799;IPR034164;IPR021109;IPR032861;IPR001461;IPR001969;IPR033121;	Xylanase inhibitor, C-terminal;Pepsin-like domain;Aspartic peptidase domain;Xylanase inhibitor, N-terminal;Aspartic peptidase A1 family;Aspartic peptidase, active site;Peptidase family A1 domain;	plasma membrane	At2g17760	382.0	O	[O] Posttranslational modification, protein turnover, chaperones;
Sspon.03G0031200-2C	Sspon.03G0031200-2C	Down	0.625118014	0.665215537	2.327744263	0.355396923	0.657670559	0.347970577	2.597797523	0.118819164	0.808000682	0.6010595	2.607525324	0.287681934	1.29521	0.229202516824	9.88724	4.05177061104e-05	0.27755	7.25553710043e-05	2.11872	0.0765146413375										K16055	map00500;map01100;	Starch and sucrose metabolism;Metabolic pathways;	IPR001830;IPR023214;IPR003337;IPR006379;	Glycosyl transferase, family 20;HAD-like domain;Trehalose-phosphatase;HAD-superfamily hydrolase, subfamily IIB;	cytosol	At1g06410	1231.0	G	[G] Carbohydrate transport and metabolism;
Sspon.05G0010080-1A	Sspon.05G0010080-1A	Down	0.249189327	1.059454142	1.715738851	0.794265088	0.084544054	0.987445509	1.810119482	0.853174068	0.428500688	1.192857533	1.864214734	0.960496524	0.23528	0.00206598093587	2.0668	0.000141817550551	0.14141	0.000141520009289	1.24227	0.0529056965764													IPR001024;	PLAT/LH2 domain;	chloroplast
Sspon.05G0013040-1A	Sspon.05G0013040-1A	Down	0.577674653	1.304982485	0.960181162	1.059901686	0.468506002	1.208289087	1.061648105	1.257247032	0.559773858	1.311677091	1.052974224	1.177144615	0.41986	9.94862498609e-05	0.87995	0.101004761312	0.5223	0.000474657786273	1.09463	0.171908463037										K09839	map00906;map01100;map01110;	Carotenoid biosynthesis;Metabolic pathways;Biosynthesis of secondary metabolites;	IPR010788;IPR012674;	VDE lipocalin domain;Calycin;	chloroplast
Sspon.04G0035390-1D	Sspon.04G0035390-1D	Up	1.382806302	1.129289469	0.353529209	1.046175089	1.512784874	0.857889835	0.433470329	0.959903083	1.424980949	0.969235278	0.792017351	1.137918233	1.46142	0.00655107265747	0.50223	0.0224509268349	2.73624	0.00285705547425	0.94034	0.542534599821	GO:0009768;GO:0009765;GO:0019538;GO:0043170;GO:0044267;GO:0044260;GO:0015979;GO:0043412;GO:0036211;GO:0008150;GO:0006464;GO:0008152;GO:0009266;GO:0050896;GO:0006950;GO:0009314;GO:0009416;GO:0044238;GO:0009987;GO:0009409;GO:0009645;GO:0009644;GO:0009642;GO:0006091;GO:0019684;GO:0071704;GO:0018298;GO:0009628;GO:0044237;	photosynthesis, light harvesting in photosystem I;photosynthesis, light harvesting;protein metabolic process;macromolecule metabolic process;cellular protein metabolic process;cellular macromolecule metabolic process;photosynthesis;macromolecule modification;protein modification process;biological_process;cellular protein modification process;metabolic process;response to temperature stimulus;response to stimulus;response to stress;response to radiation;response to light stimulus;primary metabolic process;cellular process;response to cold;response to low light intensity stimulus;response to high light intensity;response to light intensity;generation of precursor metabolites and energy;photosynthesis, light reaction;organic substance metabolic process;protein-chromophore linkage;response to abiotic stimulus;cellular metabolic process;	6;5;4;4;5;4;4;5;5;1;6;2;4;2;3;4;5;3;2;4;7;7;6;4;5;3;7;3;3;	GO:0034357;GO:0031976;GO:0031975;GO:0031984;GO:0016021;GO:0016020;GO:0031967;GO:0043234;GO:0043231;GO:0044424;GO:0044425;GO:0044422;GO:0043229;GO:0043227;GO:0043226;GO:0009579;GO:0009570;GO:0044436;GO:0044435;GO:0044434;GO:0009782;GO:0044446;GO:0044444;GO:0055035;GO:0031224;GO:0005737;GO:0010287;GO:0042651;GO:0009526;GO:0009522;GO:0009521;GO:0044464;GO:0005623;GO:0005622;GO:0009535;GO:0009534;GO:0009536;GO:0009532;GO:0009941;GO:0009507;GO:0032991;GO:0005575;GO:0098796;	photosynthetic membrane;plastid thylakoid;envelope;organelle subcompartment;integral component of membrane;membrane;organelle envelope;protein complex;intracellular membrane-bounded organelle;intracellular part;membrane part;organelle part;intracellular organelle;membrane-bounded organelle;organelle;thylakoid;chloroplast stroma;thylakoid part;plastid part;chloroplast part;photosystem I antenna complex;intracellular organelle part;cytoplasmic part;plastid thylakoid membrane;intrinsic component of membrane;cytoplasm;plastoglobule;thylakoid membrane;plastid envelope;photosystem I;photosystem;cell part;cell;intracellular;chloroplast thylakoid membrane;chloroplast thylakoid;plastid;plastid stroma;chloroplast envelope;chloroplast;macromolecular complex;cellular_component;membrane protein complex;	3;5;3;4;4;2;4;3;4;3;2;2;3;3;2;4;6;4;4;5;4;3;4;5;3;4;6;4;5;5;4;2;2;3;6;6;5;5;6;6;2;1;3;	GO:1901363;GO:0046872;GO:0016168;GO:0003674;GO:0005488;GO:0031409;GO:0046906;GO:0097159;GO:0046983;GO:0043169;GO:0043167;GO:0042802;GO:0042803;GO:0005515;	heterocyclic compound binding;metal ion binding;chlorophyll binding;molecular_function;binding;pigment binding;tetrapyrrole binding;organic cyclic compound binding;protein dimerization activity;cation binding;ion binding;identical protein binding;protein homodimerization activity;protein binding;	3;5;5;1;2;3;4;3;4;4;3;4;5;3;				IPR022796;IPR023329;IPR001344;	Chlorophyll A-B binding protein;Chlorophyll a/b binding protein domain;Chlorophyll A-B binding protein, plant;	mitochondria
Sspon.08G0020100-1P	Sspon.08G0020100-1P	Down	0.763640043	0.988229785	1.323935856	0.76446542	0.928786796	1.189812154	1.51805809	1.150130585	0.827360706	0.658134689	1.42345723	0.463988646	0.88845	0.551152768173	1.79327	0.0380956058272	0.59074	0.00140234269278	1.19238	0.577498135018										K11594	map04622;map05161;map05203;	RIG-I-like receptor signaling pathway;Hepatitis B;Viral carcinogenesis;	IPR000629;IPR011545;IPR014014;IPR001650;IPR014001;IPR027417;	ATP-dependent RNA helicase DEAD-box, conserved site;DEAD/DEAH box helicase domain;RNA helicase, DEAD-box type, Q motif;Helicase, C-terminal;Helicase superfamily 1/2, ATP-binding domain;P-loop containing nucleoside triphosphate hydrolase;	chloroplast	At2g42520	556.0	A	[A] RNA processing and modification;
Sspon.05G0015470-1A	Sspon.05G0015470-1A	Down	0.811101165	0.500265028	2.276049922	0.388839091	0.848986943	0.515332963	2.439421844	0.331278621	0.891647434	0.559792968	2.362642559	0.074641462	1.61975	0.000375518008903	8.90599	4.09052415004e-05	0.36051	8.8003328564e-06	1.98222	0.0570230676515				GO:0071944;GO:0016021;GO:0016020;GO:0031224;GO:0005886;GO:0044464;GO:0005623;GO:0005575;GO:0044425;	cell periphery;integral component of membrane;membrane;intrinsic component of membrane;plasma membrane;cell part;cell;cellular_component;membrane part;	3;4;2;3;3;2;2;1;2;	GO:0035639;GO:0003674;GO:0005488;GO:0001883;GO:0000166;GO:1901363;GO:1901265;GO:0001882;GO:0043168;GO:0032549;GO:0043167;GO:0004674;GO:0016740;GO:0004672;GO:0017076;GO:0005524;GO:0016301;GO:0036094;GO:0003824;GO:0030554;GO:0016773;GO:0016772;GO:0097367;GO:0032559;GO:0097159;GO:0032555;GO:0032550;GO:0032553;	purine ribonucleoside triphosphate binding;molecular_function;binding;purine nucleoside binding;nucleotide binding;heterocyclic compound binding;nucleoside phosphate binding;nucleoside binding;anion binding;ribonucleoside binding;ion binding;protein serine/threonine kinase activity;transferase activity;protein kinase activity;purine nucleotide binding;ATP binding;kinase activity;small molecule binding;catalytic activity;adenyl nucleotide binding;phosphotransferase activity, alcohol group as acceptor;transferase activity, transferring phosphorus-containing groups;carbohydrate derivative binding;adenyl ribonucleotide binding;organic cyclic compound binding;purine ribonucleotide binding;purine ribonucleoside binding;ribonucleotide binding;	5;1;2;5;4;3;4;4;4;5;3;7;3;6;5;6;5;3;2;6;5;4;3;6;3;5;6;4;				IPR017441;IPR011009;IPR000719;IPR003591;IPR001245;IPR008271;IPR032675;IPR013210;IPR001611;	Protein kinase, ATP binding site;Protein kinase-like domain;Protein kinase domain;Leucine-rich repeat, typical subtype;Serine-threonine/tyrosine-protein kinase, catalytic domain;Serine/threonine-protein kinase, active site;Leucine-rich repeat domain, L domain-like;Leucine-rich repeat-containing N-terminal, plant-type;Leucine-rich repeat;	vacuolar membrane	146298365	170.0	K	[K] Transcription	COG4886	Leucine-rich repeat (LRR) protein
Sspon.03G0037710-1C	Sspon.03G0037710-1C	Down	0.489481579	1.387770048	1.063004217	0.939747936	0.464369663	1.391195474	1.098853073	1.052196407	0.538476985	1.434603891	1.03548269	1.104818039	0.35417	4.32676106121e-06	1.03248	0.554404029176	0.46674	3.71155310299e-05	1.36064	0.00186793409114										K00688	map00500;map01100;map01110;map04910;map04922;map04931;	Starch and sucrose metabolism;Metabolic pathways;Biosynthesis of secondary metabolites;Insulin signaling pathway;Glucagon signaling pathway;Insulin resistance;	IPR000811;IPR035090;IPR011833;	Glycosyl transferase, family 35;Phosphorylase pyridoxal-phosphate attachment site;Glycogen/starch/alpha-glucan phosphorylase;	cytosol	At3g46970	1409.0	G	[G] Carbohydrate transport and metabolism;
Sspon.01G0001790-3D	Sspon.01G0001790-3D	Down	0.674839127	1.090556135	1.071527004	1.186324909	0.691998898	0.941342824	1.044205582	1.388838959	0.735665241	0.969287366	1.040802387	1.164611568	0.70056	0.0036917142412	0.84404	0.0542065430157	0.66608	6.86770408351e-05	0.8025	0.0440107440875										K05298	map00710;map01100;map01120;map01200;	Carbon fixation in photosynthetic organisms;Metabolic pathways;Microbial metabolism in diverse environments;Carbon metabolism;	IPR020831;IPR020830;IPR020828;IPR020829;IPR016040;IPR006424;	Glyceraldehyde/Erythrose phosphate dehydrogenase family;Glyceraldehyde 3-phosphate dehydrogenase, active site;Glyceraldehyde 3-phosphate dehydrogenase, NAD(P) binding domain;Glyceraldehyde 3-phosphate dehydrogenase, catalytic domain;NAD(P)-binding domain;Glyceraldehyde-3-phosphate dehydrogenase, type I;	chloroplast	At1g42970	697.0	G	[G] Carbohydrate transport and metabolism;
Sspon.07G0022670-1B	Sspon.07G0022670-1B	Down	0.152831889	1.77689766	1.238755326	0.82249936	0.189764927	1.4526906	1.337746281	0.853538331	0.248812398	1.766150834	1.318655645	0.841656747	0.11838	0.000181807067851	1.54711	0.000131106413289	0.15183	1.16885097337e-05	1.98425	0.00150014785703															cytosol
Sspon.05G0003190-2B	Sspon.05G0003190-2B	Down	0.034407823	1.509397245	0.995505728	1.352397402	0.098857369	1.268671374	1.066234184	1.289900742	0.528140105	1.52580668	0.999405	1.331276347	0.15368	0.00230727032208	0.77038	0.000492113075489	0.21606	0.00695132033665	1.08312	0.265461993101													IPR000566;IPR012674;IPR022272;	Lipocalin/cytosolic fatty-acid binding domain;Calycin;Lipocalin family conserved site;	chloroplast	At3g47860	402.0	M	[M] Cell wall/membrane/envelope biogenesis;
Sspon.04G0008080-3P	Sspon.04G0008080-3P	Down	0.462746181	0.807883741	1.649518525	0.821955173	0.48643819	0.823280742	1.892556629	0.902712957	0.580038705	0.88369613	1.76856488	0.920608148	0.60807	0.00152567128421	2.00759	0.00031322848155	0.28795	8.91875046122e-05	0.9507	0.318192387113										K00856	map00230;map01100;	Purine metabolism;Metabolic pathways;	IPR011611;IPR029056;IPR001805;IPR002173;	Carbohydrate kinase PfkB;Ribokinase-like;Adenosine kinase;Carbohydrate/puine kinase, PfkB, conserved site;	cytosol	At5g03300	602.0	G	[G] Carbohydrate transport and metabolism;
Sspon.05G0010080-4D	Sspon.05G0010080-4D	Down	0.249189327	1.059454142	1.715738851	0.794265088	0.084544054	0.987445509	1.810119482	0.853174068	0.428500688	1.192857533	1.864214734	0.960496524	0.23528	0.00206598093587	2.0668	0.000141817550551	0.14141	0.000141520009289	1.24227	0.0529056965764				GO:0055035;GO:0034357;GO:0031976;GO:0043229;GO:0071944;GO:0005622;GO:0043227;GO:0043226;GO:0009579;GO:0009534;GO:0009536;GO:0031090;GO:0005773;GO:0098805;GO:0016020;GO:0005774;GO:0044437;GO:0044436;GO:0044435;GO:0044434;GO:0009535;GO:0098588;GO:0044446;GO:0031984;GO:0005886;GO:0042651;GO:0009507;GO:0043231;GO:0044464;GO:0005623;GO:0005737;GO:0005575;GO:0044444;GO:0044424;GO:0044422;	plastid thylakoid membrane;photosynthetic membrane;plastid thylakoid;intracellular organelle;cell periphery;intracellular;membrane-bounded organelle;organelle;thylakoid;chloroplast thylakoid;plastid;organelle membrane;vacuole;whole membrane;membrane;vacuolar membrane;vacuolar part;thylakoid part;plastid part;chloroplast part;chloroplast thylakoid membrane;bounding membrane of organelle;intracellular organelle part;organelle subcompartment;plasma membrane;thylakoid membrane;chloroplast;intracellular membrane-bounded organelle;cell part;cell;cytoplasm;cellular_component;cytoplasmic part;intracellular part;organelle part;	5;3;5;3;3;3;3;2;4;6;5;3;5;3;2;4;4;4;4;5;6;4;3;4;3;4;6;4;2;2;4;1;4;3;2;							IPR001024;	PLAT/LH2 domain;	chloroplast
Sspon.08G0011000-3C	Sspon.08G0011000-3C	Up	1.466048107	1.003563214	0.499582862	1.061853339	1.491497408	0.745701922	0.545241901	1.062742193	1.798573155	0.8863748	0.6002573	0.838563799	1.80454	0.00559739072581	0.55518	0.0053697979638	2.89111	0.000724442081864	0.88947	0.358981981958	GO:0044238;GO:0071704;GO:0006749;GO:0043412;GO:0006807;GO:0044237;GO:0098754;GO:0043170;GO:0009735;GO:0009636;GO:0098869;GO:0044267;GO:0009719;GO:0006575;GO:0009987;GO:0044260;GO:1990748;GO:0008150;GO:0006464;GO:0008152;GO:0042221;GO:0034641;GO:0006790;GO:0010033;GO:1901564;GO:0043603;GO:0019538;GO:0009725;GO:0050896;GO:0036211;GO:0010731;GO:0006518;	primary metabolic process;organic substance metabolic process;glutathione metabolic process;macromolecule modification;nitrogen compound metabolic process;cellular metabolic process;detoxification;macromolecule metabolic process;response to cytokinin;response to toxic substance;cellular oxidant detoxification;cellular protein metabolic process;response to endogenous stimulus;cellular modified amino acid metabolic process;cellular process;cellular macromolecule metabolic process;cellular detoxification;biological_process;cellular protein modification process;metabolic process;response to chemical;cellular nitrogen compound metabolic process;sulfur compound metabolic process;response to organic substance;organonitrogen compound metabolic process;cellular amide metabolic process;protein metabolic process;response to hormone;response to stimulus;protein modification process;protein glutathionylation;peptide metabolic process;	3;3;5;5;3;3;2;4;5;4;4;5;3;4;2;4;3;1;6;2;3;4;4;4;4;5;4;4;2;5;7;5;	GO:0031975;GO:0043229;GO:0043227;GO:0043226;GO:0005737;GO:0009941;GO:0009536;GO:0009532;GO:0009570;GO:0044435;GO:0044434;GO:0031967;GO:0009507;GO:0009526;GO:0005575;GO:0043231;GO:0044464;GO:0005623;GO:0005622;GO:0044446;GO:0044444;GO:0044424;GO:0044422;	envelope;intracellular organelle;membrane-bounded organelle;organelle;cytoplasm;chloroplast envelope;plastid;plastid stroma;chloroplast stroma;plastid part;chloroplast part;organelle envelope;chloroplast;plastid envelope;cellular_component;intracellular membrane-bounded organelle;cell part;cell;intracellular;intracellular organelle part;cytoplasmic part;intracellular part;organelle part;	3;3;3;2;4;6;5;5;6;4;5;4;6;5;1;4;2;2;3;3;4;3;2;	GO:0003674;GO:0016491;GO:0016765;GO:0016740;GO:0016667;GO:0045174;GO:0016209;GO:0003824;GO:0004364;GO:0016672;GO:0015038;GO:0015037;GO:0015036;	molecular_function;oxidoreductase activity;transferase activity, transferring alkyl or aryl (other than methyl) groups;transferase activity;oxidoreductase activity, acting on a sulfur group of donors;glutathione dehydrogenase (ascorbate) activity;antioxidant activity;catalytic activity;glutathione transferase activity;oxidoreductase activity, acting on a sulfur group of donors, quinone or similar compound as acceptor;glutathione disulfide oxidoreductase activity;peptide disulfide oxidoreductase activity;disulfide oxidoreductase activity;	1;3;4;3;4;3;2;2;5;5;7;6;5;	K21888			IPR012336;IPR004045;	Thioredoxin-like fold;Glutathione S-transferase, N-terminal;	chloroplast	At5g16710_1	150.0	P	[P] Inorganic ion transport and metabolism;
Sspon.02G0023190-1P	Sspon.02G0023190-1P	Down	0.71158738	0.947815027	1.191616994	0.979080451	0.718307453	0.78846957	1.396920916	1.04371844	0.828790007	0.970481036	1.427730741	0.995481985	0.83446	0.0954629949299	1.33065	0.0122267579515	0.56238	0.00215160071707	0.89679	0.161048564597													IPR001179;	FKBP-type peptidyl-prolyl cis-trans isomerase domain;	mitochondria	At3g10060	239.0	O	[O] Posttranslational modification, protein turnover, chaperones;
Sspon.04G0003380-1A	Sspon.04G0003380-1A	Down	0.5632464	1.040001779	1.044449598	1.252277125	0.608334578	1.073627292	1.025451057	1.314012854	0.639113486	1.042314645	1.115563872	1.281607315	0.57374	5.28830344478e-05	0.82785	0.00251092892469	0.56842	0.000200410011116	0.82017	0.000380960384773										K02113	map00190;map00195;map01100;	Oxidative phosphorylation;Photosynthesis;Metabolic pathways;	IPR026015;IPR020781;IPR000711;	F1F0 ATP synthase OSCP/delta subunit, N-terminal domain;ATPase, OSCP/delta subunit, conserved site;ATPase, OSCP/delta subunit;	chloroplast	At4g09650	217.0	C	[C] Energy production and conversion;
Sspon.02G0023190-1A	Sspon.02G0023190-1A	Down	0.71158738	0.947815027	1.191616994	0.979080451	0.718307453	0.78846957	1.396920916	1.04371844	0.828790007	0.970481036	1.427730741	0.995481985	0.83446	0.0954629949299	1.33065	0.0122267579515	0.56238	0.00215160071707	0.89679	0.161048564597													IPR023566;IPR001179;	Peptidyl-prolyl cis-trans isomerase, FKBP-type;FKBP-type peptidyl-prolyl cis-trans isomerase domain;	chloroplast	At3g10060	290.0	O	[O] Posttranslational modification, protein turnover, chaperones;
Sspon.05G0003190-1A	Sspon.05G0003190-1A	Down	0.034407823	1.509397245	0.995505728	1.352397402	0.098857369	1.268671374	1.066234184	1.289900742	0.528140105	1.52580668	0.999405	1.331276347	0.15368	0.00230727032208	0.77038	0.000492113075489	0.21606	0.00695132033665	1.08312	0.265461993101													IPR000566;IPR012674;IPR022272;	Lipocalin/cytosolic fatty-acid binding domain;Calycin;Lipocalin family conserved site;	chloroplast	At3g47860	399.0	M	[M] Cell wall/membrane/envelope biogenesis;
Sspon.05G0018830-1A	Sspon.05G0018830-1A	Down	0.798999734	0.598414861	1.310231955	1.171208295	0.801990562	0.55998272	1.449405158	1.267413266	0.875016616	0.565416057	1.45997275	1.141948026	1.43635	0.000814539103298	1.17847	0.0255391640281	0.58679	0.000430924679482	0.48144	9.93894251537e-05										K10355			IPR020902;IPR004000;IPR004001;	Actin/actin-like conserved site;Actin family;Actin, conserved site;	cytoskeleton	At5g09810	770.0	Z	[Z] Cytoskeleton;
Sspon.03G0031100-2C	Sspon.03G0031100-2C	Down	0.494052319	1.522905931	0.868857171	0.997615776	0.561086873	1.392250718	0.944089286	1.128130501	0.623450152	1.505134012	0.911636217	1.050791044	0.37975	7.9104352124e-05	0.85772	0.0261304504245	0.61609	0.00128578507394	1.39154	0.00174765541546										K01595	map00620;map00680;map00710;map00720;map01100;map01120;map01200;	Pyruvate metabolism;Methane metabolism;Carbon fixation in photosynthetic organisms;Carbon fixation pathways in prokaryotes;Metabolic pathways;Microbial metabolism in diverse environments;Carbon metabolism;	IPR018129;IPR015813;IPR033129;IPR021135;IPR022805;	Phosphoenolpyruvate carboxylase, Lys active site;Pyruvate/Phosphoenolpyruvate kinase-like domain;Phosphoenolpyruvate carboxylase, His active site;Phosphoenolpyruvate carboxylase;Phosphoenolpyruvate carboxylase, bacterial/plant-type;	cytosol	507524157	678.0	C	[C] Energy production and conversion	COG2352	Phosphoenolpyruvate carboxylase
Sspon.06G0013840-3C	Sspon.06G0013840-3C	Down	0.670689181	0.884928672	1.580884761	0.777730327	0.711654899	0.775215164	1.608237159	0.868077079	0.820739615	0.881051129	1.610018733	0.810773282	0.86695	0.121163576148	1.95359	9.87181321728e-06	0.45906	4.60575101836e-05	1.03444	0.561404413989													IPR020082;IPR016040;IPR034373;IPR000043;IPR015878;	S-adenosyl-L-homocysteine hydrolase, conserved site;NAD(P)-binding domain;Adenosylhomocysteinase;Adenosylhomocysteinase-like;S-adenosyl-L-homocysteine hydrolase, NAD binding domain;	cytosol	At4g13940	808.0	H	[H] Coenzyme transport and metabolism;
Sspon.01G0004170-2C	Sspon.01G0004170-2C	Up	0.872778677	1.262047812	0.317625329	1.805090564	0.794502877	0.987660543	0.331247991	1.677092402	0.936285457	1.264228001	0.210785545	1.540654801	0.74093	0.0392607477952	0.17115	8.36198863669e-05	3.0286	0.000485049259758	0.69959	0.0135677462912													IPR033128;IPR001114;IPR027417;IPR018220;	Adenylosuccinate synthase,  active site;Adenylosuccinate synthetase;P-loop containing nucleoside triphosphate hydrolase;Adenylosuccinate synthase, GTP-binding site;	chloroplast	At3g57610	642.0	F	[F] Nucleotide transport and metabolism;
Sspon.06G0000650-1A	Sspon.06G0000650-1A	Down	0.204791977	0.206796806	0.899737006	2.687098503	0.218575182	0.000682658	0.897439805	2.956149453	0.226336936	0.101842572	0.952224565	2.648324537	2.10041	0.130811755104	0.33159	4.74609793138e-05	0.23631	3.22073077958e-06	0.03731	1.971174887e-05										K11252	map05034;map05203;map05322;	Alcoholism;Viral carcinogenesis;Systemic lupus erythematosus;	IPR000558;IPR007125;IPR009072;	Histone H2B;Histone H2A/H2B/H3;Histone-fold;	nucleus	At3g45980	222.0	B	[B] Chromatin structure and dynamics;
Sspon.07G0011030-1P	Sspon.07G0011030-1P	Down	0.242748369	0.683209806	1.731670298	1.142874826	0.261040443	0.628997523	1.828897932	1.291107582	0.368401582	0.732020554	1.790918388	1.298112698	0.42666	0.00136272269085	1.43391	0.000741113193956	0.16298	6.54446822754e-06	0.54774	0.000662846160942													IPR018108;IPR023395;	Mitochondrial substrate/solute carrier;Mitochondrial carrier domain;	chloroplast	At5g19760	105.0	C	[C] Energy production and conversion;
Sspon.06G0029170-1C	Sspon.06G0029170-1C	Down	0.204791977	0.206796806	0.899737006	2.687098503	0.218575182	0.000682658	0.897439805	2.956149453	0.226336936	0.101842572	0.952224565	2.648324537	2.10041	0.130811755104	0.33159	4.74609793138e-05	0.23631	3.22073077958e-06	0.03731	1.971174887e-05										K11252	map05034;map05203;map05322;	Alcoholism;Viral carcinogenesis;Systemic lupus erythematosus;	IPR000558;IPR007125;IPR009072;	Histone H2B;Histone H2A/H2B/H3;Histone-fold;	nucleus	At3g45980	218.0	B	[B] Chromatin structure and dynamics;
Sspon.05G0013780-1A	Sspon.05G0013780-1A	Up	1.555472366	0.925609643	0.632928005	1.101229196	1.273757041	0.95354071	0.735350724	0.907402922	1.413465223	0.946194601	0.990086277	0.564963291	1.50166	0.00445326288666	0.91637	0.724019714276	1.799	0.00933440277962	1.09782	0.621318812968										K11262	map00061;map00254;map00620;map00640;map01100;map01110;map01212;map04152;map04910;map04922;	Fatty acid biosynthesis;Aflatoxin biosynthesis;Pyruvate metabolism;Propanoate metabolism;Metabolic pathways;Biosynthesis of secondary metabolites;Fatty acid metabolism;AMPK signaling pathway;Insulin signaling pathway;Glucagon signaling pathway;	IPR005482;IPR013815;IPR000089;IPR034733;IPR011761;IPR013537;IPR011763;IPR011762;IPR016185;IPR005481;IPR011054;IPR011053;IPR005479;IPR029045;IPR011764;	Biotin carboxylase, C-terminal;ATP-grasp fold, subdomain 1;Biotin/lipoyl attachment;Acetyl-CoA carboxylase;ATP-grasp fold;Acetyl-CoA carboxylase, central domain;Acetyl-coenzyme A carboxyltransferase, C-terminal;Acetyl-coenzyme A carboxyltransferase, N-terminal;Pre-ATP-grasp domain;Biotin carboxylase-like, N-terminal domain;Rudiment single hybrid motif;Single hybrid motif;Carbamoyl-phosphate synthetase large subunit-like, ATP-binding domain;ClpP/crotonase-like domain;Biotin carboxylation domain;	chloroplast	At1g36180	3051.0	I	[I] Lipid transport and metabolism;
Sspon.06G0000650-1P	Sspon.06G0000650-1P	Down	0.204791977	0.206796806	0.899737006	2.687098503	0.218575182	0.000682658	0.897439805	2.956149453	0.226336936	0.101842572	0.952224565	2.648324537	2.10041	0.130811755104	0.33159	4.74609793138e-05	0.23631	3.22073077958e-06	0.03731	1.971174887e-05				GO:0000786;GO:0043232;GO:0044815;GO:0043229;GO:0043228;GO:0043227;GO:0043226;GO:0005575;GO:0005634;GO:0005694;GO:0043234;GO:0032991;GO:0043231;GO:0032993;GO:0044464;GO:0005623;GO:0005622;GO:0044446;GO:0044424;GO:0000785;GO:0044427;GO:0044422;	nucleosome;intracellular non-membrane-bounded organelle;DNA packaging complex;intracellular organelle;non-membrane-bounded organelle;membrane-bounded organelle;organelle;cellular_component;nucleus;chromosome;protein complex;macromolecular complex;intracellular membrane-bounded organelle;protein-DNA complex;cell part;cell;intracellular;intracellular organelle part;intracellular part;chromatin;chromosomal part;organelle part;	4;4;4;3;3;3;2;1;5;5;3;2;4;3;2;2;3;3;3;3;4;2;	GO:0003674;GO:0005488;GO:0003676;GO:0003677;GO:1901363;GO:0097159;	molecular_function;binding;nucleic acid binding;DNA binding;heterocyclic compound binding;organic cyclic compound binding;	1;2;4;5;3;3;	K11252	map05034;map05203;map05322;	Alcoholism;Viral carcinogenesis;Systemic lupus erythematosus;	IPR000558;IPR007125;IPR009072;	Histone H2B;Histone H2A/H2B/H3;Histone-fold;	nucleus	At3g45980	208.0	B	[B] Chromatin structure and dynamics;
Sspon.06G0028910-2P	Sspon.06G0028910-2P	Down	0.825747397	0.614436873	1.279451989	1.136942752	0.819701041	0.551909881	1.378305101	1.267695187	0.910888238	0.633343731	1.326239263	1.255338548	1.42043	0.00277193736433	1.08853	0.0993153719833	0.64165	0.000315128092933	0.49172	0.000213915074923	GO:0019752;GO:0044281;GO:0044699;GO:0044710;GO:0071704;GO:0043648;GO:0009987;GO:0008150;GO:0008152;GO:0043436;GO:0044238;GO:0005975;GO:0006082;GO:0044237;GO:0044763;GO:0006108;	carboxylic acid metabolic process;small molecule metabolic process;single-organism process;single-organism metabolic process;organic substance metabolic process;dicarboxylic acid metabolic process;cellular process;biological_process;metabolic process;oxoacid metabolic process;primary metabolic process;carbohydrate metabolic process;organic acid metabolic process;cellular metabolic process;single-organism cellular process;malate metabolic process;	6;4;2;3;3;7;2;1;2;5;3;4;4;3;3;8;	GO:0043229;GO:0043227;GO:0043226;GO:0005737;GO:0009536;GO:0005623;GO:0009507;GO:0043231;GO:0044464;GO:0005622;GO:0005575;GO:0044444;GO:0044424;	intracellular organelle;membrane-bounded organelle;organelle;cytoplasm;plastid;cell;chloroplast;intracellular membrane-bounded organelle;cell part;intracellular;cellular_component;cytoplasmic part;intracellular part;	3;3;2;4;5;2;6;4;2;3;1;4;3;	GO:0046554;GO:0003674;GO:0016491;GO:0016616;GO:0003824;GO:0016614;GO:0016615;	malate dehydrogenase (NADP+) activity;molecular_function;oxidoreductase activity;oxidoreductase activity, acting on the CH-OH group of donors, NAD or NADP as acceptor;catalytic activity;oxidoreductase activity, acting on CH-OH group of donors;malate dehydrogenase activity;	6;1;3;5;2;4;5;				IPR001236;IPR022383;IPR010945;IPR016040;IPR015955;	Lactate/malate dehydrogenase, N-terminal;Lactate/malate dehydrogenase, C-terminal;Malate dehydrogenase, type 2;NAD(P)-binding domain;Lactate dehydrogenase/glycoside hydrolase, family 4, C-terminal;	chloroplast	At5g58330	480.0	C	[C] Energy production and conversion;
Sspon.03G0016690-1A	Sspon.03G0016690-1A	Down	0.690804581	0.896694155	1.095247036	1.102641499	0.667119192	0.850594301	1.251859447	1.197845207	0.799410754	0.950823934	1.308415534	1.18854436	0.79957	0.0226199255935	1.04772	0.475725341506	0.59016	0.00272908679647	0.77331	0.00326521919779										K00030	map00020;map01100;map01110;map01120;map01130;map01200;map01210;map01230;	Citrate cycle (TCA cycle);Metabolic pathways;Biosynthesis of secondary metabolites;Microbial metabolism in diverse environments;Biosynthesis of antibiotics;Carbon metabolism;2-Oxocarboxylic acid metabolism;Biosynthesis of amino acids;	IPR024084;IPR019818;IPR004434;	Isopropylmalate dehydrogenase-like domain;Isocitrate/isopropylmalate dehydrogenase, conserved site;Isocitrate dehydrogenase NAD-dependent;	cytosol	At5g03290	625.0	E	[E] Amino acid transport and metabolism;
Sspon.04G0016490-1A	Sspon.04G0016490-1A	Down	0.322260265	0.880607928	1.643765159	0.906990465	0.361301579	0.845935466	1.848290329	0.966835255	0.44737763	0.945051509	1.778582342	1.053002072	0.42332	0.00039850921718	1.8008	0.000443063041823	0.21457	4.01687370779e-05	0.9128	0.173045346761										K09250			IPR019844;IPR012340;IPR001878;IPR011129;IPR002059;	Cold-shock conserved site;Nucleic acid-binding, OB-fold;Zinc finger, CCHC-type;Cold shock domain;Cold-shock protein, DNA-binding;	nucleus	At4g36020	177.0	J	[J] Translation, ribosomal structure and biogenesis;
Sspon.07G0026440-1B	Sspon.07G0026440-1B	Down	0.380765878	0.277079986	2.164440599	0.567219425	0.451860924	0.459970112	2.648487874	0.576099082	0.397273181	0.284996557	3.005022496	0.786783885	1.20337	0.336119029972	4.05054	0.0015090568612	0.15732	0.000850864161661	0.52953	0.0315832988512													IPR034347;IPR004045;IPR004046;IPR010987;IPR012336;	Glutathione S-transferases Phi, C-terminal;Glutathione S-transferase, N-terminal;Glutathione S-transferase, C-terminal;Glutathione S-transferase, C-terminal-like;Thioredoxin-like fold;	chloroplast	At3g62760	120.0	O	[O] Posttranslational modification, protein turnover, chaperones;
Sspon.06G0009700-3D	Sspon.06G0009700-3D	Down	0.179322957	0.670884624	2.587144197	0.310340382	0.292733233	0.551960004	2.775794576	0.351486134	0.534553197	0.631374456	2.75310004	0.3613062	0.54288	0.0627491896912	7.93254	2.73067022952e-06	0.12403	3.93698847478e-05	1.8123	0.00193750216364	GO:0090304;GO:0034641;GO:0006807;GO:0034660;GO:0071840;GO:0006139;GO:0044260;GO:1901360;GO:0042254;GO:0071704;GO:0010467;GO:0006364;GO:0022613;GO:0034470;GO:0009987;GO:0006725;GO:0008150;GO:0008152;GO:0046483;GO:0016070;GO:0044238;GO:0016072;GO:0044237;GO:0043170;GO:0044085;GO:0006396;	nucleic acid metabolic process;cellular nitrogen compound metabolic process;nitrogen compound metabolic process;ncRNA metabolic process;cellular component organization or biogenesis;nucleobase-containing compound metabolic process;cellular macromolecule metabolic process;organic cyclic compound metabolic process;ribosome biogenesis;organic substance metabolic process;gene expression;rRNA processing;ribonucleoprotein complex biogenesis;ncRNA processing;cellular process;cellular aromatic compound metabolic process;biological_process;metabolic process;heterocycle metabolic process;RNA metabolic process;primary metabolic process;rRNA metabolic process;cellular metabolic process;macromolecule metabolic process;cellular component biogenesis;RNA processing;	5;4;3;6;2;4;4;4;5;3;5;6;4;7;2;4;1;2;4;5;3;7;3;4;3;6;	GO:0031974;GO:0005622;GO:0043227;GO:0005623;GO:0005730;GO:0005575;GO:0044422;GO:0043228;GO:0043231;GO:0043232;GO:0043233;GO:0031981;GO:0044464;GO:0043229;GO:0044446;GO:0070013;GO:0044428;GO:0043226;GO:0044424;GO:0005634;	membrane-enclosed lumen;intracellular;membrane-bounded organelle;cell;nucleolus;cellular_component;organelle part;non-membrane-bounded organelle;intracellular membrane-bounded organelle;intracellular non-membrane-bounded organelle;organelle lumen;nuclear lumen;cell part;intracellular organelle;intracellular organelle part;intracellular organelle lumen;nuclear part;organelle;intracellular part;nucleus;	2;3;3;2;5;1;2;3;4;4;3;5;2;3;3;4;4;2;3;5;	GO:0003674;GO:0005488;GO:0003676;GO:1901363;GO:0000166;GO:1901265;GO:0036094;GO:0097159;GO:0003723;	molecular_function;binding;nucleic acid binding;heterocyclic compound binding;nucleotide binding;nucleoside phosphate binding;small molecule binding;organic cyclic compound binding;RNA binding;	1;2;4;3;4;4;3;3;5;				IPR000504;	RNA recognition motif domain;	nucleus	At1g48920	75.9	K	[K] Transcription;
Sspon.03G0018310-1A	Sspon.03G0018310-1A	Down	0.476714228	0.523892741	1.915526843	0.7934198	0.503329159	0.398849877	2.129744578	0.928089809	0.704883071	0.626468598	2.148008648	0.851072647	1.0876	0.667007190458	2.40742	0.000137745885135	0.27206	0.000131961680707	0.6022	0.0111711860928													IPR016040;IPR008030;	NAD(P)-binding domain;NmrA-like domain;	cytosol	116620580	81.6	R	[R] General function prediction only	COG0702	Uncharacterized conserved protein YbjT, contains NAD(P)-binding and DUF2867 domains
Sspon.02G0011520-2B	Sspon.02G0011520-2B	Down	0.610164304	0.5390356	1.943001138	0.821683441	0.680864522	0.56275537	2.006968001	0.86976571	0.745474115	0.562235065	1.864037258	0.794015477	1.22384	0.035673002828	2.3392	1.89100720794e-05	0.35028	2.4648935498e-05	0.6695	0.000308700890446										K04043	map03018;map04212;map05152;	RNA degradation;Longevity regulating pathway - worm;Tuberculosis;	IPR029048;IPR018181;IPR029047;IPR012725;IPR013126;	Heat shock protein 70kD, C-terminal domain;Heat shock protein 70, conserved site;Heat shock protein 70kD, peptide-binding domain;Chaperone DnaK;Heat shock protein 70 family;	mitochondria	At5g09590	1059.0	O	[O] Posttranslational modification, protein turnover, chaperones;
Sspon.02G0013720-1P	Sspon.02G0013720-1P	Down	0.755902518	0.140816454	2.41371374	0.190984724	0.619967496	0.074449538	2.731289398	0.252071986	0.749633732	0.169519271	3.722476915	0.179174229	5.52387	0.000380861771067	14.25111	0.0022374659081	0.2397	0.00478385452721	0.6184	0.0934043457402	GO:0006641;GO:0006639;GO:0006638;GO:0019751;GO:0044255;GO:0044249;GO:0044237;GO:1901576;GO:0044710;GO:0044711;GO:0044262;GO:0071704;GO:0019400;GO:0044281;GO:0046463;GO:0046460;GO:0006629;GO:0045017;GO:0009987;GO:0009058;GO:0008150;GO:0008152;GO:0044723;GO:0046486;GO:0008610;GO:0044238;GO:0044699;GO:0005975;GO:0044763;GO:0019432;GO:0006066;GO:1901615;GO:0006071;	triglyceride metabolic process;acylglycerol metabolic process;neutral lipid metabolic process;polyol metabolic process;cellular lipid metabolic process;cellular biosynthetic process;cellular metabolic process;organic substance biosynthetic process;single-organism metabolic process;single-organism biosynthetic process;cellular carbohydrate metabolic process;organic substance metabolic process;alditol metabolic process;small molecule metabolic process;acylglycerol biosynthetic process;neutral lipid biosynthetic process;lipid metabolic process;glycerolipid biosynthetic process;cellular process;biosynthetic process;biological_process;metabolic process;single-organism carbohydrate metabolic process;glycerolipid metabolic process;lipid biosynthetic process;primary metabolic process;single-organism process;carbohydrate metabolic process;single-organism cellular process;triglyceride biosynthetic process;alcohol metabolic process;organic hydroxy compound metabolic process;glycerol metabolic process;	7;6;5;6;4;4;3;4;3;4;4;3;4;4;6;5;4;5;2;3;1;2;4;5;5;3;2;4;3;7;5;4;5;	GO:0005783;GO:0043229;GO:0043227;GO:0043226;GO:0031224;GO:0005737;GO:0005773;GO:0016021;GO:0016020;GO:0012505;GO:0043231;GO:0044464;GO:0005623;GO:0005622;GO:0005575;GO:0044444;GO:0044424;GO:0044425;	endoplasmic reticulum;intracellular organelle;membrane-bounded organelle;organelle;intrinsic component of membrane;cytoplasm;vacuole;integral component of membrane;membrane;endomembrane system;intracellular membrane-bounded organelle;cell part;cell;intracellular;cellular_component;cytoplasmic part;intracellular part;membrane part;	4;3;3;2;3;4;5;4;2;3;4;2;2;3;1;4;3;2;	GO:0046027;GO:0003674;GO:0008374;GO:0008080;GO:0016407;GO:0016740;GO:0016746;GO:0016747;GO:0016410;GO:0003824;	phospholipid:diacylglycerol acyltransferase activity;molecular_function;O-acyltransferase activity;N-acetyltransferase activity;acetyltransferase activity;transferase activity;transferase activity, transferring acyl groups;transferase activity, transferring acyl groups other than amino-acyl groups;N-acyltransferase activity;catalytic activity;	8;1;6;7;6;3;4;5;6;2;	K00679	map00561;	Glycerolipid metabolism;	IPR003386;IPR029058;	Lecithin:cholesterol/phospholipid:diacylglycerol acyltransferase;Alpha/Beta hydrolase fold;	mitochondria	At5g13640	949.0	I	[I] Lipid transport and metabolism;
Sspon.04G0016490-4D	Sspon.04G0016490-4D	Down	0.322260265	0.880607928	1.643765159	0.906990465	0.361301579	0.845935466	1.848290329	0.966835255	0.44737763	0.945051509	1.778582342	1.053002072	0.42332	0.00039850921718	1.8008	0.000443063041823	0.21457	4.01687370779e-05	0.9128	0.173045346761										K09250			IPR019844;IPR002059;IPR001878;IPR012340;IPR011129;	Cold-shock conserved site;Cold-shock protein, DNA-binding;Zinc finger, CCHC-type;Nucleic acid-binding, OB-fold;Cold shock domain;	nucleus	At4g36020	177.0	J	[J] Translation, ribosomal structure and biogenesis;
Sspon.01G0001040-2B	Sspon.01G0001040-2B	Down	0.509215717	0.855200695	1.324269912	0.611483801	0.257683479	0.862392	2.16437481	1.053897643	0.376681748	0.662595556	2.174032554	1.148172086	0.48046	0.01352042269	2.01264	0.0437917097577	0.20195	0.00661215053045	0.84597	0.462365738044										K15523			IPR011009;IPR016477;	Protein kinase-like domain;Fructosamine/Ketosamine-3-kinase;	chloroplast	At3g61080	452.0	R	[R] General function prediction only;
Sspon.04G0007320-2B	Sspon.04G0007320-2B	Down	0.302164908	1.600402302	1.237525069	1.081289991	0.372358777	1.398236797	1.041179209	1.19750382	0.449455639	1.335653233	1.018437828	0.965792427	0.25932	0.000292908256896	1.0162	0.86476500032	0.3409	0.000886379469427	1.33585	0.025210926865										K11498			IPR001752;IPR027417;IPR021881;	Kinesin motor domain;P-loop containing nucleoside triphosphate hydrolase;NPK1-activating kinesin-like protein, C-terminal;	nucleus	At4g38950	686.0	Z	[Z] Cytoskeleton;
Sspon.03G0018310-1T	Sspon.03G0018310-1T	Down	0.476714228	0.523892741	1.915526843	0.7934198	0.503329159	0.398849877	2.129744578	0.928089809	0.704883071	0.626468598	2.148008648	0.851072647	1.0876	0.667007190458	2.40742	0.000137745885135	0.27206	0.000131961680707	0.6022	0.0111711860928										K23050			IPR016040;IPR008030;	NAD(P)-binding domain;NmrA-like domain;	cytosol	470170304	86.3	R	[R] General function prediction only	COG0702	Uncharacterized conserved protein YbjT, contains NAD(P)-binding and DUF2867 domains
Sspon.02G0013720-1A	Sspon.02G0013720-1A	Down	0.755902518	0.140816454	2.41371374	0.190984724	0.619967496	0.074449538	2.731289398	0.252071986	0.749633732	0.169519271	3.722476915	0.179174229	5.52387	0.000380861771067	14.25111	0.0022374659081	0.2397	0.00478385452721	0.6184	0.0934043457402													IPR003386;IPR029058;	Lecithin:cholesterol/phospholipid:diacylglycerol acyltransferase;Alpha/Beta hydrolase fold;	cytosol	At5g13640	822.0	I	[I] Lipid transport and metabolism;
Sspon.05G0000740-2D	Sspon.05G0000740-2D	Down	0.457787269	1.252092039	1.129978423	0.985302989	0.563157174	1.139238539	1.224622582	1.04306213	0.682050846	1.095247436	1.21762753	1.209833044	0.48844	0.00173906058469	1.10315	0.206271043386	0.47673	0.000959017770517	1.0767	0.369415800753	GO:0006778;GO:0006779;GO:0044249;GO:0034641;GO:0006807;GO:1901362;GO:0015979;GO:0044699;GO:1901576;GO:0044710;GO:0044711;GO:0042440;GO:0051188;GO:0071704;GO:0033014;GO:0033013;GO:1901360;GO:0018130;GO:0009987;GO:0006725;GO:0015994;GO:0009058;GO:0015995;GO:0008150;GO:0008152;GO:0019438;GO:0044271;GO:0046148;GO:0046483;GO:1901564;GO:1901566;GO:0044237;GO:0051186;GO:0044763;	porphyrin-containing compound metabolic process;porphyrin-containing compound biosynthetic process;cellular biosynthetic process;cellular nitrogen compound metabolic process;nitrogen compound metabolic process;organic cyclic compound biosynthetic process;photosynthesis;single-organism process;organic substance biosynthetic process;single-organism metabolic process;single-organism biosynthetic process;pigment metabolic process;cofactor biosynthetic process;organic substance metabolic process;tetrapyrrole biosynthetic process;tetrapyrrole metabolic process;organic cyclic compound metabolic process;heterocycle biosynthetic process;cellular process;cellular aromatic compound metabolic process;chlorophyll metabolic process;biosynthetic process;chlorophyll biosynthetic process;biological_process;metabolic process;aromatic compound biosynthetic process;cellular nitrogen compound biosynthetic process;pigment biosynthetic process;heterocycle metabolic process;organonitrogen compound metabolic process;organonitrogen compound biosynthetic process;cellular metabolic process;cofactor metabolic process;single-organism cellular process;	5;6;4;4;3;5;4;2;4;3;4;4;5;3;6;5;4;5;2;4;6;3;4;1;2;5;5;5;4;4;5;3;4;3;	GO:0005737;GO:0043227;GO:0043226;GO:0009507;GO:0009536;GO:0005623;GO:0043231;GO:0044464;GO:0043229;GO:0005622;GO:0005575;GO:0044444;GO:0044424;	cytoplasm;membrane-bounded organelle;organelle;chloroplast;plastid;cell;intracellular membrane-bounded organelle;cell part;intracellular organelle;intracellular;cellular_component;cytoplasmic part;intracellular part;	4;3;2;6;5;2;4;2;3;3;1;4;3;	GO:0003674;GO:0016630;GO:0016491;GO:0016628;GO:0016627;GO:0003824;	molecular_function;protochlorophyllide reductase activity;oxidoreductase activity;oxidoreductase activity, acting on the CH-CH group of donors, NAD or NADP as acceptor;oxidoreductase activity, acting on the CH-CH group of donors;catalytic activity;	1;6;3;5;4;2;				IPR002347;IPR005979;IPR016040;	Short-chain dehydrogenase/reductase SDR;Light-dependent protochlorophyllide reductase;NAD(P)-binding domain;	nucleus	At5g54190	442.0	Q	[Q] Secondary metabolites biosynthesis, transport and catabolism;
Sspon.02G0028250-1A	Sspon.02G0028250-1A	Down	0.400029071	0.906527901	1.030544937	1.639222641	0.406936349	0.751218803	1.029812346	1.722982107	0.554047415	0.866479643	1.035742838	1.65645595	0.53918	0.00479764332856	0.61692	1.51289060509e-05	0.43959	0.000325665194424	0.50297	9.71244615049e-05										K00940	map00230;map00240;map01100;map01110;map01130;	Purine metabolism;Pyrimidine metabolism;Metabolic pathways;Biosynthesis of secondary metabolites;Biosynthesis of antibiotics;	IPR034907;IPR023005;IPR001564;	Nucleoside diphosphate kinase-like domain;Nucleoside diphosphate kinase, active site;Nucleoside diphosphate kinase;	chloroplast	At5g63310	251.0	F	[F] Nucleotide transport and metabolism;
Sspon.08G0001400-1P	Sspon.08G0001400-1P	Down	0.455492706	0.895334496	1.505124825	0.8326883	0.509973206	0.801854293	1.445881002	1.345383405	0.599838387	0.853442776	1.5297495	1.225237103	0.61369	0.00278306416675	1.31659	0.0838079510881	0.34934	3.78016938035e-05	0.74946	0.144781844761										K22530			IPR003960;IPR003959;IPR003593;IPR027417;	ATPase, AAA-type, conserved site;ATPase, AAA-type, core;AAA+ ATPase domain;P-loop containing nucleoside triphosphate hydrolase;	chloroplast	At4g27680	583.0	O	[O] Posttranslational modification, protein turnover, chaperones;
Sspon.01G0032830-2B	Sspon.01G0032830-2B	Down	0.380765878	0.277079986	2.164440599	0.567219425	0.451860924	0.459970112	2.648487874	0.576099082	0.397273181	0.284996557	3.005022496	0.786783885	1.20337	0.336119029972	4.05054	0.0015090568612	0.15732	0.000850864161661	0.52953	0.0315832988512										K00799	map00480;map00980;map00982;map05204;	Glutathione metabolism;Metabolism of xenobiotics by cytochrome P450;Drug metabolism - cytochrome P450;Chemical carcinogenesis;	IPR012336;IPR004045;IPR004046;IPR010987;IPR034347;	Thioredoxin-like fold;Glutathione S-transferase, N-terminal;Glutathione S-transferase, C-terminal;Glutathione S-transferase, C-terminal-like;Glutathione S-transferases Phi, C-terminal;	cytosol	At3g62760	194.0	O	[O] Posttranslational modification, protein turnover, chaperones;
Sspon.02G0006030-3C	Sspon.02G0006030-3C	Down	0.328554913	1.339814973	1.455334621	0.99765323	0.377349986	1.059373727	1.53582573	0.703807446	0.344024964	1.537422776	1.414130839	0.906706794	0.26671	0.00231233478255	1.68904	0.00309960508777	0.23833	8.38076547361e-06	1.50934	0.0537587351906	GO:0080090;GO:0019222;GO:1901362;GO:0071840;GO:0010605;GO:0040029;GO:0016458;GO:0048519;GO:0060255;GO:2001141;GO:0046483;GO:0019438;GO:0009892;GO:0009890;GO:0010629;GO:0006807;GO:0050789;GO:0097659;GO:1901576;GO:0044260;GO:0016043;GO:0065007;GO:1901360;GO:0018130;GO:0009889;GO:0050794;GO:0008150;GO:0008152;GO:0034654;GO:0016070;GO:0044271;GO:0006355;GO:0010556;GO:0006351;GO:0010558;GO:0032774;GO:0044249;GO:0034641;GO:0034645;GO:0044699;GO:0006139;GO:0006342;GO:0031327;GO:0009987;GO:0006725;GO:1903506;GO:1903507;GO:0045892;GO:0051253;GO:0051252;GO:0043170;GO:0043933;GO:0031326;GO:0031324;GO:0031323;GO:0090304;GO:0006325;GO:2000112;GO:2000113;GO:0071704;GO:0010467;GO:0045814;GO:0010468;GO:0045934;GO:0019219;GO:1902679;GO:0009058;GO:0009059;GO:0044763;GO:0051171;GO:0051172;GO:0006996;GO:0044238;GO:0051276;GO:0044237;GO:0048523;	regulation of primary metabolic process;regulation of metabolic process;organic cyclic compound biosynthetic process;cellular component organization or biogenesis;negative regulation of macromolecule metabolic process;regulation of gene expression, epigenetic;gene silencing;negative regulation of biological process;regulation of macromolecule metabolic process;regulation of RNA biosynthetic process;heterocycle metabolic process;aromatic compound biosynthetic process;negative regulation of metabolic process;negative regulation of biosynthetic process;negative regulation of gene expression;nitrogen compound metabolic process;regulation of biological process;nucleic acid-templated transcription;organic substance biosynthetic process;cellular macromolecule metabolic process;cellular component organization;biological regulation;organic cyclic compound metabolic process;heterocycle biosynthetic process;regulation of biosynthetic process;regulation of cellular process;biological_process;metabolic process;nucleobase-containing compound biosynthetic process;RNA metabolic process;cellular nitrogen compound biosynthetic process;regulation of transcription, DNA-templated;regulation of macromolecule biosynthetic process;transcription, DNA-templated;negative regulation of macromolecule biosynthetic process;RNA biosynthetic process;cellular biosynthetic process;cellular nitrogen compound metabolic process;cellular macromolecule biosynthetic process;single-organism process;nucleobase-containing compound metabolic process;chromatin silencing;negative regulation of cellular biosynthetic process;cellular process;cellular aromatic compound metabolic process;regulation of nucleic acid-templated transcription;negative regulation of nucleic acid-templated transcription;negative regulation of transcription, DNA-templated;negative regulation of RNA metabolic process;regulation of RNA metabolic process;macromolecule metabolic process;macromolecular complex subunit organization;regulation of cellular biosynthetic process;negative regulation of cellular metabolic process;regulation of cellular metabolic process;nucleic acid metabolic process;chromatin organization;regulation of cellular macromolecule biosynthetic process;negative regulation of cellular macromolecule biosynthetic process;organic substance metabolic process;gene expression;negative regulation of gene expression, epigenetic;regulation of gene expression;negative regulation of nucleobase-containing compound metabolic process;regulation of nucleobase-containing compound metabolic process;negative regulation of RNA biosynthetic process;biosynthetic process;macromolecule biosynthetic process;single-organism cellular process;regulation of nitrogen compound metabolic process;negative regulation of nitrogen compound metabolic process;organelle organization;primary metabolic process;chromosome organization;cellular metabolic process;negative regulation of cellular process;	4;3;5;2;4;6;4;2;4;6;4;5;3;4;5;3;2;7;4;4;3;2;4;5;4;3;1;2;5;5;5;6;5;6;5;6;4;4;5;2;4;5;5;2;4;7;7;6;5;5;4;4;5;4;4;5;5;6;6;3;5;6;5;5;5;6;3;5;3;4;4;4;3;5;3;3;	GO:0031974;GO:0031981;GO:0000790;GO:0043234;GO:0043231;GO:0043232;GO:0043233;GO:0044428;GO:0044424;GO:0044427;GO:0044422;GO:0000785;GO:0000228;GO:0005622;GO:0043227;GO:0044446;GO:0044815;GO:0000786;GO:0044454;GO:0005634;GO:0044464;GO:0043229;GO:0005623;GO:0043228;GO:0043226;GO:0005694;GO:0032991;GO:0032993;GO:0005575;GO:0070013;	membrane-enclosed lumen;nuclear lumen;nuclear chromatin;protein complex;intracellular membrane-bounded organelle;intracellular non-membrane-bounded organelle;organelle lumen;nuclear part;intracellular part;chromosomal part;organelle part;chromatin;nuclear chromosome;intracellular;membrane-bounded organelle;intracellular organelle part;DNA packaging complex;nucleosome;nuclear chromosome part;nucleus;cell part;intracellular organelle;cell;non-membrane-bounded organelle;organelle;chromosome;macromolecular complex;protein-DNA complex;cellular_component;intracellular organelle lumen;	2;5;4;3;4;4;3;4;3;4;2;3;5;3;3;3;4;4;5;5;2;3;2;3;2;5;2;3;1;4;	GO:1901363;GO:0005488;GO:0003676;GO:0003677;GO:0097159;GO:0003674;	heterocyclic compound binding;binding;nucleic acid binding;DNA binding;organic cyclic compound binding;molecular_function;	3;2;4;5;3;1;	K11251	map05034;map05322;	Alcoholism;Systemic lupus erythematosus;	IPR032458;IPR002119;IPR032454;IPR007125;IPR009072;	Histone H2A conserved site;Histone H2A;Histone H2A, C-terminal domain;Histone H2A/H2B/H3;Histone-fold;	nucleus	At4g27230	231.0	B	[B] Chromatin structure and dynamics;
Sspon.02G0003710-3C	Sspon.02G0003710-3C	Down	0.673013141	0.441245463	2.385119726	0.572219661	0.615467449	0.164842358	2.568058712	0.626882167	0.577564514	0.336624596	2.381578971	0.657383239	1.97944	0.0225219021167	3.95088	1.04138232506e-05	0.25441	1.12048245876e-05	0.50779	0.0225233947095	GO:0030243;GO:0030244;GO:0044249;GO:0006807;GO:0044237;GO:0034645;GO:0016051;GO:0071840;GO:0016043;GO:1901576;GO:0044264;GO:0044711;GO:0044262;GO:0044260;GO:0051274;GO:0051273;GO:0033692;GO:0071554;GO:0071704;GO:0044699;GO:0006073;GO:0045229;GO:0046483;GO:0071669;GO:0043170;GO:0033356;GO:0006139;GO:0009225;GO:0006725;GO:0009987;GO:0000271;GO:0044710;GO:0009058;GO:0009059;GO:0008150;GO:0008152;GO:0044723;GO:0044042;GO:0044238;GO:0009832;GO:0042546;GO:0005975;GO:0034637;GO:0005976;GO:0034641;GO:0044763;GO:0044085;GO:0071555;GO:0009250;GO:1901360;GO:1901135;	cellulose metabolic process;cellulose biosynthetic process;cellular biosynthetic process;nitrogen compound metabolic process;cellular metabolic process;cellular macromolecule biosynthetic process;carbohydrate biosynthetic process;cellular component organization or biogenesis;cellular component organization;organic substance biosynthetic process;cellular polysaccharide metabolic process;single-organism biosynthetic process;cellular carbohydrate metabolic process;cellular macromolecule metabolic process;beta-glucan biosynthetic process;beta-glucan metabolic process;cellular polysaccharide biosynthetic process;cell wall organization or biogenesis;organic substance metabolic process;single-organism process;cellular glucan metabolic process;external encapsulating structure organization;heterocycle metabolic process;plant-type cell wall organization or biogenesis;macromolecule metabolic process;UDP-L-arabinose metabolic process;nucleobase-containing compound metabolic process;nucleotide-sugar metabolic process;cellular aromatic compound metabolic process;cellular process;polysaccharide biosynthetic process;single-organism metabolic process;biosynthetic process;macromolecule biosynthetic process;biological_process;metabolic process;single-organism carbohydrate metabolic process;glucan metabolic process;primary metabolic process;plant-type cell wall biogenesis;cell wall biogenesis;carbohydrate metabolic process;cellular carbohydrate biosynthetic process;polysaccharide metabolic process;cellular nitrogen compound metabolic process;single-organism cellular process;cellular component biogenesis;cell wall organization;glucan biosynthetic process;organic cyclic compound metabolic process;carbohydrate derivative metabolic process;	8;8;4;3;3;5;5;2;3;4;5;4;4;4;7;7;5;3;3;2;6;4;4;4;4;6;4;5;4;2;6;3;3;5;1;2;4;6;3;5;4;4;4;5;4;3;3;4;6;4;4;	GO:0005911;GO:0043229;GO:0043227;GO:0043226;GO:0005737;GO:0016020;GO:0005794;GO:0030054;GO:0055044;GO:0012505;GO:0009506;GO:0043231;GO:0005829;GO:0044464;GO:0005623;GO:0005622;GO:0005575;GO:0044444;GO:0044424;	cell-cell junction;intracellular organelle;membrane-bounded organelle;organelle;cytoplasm;membrane;Golgi apparatus;cell junction;symplast;endomembrane system;plasmodesma;intracellular membrane-bounded organelle;cytosol;cell part;cell;intracellular;cellular_component;cytoplasmic part;intracellular part;	3;3;3;2;4;2;4;2;2;3;3;4;5;2;2;3;1;4;3;	GO:0052691;GO:0003674;GO:0016866;GO:0003824;GO:0016853;	UDP-arabinopyranose mutase activity;molecular_function;intramolecular transferase activity;catalytic activity;isomerase activity;	5;1;4;2;3;				IPR004901;	Reversibly glycosylated polypeptide family;	cytosol	397773959	80.5	M	[M] Cell wall/membrane/envelope biogenesis	COG0463	Glycosyltransferase involved in cell wall bisynthesis
Sspon.06G0007590-3C	Sspon.06G0007590-3C	Down	0.37041074	0.990193029	1.125373432	1.320029104	0.473199892	0.914042772	1.157319561	1.482122323	0.583042529	1.033438432	1.187382478	1.363445708	0.48564	0.00204348825495	0.83303	0.010914398038	0.41113	0.000440012646123	0.70522	0.00237035187271										K00975	map00500;map00520;map01100;map01110;	Starch and sucrose metabolism;Amino sugar and nucleotide sugar metabolism;Metabolic pathways;Biosynthesis of secondary metabolites;	IPR011004;IPR005835;IPR005836;IPR011831;IPR029044;	Trimeric LpxA-like;Nucleotidyl transferase domain;ADP-glucose pyrophosphorylase, conserved site;Glucose-1-phosphate adenylyltransferase;Nucleotide-diphospho-sugar transferases;	chloroplast	At5g48300	859.0	M	[M] Cell wall/membrane/envelope biogenesis;
Sspon.02G0020140-2B	Sspon.02G0020140-2B	Down	0.049739268	2.010835278	0.799893282	1.024407377	0.138832791	1.705416984	0.915068024	1.197441479	0.049164136	2.089167949	0.830355987	1.189677445	0.04095	0.000104715720923	0.74609	0.0119952932353	0.0934	7.20953322284e-05	1.70171	0.00356671351563										K13679			IPR011835;IPR001296;IPR013534;	Bacterial/plant glycogen synthase;Glycosyl transferase, family 1;Starch synthase, catalytic domain;	chloroplast	At1g32900	795.0	MG	[M] Cell wall/membrane/envelope biogenesis;[G] Carbohydrate transport and metabolism;
Sspon.03G0020230-1A	Sspon.03G0020230-1A	Up	1.356491072	0.63108009	0.212926739	1.708819643	1.189504363	0.706516992	0.11724007	2.269190674	1.38683965	0.800065703	0.141875259	1.479449745	1.83978	0.00158538800432	0.08649	0.00215446568326	8.33154	6.96615813475e-05	0.3917	0.00989150845698													IPR000270;	PB1 domain;	nucleus
Sspon.01G0007760-2B	Sspon.01G0007760-2B	Up	0.942469333	1.068053261	0.397883979	0.077357399	1.190953268	1.042511767	0.361341356	1.907943707	1.125182446	1.255411622	0.353835224	2.277056638	0.9681	0.738870206116	0.26114	0.197652534869	2.92761	0.000695278232037	0.7897	0.68453040688													IPR008147;IPR008146;IPR014746;IPR027302;IPR027303;	Glutamine synthetase, beta-Grasp domain;Glutamine synthetase, catalytic domain;Glutamine synthetase/guanido kinase, catalytic domain;Glutamine synthetase, N-terminal conserved site;Glutamine synthetase, glycine-rich site;	cytosol	At5g37600	573.0	E	[E] Amino acid transport and metabolism;
Sspon.05G0001250-1A	Sspon.05G0001250-1A	Down	0.339712907	1.165045071	1.574417455	0.896392581	0.322424718	1.106652724	1.561361892	0.882830295	0.478137645	1.325437731	1.476023816	0.871563165	0.317	0.000561876651887	1.73979	3.25773269709e-05	0.24725	3.75950102567e-05	1.35701	0.00868494684692	GO:0019752;GO:0016053;GO:0044248;GO:0044249;GO:0044281;GO:0044282;GO:0044283;GO:0009438;GO:0072330;GO:0044699;GO:0044712;GO:1901576;GO:0044710;GO:0008150;GO:0071704;GO:0046185;GO:0061727;GO:0009987;GO:1901575;GO:0032787;GO:0009058;GO:0044711;GO:0051596;GO:0008152;GO:0043436;GO:0009056;GO:0006081;GO:0042180;GO:0006082;GO:0042182;GO:0046394;GO:0006089;GO:0044237;GO:1901617;GO:0019249;GO:0044763;GO:0019243;GO:1901615;	carboxylic acid metabolic process;organic acid biosynthetic process;cellular catabolic process;cellular biosynthetic process;small molecule metabolic process;small molecule catabolic process;small molecule biosynthetic process;methylglyoxal metabolic process;monocarboxylic acid biosynthetic process;single-organism process;single-organism catabolic process;organic substance biosynthetic process;single-organism metabolic process;biological_process;organic substance metabolic process;aldehyde catabolic process;methylglyoxal catabolic process to lactate;cellular process;organic substance catabolic process;monocarboxylic acid metabolic process;biosynthetic process;single-organism biosynthetic process;methylglyoxal catabolic process;metabolic process;oxoacid metabolic process;catabolic process;cellular aldehyde metabolic process;cellular ketone metabolic process;organic acid metabolic process;ketone catabolic process;carboxylic acid biosynthetic process;lactate metabolic process;cellular metabolic process;organic hydroxy compound biosynthetic process;lactate biosynthetic process;single-organism cellular process;methylglyoxal catabolic process to D-lactate via S-lactoyl-glutathione;organic hydroxy compound metabolic process;	6;5;4;4;4;5;5;5;7;2;4;4;3;1;3;5;6;2;4;7;3;4;6;2;5;3;4;4;4;5;6;5;3;5;6;3;7;4;				GO:0016798;GO:0003674;GO:0016846;GO:0016829;GO:0004462;GO:0016787;GO:0003824;GO:0016835;GO:0016836;GO:0019172;	hydrolase activity, acting on glycosyl bonds;molecular_function;carbon-sulfur lyase activity;lyase activity;lactoylglutathione lyase activity;hydrolase activity;catalytic activity;carbon-oxygen lyase activity;hydro-lyase activity;glyoxalase III activity;	4;1;4;3;5;3;2;4;5;6;	K18881	map00620;map01120;	Pyruvate metabolism;Microbial metabolism in diverse environments;	IPR006286;IPR002818;IPR029062;	Peptidase C56, PfpI;DJ-1/PfpI;Class I glutamine amidotransferase-like;	cytosol	At3g02720	627.0	RV	[R] General function prediction only;[V] Defense mechanisms;
Sspon.08G0002450-1A	Sspon.08G0002450-1A	Down	0.312343892	0.603178644	1.788344974	0.969724931	0.295193853	0.672446983	1.905245239	1.005265921	0.456782856	0.809042748	1.931749845	1.250680115	0.51055	0.012739528642	1.74393	0.00126037708765	0.1892	2.31151996986e-05	0.64627	0.0237354382767										K17506			IPR000222;IPR001932;IPR015655;	PPM-type phosphatase, divalent cation binding;PPM-type phosphatase domain;Protein phosphatase 2C family;	cytosol	At5g24940	443.0	T	[T] Signal transduction mechanisms;
Sspon.03G0014340-3C	Sspon.03G0014340-3C	Down	0.531609544	1.316445874	1.232717784	0.967070706	0.589956384	1.171967986	1.287925759	0.935997447	0.777972879	1.148794453	1.051399536	0.988141649	0.52225	0.00312002550414	1.23548	0.0359551309891	0.53178	0.00566351815879	1.25802	0.0103786132168				GO:0000325;GO:0043229;GO:0043227;GO:0043226;GO:0031224;GO:0005737;GO:0044446;GO:0031090;GO:0005773;GO:0016021;GO:0016020;GO:0005774;GO:0044437;GO:0005794;GO:0098588;GO:0012505;GO:0098805;GO:0043231;GO:0044464;GO:0005623;GO:0005622;GO:0005575;GO:0044444;GO:0044424;GO:0044425;GO:0044422;	plant-type vacuole;intracellular organelle;membrane-bounded organelle;organelle;intrinsic component of membrane;cytoplasm;intracellular organelle part;organelle membrane;vacuole;integral component of membrane;membrane;vacuolar membrane;vacuolar part;Golgi apparatus;bounding membrane of organelle;endomembrane system;whole membrane;intracellular membrane-bounded organelle;cell part;cell;intracellular;cellular_component;cytoplasmic part;intracellular part;membrane part;organelle part;	6;3;3;2;3;4;3;3;5;4;2;4;4;4;4;3;3;4;2;2;3;1;4;3;2;2;	GO:0043168;GO:0000166;GO:0016787;GO:0035639;GO:1901363;GO:0003674;GO:0005488;GO:0016887;GO:0005524;GO:0001883;GO:0015238;GO:0001882;GO:0042626;GO:0016820;GO:0042623;GO:0022857;GO:0015399;GO:1901265;GO:0032549;GO:0017076;GO:0022804;GO:0005215;GO:0017111;GO:0036094;GO:0003824;GO:0043167;GO:0032555;GO:0016818;GO:0008559;GO:0097367;GO:0097159;GO:0043492;GO:0030554;GO:0016817;GO:0016462;GO:0032550;GO:0032559;GO:0032553;GO:0042910;GO:0090484;GO:0015405;	anion binding;nucleotide binding;hydrolase activity;purine ribonucleoside triphosphate binding;heterocyclic compound binding;molecular_function;binding;ATPase activity;ATP binding;purine nucleoside binding;drug transmembrane transporter activity;nucleoside binding;ATPase activity, coupled to transmembrane movement of substances;hydrolase activity, acting on acid anhydrides, catalyzing transmembrane movement of substances;ATPase activity, coupled;transmembrane transporter activity;primary active transmembrane transporter activity;nucleoside phosphate binding;ribonucleoside binding;purine nucleotide binding;active transmembrane transporter activity;transporter activity;nucleoside-triphosphatase activity;small molecule binding;catalytic activity;ion binding;purine ribonucleotide binding;hydrolase activity, acting on acid anhydrides, in phosphorus-containing anhydrides;xenobiotic-transporting ATPase activity;carbohydrate derivative binding;organic cyclic compound binding;ATPase activity, coupled to movement of substances;adenyl nucleotide binding;hydrolase activity, acting on acid anhydrides;pyrophosphatase activity;purine ribonucleoside binding;adenyl ribonucleotide binding;ribonucleotide binding;xenobiotic transporter activity;drug transporter activity;P-P-bond-hydrolysis-driven transmembrane transporter activity;	4;4;3;5;3;1;2;8;6;5;4;4;6;5;9;3;5;4;5;5;4;2;7;3;2;3;5;5;4;3;3;10;6;4;6;6;6;4;3;3;6;				IPR011527;IPR003593;IPR027417;IPR017871;IPR003439;	ABC transporter type 1, transmembrane domain;AAA+ ATPase domain;P-loop containing nucleoside triphosphate hydrolase;ABC transporter, conserved site;ABC transporter-like;	plasma membrane	At3g62700	1812.0	Q	[Q] Secondary metabolites biosynthesis, transport and catabolism;
Sspon.03G0029260-1B	Sspon.03G0029260-1B	Down	0.708382418	0.610620688	1.459633126	1.103835503	0.710172422	0.544069275	1.636751679	1.185395407	0.789712834	0.569175221	1.612839068	1.069412359	1.281	0.00817185430624	1.40212	0.00231790225191	0.46892	0.00017282433447	0.51326	0.000159797548913										K10355			IPR020902;IPR004000;IPR004001;	Actin/actin-like conserved site;Actin family;Actin, conserved site;	cytoskeleton	At5g09810	731.0	Z	[Z] Cytoskeleton;
Sspon.03G0025980-2C	Sspon.03G0025980-2C	Down	0.169313143	1.099680031	1.768461426	1.06155974	0.127992016	1.069768779	1.630218459	0.89437129	0.355858368	1.168635954	1.67436791	0.979772883	0.19567	0.000296919089866	1.72805	0.00035236727757	0.12875	5.39532203614e-05	1.13706	0.0763180878005										K00430	map00940;map01100;map01110;	Phenylpropanoid biosynthesis;Metabolic pathways;Biosynthesis of secondary metabolites;	IPR019794;IPR002016;IPR000823;IPR019793;IPR010255;IPR033905;	Peroxidase, active site;Haem peroxidase, plant/fungal/bacterial;Plant peroxidase;Peroxidases heam-ligand binding site;Haem peroxidase;Secretory peroxidase;	chloroplast	At1g71695	403.0	R	[R] General function prediction only;
Sspon.01G0010500-1P	Sspon.01G0010500-1P	Down	0.162211207	0.525427497	1.824893492	1.40282113	0.124302017	0.717153815	2.153760239	1.238492247	0.301949969	0.442273878	1.710162814	1.396551694	0.34927	0.0200978609646	1.40887	0.0184949866744	0.10344	0.000290532570597	0.41726	0.00129837012398													IPR002016;IPR000823;IPR033905;IPR010255;IPR019793;	Haem peroxidase, plant/fungal/bacterial;Plant peroxidase;Secretory peroxidase;Haem peroxidase;Peroxidases heam-ligand binding site;	cytosol	At4g11290	199.0	R	[R] General function prediction only;
Sspon.05G0021990-1B	Sspon.05G0021990-1B	Up	0.942469333	1.068053261	0.397883979	0.077357399	1.190953268	1.042511767	0.361341356	1.907943707	1.125182446	1.255411622	0.353835224	2.277056638	0.9681	0.738870206116	0.26114	0.197652534869	2.92761	0.000695278232037	0.7897	0.68453040688										K01915	map00220;map00250;map00630;map00910;map01100;map01120;map01230;map02020;map04724;map04727;	Arginine biosynthesis;"Alanine, aspartate and glutamate metabolism";Glyoxylate and dicarboxylate metabolism;Nitrogen metabolism;Metabolic pathways;Microbial metabolism in diverse environments;Biosynthesis of amino acids;Two-component system;Glutamatergic synapse;GABAergic synapse;	IPR008147;IPR008146;IPR014746;IPR027302;IPR027303;	Glutamine synthetase, beta-Grasp domain;Glutamine synthetase, catalytic domain;Glutamine synthetase/guanido kinase, catalytic domain;Glutamine synthetase, N-terminal conserved site;Glutamine synthetase, glycine-rich site;	chloroplast	At5g35630	693.0	E	[E] Amino acid transport and metabolism;
Sspon.08G0002450-1P	Sspon.08G0002450-1P	Down	0.312343892	0.603178644	1.788344974	0.969724931	0.295193853	0.672446983	1.905245239	1.005265921	0.456782856	0.809042748	1.931749845	1.250680115	0.51055	0.012739528642	1.74393	0.00126037708765	0.1892	2.31151996986e-05	0.64627	0.0237354382767										K17506			IPR000222;IPR001932;IPR015655;	PPM-type phosphatase, divalent cation binding;PPM-type phosphatase domain;Protein phosphatase 2C family;	cytosol	At5g24940	456.0	T	[T] Signal transduction mechanisms;
Sspon.03G0029430-2D	Sspon.03G0029430-2D	Up	0.956764766	1.410278609	0.425507684	0.766857442	0.834630022	1.728735365	0.487609308	1.037482932	1.132448215	1.693315127	0.338839662	1.187530868	0.60506	0.00870008990239	0.41845	0.0112763982613	2.33542	0.00448145576493	1.61515	0.0182008265612	GO:0071704;GO:0008152;GO:0044238;GO:0005975;GO:0008150;	organic substance metabolic process;metabolic process;primary metabolic process;carbohydrate metabolic process;biological_process;	3;2;3;4;1;	GO:0005737;GO:0044464;GO:0005623;GO:0005622;GO:0005575;GO:0044424;	cytoplasm;cell part;cell;intracellular;cellular_component;intracellular part;	4;2;2;3;1;3;	GO:0003674;GO:0030170;GO:0008184;GO:1901363;GO:0043167;GO:0016740;GO:0043168;GO:0003824;GO:0048037;GO:0016758;GO:0097159;GO:0004645;GO:0016757;GO:0005488;	molecular_function;pyridoxal phosphate binding;glycogen phosphorylase activity;heterocyclic compound binding;ion binding;transferase activity;anion binding;catalytic activity;cofactor binding;transferase activity, transferring hexosyl groups;organic cyclic compound binding;phosphorylase activity;transferase activity, transferring glycosyl groups;binding;	1;4;7;3;3;3;4;2;3;5;3;6;4;2;				IPR000811;IPR035090;	Glycosyl transferase, family 35;Phosphorylase pyridoxal-phosphate attachment site;	mitochondria	At3g46970	464.0	G	[G] Carbohydrate transport and metabolism;
Sspon.01G0008700-1A	Sspon.01G0008700-1A	Down	0.699175861	0.515307908	1.277972841	1.524983752	0.712835876	0.413480804	1.180945202	1.385845425	0.900257279	0.736683216	1.313276596	1.339235239	1.38836	0.135023439456	0.88756	0.0803488077808	0.61298	0.00305267735584	0.39187	0.00146099392198										K00873	map00010;map00230;map00620;map01100;map01110;map01120;map01130;map01200;map01230;map04922;map04930;map05203;map05230;	Glycolysis / Gluconeogenesis;Purine metabolism;Pyruvate metabolism;Metabolic pathways;Biosynthesis of secondary metabolites;Microbial metabolism in diverse environments;Biosynthesis of antibiotics;Carbon metabolism;Biosynthesis of amino acids;Glucagon signaling pathway;Type II diabetes mellitus;Viral carcinogenesis;Central carbon metabolism in cancer;	IPR018209;IPR015793;IPR015795;IPR011037;IPR015813;IPR001697;	Pyruvate kinase, active site;Pyruvate kinase, barrel;Pyruvate kinase, C-terminal;Pyruvate kinase-like, insert domain;Pyruvate/Phosphoenolpyruvate kinase-like domain;Pyruvate kinase;	chloroplast	At5g56350	806.0	G	[G] Carbohydrate transport and metabolism;
Sspon.01G0029730-2C	Sspon.01G0029730-2C	Down	0.532498995	1.071815624	1.279914244	0.99333244	0.550379204	0.962653089	1.325499129	1.10476216	0.584145786	1.09165751	1.3318987	1.171443119	0.53326	0.000344114736506	1.20424	0.0150191367494	0.42339	4.4953951806e-06	0.95614	0.506749399358										K11517	map00630;map01100;map01110;map01120;map01130;map01200;map04146;	Glyoxylate and dicarboxylate metabolism;Metabolic pathways;Biosynthesis of secondary metabolites;Microbial metabolism in diverse environments;Biosynthesis of antibiotics;Carbon metabolism;Peroxisome;	IPR000262;IPR008259;IPR013785;IPR012133;	FMN-dependent dehydrogenase;FMN-dependent alpha-hydroxy acid dehydrogenase, active site;Aldolase-type TIM barrel;Alpha-hydroxy acid dehydrogenase, FMN-dependent;	cytosol	At3g14420	630.0	C	[C] Energy production and conversion;
Sspon.07G0016910-1A	Sspon.07G0016910-1A	Down	0.162211207	0.525427497	1.824893492	1.40282113	0.124302017	0.717153815	2.153760239	1.238492247	0.301949969	0.442273878	1.710162814	1.396551694	0.34927	0.0200978609646	1.40887	0.0184949866744	0.10344	0.000290532570597	0.41726	0.00129837012398	GO:0044248;GO:0042744;GO:0042743;GO:0044699;GO:0044712;GO:0044710;GO:0008150;GO:0009987;GO:0072593;GO:0006950;GO:0044763;GO:0008152;GO:0009056;GO:0006979;GO:0050896;GO:0044237;	cellular catabolic process;hydrogen peroxide catabolic process;hydrogen peroxide metabolic process;single-organism process;single-organism catabolic process;single-organism metabolic process;biological_process;cellular process;reactive oxygen species metabolic process;response to stress;single-organism cellular process;metabolic process;catabolic process;response to oxidative stress;response to stimulus;cellular metabolic process;	4;4;5;2;4;3;1;2;4;3;3;2;3;4;2;3;	GO:0005575;GO:0005576;	cellular_component;extracellular region;	1;2;	GO:0005488;GO:1901363;GO:0016491;GO:0043169;GO:0043167;GO:0046872;GO:0020037;GO:0016209;GO:0003824;GO:0016684;GO:0046906;GO:0097159;GO:0003674;GO:0004601;	binding;heterocyclic compound binding;oxidoreductase activity;cation binding;ion binding;metal ion binding;heme binding;antioxidant activity;catalytic activity;oxidoreductase activity, acting on peroxide as acceptor;tetrapyrrole binding;organic cyclic compound binding;molecular_function;peroxidase activity;	2;3;3;4;3;5;5;2;2;4;4;3;1;3;	K00430	map00940;map01100;map01110;	Phenylpropanoid biosynthesis;Metabolic pathways;Biosynthesis of secondary metabolites;	IPR019794;IPR002016;IPR000823;IPR033905;IPR010255;	Peroxidase, active site;Haem peroxidase, plant/fungal/bacterial;Plant peroxidase;Secretory peroxidase;Haem peroxidase;	cytosol	At5g05340	333.0	R	[R] General function prediction only;
Sspon.02G0013930-2B	Sspon.02G0013930-2B	Down	0.610164304	0.5390356	1.943001138	0.821683441	0.680864522	0.56275537	2.006968001	0.86976571	0.745474115	0.562235065	1.864037258	0.794015477	1.22384	0.035673002828	2.3392	1.89100720794e-05	0.35028	2.4648935498e-05	0.6695	0.000308700890446										K04043	map03018;map04212;map05152;	RNA degradation;Longevity regulating pathway - worm;Tuberculosis;	IPR029048;IPR018181;IPR029047;IPR012725;IPR013126;	Heat shock protein 70kD, C-terminal domain;Heat shock protein 70, conserved site;Heat shock protein 70kD, peptide-binding domain;Chaperone DnaK;Heat shock protein 70 family;	chloroplast	At5g09590	1105.0	O	[O] Posttranslational modification, protein turnover, chaperones;
Sspon.02G0035080-2D	Sspon.02G0035080-2D	Up	0.775823107	1.633177035	0.431539761	1.221681974	0.770138484	1.479231278	0.445372345	1.264239833	0.747348776	1.566805212	0.430208227	1.234433968	0.49011	6.24725292565e-05	0.35134	4.76441949241e-07	1.75448	5.02497042963e-06	1.25773	0.00231497021208	GO:0008104;GO:0019220;GO:0080090;GO:0019222;GO:0006470;GO:0043603;GO:0045038;GO:0061024;GO:0044281;GO:0051641;GO:0051656;GO:1901362;GO:0015979;GO:0071840;GO:0045037;GO:0044710;GO:0044711;GO:0010604;GO:0043207;GO:0070727;GO:0010608;GO:0043043;GO:0071310;GO:0016311;GO:0022900;GO:0048518;GO:0033036;GO:0034470;GO:0043604;GO:0060255;GO:0006605;GO:0045184;GO:0072657;GO:0023052;GO:0051667;GO:0043436;GO:1901564;GO:0046486;GO:0051707;GO:0010033;GO:0055114;GO:0009767;GO:0044700;GO:0009607;GO:0009605;GO:0019538;GO:0071322;GO:0009756;GO:0046483;GO:0051254;GO:0019637;GO:0007165;GO:0022607;GO:0070887;GO:0009891;GO:0006612;GO:0031323;GO:1902589;GO:0006807;GO:0010628;GO:0034660;GO:0043170;GO:0097659;GO:1901576;GO:0044260;GO:0006886;GO:0042254;GO:0016043;GO:0065003;GO:0065002;GO:0065007;GO:0044699;GO:0044267;GO:1901566;GO:0007186;GO:0018130;GO:0034613;GO:0006629;GO:0006810;GO:0009889;GO:0051716;GO:0050794;GO:0006952;GO:0006950;GO:0008150;GO:0008152;GO:0019438;GO:0034654;GO:0035303;GO:0051234;GO:0090407;GO:0035304;GO:0016070;GO:0016072;GO:0044271;GO:0046907;GO:0008654;GO:0043412;GO:0050896;GO:0006355;GO:0036211;GO:0006351;GO:0044802;GO:0006518;GO:0009617;GO:0032774;GO:0070271;GO:0051173;GO:0009658;GO:0044249;GO:0034641;GO:0034645;GO:0042221;GO:0051644;GO:0009657;GO:0006139;GO:0071806;GO:0010557;GO:0072596;GO:0051246;GO:0044765;GO:0051640;GO:0045017;GO:0022613;GO:0009893;GO:0006720;GO:1903508;GO:1901700;GO:0006644;GO:0072598;GO:1901701;GO:0072594;GO:2001141;GO:0009987;GO:0006725;GO:1903506;GO:0034248;GO:0006364;GO:0042742;GO:0098542;GO:0045893;GO:0044255;GO:0055085;GO:0044743;GO:0010207;GO:0032268;GO:0006081;GO:0006082;GO:1901135;GO:0051252;GO:1902680;GO:0046490;GO:0033365;GO:0046474;GO:1901360;GO:0046471;GO:0042793;GO:0006655;GO:0006650;GO:0031328;GO:0043933;GO:0031326;GO:0031325;GO:0019750;GO:0019752;GO:0090304;GO:0019288;GO:0034622;GO:0006091;GO:0006090;GO:0071822;GO:0009773;GO:0019684;GO:0019682;GO:0008299;GO:0050789;GO:0071704;GO:0010467;GO:0010556;GO:0010182;GO:0009902;GO:0071702;GO:0051704;GO:0010468;GO:0017038;GO:0045935;GO:0019219;GO:0006461;GO:0006464;GO:0051174;GO:0006417;GO:0009058;GO:0009059;GO:0044763;GO:0051171;GO:0051649;GO:2000112;GO:0007154;GO:0045036;GO:0032787;GO:0043623;GO:0051179;GO:1902578;GO:0008610;GO:0006996;GO:0044238;GO:0009743;GO:0031399;GO:0090150;GO:0044237;GO:0006412;GO:0006796;GO:0044085;GO:0006793;GO:0015031;GO:1902582;GO:0009240;GO:1902580;GO:0006396;GO:0048522;	protein localization;regulation of phosphate metabolic process;regulation of primary metabolic process;regulation of metabolic process;protein dephosphorylation;cellular amide metabolic process;protein import into chloroplast thylakoid membrane;membrane organization;small molecule metabolic process;cellular localization;establishment of organelle localization;organic cyclic compound biosynthetic process;photosynthesis;cellular component organization or biogenesis;protein import into chloroplast stroma;single-organism metabolic process;single-organism biosynthetic process;positive regulation of macromolecule metabolic process;response to external biotic stimulus;cellular macromolecule localization;posttranscriptional regulation of gene expression;peptide biosynthetic process;cellular response to organic substance;dephosphorylation;electron transport chain;positive regulation of biological process;macromolecule localization;ncRNA processing;amide biosynthetic process;regulation of macromolecule metabolic process;protein targeting;establishment of protein localization;protein localization to membrane;signaling;establishment of plastid localization;oxoacid metabolic process;organonitrogen compound metabolic process;glycerolipid metabolic process;response to other organism;response to organic substance;oxidation-reduction process;photosynthetic electron transport chain;single organism signaling;response to biotic stimulus;response to external stimulus;protein metabolic process;cellular response to carbohydrate stimulus;carbohydrate mediated signaling;heterocycle metabolic process;positive regulation of RNA metabolic process;organophosphate metabolic process;signal transduction;cellular component assembly;cellular response to chemical stimulus;positive regulation of biosynthetic process;protein targeting to membrane;regulation of cellular metabolic process;single-organism organelle organization;nitrogen compound metabolic process;positive regulation of gene expression;ncRNA metabolic process;macromolecule metabolic process;nucleic acid-templated transcription;organic substance biosynthetic process;cellular macromolecule metabolic process;intracellular protein transport;ribosome biogenesis;cellular component organization;macromolecular complex assembly;intracellular protein transmembrane transport;biological regulation;single-organism process;cellular protein metabolic process;organonitrogen compound biosynthetic process;G-protein coupled receptor signaling pathway;heterocycle biosynthetic process;cellular protein localization;lipid metabolic process;transport;regulation of biosynthetic process;cellular response to stimulus;regulation of cellular process;defense response;response to stress;biological_process;metabolic process;aromatic compound biosynthetic process;nucleobase-containing compound biosynthetic process;regulation of dephosphorylation;establishment of localization;organophosphate biosynthetic process;regulation of protein dephosphorylation;RNA metabolic process;rRNA metabolic process;cellular nitrogen compound biosynthetic process;intracellular transport;phospholipid biosynthetic process;macromolecule modification;response to stimulus;regulation of transcription, DNA-templated;protein modification process;transcription, DNA-templated;single-organism membrane organization;peptide metabolic process;response to bacterium;RNA biosynthetic process;protein complex biogenesis;positive regulation of nitrogen compound metabolic process;chloroplast organization;cellular biosynthetic process;cellular nitrogen compound metabolic process;cellular macromolecule biosynthetic process;response to chemical;plastid localization;plastid organization;nucleobase-containing compound metabolic process;protein transmembrane transport;positive regulation of macromolecule biosynthetic process;establishment of protein localization to chloroplast;regulation of protein metabolic process;single-organism transport;organelle localization;glycerolipid biosynthetic process;ribonucleoprotein complex biogenesis;positive regulation of metabolic process;isoprenoid metabolic process;positive regulation of nucleic acid-templated transcription;response to oxygen-containing compound;phospholipid metabolic process;protein localization to chloroplast;cellular response to oxygen-containing compound;establishment of protein localization to organelle;regulation of RNA biosynthetic process;cellular process;cellular aromatic compound metabolic process;regulation of nucleic acid-templated transcription;regulation of cellular amide metabolic process;rRNA processing;defense response to bacterium;defense response to other organism;positive regulation of transcription, DNA-templated;cellular lipid metabolic process;transmembrane transport;intracellular protein transmembrane import;photosystem II assembly;regulation of cellular protein metabolic process;cellular aldehyde metabolic process;organic acid metabolic process;carbohydrate derivative metabolic process;regulation of RNA metabolic process;positive regulation of RNA biosynthetic process;isopentenyl diphosphate metabolic process;protein localization to organelle;glycerophospholipid biosynthetic process;organic cyclic compound metabolic process;phosphatidylglycerol metabolic process;transcription from plastid promoter;phosphatidylglycerol biosynthetic process;glycerophospholipid metabolic process;positive regulation of cellular biosynthetic process;macromolecular complex subunit organization;regulation of cellular biosynthetic process;positive regulation of cellular metabolic process;chloroplast localization;carboxylic acid metabolic process;nucleic acid metabolic process;isopentenyl diphosphate biosynthetic process, methylerythritol 4-phosphate pathway;cellular macromolecular complex assembly;generation of precursor metabolites and energy;pyruvate metabolic process;protein complex subunit organization;photosynthetic electron transport in photosystem I;photosynthesis, light reaction;glyceraldehyde-3-phosphate metabolic process;isoprenoid biosynthetic process;regulation of biological process;organic substance metabolic process;gene expression;regulation of macromolecule biosynthetic process;sugar mediated signaling pathway;chloroplast relocation;organic substance transport;multi-organism process;regulation of gene expression;protein import;positive regulation of nucleobase-containing compound metabolic process;regulation of nucleobase-containing compound metabolic process;protein complex assembly;cellular protein modification process;regulation of phosphorus metabolic process;regulation of translation;biosynthetic process;macromolecule biosynthetic process;single-organism cellular process;regulation of nitrogen compound metabolic process;establishment of localization in cell;regulation of cellular macromolecule biosynthetic process;cell communication;protein targeting to chloroplast;monocarboxylic acid metabolic process;cellular protein complex assembly;localization;single-organism localization;lipid biosynthetic process;organelle organization;primary metabolic process;response to carbohydrate;regulation of protein modification process;establishment of protein localization to membrane;cellular metabolic process;translation;phosphate-containing compound metabolic process;cellular component biogenesis;phosphorus metabolic process;protein transport;single-organism intracellular transport;isopentenyl diphosphate biosynthetic process;single-organism cellular localization;RNA processing;positive regulation of cellular process;	4;6;4;3;7;5;6;4;4;3;4;5;4;2;6;3;4;4;4;4;6;6;5;6;4;2;3;7;6;4;6;4;5;2;5;5;4;5;3;4;4;5;3;3;3;4;6;5;4;5;4;4;4;4;4;6;4;4;3;5;6;4;7;4;4;6;5;3;5;6;2;2;5;5;5;5;5;4;4;4;3;3;4;3;1;2;5;5;7;3;5;7;5;7;5;5;5;5;2;6;5;6;4;5;4;6;4;4;6;4;4;5;3;5;5;4;5;5;6;5;4;4;5;4;3;5;7;4;5;7;5;5;6;2;4;7;5;6;5;4;6;4;4;6;6;5;4;4;4;5;6;6;6;6;4;7;5;7;6;5;4;5;4;6;6;5;6;6;4;8;5;6;5;5;5;2;3;5;5;6;6;5;2;5;5;5;5;5;6;5;6;3;5;3;4;4;6;4;5;7;6;2;3;5;4;3;5;6;5;3;6;5;3;4;5;5;6;4;6;3;	GO:0034357;GO:0031976;GO:0031975;GO:0016021;GO:0016020;GO:0044436;GO:0031969;GO:0031968;GO:0098588;GO:0031967;GO:0043231;GO:0044425;GO:0044422;GO:0044464;GO:0043229;GO:0005623;GO:0043227;GO:0043226;GO:0009579;GO:0009570;GO:0044435;GO:0044434;GO:0044424;GO:0031984;GO:0009707;GO:0044446;GO:0044444;GO:0010319;GO:0055035;GO:0042170;GO:0031224;GO:0005737;GO:0031090;GO:0009507;GO:0042651;GO:0009526;GO:0009527;GO:0019866;GO:0019867;GO:0009528;GO:0005622;GO:0009535;GO:0009534;GO:0009536;GO:0009532;GO:0009941;GO:0005575;GO:0098805;	photosynthetic membrane;plastid thylakoid;envelope;integral component of membrane;membrane;thylakoid part;chloroplast membrane;organelle outer membrane;bounding membrane of organelle;organelle envelope;intracellular membrane-bounded organelle;membrane part;organelle part;cell part;intracellular organelle;cell;membrane-bounded organelle;organelle;thylakoid;chloroplast stroma;plastid part;chloroplast part;intracellular part;organelle subcompartment;chloroplast outer membrane;intracellular organelle part;cytoplasmic part;stromule;plastid thylakoid membrane;plastid membrane;intrinsic component of membrane;cytoplasm;organelle membrane;chloroplast;thylakoid membrane;plastid envelope;plastid outer membrane;organelle inner membrane;outer membrane;plastid inner membrane;intracellular;chloroplast thylakoid membrane;chloroplast thylakoid;plastid;plastid stroma;chloroplast envelope;cellular_component;whole membrane;	3;5;3;4;2;4;5;4;4;4;4;2;2;2;3;2;3;2;4;6;4;5;3;4;6;3;4;5;5;4;3;4;3;6;4;5;5;4;3;5;3;6;6;5;5;6;1;3;							IPR017499;IPR011991;	Protein Thf1;Winged helix-turn-helix DNA-binding domain;	chloroplast
Sspon.08G0005280-1P	Sspon.08G0005280-1P	Up	1.13450672	1.030018753	0.24043309	1.512860235	1.219149358	1.006758181	0.1476031	1.627317019	1.222933817	1.132660643	0.109703135	1.616055948	1.12846	0.0482138071843	0.10465	1.17624383945e-05	7.18567	2.92120728466e-05	0.66638	0.000571676427507										K12741	map03040;	Spliceosome;	IPR034155;IPR000504;	HRP1, RNA recognition motif 2;RNA recognition motif domain;	nucleus	At1g17640	228.0	R	[R] General function prediction only;
Sspon.02G0007110-1A	Sspon.02G0007110-1A	Down	0.881388479	0.556041359	1.406100443	1.133818316	0.861602659	0.573190547	1.380221566	1.125177253	0.985745938	0.624460857	1.366440177	1.105812408	1.55599	0.00173787327644	1.23418	5.12988400862e-05	0.65709	0.000295170780503	0.52119	1.71939717614e-05	GO:0009156;GO:0009167;GO:0009165;GO:0044281;GO:0009161;GO:1901362;GO:0042451;GO:1901360;GO:0044710;GO:0044711;GO:0009199;GO:0009206;GO:0009205;GO:0009201;GO:0046034;GO:0046129;GO:0046128;GO:0042455;GO:0046483;GO:1901564;GO:1901566;GO:0006163;GO:0006164;GO:0019637;GO:0019438;GO:0009163;GO:0009141;GO:0009142;GO:0009144;GO:0009145;GO:0006807;GO:1901576;GO:0015992;GO:0009259;GO:0098662;GO:0098660;GO:0018130;GO:0006818;GO:0006812;GO:0006811;GO:0006810;GO:0009152;GO:0009150;GO:0009260;GO:0008150;GO:0008152;GO:0034654;GO:0051234;GO:0090407;GO:0015985;GO:0015986;GO:0044271;GO:0046390;GO:0009058;GO:1901293;GO:0044763;GO:0006753;GO:0006754;GO:1902600;GO:0044249;GO:0034641;GO:0009123;GO:0009126;GO:0009127;GO:0009124;GO:0006139;GO:0042278;GO:0015672;GO:0009987;GO:0006725;GO:0055085;GO:0055086;GO:0044699;GO:1901137;GO:1901135;GO:0019693;GO:0072521;GO:0072522;GO:1901657;GO:0071704;GO:0009168;GO:0034220;GO:0044765;GO:0009117;GO:0009116;GO:0009119;GO:0051179;GO:1902578;GO:0044238;GO:0044237;GO:0006796;GO:0006793;GO:0098655;GO:1901659;	ribonucleoside monophosphate biosynthetic process;purine ribonucleoside monophosphate metabolic process;nucleotide biosynthetic process;small molecule metabolic process;ribonucleoside monophosphate metabolic process;organic cyclic compound biosynthetic process;purine nucleoside biosynthetic process;organic cyclic compound metabolic process;single-organism metabolic process;single-organism biosynthetic process;ribonucleoside triphosphate metabolic process;purine ribonucleoside triphosphate biosynthetic process;purine ribonucleoside triphosphate metabolic process;ribonucleoside triphosphate biosynthetic process;ATP metabolic process;purine ribonucleoside biosynthetic process;purine ribonucleoside metabolic process;ribonucleoside biosynthetic process;heterocycle metabolic process;organonitrogen compound metabolic process;organonitrogen compound biosynthetic process;purine nucleotide metabolic process;purine nucleotide biosynthetic process;organophosphate metabolic process;aromatic compound biosynthetic process;nucleoside biosynthetic process;nucleoside triphosphate metabolic process;nucleoside triphosphate biosynthetic process;purine nucleoside triphosphate metabolic process;purine nucleoside triphosphate biosynthetic process;nitrogen compound metabolic process;organic substance biosynthetic process;proton transport;ribonucleotide metabolic process;inorganic cation transmembrane transport;inorganic ion transmembrane transport;heterocycle biosynthetic process;hydrogen transport;cation transport;ion transport;transport;purine ribonucleotide biosynthetic process;purine ribonucleotide metabolic process;ribonucleotide biosynthetic process;biological_process;metabolic process;nucleobase-containing compound biosynthetic process;establishment of localization;organophosphate biosynthetic process;energy coupled proton transport, down electrochemical gradient;ATP synthesis coupled proton transport;cellular nitrogen compound biosynthetic process;ribose phosphate biosynthetic process;biosynthetic process;nucleoside phosphate biosynthetic process;single-organism cellular process;nucleoside phosphate metabolic process;ATP biosynthetic process;hydrogen ion transmembrane transport;cellular biosynthetic process;cellular nitrogen compound metabolic process;nucleoside monophosphate metabolic process;purine nucleoside monophosphate metabolic process;purine nucleoside monophosphate biosynthetic process;nucleoside monophosphate biosynthetic process;nucleobase-containing compound metabolic process;purine nucleoside metabolic process;monovalent inorganic cation transport;cellular process;cellular aromatic compound metabolic process;transmembrane transport;nucleobase-containing small molecule metabolic process;single-organism process;carbohydrate derivative biosynthetic process;carbohydrate derivative metabolic process;ribose phosphate metabolic process;purine-containing compound metabolic process;purine-containing compound biosynthetic process;glycosyl compound metabolic process;organic substance metabolic process;purine ribonucleoside monophosphate biosynthetic process;ion transmembrane transport;single-organism transport;nucleotide metabolic process;nucleoside metabolic process;ribonucleoside metabolic process;localization;single-organism localization;primary metabolic process;cellular metabolic process;phosphate-containing compound metabolic process;phosphorus metabolic process;cation transmembrane transport;glycosyl compound biosynthetic process;	7;8;6;4;7;5;7;4;3;4;7;8;8;7;8;8;7;7;4;4;5;6;7;4;5;6;6;6;7;7;3;4;6;6;7;6;5;5;6;5;4;8;7;7;1;2;5;3;5;8;9;5;6;3;5;3;5;9;7;4;4;6;7;7;6;4;6;7;2;4;4;4;2;5;4;5;5;6;4;3;8;5;4;6;5;6;2;3;3;3;5;4;6;5;	GO:0031975;GO:0045261;GO:0016020;GO:0031967;GO:0031966;GO:0043234;GO:0043231;GO:0045259;GO:0044429;GO:0044422;GO:0043229;GO:0043227;GO:0043226;GO:0044464;GO:0044425;GO:0033178;GO:0044444;GO:0016469;GO:0005737;GO:0031090;GO:0005739;GO:0019866;GO:0005623;GO:0005622;GO:0005743;GO:0005740;GO:0044424;GO:0044446;GO:0032991;GO:0005575;GO:0098796;	envelope;proton-transporting ATP synthase complex, catalytic core F(1);membrane;organelle envelope;mitochondrial membrane;protein complex;intracellular membrane-bounded organelle;proton-transporting ATP synthase complex;mitochondrial part;organelle part;intracellular organelle;membrane-bounded organelle;organelle;cell part;membrane part;proton-transporting two-sector ATPase complex, catalytic domain;cytoplasmic part;proton-transporting two-sector ATPase complex;cytoplasm;organelle membrane;mitochondrion;organelle inner membrane;cell;intracellular;mitochondrial inner membrane;mitochondrial envelope;intracellular part;intracellular organelle part;macromolecular complex;cellular_component;membrane protein complex;	3;4;2;4;4;3;4;4;4;2;3;3;2;2;2;4;4;4;4;3;5;4;2;3;5;5;3;3;2;1;3;	GO:0022857;GO:0046961;GO:0016818;GO:0019829;GO:0015405;GO:0016817;GO:0003674;GO:0016887;GO:0042626;GO:0042623;GO:0015399;GO:0022804;GO:0016787;GO:0022890;GO:0003824;GO:0043492;GO:0016462;GO:0015078;GO:0036442;GO:0016820;GO:0046933;GO:0044769;GO:0022891;GO:0005215;GO:0022892;GO:0015075;GO:0015077;GO:0008324;GO:0042625;GO:0017111;GO:0022853;	transmembrane transporter activity;proton-transporting ATPase activity, rotational mechanism;hydrolase activity, acting on acid anhydrides, in phosphorus-containing anhydrides;cation-transporting ATPase activity;P-P-bond-hydrolysis-driven transmembrane transporter activity;hydrolase activity, acting on acid anhydrides;molecular_function;ATPase activity;ATPase activity, coupled to transmembrane movement of substances;ATPase activity, coupled;primary active transmembrane transporter activity;active transmembrane transporter activity;hydrolase activity;inorganic cation transmembrane transporter activity;catalytic activity;ATPase activity, coupled to movement of substances;pyrophosphatase activity;hydrogen ion transmembrane transporter activity;hydrogen-exporting ATPase activity;hydrolase activity, acting on acid anhydrides, catalyzing transmembrane movement of substances;proton-transporting ATP synthase activity, rotational mechanism;ATPase activity, coupled to transmembrane movement of ions, rotational mechanism;substrate-specific transmembrane transporter activity;transporter activity;substrate-specific transporter activity;ion transmembrane transporter activity;monovalent inorganic cation transmembrane transporter activity;cation transmembrane transporter activity;ATPase coupled ion transmembrane transporter activity;nucleoside-triphosphatase activity;active ion transmembrane transporter activity;	3;8;5;7;6;4;1;8;6;9;5;4;3;7;2;10;6;9;8;5;8;7;4;2;3;5;8;6;6;7;5;	K02134	map00190;map01100;map05010;map05012;map05016;	Oxidative phosphorylation;Metabolic pathways;Alzheimer's disease;Parkinson's disease;Huntington's disease;	IPR001469;IPR020546;	ATP synthase, F1 complex, delta/epsilon subunit;ATP synthase, F1 complex, delta/epsilon subunit, N-terminal;	mitochondria	At5g47030	295.0	C	[C] Energy production and conversion;
Sspon.07G0020090-2B	Sspon.07G0020090-2B	Down	0.816950996	0.992525167	1.503158591	0.44636557	0.807682845	1.075834383	1.581625458	0.5675961	0.911090409	1.090309359	1.640879138	0.565981984	0.80278	0.00987693921913	2.99103	4.99242286148e-05	0.53659	0.000147026824432	1.99923	0.000475295434641													IPR016123;IPR002683;	Mog1/PsbP, alpha/beta/alpha sandwich;PsbP family;	chloroplast
Sspon.01G0057530-1D	Sspon.01G0057530-1D	Down	0.330447952	0.648633357	1.191037486	1.569883244	0.40048419	0.679405193	1.360195985	1.63500638	0.4645739	0.724437149	1.441195772	1.554699392	0.58247	0.00303950662884	0.83882	0.0301856373808	0.29944	0.00036204127049	0.43123	1.06796555059e-05													IPR003010;	Carbon-nitrogen hydrolase;	cytosol	At5g12040	264.0	E	[E] Amino acid transport and metabolism;
Sspon.03G0029430-1B	Sspon.03G0029430-1B	Down	0.570889565	1.364275636	1.263205097	1.150434942	0.552463691	1.335413869	1.27466012	0.623272857	0.670057728	1.397023687	1.190602261	0.607700548	0.43777	4.61570268895e-05	1.56566	0.0674592206207	0.481	0.000137792508723	1.72029	0.0332278944756													IPR000811;IPR035090;	Glycosyl transferase, family 35;Phosphorylase pyridoxal-phosphate attachment site;	cytosol	At3g46970	834.0	G	[G] Carbohydrate transport and metabolism;
Sspon.01G0047060-3D	Sspon.01G0047060-3D	Down	0.856393789	0.765059751	1.348061133	0.878038371	0.913279408	0.715124787	1.500792618	0.930838956	0.920778798	0.759938216	1.433541988	0.978152183	1.20103	0.00433423099572	1.53654	0.000702723556853	0.62826	0.000400989873049	0.80377	0.00523198457121	GO:0006457;GO:0009314;GO:0000302;GO:0009416;GO:0042221;GO:0051716;GO:0010035;GO:0006979;GO:0009987;GO:0006950;GO:0008150;GO:0009266;GO:0009408;GO:0009644;GO:0009642;GO:1901700;GO:0009628;GO:0042542;GO:0050896;GO:0033554;GO:0034976;	protein folding;response to radiation;response to reactive oxygen species;response to light stimulus;response to chemical;cellular response to stimulus;response to inorganic substance;response to oxidative stress;cellular process;response to stress;biological_process;response to temperature stimulus;response to heat;response to high light intensity;response to light intensity;response to oxygen-containing compound;response to abiotic stimulus;response to hydrogen peroxide;response to stimulus;cellular response to stress;response to endoplasmic reticulum stress;	3;4;5;5;3;3;4;4;2;3;1;4;4;7;6;4;3;5;2;4;5;				GO:0035639;GO:0005488;GO:0043167;GO:1901363;GO:1901265;GO:0001882;GO:0043168;GO:0001883;GO:0032549;GO:0017076;GO:0005524;GO:0000166;GO:0036094;GO:0097367;GO:0097159;GO:0030554;GO:0032559;GO:0032555;GO:0003674;GO:0032550;GO:0032553;	purine ribonucleoside triphosphate binding;binding;ion binding;heterocyclic compound binding;nucleoside phosphate binding;nucleoside binding;anion binding;purine nucleoside binding;ribonucleoside binding;purine nucleotide binding;ATP binding;nucleotide binding;small molecule binding;carbohydrate derivative binding;organic cyclic compound binding;adenyl nucleotide binding;adenyl ribonucleotide binding;purine ribonucleotide binding;molecular_function;purine ribonucleoside binding;ribonucleotide binding;	5;2;3;3;4;4;4;5;5;5;6;4;3;3;3;6;6;5;1;6;4;	K09490	map03060;map04141;map04918;map05020;	Protein export;Protein processing in endoplasmic reticulum;Thyroid hormone synthesis;Prion diseases;	IPR029048;IPR029047;IPR013126;IPR018181;	Heat shock protein 70kD, C-terminal domain;Heat shock protein 70kD, peptide-binding domain;Heat shock protein 70 family;Heat shock protein 70, conserved site;	endoplasmic reticulum	At5g42020	999.0	O	[O] Posttranslational modification, protein turnover, chaperones;
Sspon.08G0013440-3D	Sspon.08G0013440-3D	Down	0.50781435	1.286832388	1.303651879	0.645826045	0.66237699	1.178071059	1.438490486	0.863447642	0.652659847	1.379551598	1.448384304	0.632893412	0.47415	0.000927156178752	1.95621	0.00149748004212	0.43499	0.000322032850496	1.79466	0.00391414310522	GO:0044699;GO:0015992;GO:0015672;GO:0006818;GO:0006812;GO:0006811;GO:0006810;GO:0044765;GO:0008150;GO:0051234;GO:0051179;GO:1902578;	single-organism process;proton transport;monovalent inorganic cation transport;hydrogen transport;cation transport;ion transport;transport;single-organism transport;biological_process;establishment of localization;localization;single-organism localization;	2;6;7;5;6;5;4;4;1;3;2;3;	GO:0098588;GO:0043229;GO:0043227;GO:0043226;GO:0005737;GO:0044446;GO:0031090;GO:0005773;GO:0016021;GO:0016020;GO:0044444;GO:0005774;GO:0044437;GO:0031224;GO:0098805;GO:0043231;GO:0044464;GO:0005623;GO:0005622;GO:0005575;GO:0044424;GO:0044425;GO:0044422;	bounding membrane of organelle;intracellular organelle;membrane-bounded organelle;organelle;cytoplasm;intracellular organelle part;organelle membrane;vacuole;integral component of membrane;membrane;cytoplasmic part;vacuolar membrane;vacuolar part;intrinsic component of membrane;whole membrane;intracellular membrane-bounded organelle;cell part;cell;intracellular;cellular_component;intracellular part;membrane part;organelle part;	4;3;3;2;4;3;3;5;4;2;4;4;4;3;3;4;2;2;3;1;3;2;2;	GO:0003674;GO:0005488;GO:0043167;GO:0004427;GO:0009678;GO:0015399;GO:0005215;GO:0046872;GO:0022804;GO:0016787;GO:0043169;GO:0003824;GO:0016818;GO:0016817;GO:0016462;GO:0022857;GO:0015405;	molecular_function;binding;ion binding;inorganic diphosphatase activity;hydrogen-translocating pyrophosphatase activity;primary active transmembrane transporter activity;transporter activity;metal ion binding;active transmembrane transporter activity;hydrolase activity;cation binding;catalytic activity;hydrolase activity, acting on acid anhydrides, in phosphorus-containing anhydrides;hydrolase activity, acting on acid anhydrides;pyrophosphatase activity;transmembrane transporter activity;P-P-bond-hydrolysis-driven transmembrane transporter activity;	1;2;3;7;7;5;2;5;4;3;4;2;5;4;6;3;6;	K23025			IPR004131;	Pyrophosphate-energised proton pump;	plasma membrane	183222788	654.0	C	[C] Energy production and conversion	COG3808	Na+ or H+-translocating membrane pyrophosphatase
Sspon.04G0005910-2B	Sspon.04G0005910-2B	Down	0.551763142	0.822366127	1.633119362	0.810112264	0.547615681	0.651641546	1.921443316	0.902299013	0.64447775	0.804268115	1.853085617	0.857808067	0.76543	0.0468148234853	2.10396	0.000483174973647	0.32248	0.000190545884131	0.88641	0.18205200881	GO:0044238;GO:0044283;GO:0019752;GO:0044249;GO:0006807;GO:0009064;GO:0044699;GO:0044710;GO:0044711;GO:0006520;GO:0006526;GO:0006525;GO:0071704;GO:1901605;GO:1901607;GO:1901576;GO:0009987;GO:0009058;GO:0008150;GO:0008152;GO:0043436;GO:0008652;GO:1901564;GO:0006082;GO:1901566;GO:0046394;GO:0044763;GO:0016053;GO:0044237;GO:0009084;GO:0044281;	primary metabolic process;small molecule biosynthetic process;carboxylic acid metabolic process;cellular biosynthetic process;nitrogen compound metabolic process;glutamine family amino acid metabolic process;single-organism process;single-organism metabolic process;single-organism biosynthetic process;cellular amino acid metabolic process;arginine biosynthetic process;arginine metabolic process;organic substance metabolic process;alpha-amino acid metabolic process;alpha-amino acid biosynthetic process;organic substance biosynthetic process;cellular process;biosynthetic process;biological_process;metabolic process;oxoacid metabolic process;cellular amino acid biosynthetic process;organonitrogen compound metabolic process;organic acid metabolic process;organonitrogen compound biosynthetic process;carboxylic acid biosynthetic process;single-organism cellular process;organic acid biosynthetic process;cellular metabolic process;glutamine family amino acid biosynthetic process;small molecule metabolic process;	3;5;6;4;3;6;2;3;4;4;8;7;3;5;6;4;2;3;1;2;5;5;4;4;5;6;3;5;3;7;4;				GO:0003674;GO:0005488;GO:0043169;GO:0008777;GO:0043167;GO:0046872;GO:0016787;GO:0019213;GO:0003824;GO:0016810;GO:0016811;	molecular_function;binding;cation binding;acetylornithine deacetylase activity;ion binding;metal ion binding;hydrolase activity;deacetylase activity;catalytic activity;hydrolase activity, acting on carbon-nitrogen (but not peptide) bonds;hydrolase activity, acting on carbon-nitrogen (but not peptide) bonds, in linear amides;	1;2;4;5;3;5;3;4;2;4;5;	K01438	map00220;map01100;map01110;map01130;map01210;map01230;	Arginine biosynthesis;Metabolic pathways;Biosynthesis of secondary metabolites;Biosynthesis of antibiotics;2-Oxocarboxylic acid metabolism;Biosynthesis of amino acids;	IPR002933;IPR011650;	Peptidase M20;Peptidase M20, dimerisation domain;	cytosol	At4g17830	604.0	E	[E] Amino acid transport and metabolism;
Sspon.01G0058110-1D	Sspon.01G0058110-1D	Up	1.237549995	0.924100958	0.173609564	1.424732789	1.230274431	0.810051926	0.297594044	1.673249372	1.480668578	0.787195181	0.272207801	1.68876536	1.56602	0.00678700331267	0.15531	0.000134777287116	5.31132	0.000295365543061	0.52674	0.00138112992212													IPR024949;IPR000916;IPR023393;	Bet v I type allergen;Bet v I/Major latex protein;START-like domain;	cytosol
Sspon.05G0036690-2D	Sspon.05G0036690-2D	Down	0.72822587	0.883803799	1.317181845	0.928360303	0.755875559	0.720793916	1.502064921	1.103698072	0.826496738	0.823995938	1.47688081	0.93262223	0.95141	0.520342399796	1.4491	0.00558823805222	0.53783	0.000519755481236	0.81918	0.0753651627473										K00873	map00010;map00230;map00620;map01100;map01110;map01120;map01130;map01200;map01230;map04922;map04930;map05203;map05230;	Glycolysis / Gluconeogenesis;Purine metabolism;Pyruvate metabolism;Metabolic pathways;Biosynthesis of secondary metabolites;Microbial metabolism in diverse environments;Biosynthesis of antibiotics;Carbon metabolism;Biosynthesis of amino acids;Glucagon signaling pathway;Type II diabetes mellitus;Viral carcinogenesis;Central carbon metabolism in cancer;	IPR011037;IPR015793;IPR015813;IPR015795;IPR001697;	Pyruvate kinase-like, insert domain;Pyruvate kinase, barrel;Pyruvate/Phosphoenolpyruvate kinase-like domain;Pyruvate kinase, C-terminal;Pyruvate kinase;	cytosol	At3g52990	902.0	G	[G] Carbohydrate transport and metabolism;
Sspon.03G0021510-1P	Sspon.03G0021510-1P	Down	0.183945331	1.383557675	1.170124721	1.209379314	0.15237717	1.218270501	1.204044601	1.372310323	0.217029439	1.378400787	1.230851531	1.279708606	0.13903	3.75611127897e-05	0.93361	0.164848633658	0.15349	2.40947975443e-06	1.03077	0.611025097959	GO:0034728;GO:0071103;GO:0022607;GO:0006461;GO:0070271;GO:0043933;GO:0050896;GO:0009414;GO:0009415;GO:0071840;GO:0016043;GO:0031497;GO:0006323;GO:0065003;GO:0044085;GO:0065004;GO:0034622;GO:0006334;GO:0071824;GO:0009987;GO:0006950;GO:0008150;GO:0001101;GO:0042221;GO:0010035;GO:0051276;GO:1901700;GO:0009628;GO:0006325;GO:0006333;GO:0006996;GO:0071822;	nucleosome organization;DNA conformation change;cellular component assembly;protein complex assembly;protein complex biogenesis;macromolecular complex subunit organization;response to stimulus;response to water deprivation;response to water;cellular component organization or biogenesis;cellular component organization;chromatin assembly;DNA packaging;macromolecular complex assembly;cellular component biogenesis;protein-DNA complex assembly;cellular macromolecular complex assembly;nucleosome assembly;protein-DNA complex subunit organization;cellular process;response to stress;biological_process;response to acid chemical;response to chemical;response to inorganic substance;chromosome organization;response to oxygen-containing compound;response to abiotic stimulus;chromatin organization;chromatin assembly or disassembly;organelle organization;protein complex subunit organization;	6;6;4;5;4;4;2;4;4;2;3;6;7;5;3;6;6;6;5;2;3;1;4;3;4;5;4;3;5;6;4;5;	GO:0000786;GO:0031974;GO:0044815;GO:0043229;GO:0043228;GO:0000785;GO:0043227;GO:0043226;GO:0009579;GO:0005575;GO:0009536;GO:0031090;GO:0031981;GO:0005730;GO:0005773;GO:0005634;GO:0016020;GO:0005774;GO:0043234;GO:0044437;GO:0030054;GO:0005694;GO:0005737;GO:0009507;GO:0098588;GO:0055044;GO:0005911;GO:0005886;GO:0009506;GO:0032991;GO:0043231;GO:0043232;GO:0043233;GO:0005829;GO:0044464;GO:0005623;GO:0005622;GO:0044446;GO:0070013;GO:0044444;GO:0071944;GO:0044428;GO:0044424;GO:0032993;GO:0044427;GO:0098805;GO:0044422;	nucleosome;membrane-enclosed lumen;DNA packaging complex;intracellular organelle;non-membrane-bounded organelle;chromatin;membrane-bounded organelle;organelle;thylakoid;cellular_component;plastid;organelle membrane;nuclear lumen;nucleolus;vacuole;nucleus;membrane;vacuolar membrane;protein complex;vacuolar part;cell junction;chromosome;cytoplasm;chloroplast;bounding membrane of organelle;symplast;cell-cell junction;plasma membrane;plasmodesma;macromolecular complex;intracellular membrane-bounded organelle;intracellular non-membrane-bounded organelle;organelle lumen;cytosol;cell part;cell;intracellular;intracellular organelle part;intracellular organelle lumen;cytoplasmic part;cell periphery;nuclear part;intracellular part;protein-DNA complex;chromosomal part;whole membrane;organelle part;	4;2;4;3;3;3;3;2;4;1;5;3;5;5;5;5;2;4;3;4;2;5;4;6;4;2;3;3;3;2;4;4;3;5;2;2;3;3;4;4;3;4;3;3;4;3;2;	GO:0003674;GO:0003676;GO:1901363;GO:0005488;GO:0003677;GO:0097159;	molecular_function;nucleic acid binding;heterocyclic compound binding;binding;DNA binding;organic cyclic compound binding;	1;4;3;2;5;3;				IPR001951;IPR019809;IPR009072;	Histone H4;Histone H4, conserved site;Histone-fold;	chloroplast	At5g59970	176.0	B	[B] Chromatin structure and dynamics;
Sspon.01G0002150-2B	Sspon.01G0002150-2B	Down	0.702203188	0.699363308	1.124489976	1.464214941	0.647253214	0.66538739	1.045794496	1.526179078	0.639486312	0.721774412	1.234184632	1.529669051	0.95323	0.27365468491	0.75319	0.00316269125475	0.58422	0.00124903687105	0.46161	7.14487115439e-06	GO:0044237;GO:0019752;GO:0043436;GO:0006097;GO:0044699;GO:0044710;GO:0044262;GO:0008150;GO:0071704;GO:0009987;GO:0032787;GO:0044763;GO:0008152;GO:0044723;GO:0046487;GO:0044238;GO:0005975;GO:0006081;GO:0006082;GO:0044281;	cellular metabolic process;carboxylic acid metabolic process;oxoacid metabolic process;glyoxylate cycle;single-organism process;single-organism metabolic process;cellular carbohydrate metabolic process;biological_process;organic substance metabolic process;cellular process;monocarboxylic acid metabolic process;single-organism cellular process;metabolic process;single-organism carbohydrate metabolic process;glyoxylate metabolic process;primary metabolic process;carbohydrate metabolic process;cellular aldehyde metabolic process;organic acid metabolic process;small molecule metabolic process;	3;6;5;5;2;3;4;1;3;2;7;3;2;4;5;3;4;4;4;4;	GO:0005737;GO:0044464;GO:0005623;GO:0005622;GO:0005575;GO:0044424;	cytoplasm;cell part;cell;intracellular;cellular_component;intracellular part;	4;2;2;3;1;3;	GO:0003674;GO:0005488;GO:0043169;GO:0051540;GO:0016829;GO:0043167;GO:0046872;GO:0003824;GO:0051539;GO:0016835;GO:0016836;GO:0003994;GO:0051536;	molecular_function;binding;cation binding;metal cluster binding;lyase activity;ion binding;metal ion binding;catalytic activity;4 iron, 4 sulfur cluster binding;carbon-oxygen lyase activity;hydro-lyase activity;aconitate hydratase activity;iron-sulfur cluster binding;	1;2;4;3;3;3;5;2;5;4;5;6;4;				IPR001030;IPR015931;IPR015932;IPR006249;IPR018136;	Aconitase/3-isopropylmalate dehydratase large subunit, alpha/beta/alpha domain;Aconitase/3-isopropylmalate dehydratase large subunit, alpha/beta/alpha, subdomain 1/3;Aconitase/3-isopropylmalate dehydratase large subunit, alpha/beta/alpha, subdomain 2;Aconitase/Iron-responsive element-binding protein 2;Aconitase family, 4Fe-4S cluster binding site;	chloroplast	At2g05710	1082.0	AJ	[A] RNA processing and modification;[J] Translation, ribosomal structure and biogenesis;
Sspon.01G0052770-2D	Sspon.01G0052770-2D	Down	0.608416354	0.919200827	1.3004954	0.94162992	0.663465621	0.888671131	1.450051718	1.052686592	0.743078012	0.896074909	1.47326474	1.062964778	0.74519	0.00462441216015	1.38156	0.00429743656404	0.47705	0.000384547998378	0.88443	0.041950599426										K10206	map00300;map01100;map01110;map01130;map01230;	Lysine biosynthesis;Metabolic pathways;Biosynthesis of secondary metabolites;Biosynthesis of antibiotics;Biosynthesis of amino acids;	IPR015424;IPR019942;IPR015422;IPR004839;IPR015421;	Pyridoxal phosphate-dependent transferase;LL-diaminopimelate aminotransferase;Pyridoxal phosphate-dependent transferase, subdomain 2;Aminotransferase, class I/classII;Pyridoxal phosphate-dependent transferase, major region, subdomain 1;	chloroplast	At4g33680	709.0	E	[E] Amino acid transport and metabolism;
Sspon.04G0017360-3C	Sspon.04G0017360-3C	Down	0.486867008	0.941357466	0.90685074	1.629637349	0.530265362	0.812253985	0.970533454	1.745790209	0.593704324	0.832707911	0.954414065	1.595618126	0.62283	0.00303049070384	0.56966	0.000132995487583	0.56884	0.000365771248617	0.52028	0.000194977956809	GO:0009167;GO:0044281;GO:0009161;GO:1901360;GO:0044712;GO:0044710;GO:0018198;GO:0018193;GO:0016310;GO:0009205;GO:0046034;GO:0046031;GO:0032787;GO:0043436;GO:0046128;GO:0009179;GO:0046483;GO:1901564;GO:0019538;GO:0016052;GO:0006163;GO:0006165;GO:0009141;GO:0009144;GO:0050821;GO:0044267;GO:1901575;GO:0009199;GO:0044260;GO:0070997;GO:0016043;GO:0065007;GO:0071840;GO:0019637;GO:0065008;GO:0019318;GO:0017014;GO:0043412;GO:0036211;GO:0008150;GO:0008152;GO:0044723;GO:0009150;GO:0044724;GO:0031647;GO:0044763;GO:0006753;GO:0006757;GO:0006732;GO:0006733;GO:0034641;GO:0009123;GO:0009126;GO:0009259;GO:0044699;GO:0006139;GO:0042278;GO:0046939;GO:0035606;GO:0009987;GO:0006725;GO:0007010;GO:0009132;GO:0009135;GO:0055086;GO:0006082;GO:0005996;GO:1901135;GO:0043170;GO:0006807;GO:0051186;GO:0006006;GO:0046496;GO:0009185;GO:0019752;GO:0008219;GO:0019693;GO:0072521;GO:0006091;GO:0006090;GO:0072524;GO:0006096;GO:0012501;GO:1902589;GO:0071704;GO:0006915;GO:0018119;GO:0006464;GO:0051402;GO:0009117;GO:0009116;GO:0009119;GO:0009056;GO:0006996;GO:0044238;GO:0007017;GO:0005975;GO:0044237;GO:1901657;GO:0006796;GO:0006793;GO:0000226;GO:0019362;	purine ribonucleoside monophosphate metabolic process;small molecule metabolic process;ribonucleoside monophosphate metabolic process;organic cyclic compound metabolic process;single-organism catabolic process;single-organism metabolic process;peptidyl-cysteine modification;peptidyl-amino acid modification;phosphorylation;purine ribonucleoside triphosphate metabolic process;ATP metabolic process;ADP metabolic process;monocarboxylic acid metabolic process;oxoacid metabolic process;purine ribonucleoside metabolic process;purine ribonucleoside diphosphate metabolic process;heterocycle metabolic process;organonitrogen compound metabolic process;protein metabolic process;carbohydrate catabolic process;purine nucleotide metabolic process;nucleoside diphosphate phosphorylation;nucleoside triphosphate metabolic process;purine nucleoside triphosphate metabolic process;protein stabilization;cellular protein metabolic process;organic substance catabolic process;ribonucleoside triphosphate metabolic process;cellular macromolecule metabolic process;neuron death;cellular component organization;biological regulation;cellular component organization or biogenesis;organophosphate metabolic process;regulation of biological quality;hexose metabolic process;protein nitrosylation;macromolecule modification;protein modification process;biological_process;metabolic process;single-organism carbohydrate metabolic process;purine ribonucleotide metabolic process;single-organism carbohydrate catabolic process;regulation of protein stability;single-organism cellular process;nucleoside phosphate metabolic process;ATP generation from ADP;coenzyme metabolic process;oxidoreduction coenzyme metabolic process;cellular nitrogen compound metabolic process;nucleoside monophosphate metabolic process;purine nucleoside monophosphate metabolic process;ribonucleotide metabolic process;single-organism process;nucleobase-containing compound metabolic process;purine nucleoside metabolic process;nucleotide phosphorylation;peptidyl-cysteine S-trans-nitrosylation;cellular process;cellular aromatic compound metabolic process;cytoskeleton organization;nucleoside diphosphate metabolic process;purine nucleoside diphosphate metabolic process;nucleobase-containing small molecule metabolic process;organic acid metabolic process;monosaccharide metabolic process;carbohydrate derivative metabolic process;macromolecule metabolic process;nitrogen compound metabolic process;cofactor metabolic process;glucose metabolic process;nicotinamide nucleotide metabolic process;ribonucleoside diphosphate metabolic process;carboxylic acid metabolic process;cell death;ribose phosphate metabolic process;purine-containing compound metabolic process;generation of precursor metabolites and energy;pyruvate metabolic process;pyridine-containing compound metabolic process;glycolytic process;programmed cell death;single-organism organelle organization;organic substance metabolic process;apoptotic process;peptidyl-cysteine S-nitrosylation;cellular protein modification process;neuron apoptotic process;nucleotide metabolic process;nucleoside metabolic process;ribonucleoside metabolic process;catabolic process;organelle organization;primary metabolic process;microtubule-based process;carbohydrate metabolic process;cellular metabolic process;glycosyl compound metabolic process;phosphate-containing compound metabolic process;phosphorus metabolic process;microtubule cytoskeleton organization;pyridine nucleotide metabolic process;	8;4;7;4;4;3;8;7;6;8;8;8;7;5;7;8;4;4;4;5;6;7;6;7;5;5;4;7;4;5;3;2;2;4;3;6;7;5;5;1;2;4;7;5;4;3;5;5;5;6;4;6;7;6;2;4;6;7;9;2;4;5;6;7;4;4;5;4;4;3;4;7;7;7;6;4;5;5;4;8;5;6;5;4;3;6;8;6;6;6;5;6;3;4;3;4;4;3;4;5;4;5;6;	GO:0043231;GO:0043232;GO:0005829;GO:0044424;GO:0043229;GO:0043228;GO:0005622;GO:0043227;GO:0043226;GO:0005856;GO:0044444;GO:0005737;GO:0005634;GO:0044464;GO:0005623;GO:0015630;GO:0005575;	intracellular membrane-bounded organelle;intracellular non-membrane-bounded organelle;cytosol;intracellular part;intracellular organelle;non-membrane-bounded organelle;intracellular;membrane-bounded organelle;organelle;cytoskeleton;cytoplasmic part;cytoplasm;nucleus;cell part;cell;microtubule cytoskeleton;cellular_component;	4;4;5;3;3;3;3;3;2;5;4;4;5;2;2;6;1;	GO:0051287;GO:1901363;GO:0043891;GO:0000166;GO:0016740;GO:0003674;GO:0005488;GO:1901265;GO:0016769;GO:0008017;GO:0004365;GO:0003824;GO:0008092;GO:0097159;GO:0016620;GO:0016491;GO:0032403;GO:0035605;GO:0048037;GO:0005515;GO:0044877;GO:0050662;GO:0050661;GO:0015631;GO:0036094;GO:0016903;	NAD binding;heterocyclic compound binding;glyceraldehyde-3-phosphate dehydrogenase (NAD(P)+) (phosphorylating) activity;nucleotide binding;transferase activity;molecular_function;binding;nucleoside phosphate binding;transferase activity, transferring nitrogenous groups;microtubule binding;glyceraldehyde-3-phosphate dehydrogenase (NAD+) (phosphorylating) activity;catalytic activity;cytoskeletal protein binding;organic cyclic compound binding;oxidoreductase activity, acting on the aldehyde or oxo group of donors, NAD or NADP as acceptor;oxidoreductase activity;protein complex binding;peptidyl-cysteine S-nitrosylase activity;cofactor binding;protein binding;macromolecular complex binding;coenzyme binding;NADP binding;tubulin binding;small molecule binding;oxidoreductase activity, acting on the aldehyde or oxo group of donors;	5;3;6;4;3;1;2;4;4;5;7;2;4;3;5;3;4;5;3;3;3;4;5;5;3;4;				IPR020831;IPR020828;IPR020829;IPR016040;	Glyceraldehyde/Erythrose phosphate dehydrogenase family;Glyceraldehyde 3-phosphate dehydrogenase, NAD(P) binding domain;Glyceraldehyde 3-phosphate dehydrogenase, catalytic domain;NAD(P)-binding domain;	cytosol	At1g16300	539.0	G	[G] Carbohydrate transport and metabolism;
Sspon.01G0044710-2C	Sspon.01G0044710-2C	Down	0.625140747	0.967752494	1.49820629	0.463412239	0.645742229	0.894760271	1.688575244	0.863599466	0.629814868	1.095341591	1.544554715	1.083099846	0.64259	0.0039344633354	1.96312	0.0152594103534	0.40173	8.15950871042e-05	1.22727	0.3924350666													IPR001478;IPR008915;	PDZ domain;Peptidase M50;	chloroplast	434394082	329.0	OK	[O] Posttranslational modification, protein turnover, chaperones [K] Transcription	COG0750	Membrane-associated protease RseP, regulator of RpoE activity
Sspon.04G0021320-4D	Sspon.04G0021320-4D	Down	1.209157901	0.016068184	2.544298763	0.102137258	1.226512697	0.113020429	2.762412123	0.005557498	1.213978677	0.026139322	2.741843476	0.038873671	23.51155	3.07701203552e-06	54.91329	3.93903725728e-06	0.45345	3.02155381812e-05	1.05908	0.948292117582	GO:0044237;GO:0044248;GO:0042744;GO:0044699;GO:0044710;GO:0044712;GO:0009987;GO:0072593;GO:0042743;GO:0044763;GO:0008152;GO:0009056;GO:0006979;GO:0050896;GO:0006950;GO:0008150;	cellular metabolic process;cellular catabolic process;hydrogen peroxide catabolic process;single-organism process;single-organism metabolic process;single-organism catabolic process;cellular process;reactive oxygen species metabolic process;hydrogen peroxide metabolic process;single-organism cellular process;metabolic process;catabolic process;response to oxidative stress;response to stimulus;response to stress;biological_process;	3;4;4;2;3;4;2;4;5;3;2;3;4;2;3;1;	GO:0043229;GO:0043227;GO:0043226;GO:0005737;GO:0005739;GO:0043231;GO:0044464;GO:0005623;GO:0005622;GO:0005575;GO:0044444;GO:0044424;	intracellular organelle;membrane-bounded organelle;organelle;cytoplasm;mitochondrion;intracellular membrane-bounded organelle;cell part;cell;intracellular;cellular_component;cytoplasmic part;intracellular part;	3;3;2;4;5;4;2;2;3;1;4;3;	GO:0003674;GO:0005488;GO:0043167;GO:0016491;GO:0043169;GO:1901363;GO:0016684;GO:0020037;GO:0016209;GO:0003824;GO:0046872;GO:0046906;GO:0097159;GO:0004096;GO:0004601;	molecular_function;binding;ion binding;oxidoreductase activity;cation binding;heterocyclic compound binding;oxidoreductase activity, acting on peroxide as acceptor;heme binding;antioxidant activity;catalytic activity;metal ion binding;tetrapyrrole binding;organic cyclic compound binding;catalase activity;peroxidase activity;	1;2;3;3;4;3;4;5;2;2;5;4;3;4;3;	K03781	map00380;map00630;map01110;map01130;map01200;map04011;map04068;map04146;map04211;map04212;map04213;map05014;	Tryptophan metabolism;Glyoxylate and dicarboxylate metabolism;Biosynthesis of secondary metabolites;Biosynthesis of antibiotics;Carbon metabolism;MAPK signaling pathway - yeast;FoxO signaling pathway;Peroxisome;Longevity regulating pathway;Longevity regulating pathway - worm;Longevity regulating pathway - multiple species;Amyotrophic lateral sclerosis (ALS);	IPR024711;IPR002226;IPR024708;IPR018028;IPR020835;IPR010582;IPR011614;	Catalase, mono-functional, haem-containing, clades 1 and 3;Catalase haem-binding site;Catalase active site;Catalase, mono-functional, haem-containing;Catalase-like domain;Catalase immune-responsive domain;Catalase core domain;	cytosol	At1g20630	763.0	P	[P] Inorganic ion transport and metabolism;
Sspon.07G0034100-1C	Sspon.07G0034100-1C	Down	0.963704832	0.473424552	1.506159304	1.050983221	0.581765459	0.538226256	1.778850704	1.021414274	0.594321548	0.523756042	1.767637359	1.199756449	1.39363	0.187309296164	1.54413	0.00479225368597	0.4235	0.00321354256396	0.46923	0.000588065008803													IPR013149;IPR011032;IPR016040;IPR020843;	Alcohol dehydrogenase, C-terminal;GroES-like;NAD(P)-binding domain;Polyketide synthase, enoylreductase domain;	cytosol	At5g37980	457.0	R	[R] General function prediction only;
Sspon.02G0023390-4P	Sspon.02G0023390-4P	Down	0.619218686	1.166109356	1.478207088	0.771452601	0.574358322	1.11642828	1.619273599	0.711627221	0.672818758	1.111711613	1.375480843	0.783313632	0.54987	0.000107345057651	1.9736	0.000577374866372	0.41726	0.000337162437982	1.49764	0.000182869389391	GO:0006807;GO:0044249;GO:0044237;GO:0034645;GO:1901564;GO:0043043;GO:0071704;GO:0010467;GO:0043604;GO:0044267;GO:1901566;GO:0043170;GO:1901576;GO:0044260;GO:0009987;GO:0009058;GO:0009059;GO:0008150;GO:0008152;GO:0044271;GO:0044238;GO:0019538;GO:0034641;GO:0043603;GO:0006518;GO:0006412;	nitrogen compound metabolic process;cellular biosynthetic process;cellular metabolic process;cellular macromolecule biosynthetic process;organonitrogen compound metabolic process;peptide biosynthetic process;organic substance metabolic process;gene expression;amide biosynthetic process;cellular protein metabolic process;organonitrogen compound biosynthetic process;macromolecule metabolic process;organic substance biosynthetic process;cellular macromolecule metabolic process;cellular process;biosynthetic process;macromolecule biosynthetic process;biological_process;metabolic process;cellular nitrogen compound biosynthetic process;primary metabolic process;protein metabolic process;cellular nitrogen compound metabolic process;cellular amide metabolic process;peptide metabolic process;translation;	3;4;3;5;4;6;3;5;6;5;5;4;4;4;2;3;5;1;2;5;3;4;4;5;5;6;	GO:0022626;GO:0005911;GO:0022625;GO:1990904;GO:0031974;GO:0043229;GO:0043228;GO:0005773;GO:0015934;GO:0043227;GO:0043226;GO:0030054;GO:0005737;GO:0044446;GO:0009536;GO:0031981;GO:0005730;GO:0005618;GO:0005634;GO:0016020;GO:0030529;GO:0009507;GO:0071944;GO:0044391;GO:0055044;GO:0005886;GO:0030312;GO:0009506;GO:0005840;GO:0032991;GO:0043231;GO:0043232;GO:0043233;GO:0005829;GO:0044464;GO:0005623;GO:0005622;GO:0005575;GO:0070013;GO:0044444;GO:0044445;GO:0044428;GO:0044424;GO:0044422;	cytosolic ribosome;cell-cell junction;cytosolic large ribosomal subunit;ribonucleoprotein complex;membrane-enclosed lumen;intracellular organelle;non-membrane-bounded organelle;vacuole;large ribosomal subunit;membrane-bounded organelle;organelle;cell junction;cytoplasm;intracellular organelle part;plastid;nuclear lumen;nucleolus;cell wall;nucleus;membrane;intracellular ribonucleoprotein complex;chloroplast;cell periphery;ribosomal subunit;symplast;plasma membrane;external encapsulating structure;plasmodesma;ribosome;macromolecular complex;intracellular membrane-bounded organelle;intracellular non-membrane-bounded organelle;organelle lumen;cytosol;cell part;cell;intracellular;cellular_component;intracellular organelle lumen;cytoplasmic part;cytosolic part;nuclear part;intracellular part;organelle part;	6;3;6;3;2;3;3;5;5;3;2;2;4;3;5;5;5;4;5;2;4;6;3;4;2;3;3;3;5;2;4;4;3;5;2;2;3;1;4;4;5;4;3;2;	GO:0003674;GO:0005198;GO:0003735;	molecular_function;structural molecule activity;structural constituent of ribosome;	1;2;3;	K02930	map03010;	Ribosome;	IPR025755;IPR002136;IPR013000;IPR023574;	60S ribosomal protein L4, C-terminal domain;Ribosomal protein L4/L1e;Ribosomal protein L4/L1e, eukaryotic/archaeal, conserved site;Ribosomal protein L4 domain;	cytosol	At3g09630	619.0	A	[A] RNA processing and modification;
Sspon.01G0024520-4D	Sspon.01G0024520-4D	Down	0.55967139	0.621552992	1.728462105	0.909638698	0.621891855	0.48918788	1.935064286	0.972067694	0.804069832	0.558628734	1.888275122	0.911489412	1.18945	0.271391075138	1.98762	0.000152284977136	0.35766	0.000248303870795	0.59766	0.000988848009908													IPR002629;	Cobalamin-independent methionine synthase MetE, C-terminal/archaeal;	chloroplast	At5g17920	432.0	E	[E] Amino acid transport and metabolism;
Sspon.07G0014080-1A	Sspon.07G0014080-1A	Down	1.282920191	0.606970563	1.792019726	0.556858363	1.190673323	0.583091149	1.853446726	0.687623417	1.10089949	0.550130644	1.794412986	0.000953422	2.05408	0.00037434398868	4.36785	0.00271267465119	0.65709	0.000380967009549	1.39726	0.478416971504	GO:0080090;GO:0019222;GO:2000112;GO:0006139;GO:0006526;GO:0009694;GO:0009695;GO:0044281;GO:0044282;GO:0044283;GO:1901362;GO:1901360;GO:0032774;GO:0044712;GO:0044710;GO:0044711;GO:0042440;GO:0009750;GO:0006544;GO:0006546;GO:0010256;GO:0010033;GO:0000096;GO:0033238;GO:0006766;GO:0060255;GO:0032787;GO:2001141;GO:0043436;GO:0072511;GO:0042450;GO:0009071;GO:0009072;GO:0046483;GO:1901564;GO:1901565;GO:1901566;GO:0034284;GO:0016054;GO:0016053;GO:0019637;GO:0019438;GO:0033559;GO:0051252;GO:2000282;GO:0006591;GO:0009063;GO:0006807;GO:0009064;GO:0009069;GO:0043170;GO:0006808;GO:0072330;GO:1901576;GO:1901575;GO:0051186;GO:0044260;GO:2000013;GO:1900079;GO:0019216;GO:0051188;GO:0016043;GO:0065007;GO:0071840;GO:0018130;GO:0006629;GO:0009308;GO:0009718;GO:0006812;GO:0006811;GO:0006810;GO:0009889;GO:0006816;GO:0050794;GO:0006950;GO:0008150;GO:0008152;GO:0009266;GO:0034654;GO:0051234;GO:0090407;GO:0046148;GO:0016070;GO:0008652;GO:0044271;GO:0008654;GO:0046394;GO:0046395;GO:0050896;GO:0009812;GO:0009813;GO:0006355;GO:0010556;GO:0006351;GO:0009117;GO:0006753;GO:0034285;GO:0006633;GO:0006631;GO:0006636;GO:0006732;GO:0006733;GO:0044248;GO:0044249;GO:0034641;GO:0034645;GO:0009651;GO:0044699;GO:0042304;GO:0009749;GO:0009399;GO:0010565;GO:0044765;GO:1901605;GO:1901607;GO:1901606;GO:1901700;GO:0006644;GO:0044238;GO:0006720;GO:0009240;GO:0006725;GO:0009744;GO:1903506;GO:0044106;GO:0006970;GO:0009409;GO:0044255;GO:0055086;GO:0042180;GO:0007030;GO:0070838;GO:0006081;GO:0006082;GO:1901135;GO:0044272;GO:0046490;GO:0046283;GO:0009084;GO:0009987;GO:0031326;GO:0031323;GO:0019752;GO:0090304;GO:0019288;GO:0009108;GO:0071941;GO:0046890;GO:0009106;GO:0006090;GO:0000820;GO:0006521;GO:0006520;GO:0019682;GO:0006796;GO:0006525;GO:0050789;GO:0071704;GO:0010467;GO:0097659;GO:0010468;GO:0019740;GO:0019217;GO:0000821;GO:0019219;GO:0019748;GO:0009058;GO:0009059;GO:0044763;GO:0051171;GO:0042221;GO:0009056;GO:0051179;GO:1902578;GO:0008610;GO:0009746;GO:0009628;GO:0090368;GO:0009743;GO:0006996;GO:0044237;GO:0008299;GO:0006790;GO:0006793;GO:0030001;	regulation of primary metabolic process;regulation of metabolic process;regulation of cellular macromolecule biosynthetic process;nucleobase-containing compound metabolic process;arginine biosynthetic process;jasmonic acid metabolic process;jasmonic acid biosynthetic process;small molecule metabolic process;small molecule catabolic process;small molecule biosynthetic process;organic cyclic compound biosynthetic process;organic cyclic compound metabolic process;RNA biosynthetic process;single-organism catabolic process;single-organism metabolic process;single-organism biosynthetic process;pigment metabolic process;response to fructose;glycine metabolic process;glycine catabolic process;endomembrane system organization;response to organic substance;sulfur amino acid metabolic process;regulation of cellular amine metabolic process;vitamin metabolic process;regulation of macromolecule metabolic process;monocarboxylic acid metabolic process;regulation of RNA biosynthetic process;oxoacid metabolic process;divalent inorganic cation transport;arginine biosynthetic process via ornithine;serine family amino acid catabolic process;aromatic amino acid family metabolic process;heterocycle metabolic process;organonitrogen compound metabolic process;organonitrogen compound catabolic process;organonitrogen compound biosynthetic process;response to monosaccharide;organic acid catabolic process;organic acid biosynthetic process;organophosphate metabolic process;aromatic compound biosynthetic process;unsaturated fatty acid metabolic process;regulation of RNA metabolic process;regulation of cellular amino acid biosynthetic process;ornithine metabolic process;cellular amino acid catabolic process;nitrogen compound metabolic process;glutamine family amino acid metabolic process;serine family amino acid metabolic process;macromolecule metabolic process;regulation of nitrogen utilization;monocarboxylic acid biosynthetic process;organic substance biosynthetic process;organic substance catabolic process;cofactor metabolic process;cellular macromolecule metabolic process;regulation of arginine biosynthetic process via ornithine;regulation of arginine biosynthetic process;regulation of lipid metabolic process;cofactor biosynthetic process;cellular component organization;biological regulation;cellular component organization or biogenesis;heterocycle biosynthetic process;lipid metabolic process;amine metabolic process;anthocyanin-containing compound biosynthetic process;cation transport;ion transport;transport;regulation of biosynthetic process;calcium ion transport;regulation of cellular process;response to stress;biological_process;metabolic process;response to temperature stimulus;nucleobase-containing compound biosynthetic process;establishment of localization;organophosphate biosynthetic process;pigment biosynthetic process;RNA metabolic process;cellular amino acid biosynthetic process;cellular nitrogen compound biosynthetic process;phospholipid biosynthetic process;carboxylic acid biosynthetic process;carboxylic acid catabolic process;response to stimulus;flavonoid metabolic process;flavonoid biosynthetic process;regulation of transcription, DNA-templated;regulation of macromolecule biosynthetic process;transcription, DNA-templated;nucleotide metabolic process;nucleoside phosphate metabolic process;response to disaccharide;fatty acid biosynthetic process;fatty acid metabolic process;unsaturated fatty acid biosynthetic process;coenzyme metabolic process;oxidoreduction coenzyme metabolic process;cellular catabolic process;cellular biosynthetic process;cellular nitrogen compound metabolic process;cellular macromolecule biosynthetic process;response to salt stress;single-organism process;regulation of fatty acid biosynthetic process;response to glucose;nitrogen fixation;regulation of cellular ketone metabolic process;single-organism transport;alpha-amino acid metabolic process;alpha-amino acid biosynthetic process;alpha-amino acid catabolic process;response to oxygen-containing compound;phospholipid metabolic process;primary metabolic process;isoprenoid metabolic process;isopentenyl diphosphate biosynthetic process;cellular aromatic compound metabolic process;response to sucrose;regulation of nucleic acid-templated transcription;cellular amine metabolic process;response to osmotic stress;response to cold;cellular lipid metabolic process;nucleobase-containing small molecule metabolic process;cellular ketone metabolic process;Golgi organization;divalent metal ion transport;cellular aldehyde metabolic process;organic acid metabolic process;carbohydrate derivative metabolic process;sulfur compound biosynthetic process;isopentenyl diphosphate metabolic process;anthocyanin-containing compound metabolic process;glutamine family amino acid biosynthetic process;cellular process;regulation of cellular biosynthetic process;regulation of cellular metabolic process;carboxylic acid metabolic process;nucleic acid metabolic process;isopentenyl diphosphate biosynthetic process, methylerythritol 4-phosphate pathway;coenzyme biosynthetic process;nitrogen cycle metabolic process;regulation of lipid biosynthetic process;lipoate metabolic process;pyruvate metabolic process;regulation of glutamine family amino acid metabolic process;regulation of cellular amino acid metabolic process;cellular amino acid metabolic process;glyceraldehyde-3-phosphate metabolic process;phosphate-containing compound metabolic process;arginine metabolic process;regulation of biological process;organic substance metabolic process;gene expression;nucleic acid-templated transcription;regulation of gene expression;nitrogen utilization;regulation of fatty acid metabolic process;regulation of arginine metabolic process;regulation of nucleobase-containing compound metabolic process;secondary metabolic process;biosynthetic process;macromolecule biosynthetic process;single-organism cellular process;regulation of nitrogen compound metabolic process;response to chemical;catabolic process;localization;single-organism localization;lipid biosynthetic process;response to hexose;response to abiotic stimulus;regulation of ornithine metabolic process;response to carbohydrate;organelle organization;cellular metabolic process;isoprenoid biosynthetic process;sulfur compound metabolic process;phosphorus metabolic process;metal ion transport;	4;3;6;4;8;8;8;4;5;5;5;4;6;4;3;4;4;8;7;8;4;4;5;5;5;4;7;6;5;7;7;7;5;4;4;5;5;6;5;5;4;5;6;5;6;6;5;3;6;6;4;3;7;4;4;4;4;7;7;5;5;3;2;2;5;4;5;6;6;5;4;4;9;3;3;1;2;4;5;3;5;5;5;5;5;5;6;6;2;4;5;6;5;6;6;5;6;6;5;7;5;6;4;4;4;5;5;2;6;8;5;5;4;5;6;6;4;5;3;5;6;4;7;7;5;4;4;4;4;4;5;8;4;4;4;5;6;5;7;2;5;4;6;5;6;6;4;5;5;8;6;5;4;5;5;7;2;3;5;7;5;3;6;7;5;4;3;5;3;4;3;3;2;3;5;7;3;6;5;4;3;5;4;4;7;	GO:0031976;GO:0043231;GO:0005829;GO:0044422;GO:0043229;GO:0009579;GO:0044435;GO:0044434;GO:0044424;GO:0031984;GO:0044446;GO:0044444;GO:0005737;GO:0009507;GO:0044464;GO:0005623;GO:0005622;GO:0009534;GO:0009536;GO:0043227;GO:0005575;GO:0043226;	plastid thylakoid;intracellular membrane-bounded organelle;cytosol;organelle part;intracellular organelle;thylakoid;plastid part;chloroplast part;intracellular part;organelle subcompartment;intracellular organelle part;cytoplasmic part;cytoplasm;chloroplast;cell part;cell;intracellular;chloroplast thylakoid;plastid;membrane-bounded organelle;cellular_component;organelle;	5;4;5;2;3;4;4;5;3;4;3;4;4;6;2;2;3;6;5;3;1;2;	GO:0098772;GO:1901363;GO:0035639;GO:0046872;GO:0032549;GO:0097367;GO:0003674;GO:0005488;GO:1901265;GO:0017076;GO:0005524;GO:0043168;GO:0032559;GO:0032555;GO:0032553;GO:0000166;GO:0043169;GO:0000287;GO:0043167;GO:0030554;GO:0097159;GO:0019207;GO:0001883;GO:0001882;GO:0030234;GO:0036094;GO:0010307;GO:0032550;	molecular function regulator;heterocyclic compound binding;purine ribonucleoside triphosphate binding;metal ion binding;ribonucleoside binding;carbohydrate derivative binding;molecular_function;binding;nucleoside phosphate binding;purine nucleotide binding;ATP binding;anion binding;adenyl ribonucleotide binding;purine ribonucleotide binding;ribonucleotide binding;nucleotide binding;cation binding;magnesium ion binding;ion binding;adenyl nucleotide binding;organic cyclic compound binding;kinase regulator activity;purine nucleoside binding;nucleoside binding;enzyme regulator activity;small molecule binding;acetylglutamate kinase regulator activity;purine ribonucleoside binding;	2;3;5;5;5;3;1;2;4;5;6;4;6;5;4;4;4;6;3;6;3;4;5;4;3;3;5;6;				IPR015867;IPR011322;IPR017918;IPR002187;	Nitrogen regulatory protein PII/ATP phosphoribosyltransferase, C-terminal;Nitrogen regulatory PII-like, alpha/beta;Nitrogen regulatory protein PII, conserved site;Nitrogen regulatory protein PII;	chloroplast	427711503	129.0	TE	[T] Signal transduction mechanisms [E] Amino acid transport and metabolism	COG0347	Nitrogen regulatory protein PII
Sspon.06G0003710-2B	Sspon.06G0003710-2B	Down	0.693920618	0.44537666	2.347665092	0.531523902	0.75100844	0.037493143	2.513773471	1.073174687	0.700740608	0.219224875	2.183007775	0.50309073	3.0561	0.01570776942	3.3421	0.00139656733935	0.30459	7.34786825147e-05	0.3331	0.100023276884										K00008	map00040;map00051;map01100;	Pentose and glucuronate interconversions;Fructose and mannose metabolism;Metabolic pathways;	IPR020843;IPR013149;IPR002328;IPR011032;IPR013154;IPR016040;	Polyketide synthase, enoylreductase domain;Alcohol dehydrogenase, C-terminal;Alcohol dehydrogenase, zinc-type, conserved site;GroES-like;Alcohol dehydrogenase, N-terminal;NAD(P)-binding domain;	cytosol	At5g51970	576.0	Q	[Q] Secondary metabolites biosynthesis, transport and catabolism;
Sspon.02G0023390-4D	Sspon.02G0023390-4D	Down	0.619218686	1.166109356	1.478207088	0.771452601	0.574358322	1.11642828	1.619273599	0.711627221	0.672818758	1.111711613	1.375480843	0.783313632	0.54987	0.000107345057651	1.9736	0.000577374866372	0.41726	0.000337162437982	1.49764	0.000182869389391										K02930	map03010;	Ribosome;	IPR002136;IPR025755;IPR023574;IPR013000;	Ribosomal protein L4/L1e;60S ribosomal protein L4, C-terminal domain;Ribosomal protein L4 domain;Ribosomal protein L4/L1e, eukaryotic/archaeal, conserved site;	cytosol	At3g09630	620.0	A	[A] RNA processing and modification;
Sspon.03G0039350-1C	Sspon.03G0039350-1C	Down	0.763640043	0.988229785	1.323935856	0.76446542	0.928786796	1.189812154	1.51805809	1.150130585	0.827360706	0.658134689	1.42345723	0.463988646	0.88845	0.551152768173	1.79327	0.0380956058272	0.59074	0.00140234269278	1.19238	0.577498135018										K12823	map03040;map05202;map05205;	Spliceosome;Transcriptional misregulation in cancer;Proteoglycans in cancer;	IPR000629;IPR011545;IPR014014;IPR001650;IPR014001;IPR027417;	ATP-dependent RNA helicase DEAD-box, conserved site;DEAD/DEAH box helicase domain;RNA helicase, DEAD-box type, Q motif;Helicase, C-terminal;Helicase superfamily 1/2, ATP-binding domain;P-loop containing nucleoside triphosphate hydrolase;	chloroplast	At5g63120	603.0	A	[A] RNA processing and modification;
Sspon.05G0027810-1B	Sspon.05G0027810-1B	Down	0.446645278	0.845864137	1.723372457	0.889783393	0.482474145	0.767192077	1.796146105	0.938604707	0.543849511	0.812227248	1.855329494	0.898511448	0.60734	0.000952227688625	1.97105	2.75737803916e-05	0.27405	1.06304298316e-05	0.88939	0.0211552517309										K04079	map04141;map04151;map04612;map04621;map04626;map04914;map04915;map05200;map05215;	Protein processing in endoplasmic reticulum;PI3K-Akt signaling pathway;Antigen processing and presentation;NOD-like receptor signaling pathway;Plant-pathogen interaction;Progesterone-mediated oocyte maturation;Estrogen signaling pathway;Pathways in cancer;Prostate cancer;	IPR020575;IPR001404;IPR020568;IPR003594;IPR019805;	Heat shock protein Hsp90, N-terminal;Heat shock protein Hsp90 family;Ribosomal protein S5 domain 2-type fold;Histidine kinase-like ATPase, C-terminal domain;Heat shock protein Hsp90, conserved site;	plasma membrane	At5g52640	1164.0	O	[O] Posttranslational modification, protein turnover, chaperones;
Sspon.06G0003710-2P	Sspon.06G0003710-2P	Down	0.693920618	0.44537666	2.347665092	0.531523902	0.75100844	0.037493143	2.513773471	1.073174687	0.700740608	0.219224875	2.183007775	0.50309073	3.0561	0.01570776942	3.3421	0.00139656733935	0.30459	7.34786825147e-05	0.3331	0.100023276884										K00008	map00040;map00051;map01100;	Pentose and glucuronate interconversions;Fructose and mannose metabolism;Metabolic pathways;	IPR020843;IPR013149;IPR002328;IPR011032;IPR013154;IPR016040;	Polyketide synthase, enoylreductase domain;Alcohol dehydrogenase, C-terminal;Alcohol dehydrogenase, zinc-type, conserved site;GroES-like;Alcohol dehydrogenase, N-terminal;NAD(P)-binding domain;	cytosol	At5g51970	568.0	Q	[Q] Secondary metabolites biosynthesis, transport and catabolism;
Sspon.08G0002450-2C	Sspon.08G0002450-2C	Down	0.312343892	0.603178644	1.788344974	0.969724931	0.295193853	0.672446983	1.905245239	1.005265921	0.456782856	0.809042748	1.931749845	1.250680115	0.51055	0.012739528642	1.74393	0.00126037708765	0.1892	2.31151996986e-05	0.64627	0.0237354382767										K17506			IPR000222;IPR001932;IPR015655;	PPM-type phosphatase, divalent cation binding;PPM-type phosphatase domain;Protein phosphatase 2C family;	cytosol	At5g24940	457.0	T	[T] Signal transduction mechanisms;
Sspon.04G0012460-2B	Sspon.04G0012460-2B	Down	0.586116529	1.144040112	0.982540955	1.36091998	0.52638003	0.995081791	0.97248914	1.445020163	0.614405208	1.003984827	1.0054208	1.363600464	0.54943	0.000996268413866	0.71002	0.000161142304532	0.58332	0.000120178684932	0.75383	0.00353206552996													IPR007052;IPR008978;	CS domain;HSP20-like chaperone;	cytosol	SPAC9E9.13	103.0	O	[O] Posttranslational modification, protein turnover, chaperones;
Sspon.01G0008890-1P	Sspon.01G0008890-1P	Up	0.97647997	0.966238526	0.499448564	1.369380864	0.993216485	0.851607649	0.570955427	1.559468585	1.094063152	0.914400122	0.616074792	1.588665864	1.12133	0.0892250608097	0.37332	0.000250373531566	1.81666	0.000782232188438	0.60481	0.00145937624011	GO:0009167;GO:0044281;GO:0044282;GO:0009161;GO:1901360;GO:0044712;GO:0044710;GO:0009199;GO:0016310;GO:0009205;GO:0046034;GO:0046031;GO:0032787;GO:0043436;GO:0046128;GO:0009179;GO:0046483;GO:1901564;GO:0016052;GO:0006163;GO:0006165;GO:0019320;GO:0009141;GO:0009144;GO:0006807;GO:0046496;GO:1901575;GO:0051186;GO:0019637;GO:0006139;GO:0019318;GO:0009150;GO:0008150;GO:0008152;GO:0044723;GO:0044724;GO:0044763;GO:0006753;GO:0006757;GO:0006732;GO:0006733;GO:0034641;GO:0009123;GO:0009126;GO:0009259;GO:0044699;GO:0042278;GO:0046939;GO:0009987;GO:0006725;GO:0009132;GO:0009135;GO:0055086;GO:0006082;GO:0005996;GO:1901135;GO:0006006;GO:0006007;GO:0009185;GO:0046365;GO:0019752;GO:0044237;GO:0072521;GO:0006091;GO:0006090;GO:0072524;GO:0006096;GO:0071704;GO:0009117;GO:0009116;GO:0009119;GO:0009056;GO:0044238;GO:0005975;GO:0019693;GO:1901657;GO:0006796;GO:0006793;GO:0019362;	purine ribonucleoside monophosphate metabolic process;small molecule metabolic process;small molecule catabolic process;ribonucleoside monophosphate metabolic process;organic cyclic compound metabolic process;single-organism catabolic process;single-organism metabolic process;ribonucleoside triphosphate metabolic process;phosphorylation;purine ribonucleoside triphosphate metabolic process;ATP metabolic process;ADP metabolic process;monocarboxylic acid metabolic process;oxoacid metabolic process;purine ribonucleoside metabolic process;purine ribonucleoside diphosphate metabolic process;heterocycle metabolic process;organonitrogen compound metabolic process;carbohydrate catabolic process;purine nucleotide metabolic process;nucleoside diphosphate phosphorylation;hexose catabolic process;nucleoside triphosphate metabolic process;purine nucleoside triphosphate metabolic process;nitrogen compound metabolic process;nicotinamide nucleotide metabolic process;organic substance catabolic process;cofactor metabolic process;organophosphate metabolic process;nucleobase-containing compound metabolic process;hexose metabolic process;purine ribonucleotide metabolic process;biological_process;metabolic process;single-organism carbohydrate metabolic process;single-organism carbohydrate catabolic process;single-organism cellular process;nucleoside phosphate metabolic process;ATP generation from ADP;coenzyme metabolic process;oxidoreduction coenzyme metabolic process;cellular nitrogen compound metabolic process;nucleoside monophosphate metabolic process;purine nucleoside monophosphate metabolic process;ribonucleotide metabolic process;single-organism process;purine nucleoside metabolic process;nucleotide phosphorylation;cellular process;cellular aromatic compound metabolic process;nucleoside diphosphate metabolic process;purine nucleoside diphosphate metabolic process;nucleobase-containing small molecule metabolic process;organic acid metabolic process;monosaccharide metabolic process;carbohydrate derivative metabolic process;glucose metabolic process;glucose catabolic process;ribonucleoside diphosphate metabolic process;monosaccharide catabolic process;carboxylic acid metabolic process;cellular metabolic process;purine-containing compound metabolic process;generation of precursor metabolites and energy;pyruvate metabolic process;pyridine-containing compound metabolic process;glycolytic process;organic substance metabolic process;nucleotide metabolic process;nucleoside metabolic process;ribonucleoside metabolic process;catabolic process;primary metabolic process;carbohydrate metabolic process;ribose phosphate metabolic process;glycosyl compound metabolic process;phosphate-containing compound metabolic process;phosphorus metabolic process;pyridine nucleotide metabolic process;	8;4;5;7;4;4;3;7;6;8;8;8;7;5;7;8;4;4;5;6;7;7;6;7;3;7;4;4;4;4;6;7;1;2;4;5;3;5;5;5;6;4;6;7;6;2;6;7;2;4;6;7;4;4;5;4;7;8;7;6;6;3;5;4;8;5;6;3;6;5;6;3;3;4;5;4;5;4;6;	GO:0044424;GO:0005737;GO:0044464;GO:0005623;GO:0005622;GO:0005575;	intracellular part;cytoplasm;cell part;cell;intracellular;cellular_component;	3;4;2;2;3;1;	GO:0016866;GO:0046872;GO:0016868;GO:0003674;GO:0046914;GO:0030145;GO:0003824;GO:0043169;GO:0043167;GO:0004619;GO:0016853;GO:0005488;	intramolecular transferase activity;metal ion binding;intramolecular transferase activity, phosphotransferases;molecular_function;transition metal ion binding;manganese ion binding;catalytic activity;cation binding;ion binding;phosphoglycerate mutase activity;isomerase activity;binding;	4;5;5;1;6;7;2;4;3;6;3;2;	K15633	map00010;map00260;map00680;map01100;map01110;map01120;map01130;map01200;map01230;	Glycolysis / Gluconeogenesis;"Glycine, serine and threonine metabolism";Methane metabolism;Metabolic pathways;Biosynthesis of secondary metabolites;Microbial metabolism in diverse environments;Biosynthesis of antibiotics;Carbon metabolism;Biosynthesis of amino acids;	IPR011258;IPR017849;IPR017850;IPR005995;IPR006124;	BPG-independent PGAM, N-terminal;Alkaline phosphatase-like, alpha/beta/alpha;Alkaline-phosphatase-like, core domain;Phosphoglycerate mutase, 2,3-bisphosphoglycerate-independent;Metalloenzyme;	cytosol	At3g08590	926.0	G	[G] Carbohydrate transport and metabolism;
Sspon.05G0029850-2C	Sspon.05G0029850-2C	Down	0.699245627	1.156889294	1.136348983	0.920261221	0.753267567	1.078872954	1.208286127	0.977553032	0.856788895	1.116637652	1.167481831	0.928366815	0.68885	0.0024944731772	1.24271	0.00113730336097	0.65752	0.00138310198195	1.18619	0.00366159607989										K01602	map00630;map00710;map01100;map01120;map01200;	Glyoxylate and dicarboxylate metabolism;Carbon fixation in photosynthetic organisms;Metabolic pathways;Microbial metabolism in diverse environments;Carbon metabolism;	IPR024680;IPR024681;IPR000894;	Ribulose-1,5-bisphosphate carboxylase small subunit, N-terminal;Ribulose bisphosphate carboxylase, small chain;Ribulose bisphosphate carboxylase small chain, domain;	chloroplast	428769035	114.0	G	[G] Carbohydrate transport and metabolism	COG4451	Ribulose bisphosphate carboxylase small subunit
Sspon.01G0031230-1A	Sspon.01G0031230-1A	Down	0.578503441	0.487863341	2.274571325	0.575317043	0.665354311	0.426525183	2.160506896	0.737866391	0.702816015	0.41811137	2.330419406	0.642145278	1.46092	0.00881281818405	3.46003	2.00218431612e-05	0.28774	1.32657619031e-05	0.68147	0.0162740859433										K07901	map04144;map04152;map04972;	Endocytosis;AMPK signaling pathway;Pancreatic secretion;	IPR005225;IPR027417;IPR001806;	Small GTP-binding protein domain;P-loop containing nucleoside triphosphate hydrolase;Small GTPase superfamily;	cytosol	At3g46060	379.0	TU	[T] Signal transduction mechanisms;[U] Intracellular trafficking, secretion, and vesicular transport;
Sspon.01G0008890-1A	Sspon.01G0008890-1A	Up	0.97647997	0.966238526	0.499448564	1.369380864	0.993216485	0.851607649	0.570955427	1.559468585	1.094063152	0.914400122	0.616074792	1.588665864	1.12133	0.0892250608097	0.37332	0.000250373531566	1.81666	0.000782232188438	0.60481	0.00145937624011										K15633	map00010;map00260;map00680;map01100;map01110;map01120;map01130;map01200;map01230;	Glycolysis / Gluconeogenesis;"Glycine, serine and threonine metabolism";Methane metabolism;Metabolic pathways;Biosynthesis of secondary metabolites;Microbial metabolism in diverse environments;Biosynthesis of antibiotics;Carbon metabolism;Biosynthesis of amino acids;	IPR011258;IPR017849;IPR017850;IPR005995;IPR006124;	BPG-independent PGAM, N-terminal;Alkaline phosphatase-like, alpha/beta/alpha;Alkaline-phosphatase-like, core domain;Phosphoglycerate mutase, 2,3-bisphosphoglycerate-independent;Metalloenzyme;	cytosol	At3g08590	925.0	G	[G] Carbohydrate transport and metabolism;
Sspon.03G0031200-3D	Sspon.03G0031200-3D	Down	0.625118014	0.665215537	2.327744263	0.355396923	0.657670559	0.347970577	2.597797523	0.118819164	0.808000682	0.6010595	2.607525324	0.287681934	1.29521	0.229202516824	9.88724	4.05177061104e-05	0.27755	7.25553710043e-05	2.11872	0.0765146413375	GO:0009311;GO:0009312;GO:0044249;GO:0044237;GO:0016051;GO:0044699;GO:1901576;GO:0044710;GO:0044711;GO:0044262;GO:0005991;GO:0005984;GO:0071704;GO:0046351;GO:0009987;GO:0034637;GO:0009058;GO:0008150;GO:0008152;GO:0044723;GO:0044238;GO:0005975;GO:0005992;GO:0044763;	oligosaccharide metabolic process;oligosaccharide biosynthetic process;cellular biosynthetic process;cellular metabolic process;carbohydrate biosynthetic process;single-organism process;organic substance biosynthetic process;single-organism metabolic process;single-organism biosynthetic process;cellular carbohydrate metabolic process;trehalose metabolic process;disaccharide metabolic process;organic substance metabolic process;disaccharide biosynthetic process;cellular process;cellular carbohydrate biosynthetic process;biosynthetic process;biological_process;metabolic process;single-organism carbohydrate metabolic process;primary metabolic process;carbohydrate metabolic process;trehalose biosynthetic process;single-organism cellular process;	5;6;4;3;5;2;4;3;4;4;5;4;3;5;2;4;3;1;2;4;3;4;6;3;	GO:0005737;GO:0005829;GO:0044464;GO:0005623;GO:0005622;GO:0005575;GO:0044444;GO:0044424;	cytoplasm;cytosol;cell part;cell;intracellular;cellular_component;cytoplasmic part;intracellular part;	4;5;2;2;3;1;4;3;	GO:0003674;GO:0016740;GO:0003824;GO:0016757;	molecular_function;transferase activity;catalytic activity;transferase activity, transferring glycosyl groups;	1;3;2;4;	K16055	map00500;map01100;	Starch and sucrose metabolism;Metabolic pathways;	IPR023214;IPR001830;IPR003337;IPR006379;	HAD-like domain;Glycosyl transferase, family 20;Trehalose-phosphatase;HAD-superfamily hydrolase, subfamily IIB;	cytosol	At1g06410	1226.0	G	[G] Carbohydrate transport and metabolism;
Sspon.03G0024710-2B	Sspon.03G0024710-2B	Down	0.738274453	0.971768325	1.624497841	0.936090195	0.801645175	0.823718689	1.662562568	0.011383166	0.875096001	0.924459306	1.909580496	0.720923785	0.88789	0.159459397198	3.11475	0.016000975287	0.46473	0.00068834386476	1.63028	0.282868113381	GO:0022607;GO:0080090;GO:0019222;GO:0051246;GO:0043933;GO:0034622;GO:0031323;GO:1901564;GO:0044249;GO:0034641;GO:0006807;GO:0044237;GO:0034645;GO:0043170;GO:0050789;GO:0071840;GO:0043043;GO:0044267;GO:0071826;GO:0044260;GO:0016043;GO:0065003;GO:0071704;GO:0010467;GO:0022618;GO:0065007;GO:0031326;GO:0022613;GO:2000112;GO:0010468;GO:1901576;GO:0060255;GO:0006446;GO:0009987;GO:0009889;GO:0050794;GO:0006417;GO:0009058;GO:0009059;GO:0008150;GO:0051171;GO:0008152;GO:0044271;GO:0001731;GO:0034248;GO:0043604;GO:0044238;GO:0032268;GO:1901566;GO:0043603;GO:0019538;GO:0010556;GO:0010608;GO:0006518;GO:0006413;GO:0006412;GO:0044085;	cellular component assembly;regulation of primary metabolic process;regulation of metabolic process;regulation of protein metabolic process;macromolecular complex subunit organization;cellular macromolecular complex assembly;regulation of cellular metabolic process;organonitrogen compound metabolic process;cellular biosynthetic process;cellular nitrogen compound metabolic process;nitrogen compound metabolic process;cellular metabolic process;cellular macromolecule biosynthetic process;macromolecule metabolic process;regulation of biological process;cellular component organization or biogenesis;peptide biosynthetic process;cellular protein metabolic process;ribonucleoprotein complex subunit organization;cellular macromolecule metabolic process;cellular component organization;macromolecular complex assembly;organic substance metabolic process;gene expression;ribonucleoprotein complex assembly;biological regulation;regulation of cellular biosynthetic process;ribonucleoprotein complex biogenesis;regulation of cellular macromolecule biosynthetic process;regulation of gene expression;organic substance biosynthetic process;regulation of macromolecule metabolic process;regulation of translational initiation;cellular process;regulation of biosynthetic process;regulation of cellular process;regulation of translation;biosynthetic process;macromolecule biosynthetic process;biological_process;regulation of nitrogen compound metabolic process;metabolic process;cellular nitrogen compound biosynthetic process;formation of translation preinitiation complex;regulation of cellular amide metabolic process;amide biosynthetic process;primary metabolic process;regulation of cellular protein metabolic process;organonitrogen compound biosynthetic process;cellular amide metabolic process;protein metabolic process;regulation of macromolecule biosynthetic process;posttranscriptional regulation of gene expression;peptide metabolic process;translational initiation;translation;cellular component biogenesis;	4;4;3;5;4;6;4;4;4;4;3;3;5;4;2;2;6;5;5;4;3;5;3;5;5;2;5;4;6;5;4;4;5;2;4;3;6;3;5;1;4;2;5;5;5;6;3;5;5;5;4;5;6;5;4;6;3;	GO:1990904;GO:0033290;GO:0005737;GO:0005852;GO:0016282;GO:0070993;GO:0030529;GO:0043234;GO:0032991;GO:0044464;GO:0005623;GO:0005622;GO:0005575;GO:0044444;GO:0044424;	ribonucleoprotein complex;eukaryotic 48S preinitiation complex;cytoplasm;eukaryotic translation initiation factor 3 complex;eukaryotic 43S preinitiation complex;translation preinitiation complex;intracellular ribonucleoprotein complex;protein complex;macromolecular complex;cell part;cell;intracellular;cellular_component;cytoplasmic part;intracellular part;	3;6;4;4;6;5;4;3;2;2;2;3;1;4;3;	GO:0005488;GO:0003674;GO:0003676;GO:0008135;GO:0097159;GO:0003723;GO:0003743;GO:1901363;	binding;molecular_function;nucleic acid binding;translation factor activity, RNA binding;organic cyclic compound binding;RNA binding;translation initiation factor activity;heterocyclic compound binding;	2;1;4;6;3;5;7;3;	K15029			IPR019382;IPR011991;	Translation initiation factor 3 complex subunit L;Winged helix-turn-helix DNA-binding domain;	cytosol	Hs7705433	429.0	JK	[J] Translation, ribosomal structure and biogenesis;[K] Transcription;
Sspon.01G0008000-1A	Sspon.01G0008000-1A	Up	1.237549995	0.924100958	0.173609564	1.424732789	1.230274431	0.810051926	0.297594044	1.673249372	1.480668578	0.787195181	0.272207801	1.68876536	1.56602	0.00678700331267	0.15531	0.000134777287116	5.31132	0.000295365543061	0.52674	0.00138112992212													IPR024949;IPR000916;IPR023393;	Bet v I type allergen;Bet v I/Major latex protein;START-like domain;	mitochondria
Sspon.02G0002600-1P	Sspon.02G0002600-1P	Down	0.162211207	0.525427497	1.824893492	1.40282113	0.124302017	0.717153815	2.153760239	1.238492247	0.301949969	0.442273878	1.710162814	1.396551694	0.34927	0.0200978609646	1.40887	0.0184949866744	0.10344	0.000290532570597	0.41726	0.00129837012398										K00430	map00940;map01100;map01110;	Phenylpropanoid biosynthesis;Metabolic pathways;Biosynthesis of secondary metabolites;	IPR019794;IPR002016;IPR000823;IPR019793;IPR010255;IPR033905;	Peroxidase, active site;Haem peroxidase, plant/fungal/bacterial;Plant peroxidase;Peroxidases heam-ligand binding site;Haem peroxidase;Secretory peroxidase;	chloroplast	At5g42180	234.0	R	[R] General function prediction only;
Sspon.02G0008930-2B	Sspon.02G0008930-2B	Down	0.311447532	1.265987028	1.323305958	1.068296494	0.349030965	1.194742095	1.723741495	0.795355202	0.52501455	1.193001344	1.502036993	0.748040345	0.32446	0.00030110846233	1.74182	0.0134345853916	0.2606	0.00109106225205	1.39899	0.0276971885633													IPR001461;IPR034164;IPR021109;IPR032861;IPR032799;IPR001969;IPR033121;	Aspartic peptidase A1 family;Pepsin-like domain;Aspartic peptidase domain;Xylanase inhibitor, N-terminal;Xylanase inhibitor, C-terminal;Aspartic peptidase, active site;Peptidase family A1 domain;	endoplasmic reticulum	At4g35880	358.0	O	[O] Posttranslational modification, protein turnover, chaperones;
Sspon.06G0020430-1B	Sspon.06G0020430-1B	Down	0.664607847	1.020900628	1.471565512	0.840326971	0.759368313	0.841223193	1.444380132	0.867273359	0.669283135	0.955207606	1.45256562	1.013297684	0.74299	0.0166127819227	1.60554	0.000539033923359	0.47917	1.84931051784e-05	1.03544	0.690730377622										K01881	map00970;	Aminoacyl-tRNA biosynthesis;	IPR004154;IPR033721;IPR002316;IPR002314;IPR016061;IPR006195;IPR004499;IPR017449;	Anticodon-binding;Prolyl-tRNA synthetase, catalytic domain;Proline-tRNA ligase, class IIa;Aminoacyl-tRNA synthetase, class II (G/ P/ S/T);Proline-tRNA ligase, class II, C-terminal;Aminoacyl-tRNA synthetase, class II;Proline-tRNA ligase, class IIa, archaeal-type;Prolyl-tRNA synthetase, class II;	cytosol	At3g62120	798.0	J	[J] Translation, ribosomal structure and biogenesis;
Sspon.02G0014080-1A	Sspon.02G0014080-1A	Down	0.204791977	0.206796806	0.899737006	2.687098503	0.218575182	0.000682658	0.897439805	2.956149453	0.226336936	0.101842572	0.952224565	2.648324537	2.10041	0.130811755104	0.33159	4.74609793138e-05	0.23631	3.22073077958e-06	0.03731	1.971174887e-05										K11252	map05034;map05203;map05322;	Alcoholism;Viral carcinogenesis;Systemic lupus erythematosus;	IPR000558;IPR007125;IPR009072;	Histone H2B;Histone H2A/H2B/H3;Histone-fold;	nucleus	At3g45980	218.0	B	[B] Chromatin structure and dynamics;
Sspon.02G0002600-1A	Sspon.02G0002600-1A	Down	0.162211207	0.525427497	1.824893492	1.40282113	0.124302017	0.717153815	2.153760239	1.238492247	0.301949969	0.442273878	1.710162814	1.396551694	0.34927	0.0200978609646	1.40887	0.0184949866744	0.10344	0.000290532570597	0.41726	0.00129837012398										K00430	map00940;map01100;map01110;	Phenylpropanoid biosynthesis;Metabolic pathways;Biosynthesis of secondary metabolites;	IPR000823;IPR002016;IPR010255;IPR033905;IPR019793;	Plant peroxidase;Haem peroxidase, plant/fungal/bacterial;Haem peroxidase;Secretory peroxidase;Peroxidases heam-ligand binding site;	chloroplast	At4g11290	227.0	R	[R] General function prediction only;
Sspon.08G0016200-1A	Sspon.08G0016200-1A	Down	0.389262511	0.768185927	1.72486151	1.108227276	0.422820386	0.67374227	1.698969588	1.203642985	0.465524383	0.716114886	1.673917166	1.154731112	0.59202	0.00112033528437	1.47053	6.3871248652e-05	0.25062	1.12542411793e-06	0.62252	0.000356316696655	GO:0044249;GO:0034641;GO:0006807;GO:0034645;GO:1901576;GO:0044260;GO:0043043;GO:0071704;GO:0010467;GO:0044267;GO:0009987;GO:0009058;GO:0009059;GO:0008150;GO:0008152;GO:1901564;GO:0043604;GO:0044238;GO:0044271;GO:0043603;GO:1901566;GO:0019538;GO:0044237;GO:0043170;GO:0006518;GO:0006412;	cellular biosynthetic process;cellular nitrogen compound metabolic process;nitrogen compound metabolic process;cellular macromolecule biosynthetic process;organic substance biosynthetic process;cellular macromolecule metabolic process;peptide biosynthetic process;organic substance metabolic process;gene expression;cellular protein metabolic process;cellular process;biosynthetic process;macromolecule biosynthetic process;biological_process;metabolic process;organonitrogen compound metabolic process;amide biosynthetic process;primary metabolic process;cellular nitrogen compound biosynthetic process;cellular amide metabolic process;organonitrogen compound biosynthetic process;protein metabolic process;cellular metabolic process;macromolecule metabolic process;peptide metabolic process;translation;	4;4;3;5;4;4;6;3;5;5;2;3;5;1;2;4;6;3;5;5;5;4;3;4;5;6;	GO:0022626;GO:0015935;GO:1990904;GO:0043232;GO:0005623;GO:0030529;GO:0043226;GO:0022627;GO:0005737;GO:0044445;GO:0032991;GO:0005622;GO:0044446;GO:0044391;GO:0005840;GO:0005829;GO:0044464;GO:0043229;GO:0005575;GO:0044444;GO:0043228;GO:0044424;GO:0044422;	cytosolic ribosome;small ribosomal subunit;ribonucleoprotein complex;intracellular non-membrane-bounded organelle;cell;intracellular ribonucleoprotein complex;organelle;cytosolic small ribosomal subunit;cytoplasm;cytosolic part;macromolecular complex;intracellular;intracellular organelle part;ribosomal subunit;ribosome;cytosol;cell part;intracellular organelle;cellular_component;cytoplasmic part;non-membrane-bounded organelle;intracellular part;organelle part;	6;5;3;4;2;4;2;6;4;5;2;3;3;4;5;5;2;3;1;4;3;3;2;	GO:1901363;GO:0003674;GO:0005198;GO:0003735;GO:0003676;GO:0003723;GO:0097159;GO:0005488;	heterocyclic compound binding;molecular_function;structural molecule activity;structural constituent of ribosome;nucleic acid binding;RNA binding;organic cyclic compound binding;binding;	3;1;2;3;4;5;3;2;	K02969	map03010;	Ribosome;	IPR005729;IPR018268;IPR001848;IPR027486;	Ribosomal protein S10, eukaryotic/archaeal;Ribosomal protein S10, conserved site;Ribosomal protein S10;Ribosomal protein S10 domain;	cytosol	At5g62300	194.0	J	[J] Translation, ribosomal structure and biogenesis;
Sspon.04G0009330-4D	Sspon.04G0009330-4D	Down	0.275920772	0.599044687	2.570661614	0.47546088	0.331270725	0.516046897	2.544903679	0.601659956	0.42967393	0.571658377	2.54554516	0.538153324	0.61471	0.0133266689243	4.74292	7.10445576948e-07	0.13534	1.10296403844e-06	1.04425	0.615810783002	GO:0022622;GO:0048589;GO:0048468;GO:0048469;GO:0044281;GO:0071840;GO:0044710;GO:0071704;GO:0048869;GO:0010442;GO:0010441;GO:0006071;GO:0006073;GO:0048765;GO:0048764;GO:0009791;GO:0044707;GO:0010103;GO:0044036;GO:0090558;GO:0010026;GO:0021700;GO:0010374;GO:0044264;GO:0000904;GO:0044262;GO:0000902;GO:0044260;GO:0016043;GO:0019400;GO:0044699;GO:0071669;GO:0009886;GO:0006629;GO:0009888;GO:0099402;GO:0008150;GO:0008152;GO:0044723;GO:0044042;GO:0009664;GO:0048367;GO:0048364;GO:0010015;GO:0010016;GO:0030154;GO:0045229;GO:0009653;GO:0060560;GO:0032502;GO:0010054;GO:0032501;GO:0009987;GO:0010053;GO:0043170;GO:0009932;GO:0006066;GO:0048731;GO:0030243;GO:0019751;GO:0007275;GO:0009826;GO:0090627;GO:0090626;GO:0032989;GO:0071554;GO:0071555;GO:0052541;GO:0044767;GO:0044763;GO:0010383;GO:0016049;GO:0040007;GO:0051273;GO:0044238;GO:0005975;GO:0010052;GO:0005976;GO:0048856;GO:0044237;GO:1901615;	root system development;developmental growth;cell development;cell maturation;small molecule metabolic process;cellular component organization or biogenesis;single-organism metabolic process;organic substance metabolic process;cellular developmental process;guard cell morphogenesis;guard cell development;glycerol metabolic process;cellular glucan metabolic process;root hair cell differentiation;trichoblast maturation;post-embryonic development;single-multicellular organism process;stomatal complex morphogenesis;cell wall macromolecule metabolic process;plant epidermis development;trichome differentiation;developmental maturation;stomatal complex development;cellular polysaccharide metabolic process;cell morphogenesis involved in differentiation;cellular carbohydrate metabolic process;cell morphogenesis;cellular macromolecule metabolic process;cellular component organization;alditol metabolic process;single-organism process;plant-type cell wall organization or biogenesis;post-embryonic morphogenesis;lipid metabolic process;tissue development;plant organ development;biological_process;metabolic process;single-organism carbohydrate metabolic process;glucan metabolic process;plant-type cell wall organization;shoot system development;root development;root morphogenesis;shoot system morphogenesis;cell differentiation;external encapsulating structure organization;anatomical structure morphogenesis;developmental growth involved in morphogenesis;developmental process;trichoblast differentiation;multicellular organismal process;cellular process;root epidermal cell differentiation;macromolecule metabolic process;cell tip growth;alcohol metabolic process;system development;cellulose metabolic process;polyol metabolic process;multicellular organism development;unidimensional cell growth;plant epidermal cell differentiation;plant epidermis morphogenesis;cellular component morphogenesis;cell wall organization or biogenesis;cell wall organization;plant-type cell wall cellulose metabolic process;single-organism developmental process;single-organism cellular process;cell wall polysaccharide metabolic process;cell growth;growth;beta-glucan metabolic process;primary metabolic process;carbohydrate metabolic process;guard cell differentiation;polysaccharide metabolic process;anatomical structure development;cellular metabolic process;organic hydroxy compound metabolic process;	5;3;4;5;4;2;3;3;4;5;5;5;6;6;6;4;3;4;4;5;6;4;5;5;5;4;5;4;3;4;2;4;4;4;4;4;1;2;4;6;5;4;4;4;4;5;4;3;4;2;6;2;2;5;4;5;5;4;8;6;4;4;6;4;4;3;4;6;3;3;5;3;2;7;3;4;5;5;3;3;4;	GO:0016020;GO:0044425;GO:0005886;GO:0031226;GO:0031224;GO:0031225;GO:0044459;GO:0030312;GO:0046658;GO:0044464;GO:0005623;GO:0071944;GO:0005618;GO:0009505;GO:0005575;	membrane;membrane part;plasma membrane;intrinsic component of plasma membrane;intrinsic component of membrane;anchored component of membrane;plasma membrane part;external encapsulating structure;anchored component of plasma membrane;cell part;cell;cell periphery;cell wall;plant-type cell wall;cellular_component;	2;2;3;4;3;4;3;3;4;2;2;3;4;5;1;	GO:0008889;GO:0003674;GO:0008081;GO:0016787;GO:0003824;GO:0016788;GO:0042578;	glycerophosphodiester phosphodiesterase activity;molecular_function;phosphoric diester hydrolase activity;hydrolase activity;catalytic activity;hydrolase activity, acting on ester bonds;phosphoric ester hydrolase activity;	7;1;6;3;2;4;5;				IPR017946;IPR030395;	PLC-like phosphodiesterase, TIM beta/alpha-barrel domain;Glycerophosphodiester phosphodiesterase domain;	chloroplast	At4g26690	745.0	C	[C] Energy production and conversion;
Sspon.07G0020090-3C	Sspon.07G0020090-3C	Down	0.816950996	0.992525167	1.503158591	0.44636557	0.807682845	1.075834383	1.581625458	0.5675961	0.911090409	1.090309359	1.640879138	0.565981984	0.80278	0.00987693921913	2.99103	4.99242286148e-05	0.53659	0.000147026824432	1.99923	0.000475295434641	GO:0044237;GO:0009987;GO:0008150;GO:0008152;GO:0015979;	cellular metabolic process;cellular process;biological_process;metabolic process;photosynthesis;	3;2;1;2;4;	GO:0031978;GO:0034357;GO:0031976;GO:0031977;GO:0019898;GO:0043229;GO:0009543;GO:0043227;GO:0043226;GO:0009579;GO:0009534;GO:0031984;GO:0009532;GO:0009570;GO:0016020;GO:0044436;GO:0044435;GO:0044434;GO:0005737;GO:1902494;GO:0009654;GO:0009523;GO:0044446;GO:0009536;GO:1990204;GO:0042651;GO:0009507;GO:0043234;GO:0032991;GO:0043231;GO:0009521;GO:0044464;GO:0005623;GO:0005622;GO:0005575;GO:0098796;GO:0044444;GO:0044424;GO:0044425;GO:0044422;	plastid thylakoid lumen;photosynthetic membrane;plastid thylakoid;thylakoid lumen;extrinsic component of membrane;intracellular organelle;chloroplast thylakoid lumen;membrane-bounded organelle;organelle;thylakoid;chloroplast thylakoid;organelle subcompartment;plastid stroma;chloroplast stroma;membrane;thylakoid part;plastid part;chloroplast part;cytoplasm;catalytic complex;photosystem II oxygen evolving complex;photosystem II;intracellular organelle part;plastid;oxidoreductase complex;thylakoid membrane;chloroplast;protein complex;macromolecular complex;intracellular membrane-bounded organelle;photosystem;cell part;cell;intracellular;cellular_component;membrane protein complex;cytoplasmic part;intracellular part;membrane part;organelle part;	5;3;5;5;3;3;6;3;2;4;6;4;5;6;2;4;4;5;4;4;4;5;3;5;3;4;6;3;2;4;4;2;2;3;1;3;4;3;2;2;	GO:0003674;GO:0005488;GO:0043167;GO:0046872;GO:0005509;GO:0043169;	molecular_function;binding;ion binding;metal ion binding;calcium ion binding;cation binding;	1;2;3;5;6;4;				IPR016123;IPR002683;	Mog1/PsbP, alpha/beta/alpha sandwich;PsbP family;	chloroplast
Sspon.04G0002890-2B	Sspon.04G0002890-2B	Down	0.606465121	0.968698427	1.071394285	1.277170012	0.642452558	0.928816008	1.105297084	1.304325167	0.715798906	0.984442931	1.089662298	1.305477204	0.68173	0.00107416847054	0.84033	0.000104970033072	0.6015	0.00020812778084	0.74144	6.03080437758e-05										K03386	map04214;	Apoptosis - fly;	IPR012336;IPR000866;IPR019479;IPR024706;IPR013766;	Thioredoxin-like fold;Alkyl hydroperoxide reductase subunit C/ Thiol specific antioxidant;Peroxiredoxin, C-terminal;Peroxiredoxin, AhpC-type;Thioredoxin domain;	chloroplast	At5g06290	397.0	O	[O] Posttranslational modification, protein turnover, chaperones;
Sspon.01G0029450-1A	Sspon.01G0029450-1A	Down	0.768976699	0.628614825	1.342671505	1.06508191	0.821871572	0.615162072	1.434188797	1.126222019	0.967537399	0.760297504	1.397205781	1.072169919	1.27659	0.0701282584177	1.27903	0.000762841273295	0.61292	0.00116151340897	0.61409	0.00111505883666													IPR008280;IPR000217;IPR002453;IPR017975;IPR003008;IPR013838;	Tubulin/FtsZ, C-terminal;Tubulin;Beta tubulin;Tubulin, conserved site;Tubulin/FtsZ, GTPase domain;Beta tubulin, autoregulation binding site;	chloroplast	At1g20010	430.0	Z	[Z] Cytoskeleton;
Sspon.08G0008570-1A	Sspon.08G0008570-1A	Up	0.697526209	1.83130373	0.090642425	0.73625026	1.186676692	1.475837549	0.070795805	1.48889549	0.74833611	2.019918439	0.16811374	1.485703549	0.49418	0.0156706456619	0.08881	0.0110683819105	7.98824	0.00830397137732	1.43554	0.143731851829	GO:0071704;GO:0008150;GO:0008152;GO:0044238;GO:0005975;	organic substance metabolic process;biological_process;metabolic process;primary metabolic process;carbohydrate metabolic process;	3;1;2;3;4;	GO:0043226;GO:0043229;GO:0044424;GO:0043227;GO:0009536;GO:0005623;GO:0005737;GO:0009507;GO:0043231;GO:0044464;GO:0005622;GO:0005575;GO:0044444;	organelle;intracellular organelle;intracellular part;membrane-bounded organelle;plastid;cell;cytoplasm;chloroplast;intracellular membrane-bounded organelle;cell part;intracellular;cellular_component;cytoplasmic part;	2;3;3;3;5;2;4;6;4;2;3;1;4;	GO:0035639;GO:0003674;GO:0005488;GO:0000166;GO:1901363;GO:1901265;GO:0001882;GO:0043168;GO:0043169;GO:0032549;GO:0043167;GO:0016740;GO:0001883;GO:0004673;GO:0004672;GO:0017076;GO:0046872;GO:0005524;GO:0016781;GO:0016301;GO:0036094;GO:0003824;GO:0050521;GO:0016773;GO:0016772;GO:0030554;GO:0016775;GO:0097367;GO:0032559;GO:0097159;GO:0032555;GO:0032550;GO:0032553;	purine ribonucleoside triphosphate binding;molecular_function;binding;nucleotide binding;heterocyclic compound binding;nucleoside phosphate binding;nucleoside binding;anion binding;cation binding;ribonucleoside binding;ion binding;transferase activity;purine nucleoside binding;protein histidine kinase activity;protein kinase activity;purine nucleotide binding;metal ion binding;ATP binding;phosphotransferase activity, paired acceptors;kinase activity;small molecule binding;catalytic activity;alpha-glucan, water dikinase activity;phosphotransferase activity, alcohol group as acceptor;transferase activity, transferring phosphorus-containing groups;adenyl nucleotide binding;phosphotransferase activity, nitrogenous group as acceptor;carbohydrate derivative binding;adenyl ribonucleotide binding;organic cyclic compound binding;purine ribonucleotide binding;purine ribonucleoside binding;ribonucleotide binding;	5;1;2;4;3;4;4;4;4;5;3;3;5;6;6;5;5;6;5;5;3;2;6;5;4;6;5;3;6;3;5;6;4;	K08244			IPR002192;IPR013815;IPR013783;	Pyruvate phosphate dikinase, PEP/pyruvate-binding;ATP-grasp fold, subdomain 1;Immunoglobulin-like fold;	chloroplast	429192957	76.6	G	[G] Carbohydrate transport and metabolism	COG1080	Phosphoenolpyruvate-protein kinase (PTS system EI component in bacteria)
Sspon.04G0008850-1A	Sspon.04G0008850-1A	Down	0.328554913	1.339814973	1.455334621	0.99765323	0.377349986	1.059373727	1.53582573	0.703807446	0.344024964	1.537422776	1.414130839	0.906706794	0.26671	0.00231233478255	1.68904	0.00309960508777	0.23833	8.38076547361e-06	1.50934	0.0537587351906	GO:0080090;GO:0019222;GO:1901362;GO:0071840;GO:0010605;GO:0040029;GO:0016458;GO:0048519;GO:0060255;GO:2001141;GO:0046483;GO:0019438;GO:0009892;GO:0009890;GO:0010629;GO:0006807;GO:0050789;GO:0097659;GO:1901576;GO:0044260;GO:0016043;GO:0065007;GO:1901360;GO:0018130;GO:0009889;GO:0050794;GO:0008150;GO:0008152;GO:0034654;GO:0016070;GO:0044271;GO:0006355;GO:0010556;GO:0006351;GO:0010558;GO:0032774;GO:0044249;GO:0034641;GO:0034645;GO:0044699;GO:0006139;GO:0006342;GO:0031327;GO:0009987;GO:0006725;GO:1903506;GO:1903507;GO:0045892;GO:0051253;GO:0051252;GO:0043170;GO:0043933;GO:0031326;GO:0031324;GO:0031323;GO:0090304;GO:0006325;GO:2000112;GO:2000113;GO:0071704;GO:0010467;GO:0045814;GO:0010468;GO:0045934;GO:0019219;GO:1902679;GO:0009058;GO:0009059;GO:0044763;GO:0051171;GO:0051172;GO:0006996;GO:0044238;GO:0051276;GO:0044237;GO:0048523;	regulation of primary metabolic process;regulation of metabolic process;organic cyclic compound biosynthetic process;cellular component organization or biogenesis;negative regulation of macromolecule metabolic process;regulation of gene expression, epigenetic;gene silencing;negative regulation of biological process;regulation of macromolecule metabolic process;regulation of RNA biosynthetic process;heterocycle metabolic process;aromatic compound biosynthetic process;negative regulation of metabolic process;negative regulation of biosynthetic process;negative regulation of gene expression;nitrogen compound metabolic process;regulation of biological process;nucleic acid-templated transcription;organic substance biosynthetic process;cellular macromolecule metabolic process;cellular component organization;biological regulation;organic cyclic compound metabolic process;heterocycle biosynthetic process;regulation of biosynthetic process;regulation of cellular process;biological_process;metabolic process;nucleobase-containing compound biosynthetic process;RNA metabolic process;cellular nitrogen compound biosynthetic process;regulation of transcription, DNA-templated;regulation of macromolecule biosynthetic process;transcription, DNA-templated;negative regulation of macromolecule biosynthetic process;RNA biosynthetic process;cellular biosynthetic process;cellular nitrogen compound metabolic process;cellular macromolecule biosynthetic process;single-organism process;nucleobase-containing compound metabolic process;chromatin silencing;negative regulation of cellular biosynthetic process;cellular process;cellular aromatic compound metabolic process;regulation of nucleic acid-templated transcription;negative regulation of nucleic acid-templated transcription;negative regulation of transcription, DNA-templated;negative regulation of RNA metabolic process;regulation of RNA metabolic process;macromolecule metabolic process;macromolecular complex subunit organization;regulation of cellular biosynthetic process;negative regulation of cellular metabolic process;regulation of cellular metabolic process;nucleic acid metabolic process;chromatin organization;regulation of cellular macromolecule biosynthetic process;negative regulation of cellular macromolecule biosynthetic process;organic substance metabolic process;gene expression;negative regulation of gene expression, epigenetic;regulation of gene expression;negative regulation of nucleobase-containing compound metabolic process;regulation of nucleobase-containing compound metabolic process;negative regulation of RNA biosynthetic process;biosynthetic process;macromolecule biosynthetic process;single-organism cellular process;regulation of nitrogen compound metabolic process;negative regulation of nitrogen compound metabolic process;organelle organization;primary metabolic process;chromosome organization;cellular metabolic process;negative regulation of cellular process;	4;3;5;2;4;6;4;2;4;6;4;5;3;4;5;3;2;7;4;4;3;2;4;5;4;3;1;2;5;5;5;6;5;6;5;6;4;4;5;2;4;5;5;2;4;7;7;6;5;5;4;4;5;4;4;5;5;6;6;3;5;6;5;5;5;6;3;5;3;4;4;4;3;5;3;3;	GO:0031974;GO:0031981;GO:0000790;GO:0043234;GO:0043231;GO:0043232;GO:0043233;GO:0044428;GO:0044424;GO:0044427;GO:0044422;GO:0000785;GO:0000228;GO:0005622;GO:0043227;GO:0044446;GO:0044815;GO:0000786;GO:0044454;GO:0005634;GO:0044464;GO:0043229;GO:0005623;GO:0043228;GO:0043226;GO:0005694;GO:0032991;GO:0032993;GO:0005575;GO:0070013;	membrane-enclosed lumen;nuclear lumen;nuclear chromatin;protein complex;intracellular membrane-bounded organelle;intracellular non-membrane-bounded organelle;organelle lumen;nuclear part;intracellular part;chromosomal part;organelle part;chromatin;nuclear chromosome;intracellular;membrane-bounded organelle;intracellular organelle part;DNA packaging complex;nucleosome;nuclear chromosome part;nucleus;cell part;intracellular organelle;cell;non-membrane-bounded organelle;organelle;chromosome;macromolecular complex;protein-DNA complex;cellular_component;intracellular organelle lumen;	2;5;4;3;4;4;3;4;3;4;2;3;5;3;3;3;4;4;5;5;2;3;2;3;2;5;2;3;1;4;	GO:1901363;GO:0005488;GO:0003676;GO:0003677;GO:0097159;GO:0003674;	heterocyclic compound binding;binding;nucleic acid binding;DNA binding;organic cyclic compound binding;molecular_function;	3;2;4;5;3;1;	K11251	map05034;map05322;	Alcoholism;Systemic lupus erythematosus;	IPR032458;IPR002119;IPR032454;IPR007125;IPR009072;	Histone H2A conserved site;Histone H2A;Histone H2A, C-terminal domain;Histone H2A/H2B/H3;Histone-fold;	cytosol	At3g54560	229.0	B	[B] Chromatin structure and dynamics;
Sspon.08G0006470-2B	Sspon.08G0006470-2B	Down	0.763640043	0.988229785	1.323935856	0.76446542	0.928786796	1.189812154	1.51805809	1.150130585	0.827360706	0.658134689	1.42345723	0.463988646	0.88845	0.551152768173	1.79327	0.0380956058272	0.59074	0.00140234269278	1.19238	0.577498135018										K11594	map04622;map05161;map05203;	RIG-I-like receptor signaling pathway;Hepatitis B;Viral carcinogenesis;	IPR000629;IPR011545;IPR001650;IPR014014;IPR014001;IPR027417;	ATP-dependent RNA helicase DEAD-box, conserved site;DEAD/DEAH box helicase domain;Helicase, C-terminal;RNA helicase, DEAD-box type, Q motif;Helicase superfamily 1/2, ATP-binding domain;P-loop containing nucleoside triphosphate hydrolase;	chloroplast	At2g42520	574.0	A	[A] RNA processing and modification;
Sspon.01G0002980-1A	Sspon.01G0002980-1A	Down	0.68330313	0.529645799	1.67723229	0.830733114	0.852281713	0.390197694	1.977652389	0.799003295	0.800955519	0.836663921	1.885378913	0.736952224	1.33022	0.242312051077	2.34093	0.000340922733497	0.42174	0.000469654495833	0.74218	0.20561705279										K13525	map04141;map05134;	Protein processing in endoplasmic reticulum;Legionellosis;	IPR029067;IPR003338;IPR003960;IPR003593;IPR004201;IPR009010;IPR003959;IPR027417;IPR005938;	CDC48 domain 2-like;CDC48, N-terminal subdomain;ATPase, AAA-type, conserved site;AAA+ ATPase domain;CDC48, domain 2;Aspartate decarboxylase-like domain;ATPase, AAA-type, core;P-loop containing nucleoside triphosphate hydrolase;AAA ATPase, CDC48 family;	cytosol	At3g53230	1499.0	O	[O] Posttranslational modification, protein turnover, chaperones;
Sspon.07G0009550-3C	Sspon.07G0009550-3C	Down	0.969570986	0.49697922	2.316858743	0.391546797	0.917493084	0.464374806	2.555059421	0.370903076	0.129855338	0.397874161	2.509364608	0.480119759	1.48387	0.467262663427	5.94034	1.40894156196e-05	0.27325	0.00313795558686	1.09388	0.430707578406										K12890	map03040;map05168;	Spliceosome;Herpes simplex infection;	IPR000504;	RNA recognition motif domain;	chloroplast	At1g09140	266.0	A	[A] RNA processing and modification;
Sspon.06G0003740-1A	Sspon.06G0003740-1A	Down	0.664607847	1.020900628	1.471565512	0.840326971	0.759368313	0.841223193	1.444380132	0.867273359	0.669283135	0.955207606	1.45256562	1.013297684	0.74299	0.0166127819227	1.60554	0.000539033923359	0.47917	1.84931051784e-05	1.03544	0.690730377622										K01881	map00970;	Aminoacyl-tRNA biosynthesis;	IPR004154;IPR033721;IPR016061;IPR002314;IPR002316;IPR006195;IPR004499;IPR017449;	Anticodon-binding;Prolyl-tRNA synthetase, catalytic domain;Proline-tRNA ligase, class II, C-terminal;Aminoacyl-tRNA synthetase, class II (G/ P/ S/T);Proline-tRNA ligase, class IIa;Aminoacyl-tRNA synthetase, class II;Proline-tRNA ligase, class IIa, archaeal-type;Prolyl-tRNA synthetase, class II;	cytosol	At3g62120	843.0	J	[J] Translation, ribosomal structure and biogenesis;
Sspon.08G0005960-2C	Sspon.08G0005960-2C	Down	0.255368167	0.500023359	1.693494971	0.910334182	0.333484578	0.552175201	2.207487436	0.857882837	0.647309501	0.894975077	2.226225545	0.921239147	0.63485	0.240990515004	2.27823	0.00284974624732	0.20175	0.00152913978134	0.724	0.119766509014													IPR032799;IPR021109;IPR033873;IPR032861;IPR001461;IPR033121;	Xylanase inhibitor, C-terminal;Aspartic peptidase domain;CND41-like;Xylanase inhibitor, N-terminal;Aspartic peptidase A1 family;Peptidase family A1 domain;	extracellular	At5g10770	381.0	O	[O] Posttranslational modification, protein turnover, chaperones;
Sspon.04G0012350-2C	Sspon.04G0012350-2C	Down	0.641873833	0.659159858	1.633966691	0.74529841	0.683485251	0.683985088	1.821613779	0.871757135	0.748047512	0.791283401	1.880719487	0.838809555	0.97141	0.710217059662	2.17288	0.00032611932517	0.38855	0.000174015900878	0.86911	0.125642616567													IPR002312;IPR012340;IPR004364;IPR004365;IPR006195;	Aspartyl/Asparaginyl-tRNA synthetase, class IIb;Nucleic acid-binding, OB-fold;Aminoacyl-tRNA synthetase, class II (D/K/N);OB-fold nucleic acid binding domain, AA-tRNA synthetase-type;Aminoacyl-tRNA synthetase, class II;	nucleus	At4g31180	474.0	J	[J] Translation, ribosomal structure and biogenesis;
Sspon.06G0013840-2B	Sspon.06G0013840-2B	Down	0.670689181	0.884928672	1.580884761	0.777730327	0.711654899	0.775215164	1.608237159	0.868077079	0.820739615	0.881051129	1.610018733	0.810773282	0.86695	0.121163576148	1.95359	9.87181321728e-06	0.45906	4.60575101836e-05	1.03444	0.561404413989										K01251	map00270;map01100;	Cysteine and methionine metabolism;Metabolic pathways;	IPR020082;IPR016040;IPR034373;IPR015878;IPR000043;	S-adenosyl-L-homocysteine hydrolase, conserved site;NAD(P)-binding domain;Adenosylhomocysteinase;S-adenosyl-L-homocysteine hydrolase, NAD binding domain;Adenosylhomocysteinase-like;	cytosol	At4g13940	915.0	H	[H] Coenzyme transport and metabolism;
Sspon.01G0020930-1A	Sspon.01G0020930-1A	Down	0.763276708	0.630912478	1.67891439	0.696612438	0.796342389	1.045464254	1.465878019	0.753582856	0.845243055	0.657126483	1.789860788	0.876786141	1.03058	0.869774777212	2.12062	0.00133632982999	0.48734	0.00100236460128	1.0028	0.988692923597										K00028	map00620;map00710;map01100;map01120;map01200;	Pyruvate metabolism;Carbon fixation in photosynthetic organisms;Metabolic pathways;Microbial metabolism in diverse environments;Carbon metabolism;	IPR012302;IPR001891;IPR015884;IPR016040;IPR012301;	Malic enzyme, NAD-binding;Malic oxidoreductase;Malic enzyme, conserved site;NAD(P)-binding domain;Malic enzyme, N-terminal domain;	chloroplast	At4g00570	875.0	C	[C] Energy production and conversion;
Sspon.04G0031440-2D	Sspon.04G0031440-2D	Up	1.185055104	1.199135341	0.404405193	0.818827198	1.375516295	0.773562544	0.562028247	1.419221728	1.509940033	1.210853122	0.571478071	0.969977124	1.27861	0.160710214891	0.47939	0.0416773986434	2.64678	0.00148246019511	0.99237	0.973478902212	GO:0043039;GO:0006431;GO:0034645;GO:0044237;GO:0019752;GO:0090304;GO:0044249;GO:0034641;GO:0006807;GO:0034660;GO:0043170;GO:1901360;GO:0006139;GO:0044710;GO:0044260;GO:0043603;GO:0006520;GO:0043043;GO:0071704;GO:0010467;GO:0043604;GO:0044699;GO:0044267;GO:0044238;GO:0009987;GO:0006725;GO:0009058;GO:0008150;GO:0008152;GO:0043436;GO:0044271;GO:0046483;GO:0016070;GO:0006418;GO:1901564;GO:1901566;GO:0006082;GO:0019538;GO:0006399;GO:0043038;GO:0009059;GO:1901576;GO:0044763;GO:0006518;GO:0006412;GO:0044281;	tRNA aminoacylation;methionyl-tRNA aminoacylation;cellular macromolecule biosynthetic process;cellular metabolic process;carboxylic acid metabolic process;nucleic acid metabolic process;cellular biosynthetic process;cellular nitrogen compound metabolic process;nitrogen compound metabolic process;ncRNA metabolic process;macromolecule metabolic process;organic cyclic compound metabolic process;nucleobase-containing compound metabolic process;single-organism metabolic process;cellular macromolecule metabolic process;cellular amide metabolic process;cellular amino acid metabolic process;peptide biosynthetic process;organic substance metabolic process;gene expression;amide biosynthetic process;single-organism process;cellular protein metabolic process;primary metabolic process;cellular process;cellular aromatic compound metabolic process;biosynthetic process;biological_process;metabolic process;oxoacid metabolic process;cellular nitrogen compound biosynthetic process;heterocycle metabolic process;RNA metabolic process;tRNA aminoacylation for protein translation;organonitrogen compound metabolic process;organonitrogen compound biosynthetic process;organic acid metabolic process;protein metabolic process;tRNA metabolic process;amino acid activation;macromolecule biosynthetic process;organic substance biosynthetic process;single-organism cellular process;peptide metabolic process;translation;small molecule metabolic process;	6;8;5;3;6;5;4;4;3;6;4;4;4;3;4;5;4;6;3;5;6;2;5;3;2;4;3;1;2;5;5;4;5;7;4;5;4;4;7;5;5;4;3;5;6;4;	GO:0005737;GO:0044464;GO:0005623;GO:0005622;GO:0005575;GO:0044424;	cytoplasm;cell part;cell;intracellular;cellular_component;intracellular part;	4;2;2;3;1;3;	GO:0032550;GO:0035639;GO:0003674;GO:0005488;GO:0003676;GO:1901363;GO:0001882;GO:0004812;GO:0097367;GO:0043167;GO:0032555;GO:0032549;GO:0005524;GO:0043168;GO:0000166;GO:0001883;GO:1901265;GO:0036094;GO:0003824;GO:0000049;GO:0017076;GO:0016874;GO:0016875;GO:0016876;GO:0004825;GO:0030554;GO:0097159;GO:0032559;GO:0003723;GO:0032553;	purine ribonucleoside binding;purine ribonucleoside triphosphate binding;molecular_function;binding;nucleic acid binding;heterocyclic compound binding;nucleoside binding;aminoacyl-tRNA ligase activity;carbohydrate derivative binding;ion binding;purine ribonucleotide binding;ribonucleoside binding;ATP binding;anion binding;nucleotide binding;purine nucleoside binding;nucleoside phosphate binding;small molecule binding;catalytic activity;tRNA binding;purine nucleotide binding;ligase activity;ligase activity, forming carbon-oxygen bonds;ligase activity, forming aminoacyl-tRNA and related compounds;methionine-tRNA ligase activity;adenyl nucleotide binding;organic cyclic compound binding;adenyl ribonucleotide binding;RNA binding;ribonucleotide binding;	6;5;1;2;4;3;4;6;3;3;5;5;6;4;4;5;4;3;2;6;5;3;4;5;7;6;3;6;5;4;	K01874	map00450;map00970;	Selenocompound metabolism;Aminoacyl-tRNA biosynthesis;	IPR029038;IPR009080;IPR012340;IPR014729;IPR001412;IPR023458;IPR002547;IPR015413;IPR033911;IPR014758;	Methionyl-tRNA synthetase, Zn-domain;Aminoacyl-tRNA synthetase, class Ia, anticodon-binding;Nucleic acid-binding, OB-fold;Rossmann-like alpha/beta/alpha sandwich fold;Aminoacyl-tRNA synthetase, class I, conserved site;Methionine-tRNA ligase, type 1;tRNA-binding domain;Methionyl/Leucyl tRNA synthetase;Methioninyl-tRNA synthetase core domain;Methionyl-tRNA synthetase;	cytosol	At4g13780_1	907.0	J	[J] Translation, ribosomal structure and biogenesis;
Sspon.07G0005420-1A	Sspon.07G0005420-1A	Down	0.970442898	0.588621453	1.895347678	0.436811773	0.970131812	0.540175883	2.018705007	0.503683171	1.080339801	0.59218697	1.936267374	0.467286179	1.75534	0.000425705542578	4.1557	3.54361684536e-06	0.51637	5.26696002895e-05	1.22248	0.0151073788661	GO:0006869;GO:0007275;GO:0044699;GO:0042335;GO:0071702;GO:0033036;GO:0032502;GO:0032501;GO:0006810;GO:0044767;GO:0044765;GO:0008150;GO:0051234;GO:0010876;GO:0051179;GO:1902578;GO:0044707;GO:0048856;	lipid transport;multicellular organism development;single-organism process;cuticle development;organic substance transport;macromolecule localization;developmental process;multicellular organismal process;transport;single-organism developmental process;single-organism transport;biological_process;establishment of localization;lipid localization;localization;single-organism localization;single-multicellular organism process;anatomical structure development;	5;4;2;4;5;3;2;2;4;3;4;1;3;4;2;3;3;3;	GO:0046658;GO:0071944;GO:0031226;GO:0031225;GO:0016020;GO:0031224;GO:0044459;GO:0005886;GO:0044464;GO:0005623;GO:0005575;GO:0044425;	anchored component of plasma membrane;cell periphery;intrinsic component of plasma membrane;anchored component of membrane;membrane;intrinsic component of membrane;plasma membrane part;plasma membrane;cell part;cell;cellular_component;membrane part;	4;3;4;4;2;3;3;3;2;2;1;2;	GO:0003674;GO:0005488;GO:0008289;	molecular_function;binding;lipid binding;	1;2;3;				IPR016140;	Bifunctional inhibitor/plant lipid transfer protein/seed storage helical domain;	extracellular
Sspon.01G0001290-1A	Sspon.01G0001290-1A	Down	0.101638264	0.572256375	1.523814968	1.349104874	0.378149666	0.777185832	1.855974977	1.09329444	0.554321533	0.448089925	1.83598803	1.510181115	0.57529	0.193462369013	1.31959	0.0602690996667	0.19827	0.00120721409134	0.45477	0.00971319451481										K02867	map03010;	Ribosome;	IPR020785;IPR006519;IPR020783;IPR000911;IPR020784;	Ribosomal protein L11, conserved site;Ribosomal protein L11, bacterial-type;Ribosomal protein L11, C-terminal;Ribosomal protein L11/L12;Ribosomal protein L11, N-terminal;	chloroplast	At1g32990	287.0	J	[J] Translation, ribosomal structure and biogenesis;
Sspon.01G0030030-1A	Sspon.01G0030030-1A	Down	0.729145167	0.593898405	1.256406761	1.373237532	0.681755144	0.504778162	1.299937041	1.435287653	0.697107573	0.632556409	1.367439264	1.428450889	1.21763	0.0357204950659	0.92608	0.0507703565972	0.53724	6.70263162719e-05	0.4086	4.00121294384e-05													IPR001041;IPR012675;	2Fe-2S ferredoxin-type iron-sulfur binding domain;Beta-grasp domain;	chloroplast	At1g04580	53.9	F	[F] Nucleotide transport and metabolism;
Sspon.03G0018970-2C	Sspon.03G0018970-2C	Down	0.418278151	1.049661126	1.132852598	1.244072098	0.46252622	0.968076357	1.228081585	1.403747697	0.502285725	1.06463151	1.218237346	1.307549588	0.44871	0.00012530099705	0.90489	0.0863254663239	0.38643	4.63254469428e-05	0.77929	0.00623238050555	GO:0009167;GO:0044281;GO:0009161;GO:1901360;GO:0044712;GO:0044710;GO:0009199;GO:0016310;GO:0009205;GO:0046034;GO:0046031;GO:0032787;GO:0010038;GO:0043436;GO:0010035;GO:0009179;GO:0046483;GO:1901564;GO:0016052;GO:0006163;GO:0006165;GO:0009141;GO:0009144;GO:0006807;GO:0046496;GO:1901575;GO:0051186;GO:0019637;GO:0009150;GO:0006950;GO:0008150;GO:0008152;GO:0044723;GO:0044724;GO:0050896;GO:0044763;GO:0006753;GO:0006757;GO:0006732;GO:0006733;GO:0034641;GO:0009123;GO:0009126;GO:0009259;GO:0044699;GO:0006139;GO:0042278;GO:0046939;GO:0009987;GO:0006725;GO:0009132;GO:0009135;GO:0006979;GO:0055086;GO:0006082;GO:1901135;GO:0046128;GO:0009185;GO:0019752;GO:0044237;GO:0072521;GO:0006091;GO:0006090;GO:0072524;GO:0006096;GO:0071704;GO:0046686;GO:0009117;GO:0009116;GO:0042221;GO:0009119;GO:0009056;GO:0044238;GO:0005975;GO:0019693;GO:1901657;GO:0006796;GO:0006793;GO:0019362;	purine ribonucleoside monophosphate metabolic process;small molecule metabolic process;ribonucleoside monophosphate metabolic process;organic cyclic compound metabolic process;single-organism catabolic process;single-organism metabolic process;ribonucleoside triphosphate metabolic process;phosphorylation;purine ribonucleoside triphosphate metabolic process;ATP metabolic process;ADP metabolic process;monocarboxylic acid metabolic process;response to metal ion;oxoacid metabolic process;response to inorganic substance;purine ribonucleoside diphosphate metabolic process;heterocycle metabolic process;organonitrogen compound metabolic process;carbohydrate catabolic process;purine nucleotide metabolic process;nucleoside diphosphate phosphorylation;nucleoside triphosphate metabolic process;purine nucleoside triphosphate metabolic process;nitrogen compound metabolic process;nicotinamide nucleotide metabolic process;organic substance catabolic process;cofactor metabolic process;organophosphate metabolic process;purine ribonucleotide metabolic process;response to stress;biological_process;metabolic process;single-organism carbohydrate metabolic process;single-organism carbohydrate catabolic process;response to stimulus;single-organism cellular process;nucleoside phosphate metabolic process;ATP generation from ADP;coenzyme metabolic process;oxidoreduction coenzyme metabolic process;cellular nitrogen compound metabolic process;nucleoside monophosphate metabolic process;purine nucleoside monophosphate metabolic process;ribonucleotide metabolic process;single-organism process;nucleobase-containing compound metabolic process;purine nucleoside metabolic process;nucleotide phosphorylation;cellular process;cellular aromatic compound metabolic process;nucleoside diphosphate metabolic process;purine nucleoside diphosphate metabolic process;response to oxidative stress;nucleobase-containing small molecule metabolic process;organic acid metabolic process;carbohydrate derivative metabolic process;purine ribonucleoside metabolic process;ribonucleoside diphosphate metabolic process;carboxylic acid metabolic process;cellular metabolic process;purine-containing compound metabolic process;generation of precursor metabolites and energy;pyruvate metabolic process;pyridine-containing compound metabolic process;glycolytic process;organic substance metabolic process;response to cadmium ion;nucleotide metabolic process;nucleoside metabolic process;response to chemical;ribonucleoside metabolic process;catabolic process;primary metabolic process;carbohydrate metabolic process;ribose phosphate metabolic process;glycosyl compound metabolic process;phosphate-containing compound metabolic process;phosphorus metabolic process;pyridine nucleotide metabolic process;	8;4;7;4;4;3;7;6;8;8;8;7;5;5;4;8;4;4;5;6;7;6;7;3;7;4;4;4;7;3;1;2;4;5;2;3;5;5;5;6;4;6;7;6;2;4;6;7;2;4;6;7;4;4;4;4;7;7;6;3;5;4;8;5;6;3;6;6;5;3;6;3;3;4;5;4;5;4;6;	GO:0031976;GO:0031984;GO:0043231;GO:0044424;GO:0044422;GO:0043229;GO:0043227;GO:0043226;GO:0009579;GO:0009570;GO:0044435;GO:0044434;GO:0044446;GO:0044444;GO:0005737;GO:0005739;GO:0010287;GO:0044464;GO:0005623;GO:0005622;GO:0009534;GO:0009536;GO:0009532;GO:0009507;GO:0005575;	plastid thylakoid;organelle subcompartment;intracellular membrane-bounded organelle;intracellular part;organelle part;intracellular organelle;membrane-bounded organelle;organelle;thylakoid;chloroplast stroma;plastid part;chloroplast part;intracellular organelle part;cytoplasmic part;cytoplasm;mitochondrion;plastoglobule;cell part;cell;intracellular;chloroplast thylakoid;plastid;plastid stroma;chloroplast;cellular_component;	5;4;4;3;2;3;3;2;4;6;4;5;3;4;4;5;6;2;2;3;6;5;5;6;1;	GO:0003674;GO:0003824;GO:0016830;GO:0016832;GO:0004332;GO:0016829;	molecular_function;catalytic activity;carbon-carbon lyase activity;aldehyde-lyase activity;fructose-bisphosphate aldolase activity;lyase activity;	1;2;4;5;6;3;				IPR000741;IPR013785;IPR029768;	Fructose-bisphosphate aldolase, class-I;Aldolase-type TIM barrel;Fructose-bisphosphate aldolase class-I active site;	chloroplast	At2g01140	452.0	G	[G] Carbohydrate transport and metabolism;
Sspon.01G0051950-1P	Sspon.01G0051950-1P	Down	0.70577908	0.617030471	2.432541364	0.173552488	0.598164376	0.236396856	2.907842241	0.242228195	0.500060678	0.577396079	2.7542005	0.254807671	1.26082	0.40779953568	12.07087	6.41687430139e-05	0.22287	0.000160504351121	2.13368	0.109298546123										K11984	map03040;	Spliceosome;	IPR005011;	SNU66/SART1 family;	nucleus	At5g16780	651.0	A	[A] RNA processing and modification;
Sspon.07G0009550-2B	Sspon.07G0009550-2B	Down	0.969570986	0.49697922	2.316858743	0.391546797	0.917493084	0.464374806	2.555059421	0.370903076	0.129855338	0.397874161	2.509364608	0.480119759	1.48387	0.467262663427	5.94034	1.40894156196e-05	0.27325	0.00313795558686	1.09388	0.430707578406										K12890	map03040;map05168;	Spliceosome;Herpes simplex infection;	IPR000504;	RNA recognition motif domain;	nucleus	At1g09140	265.0	A	[A] RNA processing and modification;
Sspon.06G0003940-1A	Sspon.06G0003940-1A	Down	0.362123805	0.768708827	2.107379112	0.862474409	0.375334521	0.657907756	1.976914488	0.949998338	0.411920931	0.713144037	1.84546434	0.968629437	0.53715	0.000726652226073	2.13216	0.000218740507559	0.19383	3.23142415941e-05	0.76939	0.00950581915998													IPR019794;IPR002016;IPR010255;IPR002207;IPR019793;	Peroxidase, active site;Haem peroxidase, plant/fungal/bacterial;Haem peroxidase;Plant ascorbate peroxidase;Peroxidases heam-ligand binding site;	cytosol	At4g35000	374.0	R	[R] General function prediction only;
Sspon.08G0001950-1A	Sspon.08G0001950-1A	Down	0.103318996	1.053148288	1.608793676	1.032427663	0.510260983	0.958069032	1.576084195	1.284262951	0.244337055	1.12702182	1.282530457	1.219744885	0.27338	0.00414121841347	1.26325	0.0728837770812	0.19204	0.0016000094848	0.8874	0.214176736299													IPR001731;IPR013785;IPR030656;	Delta-aminolevulinic acid dehydratase;Aldolase-type TIM barrel;Delta-aminolevulinic acid dehydratase, active site;	chloroplast	At1g69740	503.0	H	[H] Coenzyme transport and metabolism;
Sspon.03G0002090-1P	Sspon.03G0002090-1P	Down	0.613025639	1.040319055	1.458111456	0.852652997	0.586691853	0.867787357	1.54614298	0.900746628	0.663540767	1.066131546	1.501832939	0.903016782	0.62647	0.00501608499284	1.6963	3.42485801071e-05	0.4135	1.31408682637e-05	1.11964	0.175252675705										K03542	map00195;map01100;	Photosynthesis;Metabolic pathways;	IPR022796;IPR023329;	Chlorophyll A-B binding protein;Chlorophyll a/b binding protein domain;	chloroplast
Sspon.02G0048360-1P	Sspon.02G0048360-1P	Down	0.429155019	0.866669825	2.248035082	0.077206947	0.538542933	0.865827529	2.490826871	0.167606353	0.544439005	0.863827077	2.481508973	0.426354385	0.58241	0.000647892814026	10.75792	7.67803171854e-05	0.20943	2.68499057474e-05	3.86837	0.00358127536915										K02877	map03010;	Ribosome;	IPR024794;IPR020925;IPR000439;IPR012678;	Ribosomal protein L15e core domain;Ribosomal protein L15e, conserved site;Ribosomal protein L15e;Ribosomal protein L23/L15e core domain;	nucleus	At4g16720	347.0	J	[J] Translation, ribosomal structure and biogenesis;
Sspon.05G0003770-1A	Sspon.05G0003770-1A	Down	0.124764249	1.285511201	2.20154931	0.829669091	0.021460625	1.061842782	2.212079647	0.047849246	0.216276932	1.426860731	1.352642102	1.219494085	0.09605	0.000697064588761	2.74976	0.052083568689	0.06287	0.00342967677473	1.79981	0.195880571173										K02937	map03010;	Ribosome;	IPR016082;IPR012988;IPR018038;IPR005998;	Ribosomal protein L30, ferredoxin-like fold domain;Ribosomal protein L30, N-terminal;Ribosomal protein L30, conserved site;Ribosomal protein L7, eukaryotic;	cytosol	At2g44120	406.0	J	[J] Translation, ribosomal structure and biogenesis;
Sspon.03G0017690-1A	Sspon.03G0017690-1A	Down	0.529521261	1.243301765	1.306406763	0.675923633	0.571284851	1.301381651	1.074914525	1.280744983	0.623297832	1.236821208	1.02509237	1.131309159	0.45593	3.57253251544e-05	1.10312	0.626183225171	0.50613	0.00349366187904	1.22459	0.27521367877										K09494			IPR002423;IPR012716;IPR017998;IPR027409;IPR027413;IPR002194;	Chaperonin Cpn60/TCP-1 family;T-complex protein 1, beta subunit;Chaperone tailless complex polypeptide 1 (TCP-1);GroEL-like apical domain;GroEL-like equatorial domain;Chaperonin TCP-1, conserved site;	cytosol	At5g20890	884.0	O	[O] Posttranslational modification, protein turnover, chaperones;
Sspon.05G0014310-4D	Sspon.05G0014310-4D	Down	0.362123805	0.768708827	2.107379112	0.862474409	0.375334521	0.657907756	1.976914488	0.949998338	0.411920931	0.713144037	1.84546434	0.968629437	0.53715	0.000726652226073	2.13216	0.000218740507559	0.19383	3.23142415941e-05	0.76939	0.00950581915998	GO:0044237;GO:0044248;GO:0042744;GO:0044710;GO:0008150;GO:0044699;GO:0044712;GO:0009987;GO:0042743;GO:0044763;GO:0072593;GO:0008152;GO:0009056;GO:0006979;GO:0050896;GO:0006950;	cellular metabolic process;cellular catabolic process;hydrogen peroxide catabolic process;single-organism metabolic process;biological_process;single-organism process;single-organism catabolic process;cellular process;hydrogen peroxide metabolic process;single-organism cellular process;reactive oxygen species metabolic process;metabolic process;catabolic process;response to oxidative stress;response to stimulus;response to stress;	3;4;4;3;1;2;4;2;5;3;4;2;3;4;2;3;	GO:0005911;GO:0031975;GO:0043229;GO:0005774;GO:0043227;GO:0043226;GO:0031224;GO:0005737;GO:0009941;GO:0009536;GO:0031090;GO:0005773;GO:0016021;GO:0016020;GO:0005739;GO:0044437;GO:0044435;GO:0044434;GO:0098588;GO:0031967;GO:0055044;GO:0009506;GO:0009507;GO:0009526;GO:0005575;GO:0043231;GO:0044464;GO:0005623;GO:0005622;GO:0044446;GO:0044444;GO:0044424;GO:0044425;GO:0030054;GO:0098805;GO:0044422;	cell-cell junction;envelope;intracellular organelle;vacuolar membrane;membrane-bounded organelle;organelle;intrinsic component of membrane;cytoplasm;chloroplast envelope;plastid;organelle membrane;vacuole;integral component of membrane;membrane;mitochondrion;vacuolar part;plastid part;chloroplast part;bounding membrane of organelle;organelle envelope;symplast;plasmodesma;chloroplast;plastid envelope;cellular_component;intracellular membrane-bounded organelle;cell part;cell;intracellular;intracellular organelle part;cytoplasmic part;intracellular part;membrane part;cell junction;whole membrane;organelle part;	3;3;3;4;3;2;3;4;6;5;3;5;4;2;5;4;4;5;4;4;2;3;6;5;1;4;2;2;3;3;4;3;2;2;3;2;	GO:0003674;GO:0005488;GO:0016491;GO:0016688;GO:1901363;GO:0043167;GO:0016684;GO:0016209;GO:0004601;GO:0020037;GO:0043169;GO:0003824;GO:0046872;GO:0046906;GO:0097159;	molecular_function;binding;oxidoreductase activity;L-ascorbate peroxidase activity;heterocyclic compound binding;ion binding;oxidoreductase activity, acting on peroxide as acceptor;antioxidant activity;peroxidase activity;heme binding;cation binding;catalytic activity;metal ion binding;tetrapyrrole binding;organic cyclic compound binding;	1;2;3;4;3;3;4;2;3;5;4;2;5;4;3;	K00434	map00053;map00480;	Ascorbate and aldarate metabolism;Glutathione metabolism;	IPR002016;IPR010255;IPR002207;IPR019793;	Haem peroxidase, plant/fungal/bacterial;Haem peroxidase;Plant ascorbate peroxidase;Peroxidases heam-ligand binding site;	cytosol	At4g35000	424.0	R	[R] General function prediction only;
Sspon.08G0008510-1A	Sspon.08G0008510-1A	Up	0.697526209	1.83130373	0.090642425	0.73625026	1.186676692	1.475837549	0.070795805	1.48889549	0.74833611	2.019918439	0.16811374	1.485703549	0.49418	0.0156706456619	0.08881	0.0110683819105	7.98824	0.00830397137732	1.43554	0.143731851829	GO:0043207;GO:0009610;GO:0006073;GO:0051707;GO:0051704;GO:0009607;GO:0009605;GO:0009608;GO:0016052;GO:0044264;GO:0044262;GO:0044260;GO:0006950;GO:0008150;GO:0008152;GO:0009266;GO:0044042;GO:0050896;GO:0044248;GO:0009251;GO:0044247;GO:0005982;GO:0005983;GO:0044275;GO:0044238;GO:0009987;GO:0009409;GO:0043170;GO:0009631;GO:0071704;GO:1901575;GO:0000272;GO:0009056;GO:0009057;GO:0009628;GO:0005975;GO:0005976;GO:0009620;GO:0044237;	response to external biotic stimulus;response to symbiotic fungus;cellular glucan metabolic process;response to other organism;multi-organism process;response to biotic stimulus;response to external stimulus;response to symbiont;carbohydrate catabolic process;cellular polysaccharide metabolic process;cellular carbohydrate metabolic process;cellular macromolecule metabolic process;response to stress;biological_process;metabolic process;response to temperature stimulus;glucan metabolic process;response to stimulus;cellular catabolic process;glucan catabolic process;cellular polysaccharide catabolic process;starch metabolic process;starch catabolic process;cellular carbohydrate catabolic process;primary metabolic process;cellular process;response to cold;macromolecule metabolic process;cold acclimation;organic substance metabolic process;organic substance catabolic process;polysaccharide catabolic process;catabolic process;macromolecule catabolic process;response to abiotic stimulus;carbohydrate metabolic process;polysaccharide metabolic process;response to fungus;cellular metabolic process;	4;5;6;3;2;3;3;4;5;5;4;4;3;1;2;4;6;2;4;7;6;7;7;5;3;2;4;4;5;3;4;6;3;5;3;4;5;4;3;	GO:0031975;GO:0044434;GO:0031967;GO:0043231;GO:0044424;GO:0044422;GO:0043229;GO:0005622;GO:0043227;GO:0043226;GO:0009941;GO:0009570;GO:0044435;GO:0044446;GO:0044444;GO:0005737;GO:0005739;GO:0009526;GO:0044464;GO:0005623;GO:0009536;GO:0009532;GO:0009507;GO:0005575;	envelope;chloroplast part;organelle envelope;intracellular membrane-bounded organelle;intracellular part;organelle part;intracellular organelle;intracellular;membrane-bounded organelle;organelle;chloroplast envelope;chloroplast stroma;plastid part;intracellular organelle part;cytoplasmic part;cytoplasm;mitochondrion;plastid envelope;cell part;cell;plastid;plastid stroma;chloroplast;cellular_component;	3;5;4;4;3;2;3;3;3;2;6;6;4;3;4;4;5;5;2;2;5;5;6;1;	GO:1901363;GO:0000166;GO:0016740;GO:0046872;GO:0097367;GO:0003674;GO:0005488;GO:1901265;GO:0032549;GO:0017076;GO:0005524;GO:0043168;GO:0016781;GO:0016301;GO:0003824;GO:0050521;GO:0097159;GO:0032559;GO:0032555;GO:0032550;GO:0032553;GO:0035639;GO:0043169;GO:0043167;GO:0030554;GO:0016772;GO:0001883;GO:0001882;GO:0036094;	heterocyclic compound binding;nucleotide binding;transferase activity;metal ion binding;carbohydrate derivative binding;molecular_function;binding;nucleoside phosphate binding;ribonucleoside binding;purine nucleotide binding;ATP binding;anion binding;phosphotransferase activity, paired acceptors;kinase activity;catalytic activity;alpha-glucan, water dikinase activity;organic cyclic compound binding;adenyl ribonucleotide binding;purine ribonucleotide binding;purine ribonucleoside binding;ribonucleotide binding;purine ribonucleoside triphosphate binding;cation binding;ion binding;adenyl nucleotide binding;transferase activity, transferring phosphorus-containing groups;purine nucleoside binding;nucleoside binding;small molecule binding;	3;4;3;5;3;1;2;4;5;5;6;4;5;5;2;6;3;6;5;6;4;5;4;3;6;4;5;4;3;	K08244			IPR013815;	ATP-grasp fold, subdomain 1;	chloroplast
Sspon.05G0003770-1P	Sspon.05G0003770-1P	Down	0.124764249	1.285511201	2.20154931	0.829669091	0.021460625	1.061842782	2.212079647	0.047849246	0.216276932	1.426860731	1.352642102	1.219494085	0.09605	0.000697064588761	2.74976	0.052083568689	0.06287	0.00342967677473	1.79981	0.195880571173				GO:0005737;GO:0032991;GO:0005840;GO:0043232;GO:1990904;GO:0044464;GO:0043229;GO:0005623;GO:0005622;GO:0005575;GO:0044444;GO:0043228;GO:0044424;GO:0030529;GO:0043226;	cytoplasm;macromolecular complex;ribosome;intracellular non-membrane-bounded organelle;ribonucleoprotein complex;cell part;intracellular organelle;cell;intracellular;cellular_component;cytoplasmic part;non-membrane-bounded organelle;intracellular part;intracellular ribonucleoprotein complex;organelle;	4;2;5;4;3;2;3;2;3;1;4;3;3;4;2;				K02937	map03010;	Ribosome;	IPR016082;IPR012988;IPR018038;IPR005998;	Ribosomal protein L30, ferredoxin-like fold domain;Ribosomal protein L30, N-terminal;Ribosomal protein L30, conserved site;Ribosomal protein L7, eukaryotic;	cytosol	At2g44120	405.0	J	[J] Translation, ribosomal structure and biogenesis;
Sspon.02G0033640-1B	Sspon.02G0033640-1B	Down	0.777896721	1.076547903	1.207450614	0.818564916	0.830721511	1.017080851	1.30251017	0.817687636	0.890000574	1.103994235	1.2422285	0.915316369	0.7814	0.00486349104074	1.47054	0.000719906663449	0.66591	0.000608656525425	1.2532	0.00646531823651													IPR013783;IPR013784;IPR017853;IPR002044;IPR003385;IPR034840;	Immunoglobulin-like fold;Carbohydrate-binding-like fold;Glycoside hydrolase superfamily;Carbohydrate binding module family 20;Glycoside hydrolase, family 77;DPE2, CBM20 domain 1;	chloroplast	212550801	377.0	G	[G] Carbohydrate transport and metabolism	COG1640	4-alpha-glucanotransferase
Sspon.08G0000020-1A	Sspon.08G0000020-1A	Down	0.551731973	0.866286097	1.538184813	0.950996078	0.554900234	0.885636477	1.638281691	0.967140328	0.620386061	0.87262262	1.569993657	0.983839971	0.65803	0.000204649141278	1.6356	3.81934924252e-05	0.36385	1.09165567575e-05	0.9044	0.00111905955017													IPR000642;IPR027417;	Peptidase M41;P-loop containing nucleoside triphosphate hydrolase;	cytosol	At2g30950	523.0	O	[O] Posttranslational modification, protein turnover, chaperones;
Sspon.03G0022830-2B	Sspon.03G0022830-2B	Down	0.676240704	0.820605726	0.976936292	1.374221218	0.700979108	0.861836399	1.057465851	1.392645274	0.458669614	1.136092457	1.090363892	1.453943464	0.65136	0.0593102693047	0.74032	0.000911930249793	0.58753	0.00692059961193	0.66777	0.0101286085436													IPR007863;IPR011249;IPR011765;	Peptidase M16, C-terminal;Metalloenzyme, LuxS/M16 peptidase-like;Peptidase M16, N-terminal;	chloroplast	At1g51980	475.0	O	[O] Posttranslational modification, protein turnover, chaperones;
Sspon.02G0028770-1P	Sspon.02G0028770-1P	Down	0.380261936	1.119915722	1.338303589	0.873289657	0.446200934	1.069348776	1.482673715	1.086516105	0.53566553	1.143890139	1.392648095	1.131285804	0.40866	0.000195325336765	1.36315	0.0141951741832	0.32327	0.000103244327673	1.07831	0.383799226075	GO:0022607;GO:0048564;GO:0070271;GO:0044237;GO:0034622;GO:0006091;GO:0071840;GO:0071822;GO:0043623;GO:0019684;GO:0016043;GO:0015979;GO:0065003;GO:0043933;GO:0009987;GO:0006461;GO:0008150;GO:0008152;GO:0044085;	cellular component assembly;photosystem I assembly;protein complex biogenesis;cellular metabolic process;cellular macromolecular complex assembly;generation of precursor metabolites and energy;cellular component organization or biogenesis;protein complex subunit organization;cellular protein complex assembly;photosynthesis, light reaction;cellular component organization;photosynthesis;macromolecular complex assembly;macromolecular complex subunit organization;cellular process;protein complex assembly;biological_process;metabolic process;cellular component biogenesis;	4;6;4;3;6;4;2;5;6;5;3;4;5;4;2;5;1;2;3;	GO:0031978;GO:0055035;GO:0034357;GO:0031976;GO:0031977;GO:0019898;GO:0043229;GO:0005622;GO:0043227;GO:0043226;GO:0009579;GO:0009534;GO:0009536;GO:0009532;GO:0016020;GO:0044436;GO:0044435;GO:0044434;GO:0009535;GO:1902494;GO:0009654;GO:0009523;GO:0044446;GO:0031984;GO:1990204;GO:0042651;GO:0009507;GO:0043234;GO:0032991;GO:0043231;GO:0009521;GO:0044464;GO:0005623;GO:0005737;GO:0005575;GO:0098796;GO:0044444;GO:0009570;GO:0044424;GO:0044425;GO:0044422;GO:0009543;	plastid thylakoid lumen;plastid thylakoid membrane;photosynthetic membrane;plastid thylakoid;thylakoid lumen;extrinsic component of membrane;intracellular organelle;intracellular;membrane-bounded organelle;organelle;thylakoid;chloroplast thylakoid;plastid;plastid stroma;membrane;thylakoid part;plastid part;chloroplast part;chloroplast thylakoid membrane;catalytic complex;photosystem II oxygen evolving complex;photosystem II;intracellular organelle part;organelle subcompartment;oxidoreductase complex;thylakoid membrane;chloroplast;protein complex;macromolecular complex;intracellular membrane-bounded organelle;photosystem;cell part;cell;cytoplasm;cellular_component;membrane protein complex;cytoplasmic part;chloroplast stroma;intracellular part;membrane part;organelle part;chloroplast thylakoid lumen;	5;5;3;5;5;3;3;3;3;2;4;6;5;5;2;4;4;5;6;4;4;5;3;4;3;4;6;3;2;4;4;2;2;4;1;3;4;6;3;2;2;6;	GO:0005488;GO:0003674;GO:0046872;GO:0005509;GO:0043169;GO:0043167;	binding;molecular_function;metal ion binding;calcium ion binding;cation binding;ion binding;	2;1;5;6;4;3;				IPR016123;IPR002683;	Mog1/PsbP, alpha/beta/alpha sandwich;PsbP family;	chloroplast
Sspon.02G0024170-1A	Sspon.02G0024170-1A	Down	0.837250892	0.69361168	1.700584223	0.776213808	0.863240427	0.688281387	1.553449546	0.75201265	1.007948021	0.655475115	1.697216499	0.774715752	1.32938	0.0147289633145	2.14997	5.63547046823e-05	0.54702	0.000483424876001	0.88468	0.00342941449723										K02698	map00195;map01100;	Photosynthesis;Metabolic pathways;	IPR023618;IPR000549;IPR016370;IPR017493;	Photosystem I PsaG/PsaK domain;Photosystem I PsaG/PsaK protein;Photosystem I PsaG/PsaK, plant;Photosystem I reaction centre subunit psaK, chloroplastic;	chloroplast
Sspon.03G0015170-2B	Sspon.03G0015170-2B	Down	0.556672264	0.008962179	2.163046591	0.670019084	0.837936225	0.50735279	2.199005271	0.724754353	0.959612922	0.594390391	2.216654716	0.561593215	2.11957	0.12995173235	3.36272	6.85899798363e-06	0.35785	0.000305209103772	0.56774	0.209269097391										K12890	map03040;map05168;	Spliceosome;Herpes simplex infection;	IPR000504;	RNA recognition motif domain;	chloroplast	At1g09140	244.0	A	[A] RNA processing and modification;
Sspon.03G0020580-2B	Sspon.03G0020580-2B	Down	0.606154351	0.428344602	1.435717001	1.427979336	0.642449813	0.363782063	1.516671761	1.549478565	0.704865485	0.472623724	1.456291139	1.395642159	1.54455	0.00581832521467	1.00814	0.833144145666	0.4431	2.66324427162e-05	0.28921	5.19966906425e-05													IPR005493;IPR010203;	Ribonuclease E inhibitor RraA/RraA-like protein;Regulator of ribonuclease activity A;	cytosol	300311428	196.0	J	[J] Translation, ribosomal structure and biogenesis	COG0684	Regulator of RNase E activity RraA
Sspon.01G0019110-3C	Sspon.01G0019110-3C	Down	0.987608921	0.54816217	1.968649512	0.528119199	1.029505935	0.698092262	1.700623407	0.544744088	1.032248053	0.617225285	1.652476914	0.692544255	1.63638	0.00098018315942	3.01446	0.000441199756782	0.573	0.0015926065332	1.05555	0.655268088589										K14411	map03015;	mRNA surveillance pathway;	IPR000504;IPR034131;	RNA recognition motif domain;DAZ-associated protein 1, RNA recognition motif 2;	nucleus	At2g33410	296.0	A	[A] RNA processing and modification;
Sspon.01G0020210-1A	Sspon.01G0020210-1A	Down	0.524025221	0.503404792	1.743293821	1.030214376	0.564943253	0.496464061	1.875692308	1.120847415	0.710214376	0.560665826	1.749266078	1.120968474	1.15293	0.255831862111	1.64065	0.000187057275636	0.33515	7.47509114816e-05	0.47693	9.71956936483e-05													IPR013785;IPR000111;IPR017853;IPR002241;	Aldolase-type TIM barrel;Glycoside hydrolase family 27/36, conserved site;Glycoside hydrolase superfamily;Glycoside hydrolase, family 27;	mitochondria	At5g08370	418.0	G	[G] Carbohydrate transport and metabolism;
Sspon.03G0020580-2P	Sspon.03G0020580-2P	Down	0.606154351	0.428344602	1.435717001	1.427979336	0.642449813	0.363782063	1.516671761	1.549478565	0.704865485	0.472623724	1.456291139	1.395642159	1.54455	0.00581832521467	1.00814	0.833144145666	0.4431	2.66324427162e-05	0.28921	5.19966906425e-05													IPR005493;IPR010203;	Ribonuclease E inhibitor RraA/RraA-like protein;Regulator of ribonuclease activity A;	cytosol	300311428	195.0	J	[J] Translation, ribosomal structure and biogenesis	COG0684	Regulator of RNase E activity RraA
Sspon.01G0007760-3D	Sspon.01G0007760-3D	Up	0.942469333	1.068053261	0.397883979	0.077357399	1.190953268	1.042511767	0.361341356	1.907943707	1.125182446	1.255411622	0.353835224	2.277056638	0.9681	0.738870206116	0.26114	0.197652534869	2.92761	0.000695278232037	0.7897	0.68453040688	GO:0044237;GO:0009064;GO:0019752;GO:0006807;GO:0044283;GO:1901576;GO:0044710;GO:0044711;GO:0006520;GO:0006541;GO:0071704;GO:1901605;GO:0044238;GO:0009987;GO:0046394;GO:0009058;GO:0008150;GO:0008152;GO:0009084;GO:0043436;GO:0044763;GO:0008652;GO:0044699;GO:1901564;GO:0006082;GO:1901566;GO:0016053;GO:1901607;GO:0006542;GO:0044249;GO:0044281;	cellular metabolic process;glutamine family amino acid metabolic process;carboxylic acid metabolic process;nitrogen compound metabolic process;small molecule biosynthetic process;organic substance biosynthetic process;single-organism metabolic process;single-organism biosynthetic process;cellular amino acid metabolic process;glutamine metabolic process;organic substance metabolic process;alpha-amino acid metabolic process;primary metabolic process;cellular process;carboxylic acid biosynthetic process;biosynthetic process;biological_process;metabolic process;glutamine family amino acid biosynthetic process;oxoacid metabolic process;single-organism cellular process;cellular amino acid biosynthetic process;single-organism process;organonitrogen compound metabolic process;organic acid metabolic process;organonitrogen compound biosynthetic process;organic acid biosynthetic process;alpha-amino acid biosynthetic process;glutamine biosynthetic process;cellular biosynthetic process;small molecule metabolic process;	3;6;6;3;5;4;3;4;4;7;3;5;3;2;6;3;1;2;7;5;3;5;2;4;4;5;5;6;8;4;4;	GO:0005737;GO:0044464;GO:0005623;GO:0005622;GO:0005575;GO:0044424;	cytoplasm;cell part;cell;intracellular;cellular_component;intracellular part;	4;2;2;3;1;3;	GO:0035639;GO:0016211;GO:0016880;GO:0003674;GO:0005488;GO:0000166;GO:1901363;GO:1901265;GO:0001882;GO:0043167;GO:0016879;GO:0001883;GO:0032549;GO:0017076;GO:0005524;GO:0043168;GO:0036094;GO:0003824;GO:0016874;GO:0032555;GO:0030554;GO:0004356;GO:0097159;GO:0097367;GO:0032559;GO:0032550;GO:0032553;	purine ribonucleoside triphosphate binding;ammonia ligase activity;acid-ammonia (or amide) ligase activity;molecular_function;binding;nucleotide binding;heterocyclic compound binding;nucleoside phosphate binding;nucleoside binding;ion binding;ligase activity, forming carbon-nitrogen bonds;purine nucleoside binding;ribonucleoside binding;purine nucleotide binding;ATP binding;anion binding;small molecule binding;catalytic activity;ligase activity;purine ribonucleotide binding;adenyl nucleotide binding;glutamate-ammonia ligase activity;organic cyclic compound binding;carbohydrate derivative binding;adenyl ribonucleotide binding;purine ribonucleoside binding;ribonucleotide binding;	5;6;5;1;2;4;3;4;4;3;4;5;5;5;6;4;3;2;3;5;6;7;3;3;6;6;4;	K01915	map00220;map00250;map00630;map00910;map01100;map01120;map01230;map02020;map04724;map04727;	Arginine biosynthesis;"Alanine, aspartate and glutamate metabolism";Glyoxylate and dicarboxylate metabolism;Nitrogen metabolism;Metabolic pathways;Microbial metabolism in diverse environments;Biosynthesis of amino acids;Two-component system;Glutamatergic synapse;GABAergic synapse;	IPR008147;IPR008146;IPR014746;IPR027302;IPR027303;	Glutamine synthetase, beta-Grasp domain;Glutamine synthetase, catalytic domain;Glutamine synthetase/guanido kinase, catalytic domain;Glutamine synthetase, N-terminal conserved site;Glutamine synthetase, glycine-rich site;	cytosol	At5g37600	616.0	E	[E] Amino acid transport and metabolism;
Sspon.04G0005120-1A	Sspon.04G0005120-1A	Down	0.204791977	0.206796806	0.899737006	2.687098503	0.218575182	0.000682658	0.897439805	2.956149453	0.226336936	0.101842572	0.952224565	2.648324537	2.10041	0.130811755104	0.33159	4.74609793138e-05	0.23631	3.22073077958e-06	0.03731	1.971174887e-05										K11252	map05034;map05203;map05322;	Alcoholism;Viral carcinogenesis;Systemic lupus erythematosus;	IPR000558;IPR007125;IPR009072;	Histone H2B;Histone H2A/H2B/H3;Histone-fold;	nucleus	At3g45980	223.0	B	[B] Chromatin structure and dynamics;
Sspon.01G0050630-1C	Sspon.01G0050630-1C	Down	0.133676928	1.241969291	1.434510835	1.142626641	0.269211877	0.978532543	1.629882229	1.166568667	0.329539823	1.167425069	1.435069358	1.07098674	0.21619	0.0008151217746	1.33113	0.00630444095293	0.16278	0.000134437808188	1.00229	0.976814308677										K03781	map00380;map00630;map01110;map01130;map01200;map04011;map04068;map04146;map04211;map04212;map04213;map05014;	Tryptophan metabolism;Glyoxylate and dicarboxylate metabolism;Biosynthesis of secondary metabolites;Biosynthesis of antibiotics;Carbon metabolism;MAPK signaling pathway - yeast;FoxO signaling pathway;Peroxisome;Longevity regulating pathway;Longevity regulating pathway - worm;Longevity regulating pathway - multiple species;Amyotrophic lateral sclerosis (ALS);	IPR024711;IPR002226;IPR024708;IPR018028;IPR020835;IPR010582;IPR011614;	Catalase, mono-functional, haem-containing, clades 1 and 3;Catalase haem-binding site;Catalase active site;Catalase, mono-functional, haem-containing;Catalase-like domain;Catalase immune-responsive domain;Catalase core domain;	peroxisome	At4g35090	863.0	P	[P] Inorganic ion transport and metabolism;
Sspon.05G0009180-1A	Sspon.05G0009180-1A	Down	0.461291084	0.514919599	2.338579911	0.542260034	0.460411814	0.472956982	2.45987756	0.445242685	0.535232802	0.704938737	2.615584417	0.448704376	0.86066	0.356791928032	5.16224	2.07899824219e-05	0.19651	1.89117105001e-05	1.17867	0.335074364934	GO:0006807;GO:0044249;GO:0044237;GO:0034645;GO:1901564;GO:0044260;GO:0043043;GO:0071704;GO:0010467;GO:0044267;GO:1901566;GO:0043170;GO:1901576;GO:0009987;GO:0009058;GO:0009059;GO:0008150;GO:0008152;GO:0044271;GO:0043604;GO:0044238;GO:0019538;GO:0034641;GO:0043603;GO:0006518;GO:0006412;	nitrogen compound metabolic process;cellular biosynthetic process;cellular metabolic process;cellular macromolecule biosynthetic process;organonitrogen compound metabolic process;cellular macromolecule metabolic process;peptide biosynthetic process;organic substance metabolic process;gene expression;cellular protein metabolic process;organonitrogen compound biosynthetic process;macromolecule metabolic process;organic substance biosynthetic process;cellular process;biosynthetic process;macromolecule biosynthetic process;biological_process;metabolic process;cellular nitrogen compound biosynthetic process;amide biosynthetic process;primary metabolic process;protein metabolic process;cellular nitrogen compound metabolic process;cellular amide metabolic process;peptide metabolic process;translation;	3;4;3;5;4;4;6;3;5;5;5;4;4;2;3;5;1;2;5;6;3;4;4;5;5;6;	GO:0015934;GO:0005911;GO:0022625;GO:0044464;GO:0043229;GO:0043228;GO:0022626;GO:0043226;GO:0030054;GO:0005737;GO:0005575;GO:0016020;GO:0030529;GO:0071944;GO:0044391;GO:0055044;GO:0005886;GO:0009506;GO:0032991;GO:0005840;GO:0043232;GO:0005829;GO:1990904;GO:0005623;GO:0005622;GO:0044446;GO:0044444;GO:0044445;GO:0044424;GO:0044422;	large ribosomal subunit;cell-cell junction;cytosolic large ribosomal subunit;cell part;intracellular organelle;non-membrane-bounded organelle;cytosolic ribosome;organelle;cell junction;cytoplasm;cellular_component;membrane;intracellular ribonucleoprotein complex;cell periphery;ribosomal subunit;symplast;plasma membrane;plasmodesma;macromolecular complex;ribosome;intracellular non-membrane-bounded organelle;cytosol;ribonucleoprotein complex;cell;intracellular;intracellular organelle part;cytoplasmic part;cytosolic part;intracellular part;organelle part;	5;3;6;2;3;3;6;2;2;4;1;2;4;3;4;2;3;3;2;5;4;5;3;2;3;3;4;5;3;2;	GO:0003674;GO:0005198;GO:0003735;	molecular_function;structural molecule activity;structural constituent of ribosome;	1;2;3;	K02934	map03010;	Ribosome;	IPR014722;IPR000915;IPR008991;	Ribosomal protein L2 domain 2;60S ribosomal protein L6E;Translation protein SH3-like domain;	nucleus	At1g74050	280.0	J	[J] Translation, ribosomal structure and biogenesis;
Sspon.01G0050630-1P	Sspon.01G0050630-1P	Down	0.133676928	1.241969291	1.434510835	1.142626641	0.269211877	0.978532543	1.629882229	1.166568667	0.329539823	1.167425069	1.435069358	1.07098674	0.21619	0.0008151217746	1.33113	0.00630444095293	0.16278	0.000134437808188	1.00229	0.976814308677													IPR024711;IPR002226;IPR024708;IPR018028;IPR010582;IPR020835;IPR011614;	Catalase, mono-functional, haem-containing, clades 1 and 3;Catalase haem-binding site;Catalase active site;Catalase, mono-functional, haem-containing;Catalase immune-responsive domain;Catalase-like domain;Catalase core domain;	cytoskeleton	At4g35090	818.0	P	[P] Inorganic ion transport and metabolism;
Sspon.06G0000700-2B	Sspon.06G0000700-2B	Down	0.265138791	1.458064843	1.116464816	1.428475232	0.369508144	1.396083133	0.895465223	1.407923648	0.393469423	1.194864439	0.854805782	1.219736527	0.25392	0.000342915265071	0.70677	0.0194920902754	0.35864	0.0024644162569	0.99824	0.982805204127										K00345			IPR021659;	NADH dehydrogenase-like complex, subunit S;	chloroplast
Sspon.03G0020730-3D	Sspon.03G0020730-3D	Down	0.204791977	0.206796806	0.899737006	2.687098503	0.218575182	0.000682658	0.897439805	2.956149453	0.226336936	0.101842572	0.952224565	2.648324537	2.10041	0.130811755104	0.33159	4.74609793138e-05	0.23631	3.22073077958e-06	0.03731	1.971174887e-05				GO:0000786;GO:0043232;GO:0044815;GO:0043229;GO:0043228;GO:0043227;GO:0043226;GO:0005575;GO:0005634;GO:0005694;GO:0043234;GO:0032991;GO:0043231;GO:0032993;GO:0044464;GO:0005623;GO:0005622;GO:0044446;GO:0044424;GO:0000785;GO:0044427;GO:0044422;	nucleosome;intracellular non-membrane-bounded organelle;DNA packaging complex;intracellular organelle;non-membrane-bounded organelle;membrane-bounded organelle;organelle;cellular_component;nucleus;chromosome;protein complex;macromolecular complex;intracellular membrane-bounded organelle;protein-DNA complex;cell part;cell;intracellular;intracellular organelle part;intracellular part;chromatin;chromosomal part;organelle part;	4;4;4;3;3;3;2;1;5;5;3;2;4;3;2;2;3;3;3;3;4;2;	GO:0003674;GO:0005488;GO:0003676;GO:0003677;GO:1901363;GO:0097159;	molecular_function;binding;nucleic acid binding;DNA binding;heterocyclic compound binding;organic cyclic compound binding;	1;2;4;5;3;3;	K11252	map05034;map05203;map05322;	Alcoholism;Viral carcinogenesis;Systemic lupus erythematosus;	IPR000558;IPR007125;IPR009072;	Histone H2B;Histone H2A/H2B/H3;Histone-fold;	cytosol	At2g28720	211.0	B	[B] Chromatin structure and dynamics;
Sspon.03G0015850-1A	Sspon.03G0015850-1A	Up	0.850354115	1.076290778	0.407709809	1.560548237	0.954350299	0.957322667	0.408645554	1.760559246	1.053337492	0.960955561	0.428259513	1.581666728	0.95441	0.553374343257	0.25386	4.41468994637e-05	2.29633	0.000802648131796	0.61079	0.00103322251416													IPR022636;IPR022631;IPR022630;IPR022628;IPR022629;IPR002133;	S-adenosylmethionine synthetase superfamily;S-adenosylmethionine synthetase, conserved site;S-adenosylmethionine synthetase, C-terminal;S-adenosylmethionine synthetase, N-terminal;S-adenosylmethionine synthetase, central domain;S-adenosylmethionine synthetase;	chloroplast	At1g02500	593.0	H	[H] Coenzyme transport and metabolism;
Sspon.04G0018460-2C	Sspon.04G0018460-2C	Down	0.446587053	0.728965563	2.115781233	0.835703045	0.589795318	0.726779373	2.300835735	0.727936768	0.408675957	0.42252611	2.147223781	0.549190065	0.76936	0.280300947547	3.10666	0.000126128377895	0.22015	2.7783240082e-05	0.88898	0.584634150005	GO:0010498;GO:0051603;GO:0044248;GO:0044237;GO:0043632;GO:0043170;GO:0050789;GO:0014070;GO:1901575;GO:0044265;GO:0009751;GO:0044260;GO:0043161;GO:0009057;GO:0071704;GO:0065007;GO:0007049;GO:0006508;GO:0044267;GO:0045087;GO:0009987;GO:0019941;GO:0050794;GO:0006952;GO:0006950;GO:0044763;GO:0001101;GO:0008152;GO:0006955;GO:0044257;GO:0042221;GO:0009056;GO:0010033;GO:1901700;GO:0044238;GO:0044699;GO:0051726;GO:0019538;GO:0050896;GO:0002376;GO:0006511;GO:0008150;GO:0030163;	proteasomal protein catabolic process;proteolysis involved in cellular protein catabolic process;cellular catabolic process;cellular metabolic process;modification-dependent macromolecule catabolic process;macromolecule metabolic process;regulation of biological process;response to organic cyclic compound;organic substance catabolic process;cellular macromolecule catabolic process;response to salicylic acid;cellular macromolecule metabolic process;proteasome-mediated ubiquitin-dependent protein catabolic process;macromolecule catabolic process;organic substance metabolic process;biological regulation;cell cycle;proteolysis;cellular protein metabolic process;innate immune response;cellular process;modification-dependent protein catabolic process;regulation of cellular process;defense response;response to stress;single-organism cellular process;response to acid chemical;metabolic process;immune response;cellular protein catabolic process;response to chemical;catabolic process;response to organic substance;response to oxygen-containing compound;primary metabolic process;single-organism process;regulation of cell cycle;protein metabolic process;response to stimulus;immune system process;ubiquitin-dependent protein catabolic process;biological_process;protein catabolic process;	6;6;4;3;6;4;2;5;4;5;5;4;7;5;3;2;4;5;5;4;2;7;3;4;3;3;4;2;3;6;3;3;4;4;3;2;4;4;2;2;8;1;5;	GO:0005911;GO:0043229;GO:0031597;GO:0000502;GO:0043227;GO:0005737;GO:0005575;GO:0044445;GO:0055044;GO:0005634;GO:0016020;GO:0005886;GO:0034515;GO:0043234;GO:0043226;GO:0009506;GO:0032991;GO:0043231;GO:0071944;GO:0044464;GO:0005623;GO:0005622;GO:0044444;GO:0044424;GO:0030054;GO:0005829;	cell-cell junction;intracellular organelle;cytosolic proteasome complex;proteasome complex;membrane-bounded organelle;cytoplasm;cellular_component;cytosolic part;symplast;nucleus;membrane;plasma membrane;proteasome storage granule;protein complex;organelle;plasmodesma;macromolecular complex;intracellular membrane-bounded organelle;cell periphery;cell part;cell;intracellular;cytoplasmic part;intracellular part;cell junction;cytosol;	3;3;5;4;3;4;1;5;2;5;2;3;6;3;2;3;2;4;3;2;2;3;4;3;2;5;	GO:0005488;GO:0003674;GO:0032182;GO:0043130;GO:0005515;	binding;molecular_function;ubiquitin-like protein binding;ubiquitin binding;protein binding;	2;1;4;5;3;	K03028	map03050;map05169;	Proteasome;Epstein-Barr virus infection;	IPR016643;IPR002015;IPR016024;IPR011989;	26S proteasome regulatory complex, non-ATPase subcomplex, Rpn1 subunit;Proteasome/cyclosome repeat;Armadillo-type fold;Armadillo-like helical;	plasma membrane	At2g20580	1230.0	O	[O] Posttranslational modification, protein turnover, chaperones;
Sspon.02G0022790-2C	Sspon.02G0022790-2C	Down	0.578503441	0.487863341	2.274571325	0.575317043	0.665354311	0.426525183	2.160506896	0.737866391	0.702816015	0.41811137	2.330419406	0.642145278	1.46092	0.00881281818405	3.46003	2.00218431612e-05	0.28774	1.32657619031e-05	0.68147	0.0162740859433										K07901	map04144;map04152;map04972;	Endocytosis;AMPK signaling pathway;Pancreatic secretion;	IPR005225;IPR027417;IPR001806;	Small GTP-binding protein domain;P-loop containing nucleoside triphosphate hydrolase;Small GTPase superfamily;	cytosol	At3g46060	340.0	TU	[T] Signal transduction mechanisms;[U] Intracellular trafficking, secretion, and vesicular transport;
Sspon.03G0010130-1P	Sspon.03G0010130-1P	Down	0.811555492	0.785151696	1.441371421	0.748304607	0.888796449	0.70731961	1.851287076	0.754609991	0.972605514	0.706597118	1.555196742	0.777204285	1.2155	0.0414280982365	2.12614	0.00220632830885	0.55137	0.00517057641569	0.96445	0.381544269561										K00053	map00290;map00770;map01100;map01110;map01130;map01210;map01230;	"Valine, leucine and isoleucine biosynthesis";Pantothenate and CoA biosynthesis;Metabolic pathways;Biosynthesis of secondary metabolites;Biosynthesis of antibiotics;2-Oxocarboxylic acid metabolism;Biosynthesis of amino acids;	IPR013116;IPR008927;IPR016206;IPR000506;IPR013328;IPR016040;IPR013023;	Acetohydroxy acid isomeroreductase, NADPH-binding domain;6-phosphogluconate dehydrogenase C-terminal domain-like;Ketol-acid reductoisomerase, plant;Acetohydroxy acid isomeroreductase C-terminal;6-phosphogluconate dehydrogenase, domain 2;NAD(P)-binding domain;Ketol-acid reductoisomerase;	chloroplast	297569078	645.0	EH	[E] Amino acid transport and metabolism [H] Coenzyme transport and metabolism	COG0059	Ketol-acid reductoisomerase
Sspon.06G0001860-1A	Sspon.06G0001860-1A	Down	0.863733808	0.818925692	1.505480238	0.950753344	0.832392282	0.881850297	1.364352788	0.734382077	0.982034482	0.737763821	1.491651318	0.836679851	1.09826	0.265605122766	1.7295	0.00134408755202	0.61405	0.000932011719538	0.96698	0.730504358502													IPR016123;IPR002683;	Mog1/PsbP, alpha/beta/alpha sandwich;PsbP family;	chloroplast
Sspon.01G0039610-3P	Sspon.01G0039610-3P	Down	0.162211207	0.525427497	1.824893492	1.40282113	0.124302017	0.717153815	2.153760239	1.238492247	0.301949969	0.442273878	1.710162814	1.396551694	0.34927	0.0200978609646	1.40887	0.0184949866744	0.10344	0.000290532570597	0.41726	0.00129837012398													IPR002016;IPR000823;IPR033905;IPR010255;IPR019793;	Haem peroxidase, plant/fungal/bacterial;Plant peroxidase;Secretory peroxidase;Haem peroxidase;Peroxidases heam-ligand binding site;	endoplasmic reticulum	At1g14550	186.0	R	[R] General function prediction only;
Sspon.06G0031020-1C	Sspon.06G0031020-1C	Down	0.430792463	1.390355905	0.887613687	1.185173491	0.465799499	1.320218279	0.912736383	1.306009541	0.531901019	1.405470707	0.922208875	1.24172015	0.34705	2.26233872418e-05	0.72934	0.000758738563837	0.52469	0.000162471235425	1.10264	0.0430860391112															chloroplast
Sspon.04G0028200-2C	Sspon.04G0028200-2C	Down	0.637943668	0.557126892	1.235834607	1.370219173	0.630502178	0.495346105	1.495028291	1.388549315	0.58661927	0.645111574	1.492183015	1.465535913	1.09277	0.320326180265	0.9997	0.996533247286	0.43927	0.000832934227729	0.40186	8.73146570234e-05													IPR007325;	Kynurenine formamidase;	extracellular	392410463	144.0	E	[E] Amino acid transport and metabolism	COG1878	Kynurenine formamidase
Sspon.06G0001860-4D	Sspon.06G0001860-4D	Down	0.693203865	0.76726957	1.583270654	1.084024417	0.667753463	0.947359246	1.504440262	0.730469141	0.7802853	0.800932278	1.549181836	0.891809968	0.8512	0.127056364806	1.71337	0.00355484931583	0.46178	3.48695604188e-05	0.92952	0.613317302338	GO:0044237;GO:0009987;GO:0008150;GO:0008152;GO:0015979;	cellular metabolic process;cellular process;biological_process;metabolic process;photosynthesis;	3;2;1;2;4;	GO:0031978;GO:0055035;GO:0034357;GO:0031976;GO:0031977;GO:0019898;GO:0043229;GO:0005622;GO:0043227;GO:0043226;GO:0009579;GO:0009534;GO:0009536;GO:0009654;GO:0016020;GO:0044436;GO:0044435;GO:0044434;GO:0009535;GO:1902494;GO:0009523;GO:0044446;GO:0031984;GO:1990204;GO:0042651;GO:0009507;GO:0043234;GO:0032991;GO:0043231;GO:0009521;GO:0044464;GO:0005623;GO:0005737;GO:0005575;GO:0098796;GO:0044444;GO:0044424;GO:0044425;GO:0044422;GO:0009543;	plastid thylakoid lumen;plastid thylakoid membrane;photosynthetic membrane;plastid thylakoid;thylakoid lumen;extrinsic component of membrane;intracellular organelle;intracellular;membrane-bounded organelle;organelle;thylakoid;chloroplast thylakoid;plastid;photosystem II oxygen evolving complex;membrane;thylakoid part;plastid part;chloroplast part;chloroplast thylakoid membrane;catalytic complex;photosystem II;intracellular organelle part;organelle subcompartment;oxidoreductase complex;thylakoid membrane;chloroplast;protein complex;macromolecular complex;intracellular membrane-bounded organelle;photosystem;cell part;cell;cytoplasm;cellular_component;membrane protein complex;cytoplasmic part;intracellular part;membrane part;organelle part;chloroplast thylakoid lumen;	5;5;3;5;5;3;3;3;3;2;4;6;5;4;2;4;4;5;6;4;5;3;4;3;4;6;3;2;4;4;2;2;4;1;3;4;3;2;2;6;	GO:0003674;GO:0005488;GO:0043167;GO:0046872;GO:0005509;GO:0043169;	molecular_function;binding;ion binding;metal ion binding;calcium ion binding;cation binding;	1;2;3;5;6;4;				IPR006311;IPR002683;IPR016123;	Twin-arginine translocation pathway, signal sequence;PsbP family;Mog1/PsbP, alpha/beta/alpha sandwich;	chloroplast
Sspon.06G0027830-3D	Sspon.06G0027830-3D	Down	0.527826332	1.159882721	0.995759544	1.189847497	0.576425737	1.054596155	1.047583122	1.261526154	0.684226066	1.178918096	1.076454958	1.246953619	0.52705	0.000888936959811	0.84357	0.00390094547671	0.57327	0.00102660159867	0.91755	0.0840154392365				GO:0043229;GO:0043227;GO:0043226;GO:0005737;GO:0044446;GO:0009536;GO:0009532;GO:0009570;GO:0044435;GO:0044434;GO:0009507;GO:0043231;GO:0044464;GO:0005623;GO:0005622;GO:0005575;GO:0044444;GO:0044424;GO:0044422;	intracellular organelle;membrane-bounded organelle;organelle;cytoplasm;intracellular organelle part;plastid;plastid stroma;chloroplast stroma;plastid part;chloroplast part;chloroplast;intracellular membrane-bounded organelle;cell part;cell;intracellular;cellular_component;cytoplasmic part;intracellular part;organelle part;	3;3;2;4;3;5;5;6;4;5;6;4;2;2;3;1;4;3;2;	GO:0035639;GO:1901363;GO:0003674;GO:0005488;GO:0000166;GO:1901265;GO:0001882;GO:0043167;GO:0001883;GO:0017076;GO:0005524;GO:0043168;GO:0032549;GO:0036094;GO:0032555;GO:0030554;GO:0097367;GO:0097159;GO:0032559;GO:0032553;GO:0032550;	purine ribonucleoside triphosphate binding;heterocyclic compound binding;molecular_function;binding;nucleotide binding;nucleoside phosphate binding;nucleoside binding;ion binding;purine nucleoside binding;purine nucleotide binding;ATP binding;anion binding;ribonucleoside binding;small molecule binding;purine ribonucleotide binding;adenyl nucleotide binding;carbohydrate derivative binding;organic cyclic compound binding;adenyl ribonucleotide binding;ribonucleotide binding;purine ribonucleoside binding;	5;3;1;2;4;4;4;3;5;5;6;4;5;3;5;6;3;3;6;4;6;				IPR003959;IPR027417;	ATPase, AAA-type, core;P-loop containing nucleoside triphosphate hydrolase;	chloroplast	At2g39730	685.0	O	[O] Posttranslational modification, protein turnover, chaperones;
Sspon.06G0001470-3C	Sspon.06G0001470-3C	Down	0.467166307	0.372015515	2.562750556	0.561395313	0.42693227	0.237416086	2.66174839	0.780695501	0.511167434	0.304123224	2.700924254	0.41366515	1.53824	0.023262857919	4.51397	5.60399320161e-05	0.17731	1.39596448431e-06	0.52032	0.0686638369542													IPR017946;IPR030395;	PLC-like phosphodiesterase, TIM beta/alpha-barrel domain;Glycerophosphodiester phosphodiesterase domain;	plasma membrane	At5g55480	672.0	C	[C] Energy production and conversion;
Sspon.04G0008080-2P	Sspon.04G0008080-2P	Down	0.462746181	0.807883741	1.649518525	0.821955173	0.48643819	0.823280742	1.892556629	0.902712957	0.580038705	0.88369613	1.76856488	0.920608148	0.60807	0.00152567128421	2.00759	0.00031322848155	0.28795	8.91875046122e-05	0.9507	0.318192387113										K00856	map00230;map01100;	Purine metabolism;Metabolic pathways;	IPR011611;IPR029056;IPR001805;	Carbohydrate kinase PfkB;Ribokinase-like;Adenosine kinase;	cytoskeleton	At5g03300	447.0	G	[G] Carbohydrate transport and metabolism;
Sspon.06G0003940-2B	Sspon.06G0003940-2B	Down	0.362123805	0.768708827	2.107379112	0.862474409	0.375334521	0.657907756	1.976914488	0.949998338	0.411920931	0.713144037	1.84546434	0.968629437	0.53715	0.000726652226073	2.13216	0.000218740507559	0.19383	3.23142415941e-05	0.76939	0.00950581915998										K00434	map00053;map00480;	Ascorbate and aldarate metabolism;Glutathione metabolism;	IPR000823;IPR002016;IPR010255;IPR019793;	Plant peroxidase;Haem peroxidase, plant/fungal/bacterial;Haem peroxidase;Peroxidases heam-ligand binding site;	chloroplast	At4g35000	429.0	R	[R] General function prediction only;
Sspon.04G0017520-1P	Sspon.04G0017520-1P	Down	0.768976699	0.628614825	1.342671505	1.06508191	0.821871572	0.615162072	1.434188797	1.126222019	0.967537399	0.760297504	1.397205781	1.072169919	1.27659	0.0701282584177	1.27903	0.000762841273295	0.61292	0.00116151340897	0.61409	0.00111505883666	GO:0044699;GO:0009987;GO:0044763;GO:0007017;GO:0008150;	single-organism process;cellular process;single-organism cellular process;microtubule-based process;biological_process;	2;2;3;4;1;	GO:0099512;GO:0099513;GO:0043229;GO:0043228;GO:0005874;GO:0043226;GO:0005737;GO:0044446;GO:0044430;GO:0015630;GO:0043232;GO:0005856;GO:0044464;GO:0005623;GO:0005622;GO:0005575;GO:0044424;GO:0044422;	supramolecular fiber;polymeric cytoskeletal fiber;intracellular organelle;non-membrane-bounded organelle;microtubule;organelle;cytoplasm;intracellular organelle part;cytoskeletal part;microtubule cytoskeleton;intracellular non-membrane-bounded organelle;cytoskeleton;cell part;cell;intracellular;cellular_component;intracellular part;organelle part;	2;3;3;3;4;2;4;3;4;6;4;5;2;2;3;1;3;2;	GO:0005200;GO:0035639;GO:1901363;GO:0003674;GO:0005488;GO:0001883;GO:0000166;GO:0001882;GO:0019001;GO:0005198;GO:0032561;GO:1901265;GO:0032549;GO:0017076;GO:0005525;GO:0016787;GO:0003924;GO:0017111;GO:0036094;GO:0003824;GO:0032555;GO:0016818;GO:0043167;GO:0097367;GO:0097159;GO:0016817;GO:0016462;GO:0032550;GO:0032553;GO:0043168;	structural constituent of cytoskeleton;purine ribonucleoside triphosphate binding;heterocyclic compound binding;molecular_function;binding;purine nucleoside binding;nucleotide binding;nucleoside binding;guanyl nucleotide binding;structural molecule activity;guanyl ribonucleotide binding;nucleoside phosphate binding;ribonucleoside binding;purine nucleotide binding;GTP binding;hydrolase activity;GTPase activity;nucleoside-triphosphatase activity;small molecule binding;catalytic activity;purine ribonucleotide binding;hydrolase activity, acting on acid anhydrides, in phosphorus-containing anhydrides;ion binding;carbohydrate derivative binding;organic cyclic compound binding;hydrolase activity, acting on acid anhydrides;pyrophosphatase activity;purine ribonucleoside binding;ribonucleotide binding;anion binding;	3;5;3;1;2;5;4;4;6;2;6;4;5;5;6;3;8;7;3;2;5;5;3;3;3;4;6;6;4;4;				IPR008280;IPR000217;IPR002453;IPR017975;IPR003008;IPR013838;	Tubulin/FtsZ, C-terminal;Tubulin;Beta tubulin;Tubulin, conserved site;Tubulin/FtsZ, GTPase domain;Beta tubulin, autoregulation binding site;	cytosol	At1g20010	385.0	Z	[Z] Cytoskeleton;
Sspon.04G0033600-1C	Sspon.04G0033600-1C	Down	0.677279631	0.898956877	1.460654039	0.893726173	0.636206532	0.830474888	1.518352731	1.029322121	0.677521049	0.880689648	1.516421394	0.980394918	0.7628	0.0011136133831	1.54831	0.000269322482631	0.4429	3.67031951614e-06	0.89897	0.0935593316226										K02147	map00190;map01100;map04145;map04721;map04966;map05110;map05120;map05323;	Oxidative phosphorylation;Metabolic pathways;Phagosome;Synaptic vesicle cycle;Collecting duct acid secretion;Vibrio cholerae infection;Epithelial cell signaling in Helicobacter pylori infection;Rheumatoid arthritis;	IPR000194;IPR005723;IPR022879;IPR024034;IPR020003;IPR004100;IPR027417;	ATPase, F1/V1/A1 complex, alpha/beta subunit, nucleotide-binding domain;ATPase, V1 complex, subunit B;V-type ATP synthase regulatory subunit B/beta;ATPase, F1/V1 complex, beta/alpha subunit, C-terminal;ATPase, alpha/beta subunit, nucleotide-binding domain, active site;ATPase, F1/V1/A1 complex, alpha/beta subunit, N-terminal domain;P-loop containing nucleoside triphosphate hydrolase;	cytoskeleton	At4g38510	917.0	C	[C] Energy production and conversion;
Sspon.07G0019210-3C	Sspon.07G0019210-3C	Down	0.528253467	1.434190396	0.820016779	1.125795785	0.517396239	1.408083699	0.825346691	1.269555347	0.539900311	1.581305828	0.804224449	1.145931007	0.35843	6.37635747163e-05	0.69172	0.0013128001916	0.64727	5.8871753136e-06	1.24915	0.0138076418328													IPR027417;	P-loop containing nucleoside triphosphate hydrolase;	chloroplast	428776752	174.0	H	[H] Coenzyme transport and metabolism	COG1239	Mg-chelatase subunit ChlI
Sspon.08G0024130-1P	Sspon.08G0024130-1P	Down	0.234612953	1.196427728	1.206548089	1.302081433	0.266789961	1.088118324	1.239134219	1.423741101	0.327727458	1.182862136	1.195422869	1.336533728	0.23912	3.58556927398e-05	0.8963	0.0218372589674	0.22771	6.49836271288e-06	0.85355	0.0162752899124	GO:0006457;GO:0009987;GO:0042026;GO:0008150;	protein folding;cellular process;protein refolding;biological_process;	3;2;4;1;	GO:0043226;GO:0043229;GO:0043227;GO:0009536;GO:0005737;GO:0044424;GO:0009507;GO:0043231;GO:0044464;GO:0005623;GO:0005622;GO:0005575;GO:0044444;	organelle;intracellular organelle;membrane-bounded organelle;plastid;cytoplasm;intracellular part;chloroplast;intracellular membrane-bounded organelle;cell part;cell;intracellular;cellular_component;cytoplasmic part;	2;3;3;5;4;3;6;4;2;2;3;1;4;	GO:0035639;GO:0003674;GO:0005488;GO:0043167;GO:1901363;GO:0001883;GO:0001882;GO:0043168;GO:0000166;GO:1901265;GO:0032549;GO:0017076;GO:0005524;GO:0036094;GO:0030554;GO:0097367;GO:0097159;GO:0032559;GO:0032555;GO:0032550;GO:0032553;	purine ribonucleoside triphosphate binding;molecular_function;binding;ion binding;heterocyclic compound binding;purine nucleoside binding;nucleoside binding;anion binding;nucleotide binding;nucleoside phosphate binding;ribonucleoside binding;purine nucleotide binding;ATP binding;small molecule binding;adenyl nucleotide binding;carbohydrate derivative binding;organic cyclic compound binding;adenyl ribonucleotide binding;purine ribonucleotide binding;purine ribonucleoside binding;ribonucleotide binding;	5;1;2;3;3;5;4;4;4;4;5;5;6;3;6;3;3;6;5;6;4;	K04077	map03018;map04212;map04940;map05134;map05152;	RNA degradation;Longevity regulating pathway - worm;Type I diabetes mellitus;Legionellosis;Tuberculosis;	IPR027409;IPR001844;IPR018370;IPR002423;IPR027413;	GroEL-like apical domain;Chaperonin Cpn60;Chaperonin Cpn60, conserved site;Chaperonin Cpn60/TCP-1 family;GroEL-like equatorial domain;	chloroplast	At1g55490	969.0	O	[O] Posttranslational modification, protein turnover, chaperones;
Sspon.03G0033880-1B	Sspon.03G0033880-1B	Down	0.601095929	0.814277353	1.137102145	1.279492199	0.460199407	0.82739621	1.342714998	1.405382768	0.825327467	0.789957011	1.253859971	1.263194543	0.77587	0.164399454434	0.9457	0.392249934281	0.5053	0.0072168800352	0.6159	0.000397911946019	GO:0044237;GO:0019752;GO:0090304;GO:0044249;GO:0034641;GO:0006807;GO:0044281;GO:0034645;GO:0034660;GO:0044699;GO:1901576;GO:0044710;GO:0044260;GO:0006520;GO:0043043;GO:0071704;GO:0010467;GO:0043604;GO:1901360;GO:0044267;GO:0006139;GO:0009987;GO:0006725;GO:0009058;GO:0009059;GO:0008150;GO:0008152;GO:0043436;GO:0044271;GO:0046483;GO:0016070;GO:0044238;GO:1901564;GO:1901566;GO:0006082;GO:0019538;GO:0006421;GO:0043170;GO:0006399;GO:0043038;GO:0043039;GO:0043603;GO:0006418;GO:0044763;GO:0006518;GO:0006412;	cellular metabolic process;carboxylic acid metabolic process;nucleic acid metabolic process;cellular biosynthetic process;cellular nitrogen compound metabolic process;nitrogen compound metabolic process;small molecule metabolic process;cellular macromolecule biosynthetic process;ncRNA metabolic process;single-organism process;organic substance biosynthetic process;single-organism metabolic process;cellular macromolecule metabolic process;cellular amino acid metabolic process;peptide biosynthetic process;organic substance metabolic process;gene expression;amide biosynthetic process;organic cyclic compound metabolic process;cellular protein metabolic process;nucleobase-containing compound metabolic process;cellular process;cellular aromatic compound metabolic process;biosynthetic process;macromolecule biosynthetic process;biological_process;metabolic process;oxoacid metabolic process;cellular nitrogen compound biosynthetic process;heterocycle metabolic process;RNA metabolic process;primary metabolic process;organonitrogen compound metabolic process;organonitrogen compound biosynthetic process;organic acid metabolic process;protein metabolic process;asparaginyl-tRNA aminoacylation;macromolecule metabolic process;tRNA metabolic process;amino acid activation;tRNA aminoacylation;cellular amide metabolic process;tRNA aminoacylation for protein translation;single-organism cellular process;peptide metabolic process;translation;	3;6;5;4;4;3;4;5;6;2;4;3;4;4;6;3;5;6;4;5;4;2;4;3;5;1;2;5;5;4;5;3;4;5;4;4;8;4;7;5;6;5;7;3;5;6;	GO:0005622;GO:0005737;GO:0005623;GO:0044444;GO:0005829;GO:0044464;GO:0005575;GO:0044424;	intracellular;cytoplasm;cell;cytoplasmic part;cytosol;cell part;cellular_component;intracellular part;	3;4;2;4;5;2;1;3;	GO:0003676;GO:0032550;GO:0035639;GO:0003674;GO:0003677;GO:1901363;GO:0001882;GO:0004812;GO:0004816;GO:0097367;GO:0003824;GO:0043167;GO:0032549;GO:0005524;GO:0043168;GO:0000166;GO:0001883;GO:1901265;GO:0036094;GO:0032555;GO:0017076;GO:0016874;GO:0016875;GO:0016876;GO:0030554;GO:0097159;GO:0032559;GO:0032553;GO:0005488;	nucleic acid binding;purine ribonucleoside binding;purine ribonucleoside triphosphate binding;molecular_function;DNA binding;heterocyclic compound binding;nucleoside binding;aminoacyl-tRNA ligase activity;asparagine-tRNA ligase activity;carbohydrate derivative binding;catalytic activity;ion binding;ribonucleoside binding;ATP binding;anion binding;nucleotide binding;purine nucleoside binding;nucleoside phosphate binding;small molecule binding;purine ribonucleotide binding;purine nucleotide binding;ligase activity;ligase activity, forming carbon-oxygen bonds;ligase activity, forming aminoacyl-tRNA and related compounds;adenyl nucleotide binding;organic cyclic compound binding;adenyl ribonucleotide binding;ribonucleotide binding;binding;	4;6;5;1;5;3;4;6;7;3;2;3;5;6;4;4;5;4;3;5;5;3;4;5;6;3;6;4;2;	K01893	map00970;	Aminoacyl-tRNA biosynthesis;	IPR004365;IPR004364;IPR000738;IPR006195;IPR002312;IPR012340;IPR004522;	OB-fold nucleic acid binding domain, AA-tRNA synthetase-type;Aminoacyl-tRNA synthetase, class II (D/K/N);WHEP-TRS domain;Aminoacyl-tRNA synthetase, class II;Aspartyl/Asparaginyl-tRNA synthetase, class IIb;Nucleic acid-binding, OB-fold;Asparagine-tRNA ligase;	chloroplast	At5g56680	792.0	J	[J] Translation, ribosomal structure and biogenesis;
Sspon.04G0017520-1A	Sspon.04G0017520-1A	Down	0.768976699	0.628614825	1.342671505	1.06508191	0.821871572	0.615162072	1.434188797	1.126222019	0.967537399	0.760297504	1.397205781	1.072169919	1.27659	0.0701282584177	1.27903	0.000762841273295	0.61292	0.00116151340897	0.61409	0.00111505883666										K07375	map04145;map04540;map05130;	Phagosome;Gap junction;Pathogenic Escherichia coli infection;	IPR008280;IPR000217;IPR018316;IPR002453;IPR017975;IPR003008;IPR013838;	Tubulin/FtsZ, C-terminal;Tubulin;Tubulin/FtsZ, 2-layer sandwich domain;Beta tubulin;Tubulin, conserved site;Tubulin/FtsZ, GTPase domain;Beta tubulin, autoregulation binding site;	cytosol	At5g62700	849.0	Z	[Z] Cytoskeleton;
Sspon.04G0033600-1P	Sspon.04G0033600-1P	Down	0.500881727	0.989616051	1.38378227	1.039806398	0.480231141	0.932103204	1.431577195	1.147191717	0.566943168	0.986993574	1.444292234	1.096581319	0.53221	0.00014703448316	1.29726	0.000836954153133	0.36342	9.33281916948e-06	0.88584	0.0261088722419	GO:0009167;GO:0044281;GO:0009161;GO:1901360;GO:0044710;GO:1902600;GO:0009199;GO:0009205;GO:0046034;GO:0098660;GO:0046128;GO:0046483;GO:1901564;GO:0006163;GO:0019637;GO:0009141;GO:0009144;GO:0006807;GO:0090662;GO:0015992;GO:0015991;GO:0098662;GO:0006818;GO:0006812;GO:0006811;GO:0006810;GO:0009150;GO:0008150;GO:0008152;GO:0051234;GO:0015988;GO:0044763;GO:0006753;GO:0034641;GO:0009123;GO:0009126;GO:0009259;GO:0044699;GO:0006139;GO:0042278;GO:0015672;GO:0009987;GO:0006725;GO:0055085;GO:0055086;GO:1901135;GO:0044237;GO:0072521;GO:0006796;GO:0071704;GO:0034220;GO:0044765;GO:0009117;GO:0009116;GO:0009119;GO:0051179;GO:1902578;GO:0044238;GO:0019693;GO:1901657;GO:0006793;GO:0098655;	purine ribonucleoside monophosphate metabolic process;small molecule metabolic process;ribonucleoside monophosphate metabolic process;organic cyclic compound metabolic process;single-organism metabolic process;hydrogen ion transmembrane transport;ribonucleoside triphosphate metabolic process;purine ribonucleoside triphosphate metabolic process;ATP metabolic process;inorganic ion transmembrane transport;purine ribonucleoside metabolic process;heterocycle metabolic process;organonitrogen compound metabolic process;purine nucleotide metabolic process;organophosphate metabolic process;nucleoside triphosphate metabolic process;purine nucleoside triphosphate metabolic process;nitrogen compound metabolic process;ATP hydrolysis coupled transmembrane transport;proton transport;ATP hydrolysis coupled proton transport;inorganic cation transmembrane transport;hydrogen transport;cation transport;ion transport;transport;purine ribonucleotide metabolic process;biological_process;metabolic process;establishment of localization;energy coupled proton transmembrane transport, against electrochemical gradient;single-organism cellular process;nucleoside phosphate metabolic process;cellular nitrogen compound metabolic process;nucleoside monophosphate metabolic process;purine nucleoside monophosphate metabolic process;ribonucleotide metabolic process;single-organism process;nucleobase-containing compound metabolic process;purine nucleoside metabolic process;monovalent inorganic cation transport;cellular process;cellular aromatic compound metabolic process;transmembrane transport;nucleobase-containing small molecule metabolic process;carbohydrate derivative metabolic process;cellular metabolic process;purine-containing compound metabolic process;phosphate-containing compound metabolic process;organic substance metabolic process;ion transmembrane transport;single-organism transport;nucleotide metabolic process;nucleoside metabolic process;ribonucleoside metabolic process;localization;single-organism localization;primary metabolic process;ribose phosphate metabolic process;glycosyl compound metabolic process;phosphorus metabolic process;cation transmembrane transport;	8;4;7;4;3;7;7;8;8;6;7;4;4;6;4;6;7;3;5;6;6;7;5;6;5;4;7;1;2;3;8;3;5;4;6;7;6;2;4;6;7;2;4;4;4;4;3;5;5;3;5;4;6;5;6;2;3;3;5;4;4;6;	GO:0033180;GO:0016020;GO:0043234;GO:0044425;GO:0033178;GO:0016469;GO:0098796;GO:0032991;GO:0005575;GO:0033176;	proton-transporting V-type ATPase, V1 domain;membrane;protein complex;membrane part;proton-transporting two-sector ATPase complex, catalytic domain;proton-transporting two-sector ATPase complex;membrane protein complex;macromolecular complex;cellular_component;proton-transporting V-type ATPase complex;	5;2;3;2;4;4;3;2;1;5;	GO:1901363;GO:0000166;GO:0097367;GO:0016817;GO:0022804;GO:0003674;GO:0005488;GO:1901265;GO:0032549;GO:0017076;GO:0005524;GO:0016787;GO:0003824;GO:0097159;GO:0032559;GO:0032555;GO:0032550;GO:0032553;GO:0035639;GO:0043168;GO:0016820;GO:0043167;GO:0005215;GO:0030554;GO:0001883;GO:0001882;GO:0036094;GO:0022857;	heterocyclic compound binding;nucleotide binding;carbohydrate derivative binding;hydrolase activity, acting on acid anhydrides;active transmembrane transporter activity;molecular_function;binding;nucleoside phosphate binding;ribonucleoside binding;purine nucleotide binding;ATP binding;hydrolase activity;catalytic activity;organic cyclic compound binding;adenyl ribonucleotide binding;purine ribonucleotide binding;purine ribonucleoside binding;ribonucleotide binding;purine ribonucleoside triphosphate binding;anion binding;hydrolase activity, acting on acid anhydrides, catalyzing transmembrane movement of substances;ion binding;transporter activity;adenyl nucleotide binding;purine nucleoside binding;nucleoside binding;small molecule binding;transmembrane transporter activity;	3;4;3;4;4;1;2;4;5;5;6;3;2;3;6;5;6;4;5;4;5;3;2;6;5;4;3;3;				IPR000194;IPR022879;IPR027417;IPR004100;	ATPase, F1/V1/A1 complex, alpha/beta subunit, nucleotide-binding domain;V-type ATP synthase regulatory subunit B/beta;P-loop containing nucleoside triphosphate hydrolase;ATPase, F1/V1/A1 complex, alpha/beta subunit, N-terminal domain;	plasma membrane	At1g20260	448.0	C	[C] Energy production and conversion;
Sspon.02G0023190-2C	Sspon.02G0023190-2C	Down	0.71158738	0.947815027	1.191616994	0.979080451	0.718307453	0.78846957	1.396920916	1.04371844	0.828790007	0.970481036	1.427730741	0.995481985	0.83446	0.0954629949299	1.33065	0.0122267579515	0.56238	0.00215160071707	0.89679	0.161048564597													IPR001179;IPR023566;	FKBP-type peptidyl-prolyl cis-trans isomerase domain;Peptidyl-prolyl cis-trans isomerase, FKBP-type;	chloroplast	At3g10060	288.0	O	[O] Posttranslational modification, protein turnover, chaperones;
Sspon.01G0057540-1D	Sspon.01G0057540-1D	Down	0.330447952	0.648633357	1.191037486	1.569883244	0.40048419	0.679405193	1.360195985	1.63500638	0.4645739	0.724437149	1.441195772	1.554699392	0.58247	0.00303950662884	0.83882	0.0301856373808	0.29944	0.00036204127049	0.43123	1.06796555059e-05	GO:0019752;GO:0006807;GO:0044237;GO:0044699;GO:0044710;GO:0006107;GO:0071704;GO:0006108;GO:0009987;GO:0008150;GO:0008152;GO:0043436;GO:0043648;GO:0006082;GO:0044763;GO:0044281;	carboxylic acid metabolic process;nitrogen compound metabolic process;cellular metabolic process;single-organism process;single-organism metabolic process;oxaloacetate metabolic process;organic substance metabolic process;malate metabolic process;cellular process;biological_process;metabolic process;oxoacid metabolic process;dicarboxylic acid metabolic process;organic acid metabolic process;single-organism cellular process;small molecule metabolic process;	6;3;3;2;3;8;3;8;2;1;2;5;7;4;3;4;	GO:0043229;GO:0043227;GO:0043226;GO:0005737;GO:0044446;GO:0009536;GO:0009532;GO:0009570;GO:0044435;GO:0044434;GO:0009507;GO:0043231;GO:0005829;GO:0044464;GO:0005623;GO:0005622;GO:0005575;GO:0044444;GO:0044424;GO:0044422;	intracellular organelle;membrane-bounded organelle;organelle;cytoplasm;intracellular organelle part;plastid;plastid stroma;chloroplast stroma;plastid part;chloroplast part;chloroplast;intracellular membrane-bounded organelle;cytosol;cell part;cell;intracellular;cellular_component;cytoplasmic part;intracellular part;organelle part;	3;3;2;4;3;5;5;6;4;5;6;4;5;2;2;3;1;4;3;2;	GO:0005488;GO:0003674;GO:0046914;GO:0008270;GO:0043167;GO:0046872;GO:0016787;GO:0043169;GO:0003824;GO:0016811;GO:0050152;GO:0016810;	binding;molecular_function;transition metal ion binding;zinc ion binding;ion binding;metal ion binding;hydrolase activity;cation binding;catalytic activity;hydrolase activity, acting on carbon-nitrogen (but not peptide) bonds, in linear amides;omega-amidase activity;hydrolase activity, acting on carbon-nitrogen (but not peptide) bonds;	2;1;6;7;3;5;3;4;2;5;6;4;				IPR003010;	Carbon-nitrogen hydrolase;	chloroplast	At5g12040	264.0	E	[E] Amino acid transport and metabolism;
Sspon.01G0034340-2C	Sspon.01G0034340-2C	Down	0.183945331	1.383557675	1.170124721	1.209379314	0.15237717	1.218270501	1.204044601	1.372310323	0.217029439	1.378400787	1.230851531	1.279708606	0.13903	3.75611127897e-05	0.93361	0.164848633658	0.15349	2.40947975443e-06	1.03077	0.611025097959										K11254	map05034;map05203;map05322;	Alcoholism;Viral carcinogenesis;Systemic lupus erythematosus;	IPR001951;IPR019809;IPR009072;IPR035425;	Histone H4;Histone H4, conserved site;Histone-fold;CENP-T/Histone H4, histone fold;	nucleus	At5g59970	207.0	B	[B] Chromatin structure and dynamics;
Sspon.03G0007460-2D	Sspon.03G0007460-2D	Down	0.922182528	0.910910192	1.872505349	0.925892668	0.10551596	0.144148041	2.085686312	1.094491136	0.322062405	0.807137795	2.086902752	0.722564862	0.72482	0.644209628643	2.20387	0.00103508982044	0.22328	0.00354384356282	0.6789	0.327050004322	GO:0043043;GO:0010033;GO:1901564;GO:0019538;GO:0006807;GO:0043170;GO:1901576;GO:0009719;GO:0006950;GO:0008150;GO:0008152;GO:0009266;GO:0044271;GO:0050896;GO:0044249;GO:0034641;GO:0034645;GO:1901566;GO:0009628;GO:0009409;GO:0043604;GO:0043603;GO:0009725;GO:0009735;GO:0009631;GO:0071704;GO:0010467;GO:0009987;GO:0044267;GO:0009058;GO:0009059;GO:0042221;GO:0006518;GO:0044238;GO:0044260;GO:0044237;GO:0006412;	peptide biosynthetic process;response to organic substance;organonitrogen compound metabolic process;protein metabolic process;nitrogen compound metabolic process;macromolecule metabolic process;organic substance biosynthetic process;response to endogenous stimulus;response to stress;biological_process;metabolic process;response to temperature stimulus;cellular nitrogen compound biosynthetic process;response to stimulus;cellular biosynthetic process;cellular nitrogen compound metabolic process;cellular macromolecule biosynthetic process;organonitrogen compound biosynthetic process;response to abiotic stimulus;response to cold;amide biosynthetic process;cellular amide metabolic process;response to hormone;response to cytokinin;cold acclimation;organic substance metabolic process;gene expression;cellular process;cellular protein metabolic process;biosynthetic process;macromolecule biosynthetic process;response to chemical;peptide metabolic process;primary metabolic process;cellular macromolecule metabolic process;cellular metabolic process;translation;	6;4;4;4;3;4;4;3;3;1;2;4;5;2;4;4;5;5;3;4;6;5;4;5;5;3;5;2;5;3;5;3;5;3;4;3;6;	GO:0031974;GO:0030054;GO:0031981;GO:0005773;GO:0016020;GO:0005774;GO:0098588;GO:0055044;GO:0043231;GO:0043232;GO:0043233;GO:0005829;GO:0044428;GO:0044424;GO:0044422;GO:0043229;GO:0043227;GO:0043226;GO:0044437;GO:0044446;GO:0044444;GO:0031090;GO:0005730;GO:0005634;GO:0005911;GO:0044464;GO:0005623;GO:0005622;GO:0043228;GO:0048046;GO:0071944;GO:0009536;GO:0098805;GO:0005886;GO:0009506;GO:0009507;GO:0005737;GO:0005575;GO:0070013;GO:0005576;	membrane-enclosed lumen;cell junction;nuclear lumen;vacuole;membrane;vacuolar membrane;bounding membrane of organelle;symplast;intracellular membrane-bounded organelle;intracellular non-membrane-bounded organelle;organelle lumen;cytosol;nuclear part;intracellular part;organelle part;intracellular organelle;membrane-bounded organelle;organelle;vacuolar part;intracellular organelle part;cytoplasmic part;organelle membrane;nucleolus;nucleus;cell-cell junction;cell part;cell;intracellular;non-membrane-bounded organelle;apoplast;cell periphery;plastid;whole membrane;plasma membrane;plasmodesma;chloroplast;cytoplasm;cellular_component;intracellular organelle lumen;extracellular region;	2;2;5;5;2;4;4;2;4;4;3;5;4;3;2;3;3;2;4;3;4;3;5;5;3;2;2;3;3;3;3;5;3;3;3;6;4;1;4;2;	GO:1901363;GO:0046872;GO:0003924;GO:0016818;GO:0097367;GO:0016817;GO:0003674;GO:0005488;GO:0003676;GO:1901265;GO:0046914;GO:0032549;GO:0017076;GO:0005525;GO:0016787;GO:0003824;GO:0097159;GO:0019001;GO:0032555;GO:0003746;GO:0032550;GO:0032553;GO:0035639;GO:0000166;GO:0043168;GO:0043169;GO:0043167;GO:0032561;GO:0005507;GO:0008135;GO:0003723;GO:0001883;GO:0001882;GO:0016462;GO:0017111;GO:0036094;	heterocyclic compound binding;metal ion binding;GTPase activity;hydrolase activity, acting on acid anhydrides, in phosphorus-containing anhydrides;carbohydrate derivative binding;hydrolase activity, acting on acid anhydrides;molecular_function;binding;nucleic acid binding;nucleoside phosphate binding;transition metal ion binding;ribonucleoside binding;purine nucleotide binding;GTP binding;hydrolase activity;catalytic activity;organic cyclic compound binding;guanyl nucleotide binding;purine ribonucleotide binding;translation elongation factor activity;purine ribonucleoside binding;ribonucleotide binding;purine ribonucleoside triphosphate binding;nucleotide binding;anion binding;cation binding;ion binding;guanyl ribonucleotide binding;copper ion binding;translation factor activity, RNA binding;RNA binding;purine nucleoside binding;nucleoside binding;pyrophosphatase activity;nucleoside-triphosphatase activity;small molecule binding;	3;5;8;5;3;4;1;2;4;4;6;5;5;6;3;2;3;6;5;7;6;4;5;4;4;4;3;6;7;6;5;5;4;6;7;3;	K03234	map04152;map04921;	AMPK signaling pathway;Oxytocin signaling pathway;	IPR005517;IPR000795;IPR000640;IPR035647;IPR004161;IPR020568;IPR009000;IPR014721;IPR005225;IPR027417;IPR031157;	Translation elongation factor EFG/EF2, domain IV;Transcription factor, GTP-binding domain;Elongation factor EFG, domain V-like;EF-G domain III/V-like;Translation elongation factor EFTu-like, domain 2;Ribosomal protein S5 domain 2-type fold;Translation protein, beta-barrel domain;Ribosomal protein S5 domain 2-type fold, subgroup;Small GTP-binding protein domain;P-loop containing nucleoside triphosphate hydrolase;Tr-type G domain, conserved site;	cytosol	At1g56075	1367.0	J	[J] Translation, ribosomal structure and biogenesis;
Sspon.06G0003710-3C	Sspon.06G0003710-3C	Down	0.693920618	0.44537666	2.347665092	0.531523902	0.75100844	0.037493143	2.513773471	1.073174687	0.700740608	0.219224875	2.183007775	0.50309073	3.0561	0.01570776942	3.3421	0.00139656733935	0.30459	7.34786825147e-05	0.3331	0.100023276884													IPR020843;IPR013149;IPR002328;IPR011032;IPR013154;IPR016040;	Polyketide synthase, enoylreductase domain;Alcohol dehydrogenase, C-terminal;Alcohol dehydrogenase, zinc-type, conserved site;GroES-like;Alcohol dehydrogenase, N-terminal;NAD(P)-binding domain;	cytosol	At5g51970	524.0	Q	[Q] Secondary metabolites biosynthesis, transport and catabolism;
Sspon.05G0019670-2B	Sspon.05G0019670-2B	Down	0.694480236	0.894001443	1.292483947	0.945599156	0.722001888	0.739875887	1.508500917	1.144948083	0.810682765	0.848088954	1.478911911	0.920424813	0.89734	0.214282708582	1.42143	0.0125114826788	0.52038	0.000849714032243	0.82431	0.10504805933										K00873	map00010;map00230;map00620;map01100;map01110;map01120;map01130;map01200;map01230;map04922;map04930;map05203;map05230;	Glycolysis / Gluconeogenesis;Purine metabolism;Pyruvate metabolism;Metabolic pathways;Biosynthesis of secondary metabolites;Microbial metabolism in diverse environments;Biosynthesis of antibiotics;Carbon metabolism;Biosynthesis of amino acids;Glucagon signaling pathway;Type II diabetes mellitus;Viral carcinogenesis;Central carbon metabolism in cancer;	IPR011037;IPR015793;IPR015813;IPR015795;IPR001697;	Pyruvate kinase-like, insert domain;Pyruvate kinase, barrel;Pyruvate/Phosphoenolpyruvate kinase-like domain;Pyruvate kinase, C-terminal;Pyruvate kinase;	cytosol	At3g52990	939.0	G	[G] Carbohydrate transport and metabolism;
Sspon.02G0029040-3C	Sspon.02G0029040-3C	Down	0.356378795	0.615958977	2.423728188	0.831150625	0.655004242	0.474475228	2.705057734	0.592894824	0.714368982	0.271045855	1.669428561	0.690507987	1.26756	0.461687366753	3.21496	0.00788509103368	0.25385	0.00675231902824	0.64386	0.108053514356										K14293	map03013;	RNA transport;	IPR027140;IPR001494;IPR016024;IPR011989;	Importin subunit beta-1, plants;Importin-beta, N-terminal domain;Armadillo-type fold;Armadillo-like helical;	chloroplast	At5g53480	1442.0	YU	[Y] Nuclear structure;[U] Intracellular trafficking, secretion, and vesicular transport;
Sspon.08G0017040-1P	Sspon.08G0017040-1P	Down	0.449792332	0.712623117	1.839377909	0.771082402	0.543243605	0.716310624	1.939776447	1.06170716	0.580708682	0.678108046	1.797684491	0.909585184	0.7469	0.0120744231863	2.03358	0.000549285096289	0.28219	2.02791209107e-05	0.76833	0.0669625399599													IPR009515;	Protein of unknown function DUF1138;	extracellular
Sspon.04G0021340-4D	Sspon.04G0021340-4D	Down	0.856393789	0.765059751	1.348061133	0.878038371	0.913279408	0.715124787	1.500792618	0.930838956	0.920778798	0.759938216	1.433541988	0.978152183	1.20103	0.00433423099572	1.53654	0.000702723556853	0.62826	0.000400989873049	0.80377	0.00523198457121										K09490	map03060;map04141;map04918;map05020;	Protein export;Protein processing in endoplasmic reticulum;Thyroid hormone synthesis;Prion diseases;	IPR029048;IPR029047;IPR018181;IPR013126;	Heat shock protein 70kD, C-terminal domain;Heat shock protein 70kD, peptide-binding domain;Heat shock protein 70, conserved site;Heat shock protein 70 family;	cytosol	At5g42020	1188.0	O	[O] Posttranslational modification, protein turnover, chaperones;
Sspon.01G0014350-2B	Sspon.01G0014350-2B	Down	0.328554913	1.339814973	1.455334621	0.99765323	0.377349986	1.059373727	1.53582573	0.703807446	0.344024964	1.537422776	1.414130839	0.906706794	0.26671	0.00231233478255	1.68904	0.00309960508777	0.23833	8.38076547361e-06	1.50934	0.0537587351906				GO:0000786;GO:0043232;GO:0044815;GO:0043229;GO:0043228;GO:0043227;GO:0043226;GO:0005575;GO:0005634;GO:0005694;GO:0043234;GO:0032991;GO:0043231;GO:0032993;GO:0044464;GO:0005623;GO:0005622;GO:0044446;GO:0044424;GO:0000785;GO:0044427;GO:0044422;	nucleosome;intracellular non-membrane-bounded organelle;DNA packaging complex;intracellular organelle;non-membrane-bounded organelle;membrane-bounded organelle;organelle;cellular_component;nucleus;chromosome;protein complex;macromolecular complex;intracellular membrane-bounded organelle;protein-DNA complex;cell part;cell;intracellular;intracellular organelle part;intracellular part;chromatin;chromosomal part;organelle part;	4;4;4;3;3;3;2;1;5;5;3;2;4;3;2;2;3;3;3;3;4;2;	GO:0003674;GO:0005488;GO:0003676;GO:0003677;GO:1901363;GO:0097159;	molecular_function;binding;nucleic acid binding;DNA binding;heterocyclic compound binding;organic cyclic compound binding;	1;2;4;5;3;3;	K11251	map05034;map05322;	Alcoholism;Systemic lupus erythematosus;	IPR032458;IPR002119;IPR032454;IPR007125;IPR009072;	Histone H2A conserved site;Histone H2A;Histone H2A, C-terminal domain;Histone H2A/H2B/H3;Histone-fold;	nucleus	At1g08880	233.0	B	[B] Chromatin structure and dynamics;
[truncated: 1,976,929 more chars]
