# Supplementary material for: Cold-Induced Physiological and Biochemical Alternations and Proteomic Insight into the Response of Saccharum spontaneum to Low Temperature
Source: Int J Mol Sci. 2022 Nov 17;23(22):14244. doi: 10.3390/ijms232214244 (PMC9692960; doi:10.3390/ijms232214244)
Supplement: Supplementary file 1 [file ijms-23-14244-s001.zip › ijms-2037950 supplementary/Table S6. COG analysis of DAPs from high-tolerance genotype between treatment and control.xls]

COG_CODE	COG_Name	No. of Proteins	ProteinIDs
A	RNA processing and modification	31	Sspon.02G0051750-1C;Sspon.06G0017490-1T;Sspon.06G0017490-2B;Sspon.01G0019110-2B;Sspon.08G0013830-1A;Sspon.01G0019110-2P;Sspon.06G0027390-1P;Sspon.02G0023390-3P;Sspon.02G0023380-1A;Sspon.06G0031340-1C;Sspon.02G0023390-4P;Sspon.02G0039620-1P;Sspon.02G0039620-1B;Sspon.03G0015170-3C;Sspon.02G0023390-1A;Sspon.06G0017490-3D;Sspon.01G0019110-3C;Sspon.06G0027390-2C;Sspon.01G0019110-1P;Sspon.08G0013830-3D…
S	Function unknown	15	Sspon.07G0008360-2B;Sspon.01G0020850-2B;Sspon.06G0001770-1A;Sspon.01G0025450-2B;Sspon.01G0020850-4D;Sspon.03G0016070-1A;Sspon.03G0016070-3D;Sspon.01G0020850-3C;Sspon.01G0025450-1A;Sspon.07G0008360-1P;Sspon.01G0020850-1A;Sspon.07G0008360-1A;Sspon.01G0020850-1P;Sspon.01G0025450-3C;Sspon.01G0007240-2B
B	Chromatin structure and dynamics	43	Sspon.01G0034340-2C;Sspon.01G0014350-1P;Sspon.03G0043820-1C;Sspon.01G0007290-2P;Sspon.01G0003540-1A;Sspon.01G0034330-1B;Sspon.01G0014350-1A;Sspon.01G0028210-2B;Sspon.02G0027010-1A;Sspon.01G0033080-1A;Sspon.01G0027450-2B;Sspon.01G0003540-1T;Sspon.07G0006230-3D;Sspon.02G0049520-2D;Sspon.01G0007290-1A;Sspon.07G0015470-3C;Sspon.03G0021510-1P;Sspon.02G0023320-1A;Sspon.02G0008320-2B;Sspon.01G0014350-2B…
W	Extracellular structures	3	Sspon.01G0029890-1P;Sspon.01G0029890-1A;Sspon.01G0029890-4D
M	Cell wall/membrane/envelope biogenesis	35	Sspon.01G0029890-1A;Sspon.04G0015790-1A;Sspon.06G0007590-2B;Sspon.07G0001370-3D;Sspon.05G0003190-3C;Sspon.06G0016170-1A;Sspon.04G0023260-1B;Sspon.05G0003190-2B;Sspon.01G0029890-1P;Sspon.05G0003190-4D;Sspon.06G0007870-1P;Sspon.06G0007590-1T;Sspon.07G0030080-1C;Sspon.06G0007590-3C;Sspon.04G0015790-3D;Sspon.02G0020140-2B;Sspon.06G0007870-1A;Sspon.06G0007590-1A;Sspon.06G0007870-3C;Sspon.01G0018000-2C…
Q	Secondary metabolites biosynthesis, transport and catabolism [V] Defense mechanisms	2	Sspon.04G0020690-2B;Sspon.04G0020690-1A
E	Amino acid transport and metabolism	92	Sspon.01G0024520-1P;Sspon.01G0051030-2D;Sspon.07G0016560-2C;Sspon.07G0015110-1A;Sspon.05G0030020-3D;Sspon.02G0026050-3C;Sspon.03G0021100-1A;Sspon.07G0010360-3D;Sspon.04G0037150-1D;Sspon.03G0009080-3C;Sspon.07G0030550-2D;Sspon.05G0002990-1P;Sspon.04G0001470-2B;Sspon.01G0003170-1A;Sspon.07G0016560-1A;Sspon.05G0017090-2B;Sspon.07G0015110-4D;Sspon.04G0001470-1P;Sspon.01G0027400-4D;Sspon.02G0031860-4D…
K	Transcription	8	Sspon.05G0015470-1A;Sspon.01G0019710-1A;Sspon.03G0011640-1A;Sspon.03G0032650-1B;Sspon.01G0019710-3C;Sspon.03G0027660-2C;Sspon.01G0019710-2B;Sspon.03G0032650-2D
P	Inorganic ion transport and metabolism [Q] Secondary metabolites biosynthesis, transport and catabolism	1	Sspon.03G0000170-1A
R	General function prediction only	128	Sspon.03G0035380-1B;Sspon.01G0052180-1P;Sspon.02G0023950-3C;Sspon.01G0020890-2B;Sspon.04G0024200-1P;Sspon.06G0022110-1B;Sspon.06G0018110-2B;Sspon.06G0007070-2D;Sspon.01G0052180-1C;Sspon.04G0036520-1D;Sspon.02G0033130-2C;Sspon.01G0036150-2D;Sspon.04G0014420-2B;Sspon.07G0004670-3D;Sspon.03G0015020-4D;Sspon.07G0012330-4P;Sspon.02G0023950-2B;Sspon.01G0020890-3C;Sspon.03G0015030-1P;Sspon.07G0008450-4D…
V	Defense mechanisms	8	Sspon.02G0032230-1A;Sspon.08G0002280-3C;Sspon.08G0002280-1A;Sspon.02G0013080-2B;Sspon.08G0011710-3D;Sspon.05G0001250-1A;Sspon.02G0013080-1A;Sspon.08G0002270-3D
Z	Cytoskeleton	6	Sspon.04G0007320-4D;Sspon.07G0007050-4D;Sspon.04G0007320-1A;Sspon.07G0007050-1A;Sspon.04G0007320-2B;Sspon.07G0007050-1P
T	Signal transduction mechanisms	23	Sspon.06G0002400-3D;Sspon.05G0010920-1A;Sspon.06G0002400-2C;Sspon.04G0007070-1A;Sspon.02G0008850-1A;Sspon.05G0010920-1T;Sspon.01G0049620-2D;Sspon.02G0035330-1B;Sspon.05G0003620-1A;Sspon.01G0031330-4P;Sspon.05G0010920-3D;Sspon.01G0049620-1P;Sspon.02G0014040-2C;Sspon.05G0010920-2B;Sspon.01G0049620-1B;Sspon.08G0006290-2B;Sspon.08G0026240-1C;Sspon.06G0012370-4D;Sspon.06G0012370-2B;Sspon.08G0006290-1A…
F	Nucleotide transport and metabolism	18	Sspon.06G0013240-4D;Sspon.01G0004170-1P;Sspon.02G0028250-3C;Sspon.06G0013240-1A;Sspon.01G0004170-3D;Sspon.06G0013240-2B;Sspon.01G0004170-1A;Sspon.02G0028250-1A;Sspon.02G0028250-4D;Sspon.02G0007310-1A;Sspon.04G0004930-3D;Sspon.04G0004930-1A;Sspon.02G0028320-1A;Sspon.06G0013240-3C;Sspon.02G0028250-2B;Sspon.02G0028310-2B;Sspon.04G0004930-2B;Sspon.02G0007310-2B
I	Lipid transport and metabolism	32	Sspon.08G0022510-1T;Sspon.02G0013720-3D;Sspon.02G0013720-1P;Sspon.04G0019180-1P;Sspon.01G0005150-1P;Sspon.07G0011890-1A;Sspon.05G0013780-3C;Sspon.04G0015930-2D;Sspon.02G0013720-1A;Sspon.03G0045380-1D;Sspon.01G0005150-3D;Sspon.05G0020530-1A;Sspon.04G0015930-1A;Sspon.04G0019150-1A;Sspon.08G0022510-1B;Sspon.02G0032500-3C;Sspon.05G0020530-2B;Sspon.04G0015930-1P;Sspon.04G0019180-1A;Sspon.02G0045710-2D…
C	Energy production and conversion	125	Sspon.04G0022360-1P;Sspon.08G0024590-1B;Sspon.06G0007070-2D;Sspon.08G0019500-1B;Sspon.02G0042480-2D;Sspon.04G0017180-2B;Sspon.02G0006750-1A;Sspon.03G0031100-3D;Sspon.05G0004890-2C;Sspon.01G0018330-2B;Sspon.06G0007310-3C;Sspon.03G0010040-4D;Sspon.02G0016740-1P;Sspon.07G0009770-1A;Sspon.02G0016740-1T;Sspon.03G0005760-2B;Sspon.08G0007100-1A;Sspon.02G0016740-1A;Sspon.08G0004380-1A;Sspon.04G0003870-4D…
P	Inorganic ion transport and metabolism	53	Sspon.01G0001820-1A;Sspon.01G0025350-3D;Sspon.02G0016020-3C;Sspon.01G0025350-1A;Sspon.08G0000830-2B;Sspon.01G0050630-1C;Sspon.08G0000830-4D;Sspon.07G0004610-1A;Sspon.01G0000090-1P;Sspon.04G0002730-1A;Sspon.04G0002730-3D;Sspon.01G0050630-1P;Sspon.04G0001490-1P;Sspon.01G0001820-3D;Sspon.02G0016020-1A;Sspon.01G0000090-1A;Sspon.08G0004920-2B;Sspon.04G0026940-3D;Sspon.07G0015180-2B;Sspon.04G0026940-1B…
T	Signal transduction mechanisms [E] Amino acid transport and metabolism	1	Sspon.07G0014080-1A
L	Replication, recombination and repair	3	Sspon.07G0000280-2C;Sspon.08G0010390-3D;Sspon.07G0000280-1A
Y	Nuclear structure	4	Sspon.01G0025850-2B;Sspon.01G0025850-1A;Sspon.02G0059770-1D;Sspon.01G0025850-3C
U	Intracellular trafficking, secretion, and vesicular transport	18	Sspon.08G0006710-1A;Sspon.02G0059770-1D;Sspon.04G0007070-1A;Sspon.08G0026360-1C;Sspon.01G0025850-3C;Sspon.04G0015280-1A;Sspon.06G0020080-1B;Sspon.02G0001870-3C;Sspon.02G0001870-1A;Sspon.01G0025850-1A;Sspon.06G0020080-3D;Sspon.01G0032240-2B;Sspon.06G0020080-2C;Sspon.01G0025850-2B;Sspon.01G0032240-3D;Sspon.01G0032240-1A;Sspon.04G0015280-2P;Sspon.04G0015280-2B
G	Carbohydrate transport and metabolism	115	Sspon.03G0018970-1A;Sspon.04G0008080-2P;Sspon.08G0001560-2B;Sspon.06G0020740-1B;Sspon.03G0004290-2P;Sspon.03G0017730-2B;Sspon.06G0020740-2C;Sspon.04G0017360-1P;Sspon.06G0012300-2B;Sspon.03G0004290-2B;Sspon.04G0017360-1A;Sspon.05G0020400-3P;Sspon.03G0020430-1A;Sspon.05G0020400-3C;Sspon.06G0002900-3D;Sspon.04G0023260-1B;Sspon.02G0020140-1A;Sspon.08G0003970-2B;Sspon.05G0020400-4D;Sspon.03G0016650-2B…
O	Posttranslational modification, protein turnover, chaperones [K] Transcription	3	Sspon.01G0044710-1B;Sspon.01G0044710-2C;Sspon.01G0044710-3D
Q	Secondary metabolites biosynthesis, transport and catabolism	8	Sspon.05G0016040-1P;Sspon.05G0000740-2D;Sspon.08G0022510-1T;Sspon.08G0022510-1B;Sspon.03G0014340-3C;Sspon.05G0000740-1A;Sspon.08G0022510-2C;Sspon.01G0027980-1A
N	Cell motility [W] Extracellular structures	1	Sspon.02G0006210-1A
J	Translation, ribosomal structure and biogenesis	78	Sspon.03G0024450-1T;Sspon.02G0023790-2B;Sspon.01G0022700-2B;Sspon.07G0007540-1A;Sspon.02G0022200-4D;Sspon.03G0030530-2D;Sspon.03G0024450-1A;Sspon.08G0016200-1A;Sspon.01G0004560-1A;Sspon.07G0018100-1A;Sspon.05G0006270-2B;Sspon.01G0004560-1P;Sspon.07G0009240-4P;Sspon.01G0022700-3C;Sspon.07G0009240-4D;Sspon.02G0008140-3D;Sspon.04G0016490-2B;Sspon.02G0001560-1P;Sspon.06G0001090-1A;Sspon.03G0020580-4D…
O	Posttranslational modification, protein turnover, chaperones	169	Sspon.04G0002780-4D;Sspon.02G0013850-3C;Sspon.06G0036110-1D;Sspon.06G0025370-1B;Sspon.08G0006120-1P;Sspon.01G0034840-2C;Sspon.07G0020790-3C;Sspon.08G0006120-1A;Sspon.06G0031920-2D;Sspon.01G0025470-2B;Sspon.01G0033710-2P;Sspon.05G0012190-1A;Sspon.04G0003270-1A;Sspon.01G0008940-2B;Sspon.01G0033710-2B;Sspon.05G0002290-4D;Sspon.07G0001800-2B;Sspon.01G0015610-3C;Sspon.06G0006520-1A;Sspon.08G0000880-4D…
H	Coenzyme transport and metabolism	22	Sspon.01G0052330-1C;Sspon.03G0007820-2B;Sspon.02G0031450-4D;Sspon.08G0001950-3C;Sspon.01G0003170-1A;Sspon.01G0052330-1P;Sspon.01G0003170-2B;Sspon.07G0010040-1A;Sspon.05G0036910-1D;Sspon.07G0019210-2B;Sspon.08G0001950-1A;Sspon.02G0031450-2B;Sspon.08G0001950-2B;Sspon.08G0001950-4D;Sspon.03G0007820-3D;Sspon.07G0010040-2B;Sspon.03G0007820-1A;Sspon.01G0003170-3C;Sspon.07G0010040-4D;Sspon.07G0019210-4D…
