# Supplementary material for: Cold-Induced Physiological and Biochemical Alternations and Proteomic Insight into the Response of Saccharum spontaneum to Low Temperature
Source: Int J Mol Sci. 2022 Nov 17;23(22):14244. doi: 10.3390/ijms232214244 (PMC9692960; doi:10.3390/ijms232214244)
Supplement: Supplementary file 1 [file ijms-23-14244-s001.zip › ijms-2037950 supplementary/Table S7. COG analysis of DAPs from low-tolerance genotype between treatment and control.xls]

COG_CODE	COG_Name	No. of Proteins	ProteinIDs
A	RNA processing and modification	49	Sspon.02G0002800-2C;Sspon.02G0051750-1C;Sspon.07G0009550-2B;Sspon.07G0009550-3C;Sspon.06G0017490-1T;Sspon.06G0017490-2B;Sspon.01G0019110-2B;Sspon.06G0023260-2C;Sspon.01G0019110-2P;Sspon.07G0000580-1A;Sspon.06G0027390-1P;Sspon.03G0033350-1B;Sspon.02G0023390-3P;Sspon.02G0023380-1A;Sspon.06G0031340-1C;Sspon.02G0023390-4P;Sspon.02G0039620-1P;Sspon.01G0002150-1A;Sspon.02G0039620-1B;Sspon.01G0051950-1P…
S	Function unknown	10	Sspon.07G0008360-2B;Sspon.01G0020850-2B;Sspon.06G0001770-1A;Sspon.01G0020850-4D;Sspon.01G0020850-3C;Sspon.07G0008360-1P;Sspon.01G0020850-1A;Sspon.07G0008360-1A;Sspon.01G0020850-1P;Sspon.01G0007240-2B
B	Chromatin structure and dynamics	62	Sspon.01G0014350-1P;Sspon.01G0007290-2P;Sspon.03G0020730-3D;Sspon.03G0007870-3C;Sspon.06G0005070-1A;Sspon.01G0003540-1A;Sspon.03G0039930-2D;Sspon.06G0005070-4P;Sspon.01G0014350-1A;Sspon.06G0005070-4D;Sspon.03G0007870-4D;Sspon.01G0028210-2B;Sspon.02G0014080-1A;Sspon.02G0027010-1A;Sspon.03G0007870-1A;Sspon.01G0033080-1A;Sspon.02G0014080-3D;Sspon.01G0027450-2B;Sspon.01G0003540-1T;Sspon.03G0007870-2B…
E	Amino acid transport and metabolism [H] Coenzyme transport and metabolism	3	Sspon.03G0010130-1P;Sspon.03G0010130-3P;Sspon.03G0010130-2P
W	Extracellular structures	3	Sspon.01G0029890-1P;Sspon.01G0029890-1A;Sspon.01G0029890-4D
M	Cell wall/membrane/envelope biogenesis	29	Sspon.08G0000390-1P;Sspon.03G0028140-3D;Sspon.02G0003710-1A;Sspon.01G0029890-1A;Sspon.07G0001370-3D;Sspon.08G0000390-2B;Sspon.01G0029890-1P;Sspon.01G0001950-2B;Sspon.01G0031530-1A;Sspon.02G0003710-3C;Sspon.07G0030080-1C;Sspon.08G0016280-1A;Sspon.01G0031530-3D;Sspon.03G0005860-2D;Sspon.01G0029890-4D;Sspon.08G0022540-3D;Sspon.02G0003710-2B;Sspon.01G0001950-1P;Sspon.05G0002120-3D;Sspon.03G0028140-1P…
Q	Secondary metabolites biosynthesis, transport and catabolism [V] Defense mechanisms	2	Sspon.04G0020690-2B;Sspon.04G0020690-1A
E	Amino acid transport and metabolism	70	Sspon.04G0023960-1B;Sspon.01G0024520-1P;Sspon.01G0042430-1P;Sspon.07G0028350-2D;Sspon.01G0042430-1B;Sspon.02G0031860-3C;Sspon.04G0037150-1D;Sspon.02G0007660-3D;Sspon.05G0010500-1A;Sspon.01G0003170-1A;Sspon.04G0023960-2D;Sspon.05G0017090-2B;Sspon.05G0010460-1A;Sspon.03G0033870-1T;Sspon.02G0031860-4D;Sspon.03G0033870-1B;Sspon.01G0052330-1C;Sspon.05G0017090-1A;Sspon.01G0015610-2B;Sspon.04G0022010-3D…
K	Transcription	13	Sspon.06G0009700-1A;Sspon.03G0003760-4D;Sspon.05G0015470-1A;Sspon.06G0029730-1C;Sspon.01G0019710-1A;Sspon.03G0011640-1A;Sspon.03G0032650-1B;Sspon.06G0009700-3D;Sspon.06G0009370-1A;Sspon.01G0019710-3C;Sspon.07G0020630-1A;Sspon.01G0019710-2B;Sspon.03G0032650-2D
R	General function prediction only	174	Sspon.03G0035380-1B;Sspon.01G0052180-1P;Sspon.02G0018980-4P;Sspon.05G0026650-3D;Sspon.08G0007750-3D;Sspon.01G0052180-1C;Sspon.01G0039800-3D;Sspon.07G0007730-1A;Sspon.04G0036520-1D;Sspon.01G0012950-3C;Sspon.02G0018830-3C;Sspon.06G0011400-2P;Sspon.06G0019520-1B;Sspon.02G0033130-2C;Sspon.06G0011400-2T;Sspon.07G0004670-3D;Sspon.03G0023790-2B;Sspon.02G0018980-2P;Sspon.06G0004300-1A;Sspon.07G0012330-4P…
V	Defense mechanisms	25	Sspon.01G0000460-4D;Sspon.02G0042300-1P;Sspon.02G0013050-1A;Sspon.02G0013370-1A;Sspon.01G0031120-2D;Sspon.01G0000460-1P;Sspon.02G0042300-1B;Sspon.03G0024070-1P;Sspon.02G0042300-3D;Sspon.01G0031120-1A;Sspon.02G0013370-2B;Sspon.01G0000460-1A;Sspon.02G0013080-2B;Sspon.04G0010070-1A;Sspon.01G0031120-1P;Sspon.02G0013370-2T;Sspon.02G0042300-2C;Sspon.05G0001250-1A;Sspon.02G0013080-1A;Sspon.01G0029980-3D…
Z	Cytoskeleton	9	Sspon.08G0014800-3D;Sspon.08G0021800-2C;Sspon.04G0030010-2C;Sspon.08G0014800-1A;Sspon.02G0004590-1A;Sspon.01G0029070-1A;Sspon.04G0030010-1B;Sspon.08G0014800-1P;Sspon.08G0021800-1B
T	Signal transduction mechanisms	40	Sspon.04G0007050-2B;Sspon.04G0025950-2C;Sspon.06G0002400-3D;Sspon.03G0004860-1A;Sspon.05G0010920-1A;Sspon.04G0007070-3D;Sspon.08G0021800-2C;Sspon.06G0002400-2C;Sspon.04G0007070-1A;Sspon.02G0008850-1A;Sspon.05G0010920-1T;Sspon.01G0049620-2D;Sspon.08G0021800-1B;Sspon.05G0003620-1A;Sspon.02G0022790-2C;Sspon.02G0035320-1B;Sspon.04G0025950-1B;Sspon.05G0010920-3D;Sspon.03G0033290-1B;Sspon.04G0018380-2C…
F	Nucleotide transport and metabolism	25	Sspon.01G0014210-2B;Sspon.02G0028250-3C;Sspon.01G0026970-2D;Sspon.05G0022050-1P;Sspon.03G0023320-2B;Sspon.07G0009020-1A;Sspon.02G0028250-1A;Sspon.05G0020680-2P;Sspon.02G0028250-4D;Sspon.01G0014210-3C;Sspon.07G0009020-2B;Sspon.05G0020680-4P;Sspon.03G0023320-1A;Sspon.07G0009020-1P;Sspon.01G0014210-1A;Sspon.01G0004170-2C;Sspon.01G0029960-1A;Sspon.02G0028250-2B;Sspon.07G0017620-2C;Sspon.05G0020680-3P…
D	Cell cycle control, cell division, chromosome partitioning	2	Sspon.04G0030010-2C;Sspon.04G0030010-1B
I	Lipid transport and metabolism	30	Sspon.08G0022510-1T;Sspon.01G0051840-1P;Sspon.02G0013720-3D;Sspon.02G0013720-1P;Sspon.05G0000400-1A;Sspon.01G0005150-1P;Sspon.05G0018550-1P;Sspon.02G0013720-1A;Sspon.03G0045380-1D;Sspon.01G0003030-4D;Sspon.01G0005150-3D;Sspon.05G0000400-2D;Sspon.08G0022510-1B;Sspon.02G0032500-3C;Sspon.07G0019220-3D;Sspon.04G0030660-2D;Sspon.01G0051840-2P;Sspon.02G0032500-4D;Sspon.01G0003030-1A;Sspon.01G0005150-1A…
C	Energy production and conversion	117	Sspon.03G0012320-1A;Sspon.02G0010620-3C;Sspon.08G0024590-1B;Sspon.08G0019500-1B;Sspon.01G0018330-2B;Sspon.03G0010040-4D;Sspon.04G0009330-4D;Sspon.02G0016740-1P;Sspon.08G0007100-3C;Sspon.03G0005760-2B;Sspon.06G0022030-3D;Sspon.02G0010620-2B;Sspon.07G0011030-3C;Sspon.03G0044110-1C;Sspon.04G0014380-1A;Sspon.03G0034420-2C;Sspon.02G0010620-2P;Sspon.03G0006300-1A;Sspon.06G0005670-4D;Sspon.01G0018330-3C…
P	Inorganic ion transport and metabolism	27	Sspon.01G0025350-3D;Sspon.02G0016020-3C;Sspon.01G0039030-2C;Sspon.08G0001060-2B;Sspon.02G0016020-1A;Sspon.08G0004920-2B;Sspon.04G0026940-3D;Sspon.07G0015180-2B;Sspon.04G0026940-1B;Sspon.08G0011000-3C;Sspon.04G0021320-1A;Sspon.04G0021320-4D;Sspon.08G0001060-1A;Sspon.04G0021320-2B;Sspon.08G0004920-3C;Sspon.08G0004920-4D;Sspon.04G0021320-3C;Sspon.08G0024790-1C;Sspon.06G0020870-1B;Sspon.08G0004920-1A…
T	Signal transduction mechanisms [E] Amino acid transport and metabolism	1	Sspon.07G0014080-1A
L	Replication, recombination and repair	7	Sspon.04G0001130-2C;Sspon.07G0000280-2C;Sspon.08G0021810-2D;Sspon.07G0000280-1A;Sspon.04G0009800-1A;Sspon.04G0001130-1A;Sspon.04G0009800-2B
Y	Nuclear structure	8	Sspon.01G0025850-2B;Sspon.02G0029040-3C;Sspon.01G0025850-1A;Sspon.02G0059770-1D;Sspon.02G0029040-2B;Sspon.02G0029040-4D;Sspon.02G0029040-1A;Sspon.01G0025850-3C
U	Intracellular trafficking, secretion, and vesicular transport	50	Sspon.04G0007050-2B;Sspon.04G0005910-3D;Sspon.02G0018090-2B;Sspon.02G0029040-2B;Sspon.01G0010070-2B;Sspon.05G0019400-3P;Sspon.03G0004860-1A;Sspon.05G0039590-1D;Sspon.04G0007070-3D;Sspon.08G0006710-1A;Sspon.02G0059770-1D;Sspon.04G0007070-1A;Sspon.02G0029040-4D;Sspon.01G0010070-4D;Sspon.08G0026360-1C;Sspon.07G0020390-3D;Sspon.07G0006260-1A;Sspon.01G0025850-3C;Sspon.02G0022790-2C;Sspon.07G0006260-1P…
G	Carbohydrate transport and metabolism	131	Sspon.03G0031200-3D;Sspon.03G0016170-1P;Sspon.03G0016170-1A;Sspon.04G0008080-2P;Sspon.01G0051520-2D;Sspon.02G0009630-2B;Sspon.08G0001560-2B;Sspon.06G0012930-1A;Sspon.07G0003920-2B;Sspon.06G0020740-1B;Sspon.01G0016300-1A;Sspon.01G0008890-2B;Sspon.03G0004290-2P;Sspon.03G0017730-2B;Sspon.03G0009530-3D;Sspon.06G0020740-2C;Sspon.04G0017360-1P;Sspon.06G0012300-2B;Sspon.03G0004290-2B;Sspon.06G0009730-1A…
Q	Secondary metabolites biosynthesis, transport and catabolism	28	Sspon.02G0049870-2D;Sspon.01G0003500-1A;Sspon.05G0016040-1P;Sspon.04G0021790-3D;Sspon.06G0003710-3C;Sspon.06G0003710-1T;Sspon.05G0003070-3C;Sspon.06G0003710-1P;Sspon.05G0003070-1A;Sspon.06G0003710-1A;Sspon.04G0021790-1P;Sspon.08G0022510-1T;Sspon.04G0021790-1B;Sspon.08G0029860-1D;Sspon.08G0022550-1B;Sspon.08G0022510-1B;Sspon.05G0003070-4D;Sspon.04G0021790-2C;Sspon.02G0049870-1C;Sspon.06G0003710-2B…
J	Translation, ribosomal structure and biogenesis	116	Sspon.02G0023790-2B;Sspon.01G0022700-2B;Sspon.07G0007540-1A;Sspon.02G0022200-4D;Sspon.05G0009970-1A;Sspon.03G0030530-2D;Sspon.03G0022370-2B;Sspon.08G0003570-3C;Sspon.01G0004560-1A;Sspon.07G0018100-1A;Sspon.07G0006500-1A;Sspon.04G0003910-1A;Sspon.06G0023260-2C;Sspon.08G0003560-1A;Sspon.05G0006270-2B;Sspon.01G0004560-1P;Sspon.07G0009240-4P;Sspon.06G0023260-1B;Sspon.02G0050470-2D;Sspon.05G0009180-1A…
O	Posttranslational modification, protein turnover, chaperones	210	Sspon.04G0002780-4D;Sspon.06G0002600-1P;Sspon.04G0011250-1A;Sspon.02G0011520-1A;Sspon.08G0014730-2B;Sspon.03G0039290-1C;Sspon.02G0037590-1B;Sspon.06G0031920-2D;Sspon.01G0002910-3C;Sspon.05G0012190-1A;Sspon.01G0013360-7P;Sspon.04G0003270-1A;Sspon.05G0002290-4D;Sspon.07G0001800-2B;Sspon.03G0005720-3D;Sspon.01G0015610-3C;Sspon.01G0051970-1C;Sspon.08G0020280-1B;Sspon.03G0022790-2P;Sspon.08G0000880-4D…
H	Coenzyme transport and metabolism	22	Sspon.06G0013840-2B;Sspon.02G0009300-3D;Sspon.01G0052330-1C;Sspon.04G0001400-2B;Sspon.02G0009300-1A;Sspon.01G0003170-1A;Sspon.01G0052330-1P;Sspon.01G0003170-2B;Sspon.03G0015040-1A;Sspon.06G0013840-1A;Sspon.04G0001400-1A;Sspon.03G0015850-1A;Sspon.03G0015850-1P;Sspon.05G0031020-2D;Sspon.02G0009300-2C;Sspon.06G0013840-4D;Sspon.01G0003170-3C;Sspon.06G0013840-3C;Sspon.07G0019210-1A;Sspon.05G0031020-1C…
