# Supplementary material for: Cold-Induced Physiological and Biochemical Alternations and Proteomic Insight into the Response of Saccharum spontaneum to Low Temperature
Source: Int J Mol Sci. 2022 Nov 17;23(22):14244. doi: 10.3390/ijms232214244 (PMC9692960; doi:10.3390/ijms232214244)
Supplement: Supplementary file 1 [file ijms-23-14244-s001.zip › ijms-2037950 supplementary/Table S8. COG analysis of DAPs between high-tolerance genotype and low-tolerance genotype after cold stress.xls]

COG_CODE	COG_Name	No. of Proteins	ProteinIDs
A	RNA processing and modification	74	Sspon.02G0002800-2C;Sspon.08G0020100-2D;Sspon.03G0028480-2C;Sspon.02G0051750-1C;Sspon.07G0009550-2B;Sspon.07G0009550-3C;Sspon.06G0017490-1T;Sspon.06G0017490-2B;Sspon.01G0019110-2B;Sspon.01G0019110-2P;Sspon.08G0006470-2B;Sspon.06G0009770-4D;Sspon.06G0027390-1P;Sspon.06G0000480-2B;Sspon.01G0002150-3C;Sspon.02G0023390-3P;Sspon.02G0023380-1A;Sspon.06G0031340-1C;Sspon.01G0002150-1P;Sspon.02G0023390-4P…
S	Function unknown	13	Sspon.07G0008360-2B;Sspon.01G0020850-2B;Sspon.06G0001770-1A;Sspon.02G0008920-3C;Sspon.01G0020850-4D;Sspon.03G0016070-1A;Sspon.03G0016070-3D;Sspon.01G0020850-3C;Sspon.07G0008360-1P;Sspon.01G0020850-1A;Sspon.07G0008360-1A;Sspon.01G0020850-1P;Sspon.02G0008920-2B
B	Chromatin structure and dynamics	70	Sspon.01G0034340-2C;Sspon.01G0014350-1P;Sspon.03G0043820-1C;Sspon.01G0007290-2P;Sspon.03G0020730-3D;Sspon.03G0007870-3C;Sspon.06G0005070-1A;Sspon.01G0003540-1A;Sspon.03G0039930-2D;Sspon.06G0005070-4P;Sspon.01G0034330-1B;Sspon.01G0014350-1A;Sspon.06G0005070-4D;Sspon.03G0007870-4D;Sspon.01G0028210-2B;Sspon.02G0014080-1A;Sspon.02G0027010-1A;Sspon.03G0007870-1A;Sspon.01G0033080-1A;Sspon.02G0014080-3D…
E	Amino acid transport and metabolism [H] Coenzyme transport and metabolism	3	Sspon.03G0010130-1P;Sspon.03G0010130-3P;Sspon.03G0010130-2P
M	Cell wall/membrane/envelope biogenesis	33	Sspon.02G0003710-1A;Sspon.06G0007590-2B;Sspon.05G0003190-3C;Sspon.06G0016170-1A;Sspon.04G0023260-1B;Sspon.05G0003190-2B;Sspon.02G0017170-1A;Sspon.02G0017170-3D;Sspon.05G0003190-4D;Sspon.06G0007870-1P;Sspon.06G0007590-1T;Sspon.02G0003710-3C;Sspon.06G0007590-3C;Sspon.02G0020140-2B;Sspon.06G0007870-1A;Sspon.06G0007590-1A;Sspon.06G0007870-3C;Sspon.01G0018000-2C;Sspon.01G0018000-1A;Sspon.03G0005860-2D…
Q	Secondary metabolites biosynthesis, transport and catabolism [V] Defense mechanisms	2	Sspon.04G0020690-2B;Sspon.04G0020690-1A
E	Amino acid transport and metabolism [F] Nucleotide transport and metabolism	3	Sspon.03G0012910-3C;Sspon.03G0012910-2B;Sspon.03G0012910-1A
E	Amino acid transport and metabolism	124	Sspon.04G0023960-1B;Sspon.01G0042430-1P;Sspon.07G0028350-2D;Sspon.01G0042430-1B;Sspon.01G0051030-2D;Sspon.03G0021100-1T;Sspon.03G0021100-1P;Sspon.05G0002180-1A;Sspon.03G0017910-1P;Sspon.02G0031860-3C;Sspon.03G0006020-2B;Sspon.03G0021100-1A;Sspon.07G0010360-3D;Sspon.03G0017910-1A;Sspon.04G0037150-1D;Sspon.02G0007660-3D;Sspon.07G0030550-2D;Sspon.05G0002990-1P;Sspon.04G0001470-2B;Sspon.05G0010500-1A…
K	Transcription	8	Sspon.03G0024710-2B;Sspon.06G0009700-1A;Sspon.05G0015470-1A;Sspon.06G0029730-1C;Sspon.06G0009700-3D;Sspon.06G0009370-1A;Sspon.03G0024710-1A;Sspon.03G0027660-2C
P	Inorganic ion transport and metabolism [Q] Secondary metabolites biosynthesis, transport and catabolism	1	Sspon.03G0000170-1A
R	General function prediction only	180	Sspon.03G0011340-3C;Sspon.03G0035380-1B;Sspon.02G0023950-3C;Sspon.01G0020890-2B;Sspon.02G0002600-1P;Sspon.04G0024200-1P;Sspon.05G0026650-3D;Sspon.06G0022110-1B;Sspon.01G0010500-2P;Sspon.06G0018110-2B;Sspon.08G0007750-3D;Sspon.06G0007070-2D;Sspon.02G0002600-1A;Sspon.02G0003080-2C;Sspon.01G0012950-3C;Sspon.02G0018830-3C;Sspon.06G0019520-1B;Sspon.01G0036150-2D;Sspon.01G0001040-1A;Sspon.07G0004670-3D…
V	Defense mechanisms	23	Sspon.01G0000460-4D;Sspon.02G0042300-1P;Sspon.02G0013050-1A;Sspon.01G0000460-1P;Sspon.02G0042300-1B;Sspon.02G0032230-1A;Sspon.03G0024070-1P;Sspon.08G0002280-3C;Sspon.02G0042300-3D;Sspon.08G0002280-1A;Sspon.01G0000460-1A;Sspon.02G0013080-2B;Sspon.04G0010070-1A;Sspon.01G0031120-1P;Sspon.02G0042300-2C;Sspon.05G0001250-1A;Sspon.02G0013080-1A;Sspon.01G0029980-3D;Sspon.04G0010070-3C;Sspon.01G0000460-3C…
Z	Cytoskeleton	48	Sspon.03G0016270-3C;Sspon.04G0007320-4D;Sspon.07G0016040-1A;Sspon.08G0014800-3D;Sspon.05G0018830-2B;Sspon.01G0021190-1A;Sspon.03G0010970-3C;Sspon.08G0025680-1C;Sspon.07G0016040-1P;Sspon.01G0007630-2C;Sspon.03G0029260-2C;Sspon.03G0016270-1A;Sspon.04G0030010-2C;Sspon.04G0017520-4D;Sspon.07G0007050-4D;Sspon.01G0031940-3D;Sspon.01G0029450-1A;Sspon.08G0014800-1A;Sspon.01G0031940-1A;Sspon.01G0029450-3D…
H	Coenzyme transport and metabolism [T] Signal transduction mechanisms	1	Sspon.05G0016180-4D
T	Signal transduction mechanisms	45	Sspon.02G0006910-4D;Sspon.04G0007050-2B;Sspon.04G0025950-2C;Sspon.07G0002670-2B;Sspon.06G0002400-3D;Sspon.03G0004860-1A;Sspon.04G0007070-3D;Sspon.07G0002670-3C;Sspon.06G0002400-2C;Sspon.04G0007070-1A;Sspon.02G0008850-1A;Sspon.02G0035330-1B;Sspon.03G0010960-1A;Sspon.05G0003620-1A;Sspon.02G0022790-2C;Sspon.02G0035320-1B;Sspon.01G0031330-4P;Sspon.04G0025950-1B;Sspon.03G0033290-1B;Sspon.03G0010960-3D…
F	Nucleotide transport and metabolism	34	Sspon.01G0014210-2B;Sspon.01G0004170-1P;Sspon.02G0028250-3C;Sspon.02G0030070-2C;Sspon.06G0013240-1A;Sspon.01G0004170-3D;Sspon.06G0013240-2B;Sspon.01G0030030-1A;Sspon.01G0004170-1A;Sspon.03G0023320-2B;Sspon.07G0009020-1A;Sspon.02G0028250-1A;Sspon.05G0020680-2P;Sspon.01G0029940-1P;Sspon.02G0028250-4D;Sspon.02G0007310-1A;Sspon.02G0028320-1A;Sspon.01G0014210-3C;Sspon.07G0009020-2B;Sspon.05G0020680-4P…
D	Cell cycle control, cell division, chromosome partitioning	2	Sspon.04G0030010-2C;Sspon.04G0030010-1B
I	Lipid transport and metabolism	24	Sspon.01G0051840-1P;Sspon.02G0013720-3D;Sspon.02G0013720-1P;Sspon.01G0005150-1P;Sspon.05G0018550-1P;Sspon.05G0013780-3C;Sspon.02G0013720-1A;Sspon.01G0003030-4D;Sspon.01G0005150-3D;Sspon.05G0020530-1A;Sspon.05G0020530-2B;Sspon.07G0019220-3D;Sspon.01G0051840-2P;Sspon.01G0003030-1A;Sspon.01G0005150-1A;Sspon.01G0051840-2D;Sspon.02G0013720-2B;Sspon.02G0045710-1B;Sspon.03G0018420-3D;Sspon.01G0003030-2B…
C	Energy production and conversion	168	Sspon.02G0010620-3C;Sspon.04G0022360-1P;Sspon.01G0043930-1B;Sspon.04G0017180-2P;Sspon.06G0007070-2D;Sspon.08G0019500-1B;Sspon.02G0042480-2D;Sspon.04G0017180-2B;Sspon.06G0028910-1P;Sspon.02G0006750-1A;Sspon.03G0031100-3D;Sspon.05G0004890-2C;Sspon.01G0018330-2B;Sspon.06G0007310-3C;Sspon.04G0009330-4D;Sspon.02G0016740-1P;Sspon.03G0008800-2P;Sspon.07G0009770-1A;Sspon.02G0016740-1T;Sspon.08G0007100-3C…
P	Inorganic ion transport and metabolism	55	Sspon.01G0001820-1A;Sspon.04G0001490-3C;Sspon.02G0016020-3C;Sspon.01G0025350-1A;Sspon.08G0000830-2B;Sspon.01G0050630-1C;Sspon.08G0000830-4D;Sspon.07G0004610-1A;Sspon.01G0000090-1P;Sspon.01G0039030-2C;Sspon.08G0001060-2B;Sspon.01G0050630-1P;Sspon.04G0001490-1P;Sspon.01G0001820-3D;Sspon.04G0001490-2B;Sspon.02G0016020-1A;Sspon.01G0000090-1A;Sspon.04G0026940-3D;Sspon.07G0015180-2B;Sspon.04G0026940-1B…
T	Signal transduction mechanisms [E] Amino acid transport and metabolism	1	Sspon.07G0014080-1A
L	Replication, recombination and repair	5	Sspon.04G0001130-2C;Sspon.08G0010390-3D;Sspon.04G0009800-1A;Sspon.04G0001130-1A;Sspon.04G0009800-2B
Y	Nuclear structure	4	Sspon.02G0029040-3C;Sspon.02G0029040-2B;Sspon.02G0029040-4D;Sspon.02G0029040-1A
U	Intracellular trafficking, secretion, and vesicular transport	35	Sspon.04G0007050-2B;Sspon.04G0005910-3D;Sspon.02G0029040-2B;Sspon.01G0010070-2B;Sspon.03G0004860-1A;Sspon.04G0007070-3D;Sspon.08G0006710-1A;Sspon.04G0007070-1A;Sspon.02G0029040-4D;Sspon.01G0010070-4D;Sspon.08G0026360-1C;Sspon.07G0006260-1A;Sspon.02G0022790-2C;Sspon.07G0006260-1P;Sspon.04G0015280-1A;Sspon.02G0029040-1A;Sspon.06G0020080-1B;Sspon.02G0001870-3C;Sspon.04G0015280-3P;Sspon.03G0033290-1B…
G	Carbohydrate transport and metabolism	147	Sspon.03G0031200-3D;Sspon.03G0016170-1P;Sspon.03G0018970-1A;Sspon.01G0001790-1A;Sspon.03G0016170-1A;Sspon.04G0008080-2P;Sspon.02G0009630-2B;Sspon.06G0012930-1A;Sspon.07G0003920-2B;Sspon.01G0016300-1A;Sspon.01G0008890-2B;Sspon.03G0017730-2B;Sspon.03G0009530-3D;Sspon.04G0017360-1P;Sspon.01G0008700-1A;Sspon.01G0007650-1A;Sspon.06G0009730-1A;Sspon.04G0017360-1A;Sspon.08G0008570-1A;Sspon.03G0031200-2C…
O	Posttranslational modification, protein turnover, chaperones [K] Transcription	3	Sspon.01G0044710-1B;Sspon.01G0044710-2C;Sspon.01G0044710-3D
Q	Secondary metabolites biosynthesis, transport and catabolism	26	Sspon.02G0049870-2D;Sspon.02G0049880-1C;Sspon.04G0021790-3D;Sspon.06G0003710-3C;Sspon.06G0003710-1T;Sspon.05G0003070-3C;Sspon.06G0003710-1P;Sspon.05G0000740-2D;Sspon.05G0003070-1A;Sspon.06G0003710-1A;Sspon.04G0021790-1P;Sspon.04G0021790-1B;Sspon.08G0029860-1D;Sspon.08G0022550-1B;Sspon.05G0003070-4D;Sspon.04G0021790-2C;Sspon.02G0049870-1C;Sspon.06G0003710-2B;Sspon.03G0014340-3C;Sspon.05G0003070-2B…
N	Cell motility [W] Extracellular structures	1	Sspon.02G0006210-1A
J	Translation, ribosomal structure and biogenesis	151	Sspon.03G0024710-2B;Sspon.03G0024450-1T;Sspon.02G0023790-2B;Sspon.01G0022700-2B;Sspon.07G0007540-1A;Sspon.02G0022200-4D;Sspon.05G0009970-1A;Sspon.03G0030530-2D;Sspon.01G0001290-1A;Sspon.06G0009790-1A;Sspon.03G0024450-1A;Sspon.03G0022370-2B;Sspon.08G0003570-3C;Sspon.08G0016200-1A;Sspon.01G0004560-1A;Sspon.07G0018100-1A;Sspon.07G0006500-1A;Sspon.04G0003910-1A;Sspon.08G0003560-1A;Sspon.05G0006270-2B…
O	Posttranslational modification, protein turnover, chaperones	262	Sspon.06G0002600-1P;Sspon.02G0013850-3C;Sspon.04G0011250-1A;Sspon.02G0036590-3D;Sspon.02G0011520-1A;Sspon.06G0036110-1D;Sspon.07G0006270-4D;Sspon.08G0006120-1P;Sspon.07G0020790-3C;Sspon.08G0006120-1A;Sspon.02G0037590-1B;Sspon.06G0031920-2D;Sspon.01G0002910-3C;Sspon.01G0033710-2P;Sspon.01G0008940-2B;Sspon.01G0033710-2B;Sspon.03G0019570-1A;Sspon.01G0051970-1P;Sspon.03G0005720-3D;Sspon.01G0015610-3C…
H	Coenzyme transport and metabolism	29	Sspon.06G0013840-2B;Sspon.02G0009300-3D;Sspon.01G0052330-1C;Sspon.04G0001400-2B;Sspon.02G0031450-4D;Sspon.08G0001950-3C;Sspon.02G0009300-1A;Sspon.01G0052330-1P;Sspon.03G0015040-1A;Sspon.04G0028640-3D;Sspon.06G0013840-1A;Sspon.04G0001400-1A;Sspon.03G0015850-1A;Sspon.07G0019210-2B;Sspon.04G0028640-2C;Sspon.08G0001950-1A;Sspon.02G0031450-2B;Sspon.08G0001950-2B;Sspon.03G0015850-1P;Sspon.08G0001950-4D…
