# Supplementary material for: Cold-Induced Physiological and Biochemical Alternations and Proteomic Insight into the Response of Saccharum spontaneum to Low Temperature
Source: Int J Mol Sci. 2022 Nov 17;23(22):14244. doi: 10.3390/ijms232214244 (PMC9692960; doi:10.3390/ijms232214244)
Supplement: Supplementary file 1 [file ijms-23-14244-s001.zip › ijms-2037950 supplementary/Table S9. COG analysis of DAPs between high-tolerance genotype and low-tolerance genotype without cold stress.xls]

COG_CODE	COG_Name	No. of Proteins	ProteinIDs
A	RNA processing and modification	11	Sspon.06G0023260-2C;Sspon.02G0036330-2C;Sspon.01G0002150-3C;Sspon.01G0002150-1P;Sspon.01G0002150-1A;Sspon.02G0036330-1B;Sspon.06G0023260-1P;Sspon.02G0036330-1P;Sspon.06G0023260-1B;Sspon.01G0002150-2B;Sspon.01G0002150-4D
S	Function unknown	4	Sspon.06G0001770-1A;Sspon.02G0008920-3C;Sspon.02G0008920-2B;Sspon.01G0007240-2B
B	Chromatin structure and dynamics	24	Sspon.03G0020730-3D;Sspon.06G0005070-1A;Sspon.03G0039930-2D;Sspon.06G0005070-4P;Sspon.06G0005070-4D;Sspon.02G0014080-1A;Sspon.02G0014080-3D;Sspon.02G0001740-2B;Sspon.03G0012410-3C;Sspon.04G0005120-1A;Sspon.03G0003100-2B;Sspon.03G0012410-2B;Sspon.03G0003090-2C;Sspon.03G0039930-1P;Sspon.03G0003090-1A;Sspon.03G0020730-2C;Sspon.06G0000650-1A;Sspon.06G0029170-1C;Sspon.04G0005120-2B;Sspon.02G0001740-1P…
W	Extracellular structures	1	Sspon.03G0032120-3D
M	Cell wall/membrane/envelope biogenesis	12	Sspon.07G0001370-3D;Sspon.01G0031530-1A;Sspon.03G0032120-3D;Sspon.07G0030080-1C;Sspon.02G0020140-2B;Sspon.01G0031530-3D;Sspon.02G0017170-2C;Sspon.02G0020140-1A;Sspon.06G0007590-2T;Sspon.08G0022540-1B;Sspon.07G0001370-1T;Sspon.01G0031530-2B
Q	Secondary metabolites biosynthesis, transport and catabolism [V] Defense mechanisms	2	Sspon.04G0020690-2B;Sspon.04G0020690-1A
E	Amino acid transport and metabolism [F] Nucleotide transport and metabolism	3	Sspon.03G0012910-3C;Sspon.03G0012910-2B;Sspon.03G0012910-1A
E	Amino acid transport and metabolism	66	Sspon.01G0051030-2D;Sspon.07G0015110-1A;Sspon.03G0017910-1P;Sspon.02G0031860-3C;Sspon.03G0017910-1A;Sspon.05G0010500-1A;Sspon.01G0003170-1A;Sspon.07G0015110-4D;Sspon.06G0004460-1A;Sspon.05G0010460-1A;Sspon.01G0027400-4D;Sspon.02G0031860-4D;Sspon.01G0052330-1C;Sspon.04G0022010-3D;Sspon.01G0052330-1P;Sspon.05G0008810-2C;Sspon.05G0010440-2C;Sspon.06G0031920-1C;Sspon.06G0017450-1A;Sspon.02G0037440-2D…
K	Transcription	4	Sspon.06G0009700-1A;Sspon.03G0003760-4D;Sspon.06G0029730-1C;Sspon.06G0009700-3D
R	General function prediction only	106	Sspon.01G0052180-1P;Sspon.02G0023950-3C;Sspon.02G0002600-1P;Sspon.06G0022110-1B;Sspon.01G0010500-2P;Sspon.02G0023860-2B;Sspon.06G0007070-2D;Sspon.02G0002600-1A;Sspon.01G0052180-1C;Sspon.04G0036520-1D;Sspon.01G0012950-3C;Sspon.07G0004670-3D;Sspon.02G0002480-1P;Sspon.03G0023790-2B;Sspon.02G0002480-1A;Sspon.02G0002610-2B;Sspon.02G0023950-2B;Sspon.07G0008450-4D;Sspon.03G0006300-1A;Sspon.03G0013200-2B…
V	Defense mechanisms	10	Sspon.02G0029050-2B;Sspon.02G0013050-1A;Sspon.05G0030670-1P;Sspon.02G0029050-4D;Sspon.05G0030670-1B;Sspon.02G0029050-3C;Sspon.02G0029050-1A;Sspon.02G0013080-2B;Sspon.05G0030670-2C;Sspon.02G0013080-1A
Z	Cytoskeleton	39	Sspon.03G0016270-3C;Sspon.07G0016040-1A;Sspon.08G0021800-2C;Sspon.05G0018830-2B;Sspon.01G0021190-1A;Sspon.03G0010970-3C;Sspon.08G0025680-1C;Sspon.07G0016040-1P;Sspon.01G0007630-2C;Sspon.03G0029260-2C;Sspon.03G0016270-1A;Sspon.04G0017520-4D;Sspon.01G0031940-3D;Sspon.01G0029450-1A;Sspon.01G0031940-1A;Sspon.01G0029450-3D;Sspon.04G0017520-2B;Sspon.07G0016040-2B;Sspon.03G0016270-4D;Sspon.01G0021190-4D…
T	Signal transduction mechanisms	9	Sspon.08G0021800-2C;Sspon.01G0049620-2D;Sspon.08G0021800-1B;Sspon.03G0010960-1A;Sspon.03G0010960-3D;Sspon.01G0009190-2B;Sspon.01G0049620-1P;Sspon.01G0049620-1B;Sspon.03G0010960-2B
F	Nucleotide transport and metabolism	17	Sspon.02G0028250-3C;Sspon.06G0013240-1A;Sspon.06G0013240-2B;Sspon.01G0030030-1A;Sspon.02G0028250-1A;Sspon.01G0029940-1P;Sspon.02G0028250-4D;Sspon.02G0007310-1A;Sspon.02G0028320-1A;Sspon.07G0002060-2C;Sspon.01G0029960-1A;Sspon.06G0013240-3C;Sspon.02G0028250-2B;Sspon.01G0029940-2P;Sspon.02G0028310-2B;Sspon.02G0007310-2B;Sspon.07G0002060-1A
I	Lipid transport and metabolism	15	Sspon.08G0022510-1T;Sspon.01G0005150-1P;Sspon.05G0018550-1P;Sspon.01G0005150-3D;Sspon.05G0020530-1A;Sspon.02G0032500-3C;Sspon.05G0020530-2B;Sspon.07G0019220-3D;Sspon.02G0032500-4D;Sspon.01G0005150-1A;Sspon.02G0045710-1B;Sspon.08G0022510-2C;Sspon.03G0018420-3D;Sspon.07G0019220-1A;Sspon.07G0019220-2C
C	Energy production and conversion	93	Sspon.02G0010620-3C;Sspon.04G0022360-1P;Sspon.06G0007070-2D;Sspon.08G0019500-1B;Sspon.06G0028910-1P;Sspon.01G0018330-2B;Sspon.03G0008800-2P;Sspon.03G0005760-2B;Sspon.04G0003870-4D;Sspon.02G0010620-2B;Sspon.07G0011030-3C;Sspon.04G0014380-1A;Sspon.03G0034420-2C;Sspon.02G0010620-2P;Sspon.06G0013410-1A;Sspon.03G0006300-1A;Sspon.05G0012560-1A;Sspon.01G0018330-3C;Sspon.03G0026180-2C;Sspon.03G0014840-1A…
P	Inorganic ion transport and metabolism	30	Sspon.04G0001490-3C;Sspon.04G0002730-1A;Sspon.08G0001060-2B;Sspon.04G0002730-3D;Sspon.04G0001490-2B;Sspon.07G0016700-2B;Sspon.05G0039230-1D;Sspon.03G0032130-1B;Sspon.07G0015180-2B;Sspon.04G0001490-1A;Sspon.01G0009830-2B;Sspon.07G0016700-1A;Sspon.08G0001060-1A;Sspon.03G0032130-2C;Sspon.01G0009830-1A;Sspon.08G0024790-1C;Sspon.06G0020870-1B;Sspon.07G0016700-4D;Sspon.03G0032120-1B;Sspon.07G0003280-3D…
L	Replication, recombination and repair	2	Sspon.08G0021810-2D;Sspon.08G0010390-3D
U	Intracellular trafficking, secretion, and vesicular transport	9	Sspon.07G0006260-1A;Sspon.07G0006260-1P;Sspon.06G0020080-1B;Sspon.03G0030110-2C;Sspon.06G0020080-3D;Sspon.06G0020080-2C;Sspon.02G0001870-2B;Sspon.01G0032240-1A;Sspon.07G0006260-2B
G	Carbohydrate transport and metabolism	98	Sspon.06G0012620-1A;Sspon.07G0010660-1A;Sspon.08G0001560-2B;Sspon.06G0020740-1B;Sspon.01G0008890-2B;Sspon.03G0017730-2B;Sspon.06G0020740-2C;Sspon.04G0017360-1P;Sspon.07G0010820-3D;Sspon.06G0012300-2B;Sspon.01G0008700-1A;Sspon.01G0007650-1A;Sspon.04G0017360-1A;Sspon.05G0020400-3P;Sspon.03G0020430-1A;Sspon.07G0007070-3C;Sspon.05G0020400-3C;Sspon.06G0002900-3D;Sspon.07G0007070-3P;Sspon.01G0012990-3C…
Q	Secondary metabolites biosynthesis, transport and catabolism	7	Sspon.02G0049870-2D;Sspon.05G0016040-1P;Sspon.08G0022510-1T;Sspon.02G0049870-1C;Sspon.05G0006640-1A;Sspon.08G0022510-2C;Sspon.01G0027980-1A
N	Cell motility [W] Extracellular structures	1	Sspon.02G0006210-1A
J	Translation, ribosomal structure and biogenesis	62	Sspon.02G0023790-2B;Sspon.07G0007540-1A;Sspon.02G0022200-4D;Sspon.01G0001290-1A;Sspon.03G0022370-2B;Sspon.07G0001510-4D;Sspon.08G0016200-1A;Sspon.07G0018100-1A;Sspon.06G0023260-2C;Sspon.06G0023260-1B;Sspon.02G0005260-2B;Sspon.05G0033160-1C;Sspon.05G0018670-2B;Sspon.01G0032950-2D;Sspon.01G0002150-3C;Sspon.02G0005260-3D;Sspon.01G0032950-2P;Sspon.01G0002150-1P;Sspon.08G0000450-3C;Sspon.03G0020580-4D…
O	Posttranslational modification, protein turnover, chaperones	76	Sspon.04G0002780-4D;Sspon.06G0002600-1P;Sspon.08G0014730-2B;Sspon.06G0025370-1B;Sspon.01G0034840-2C;Sspon.01G0002910-3C;Sspon.04G0003270-1A;Sspon.03G0022790-2P;Sspon.04G0007720-2B;Sspon.03G0025380-1A;Sspon.01G0034840-1B;Sspon.04G0022010-1P;Sspon.03G0011410-1A;Sspon.03G0005630-3C;Sspon.08G0015870-2B;Sspon.03G0005630-4D;Sspon.06G0000330-1A;Sspon.04G0002890-1T;Sspon.02G0021530-2B;Sspon.08G0004250-4D…
H	Coenzyme transport and metabolism	14	Sspon.01G0052330-1C;Sspon.01G0003170-1A;Sspon.01G0052330-1P;Sspon.01G0003170-2B;Sspon.03G0015040-1A;Sspon.03G0015850-1A;Sspon.03G0015040-2B;Sspon.02G0026110-2B;Sspon.03G0015850-1P;Sspon.01G0003170-3C;Sspon.03G0015040-3C;Sspon.02G0026110-3C;Sspon.02G0026110-1A;Sspon.03G0015850-2P
